# Supplementary material for: Prosteatotic and Protective Components in a Unique Model of Fatty Liver: Gut Microbiota and Suppressed Complement System
Source: Sci Rep. 2016 Aug 23;6:31763. doi: 10.1038/srep31763 (PMC4994046; doi:10.1038/srep31763)
Supplement: Supplementary Table S1 [file srep31763-s2.xls]

## Sheet: Sheet1
Supplementary Table S4. The detailed annotations of unigenes from transcriptome sequencing analysis
Unigene ID	NT Length	GO	KO	NOG	NOG Class	Swissprot	Ensembl ID	Symbol	Description
c168_g1_i1	317	-	-	-	-	-	ENSGALG00000001346	-	Uncharacterized protein[Source:UniProtKB/TrEMBL;Acc:E1BZ50]
c197_g1_i1	620	GO:0004181;GO:0005829;GO:0006508;GO:0008270;GO:0003674;GO:0008150;GO:0008233;GO:0043167;	-	-	-	-	ENSGALG00000024097	AGBL2	ATP/GTP binding protein-like 2 [Source:HGNCSymbol;Acc:HGNC:26296]
c636_g1_i1	943	GO:0000166;GO:0003676;GO:0005634;GO:0008270;GO:0043231;GO:0044822;GO:0046872;GO:0003674;GO:0005575;GO:0005622;GO:0005623;GO:0005634;GO:0043167;GO:0043226;	-	-	-	-	ENSAPLG00000002979	ZNF638	zinc finger protein 638 [Source:HGNCSymbol;Acc:HGNC:17894]
c705_g1_i1	321	GO:0005509;GO:0005515;GO:0005515;GO:0005886;GO:0008270;GO:0003674;GO:0043167;	-	veNOG13838	Z	sp|Q05AA6|DRP2_MOUSE Dystrophin-related protein 2 OS=Mus musculus GN=Drp2 PE=1 SV=1	ENSGALG00000005031	DRP2	dystrophin related protein 2 [Source:HGNCSymbol;Acc:HGNC:3032]
c768_g1_i2	978	GO:0005739;GO:0031966;GO:0005575;GO:0005622;GO:0005623;GO:0005737;GO:0005739;GO:0043226;	K18182	veNOG16782;veNOG22954;veNOG31810	SO	sp|Q9CR63|COX16_MOUSE Cytochrome c oxidase assembly protein COX16 homolog, mitochondrial OS=Mus musculus GN=Cox16 PE=2 SV=1	ENSGALG00000020449	COX16	Gallus gallus COX16 cytochrome c oxidase assemblyhomolog (S. cerevisiae) (COX16), nuclear gene encodingmitochondrial protein, mRNA. [Source:RefSeqmRNA;Acc:NM_001197057]
c804_g1_i1	2263	GO:0005764;GO:0005765;GO:0016020;GO:0005575;GO:0005622;GO:0005623;GO:0005737;GO:0005764;GO:0005773;GO:0043226;	-	NOG05375;veNOG05329	SV	sp|Q5ZLN2|CCZ1_CHICK Vacuolar fusion protein CCZ1 homolog OS=Gallus gallus GN=CCZ1 PE=2 SV=1	ENSGALG00000003458	CCZ1	Gallus gallus CCZ1 vacuolar protein trafficking andbiogenesis associated homolog (S. cerevisiae) (CCZ1),mRNA. [Source:RefSeq mRNA;Acc:NM_001006158]
c806_g1_i1	1630	GO:0003729;GO:0005515;GO:0005737;GO:0005737;GO:0005737;GO:0006417;GO:0006417;GO:0007283;GO:0007613;GO:0030371;GO:0030371;GO:0045947;GO:0045947;GO:1900271;GO:0003674;GO:0005575;GO:0005622;GO:0005623;GO:0005737;GO:0008150;	-	veNOG19437	R	sp|Q5ZJS6|PAIP2_CHICK Polyadenylate-binding protein-interacting protein 2 OS=Gallus gallus GN=PAIP2 PE=2 SV=1	ENSGALG00000002488	PAIP2	Gallus gallus poly(A) binding protein interactingprotein 2 (PAIP2), mRNA. [Source:RefSeqmRNA;Acc:NM_001007832]
c828_g1_i2	773	GO:0003735;GO:0005622;GO:0005739;GO:0005743;GO:0005840;GO:0006412;GO:0003674;GO:0003735;GO:0005198;GO:0005575;GO:0005622;GO:0005623;GO:0005737;GO:0005840;GO:0006412;GO:0008150;GO:0009058;GO:0043226;	K02970	veNOG23025	J	sp|P82920|RT21_BOVIN 28S ribosomal protein S21, mitochondrial OS=Bos taurus GN=MRPS21 PE=1 SV=3	ENSGALG00000000456	MRPS21	Gallus gallus mitochondrial ribosomal protein S21(MRPS21), nuclear gene encoding mitochondrial protein,mRNA. [Source:RefSeq mRNA;Acc:NM_001277967]
c830_g1_i1	1127	GO:0002931;GO:0004197;GO:0004221;GO:0004843;GO:0005515;GO:0005622;GO:0005634;GO:0005737;GO:0005829;GO:0005886;GO:0006511;GO:0007409;GO:0007412;GO:0007628;GO:0008242;GO:0008283;GO:0016579;GO:0016787;GO:0019896;GO:0030424;GO:0031694;GO:0042755;GO:0043025;GO:0043130;GO:0043407;GO:0048747;GO:0050905;GO:0070062;GO:0003674;GO:0005575;GO:0005622;GO:0005623;GO:0008150;GO:0008233;GO:0009056;	K05611	veNOG08955	O	sp|Q9GM50|UCHL1_HORSE Ubiquitin carboxyl-terminal hydrolase isozyme L1 OS=Equus caballus GN=UCHL1 PE=2 SV=2	ENSGALG00000014261	UCH-L1	Gallus gallus ubiquitin carboxyl-terminal esteraseL1 (ubiquitin thiolesterase) (UCHL1), mRNA. [Source:RefSeqmRNA;Acc:NM_001080212]
c832_g1_i1	1648	GO:0005634;GO:0005737;GO:0005829;GO:0030140;GO:0042609;	-	veNOG04806	R	sp|Q9NZD8|SPG21_HUMAN Maspardin OS=Homo sapiens GN=SPG21 PE=1 SV=1	ENSGALG00000007262	SPG21	Gallus gallus spastic paraplegia 21 (autosomalrecessive, Mast syndrome) (SPG21), transcript variant 1,mRNA. [Source:RefSeq mRNA;Acc:NM_001198603]
c835_g1_i1	4857	GO:0005515;GO:0005515;GO:0005634;GO:0005739;GO:0005739;GO:0005741;GO:0005743;GO:0006820;GO:0008308;GO:0009279;GO:0016021;GO:0032272;GO:0042645;GO:0044070;GO:0055085;GO:0070062;GO:2001243;GO:0003674;GO:0005575;GO:0005622;GO:0005623;GO:0005737;GO:0005739;GO:0006810;GO:0008150;GO:0022857;GO:0030312;GO:0043226;GO:0055085;	K15040	veNOG09426	P	sp|P82013|VDAC2_MELGA Voltage-dependent anion-selective channel protein 2 OS=Meleagris gallopavo GN=VDAC2 PE=1 SV=1	ENSGALG00000005002	VDAC2	Gallus gallus voltage-dependent anion channel 2(VDAC2), nuclear gene encoding mitochondrial protein,mRNA. [Source:RefSeq mRNA;Acc:NM_204741]
c922_g1_i1	1002	GO:0005515;GO:0005515;GO:0005615;GO:0005794;GO:0008626;GO:0016485;GO:0030502;GO:0033364;GO:0033371;GO:0033373;GO:0033382;GO:0042629;GO:0050710;	K06849	veNOG22166	T	sp|P10124|SRGN_HUMAN Serglycin OS=Homo sapiens GN=SRGN PE=1 SV=3	ENSGALG00000004167	SRGN	serglycin [Source:HGNC Symbol;Acc:HGNC:9361]"
c928_g2_i1	1446	GO:0001822;GO:0002093;GO:0005515;GO:0005515;GO:0007224;GO:0007399;GO:0010762;GO:0042384;GO:0042733;GO:0043010;GO:0044782;GO:0045184;GO:0048568;GO:0051893;GO:0055123;GO:0060021;GO:0060541;GO:0072358;GO:0090521;GO:0097541;GO:1900027;GO:2000114;GO:0003674;	-	veNOG10140	S	sp|O95876|FRITZ_HUMAN WD repeat-containing and planar cell polarity effector protein fritz homolog OS=Homo sapiens GN=WDPCP PE=1 SV=2	ENSGALG00000008866	WDPCP	WD repeat containing planar cell polarity effector[Source:HGNC Symbol;Acc:HGNC:28027]
c1009_g1_i1	717	GO:0004623;GO:0005509;GO:0005576;GO:0006644;GO:0016042;GO:0003674;GO:0005575;GO:0005576;GO:0006629;GO:0008150;GO:0009056;GO:0043167;	K01047	veNOG20164	I	sp|P31482|PA2GA_MOUSE Phospholipase A2, membrane associated OS=Mus musculus GN=Pla2g2a PE=1 SV=3	ENSGALG00000014176	PLA2G2E	Gallus gallus phospholipase A2, group IIE(PLA2G2E), mRNA. [Source:RefSeq mRNA;Acc:NM_001184949]
c1025_g1_i1	2356	GO:0004180;GO:0004180;GO:0004181;GO:0006508;GO:0008270;GO:0003674;GO:0008150;GO:0008233;GO:0043167;	K01300	veNOG01584	R	sp|Q9EQV9|CBPB2_RAT Carboxypeptidase B2 OS=Rattus norvegicus GN=Cpb2 PE=2 SV=1	ENSGALG00000016985	CPB2	carboxypeptidase B2 (plasma) [Source:HGNCSymbol;Acc:HGNC:2300]
c1247_g1_i1	1634	GO:0000149;GO:0005484;GO:0005515;GO:0006886;GO:0016020;GO:0016079;GO:0016192;GO:0031201;GO:0003674;GO:0005575;GO:0005622;GO:0005623;GO:0005737;GO:0006810;GO:0007267;GO:0008150;GO:0016192;GO:0043234;	K08490	veNOG06419	U	sp|Q08DB5|STX5_BOVIN Syntaxin-5 OS=Bos taurus GN=STX5 PE=2 SV=1	ENSGALG00000016161	TSNARE1	t-SNARE domain containing 1 [Source:HGNCSymbol;Acc:HGNC:26437]
c1275_g1_i1	1560	GO:0003729;GO:0003735;GO:0005515;GO:0005622;GO:0005634;GO:0005730;GO:0005840;GO:0006412;GO:0016020;GO:0022627;GO:0030529;GO:0033119;GO:0044822;GO:0070062;GO:0003674;GO:0003735;GO:0005198;GO:0005575;GO:0005622;GO:0005623;GO:0005737;GO:0005840;GO:0006412;GO:0008150;GO:0009058;GO:0043226;	K02953	COG0184;veNOG01590	J	sp|P62278|RS13_RAT 40S ribosomal protein S13 OS=Rattus norvegicus GN=Rps13 PE=1 SV=2	ENSGALG00000006096	RPS13	Gallus gallus ribosomal protein S13 (RPS13), mRNA.[Source:RefSeq mRNA;Acc:NM_001001783]
c1299_g1_i1	2566	GO:0000381;GO:0003729;GO:0005515;GO:0005634;GO:0006913;GO:0016607;GO:0030529;GO:0032502;GO:0044822;	K13206	veNOG12779	A	sp|Q5NCR9|NSRP1_MOUSE Nuclear speckle splicing regulatory protein 1 OS=Mus musculus GN=Nsrp1 PE=1 SV=1	ENSGALG00000004186	NSRP1	nuclear speckle splicing regulatory protein 1[Source:HGNC Symbol;Acc:HGNC:25305]
c1323_g1_i1	1905	GO:0001054;GO:0001055;GO:0001056;GO:0003677;GO:0003899;GO:0005634;GO:0005665;GO:0005665;GO:0005666;GO:0005736;GO:0006351;GO:0006360;GO:0006366;GO:0006366;GO:0006383;GO:0003674;GO:0003677;GO:0005575;GO:0005622;GO:0005623;GO:0005634;GO:0005654;GO:0005730;GO:0008150;GO:0009058;GO:0016779;GO:0034641;GO:0043226;GO:0043234;	K03009	COG1996;veNOG24582	K	sp|Q63871|RPAB4_MOUSE DNA-directed RNA polymerases I, II, and III subunit RPABC4 OS=Mus musculus GN=Polr2k PE=2 SV=2	ENSGALG00000019444	POLR2K	polymerase (RNA) II (DNA directed) polypeptide K,7.0kDa [Source:HGNC Symbol;Acc:HGNC:9198]
c1358_g1_i1	1342	-	-	veNOG06260	T	sp|Q9P0K9|FRS1L_HUMAN DOMON domain-containing protein FRRS1L OS=Homo sapiens GN=FRRS1L PE=2 SV=2	ENSGALG00000025792	FRRS1L	ferric-chelate reductase 1-like [Source:HGNCSymbol;Acc:HGNC:1362]
c1359_g1_i1	2117	GO:0004601;GO:0004601;GO:0004602;GO:0006979;GO:0016209;GO:0016491;GO:0055114;GO:0003674;GO:0006950;GO:0008150;GO:0016491;	K05361	veNOG07147	O	sp|Q32QL6|GPX4_CALJA Phospholipid hydroperoxide glutathione peroxidase, mitochondrial OS=Callithrix jacchus GN=GPX4 PE=2 SV=2	ENSGALG00000026704	GPX8	glutathione peroxidase 8 (putative) [Source:HGNCSymbol;Acc:HGNC:33100]
c1423_g1_i1	3114	GO:0005515;GO:0005829;GO:0005886;GO:0006810;GO:0006869;GO:0031965;GO:0097038;GO:0006810;GO:0008150;	-	veNOG06030	T	sp|Q9BZF3|OSBL6_HUMAN Oxysterol-binding protein-related protein 6 OS=Homo sapiens GN=OSBPL6 PE=1 SV=1	ENSGALG00000009172	OSBPL6	oxysterol binding protein-like 6 [Source:HGNCSymbol;Acc:HGNC:16388]
c1447_g1_i1	1606	GO:0005515;GO:0003674;GO:0004867;GO:0005515;GO:0005576;GO:0010466;GO:0010951;GO:0019863;GO:0019864;GO:0030414;GO:0043234;GO:0003674;GO:0005575;GO:0005576;GO:0008150;GO:0030234;GO:0043234;	-	veNOG13944;veNOG26102	OR	sp|P05560|IOVO_DRONO Ovomucoid OS=Dromaius novaehollandiae PE=1 SV=3	ENSGALG00000003512	SPINK7	Gallus gallus serine peptidase inhibitor, Kazaltype 7 (putative) (SPINK7), mRNA. [Source:RefSeqmRNA;Acc:NM_001112662]
c1494_g1_i1	580	GO:0002113;GO:0002114;GO:0002826;GO:0004908;GO:0005515;GO:0009897;GO:0016020;GO:0031012;GO:0032689;GO:0032754;GO:0038172;GO:0043032;GO:0043124;GO:0050729;GO:0090197;GO:0003674;GO:0004871;GO:0004908;GO:0005515;GO:0007165;GO:0019221;GO:0003674;GO:0004871;GO:0007165;GO:0008150;GO:0004908;GO:0005515;GO:0007165;GO:0019221;GO:0003674;GO:0004871;GO:0007165;GO:0008150;GO:0004908;GO:0005515;GO:0003674;GO:…	K05171	veNOG05003	T	sp|P14719|ILRL1_MOUSE Interleukin-1 receptor-like 1 OS=Mus musculus GN=Il1rl1 PE=2 SV=2	ENSGALG00000016785	IL1RL1	Gallus gallus interleukin 1 receptor-like 1(IL1RL1), transcript variant 3, mRNA. [Source:RefSeqmRNA;Acc:NM_001024590]
c1543_g2_i1	3462	GO:0005515;GO:0003674;	K10283	veNOG05690	R	sp|Q9QZN1|FXL17_MOUSE F-box/LRR-repeat protein 17 OS=Mus musculus GN=Fbxl17 PE=2 SV=3	ENSGALG00000000276	FBXL17	F-box and leucine-rich repeat protein 17[Source:HGNC Symbol;Acc:HGNC:13615]
c1564_g1_i1	1953	GO:0070062;	-	veNOG06467	S	sp|Q8N5C1|FA26E_HUMAN Protein FAM26E OS=Homo sapiens GN=FAM26E PE=2 SV=1	ENSGALG00000014961	FAM26E	Gallus gallus family with sequence similarity 26,member E (FAM26E), mRNA. [Source:RefSeqmRNA;Acc:NM_001079492]
c1568_g1_i2	1248	GO:0001537;GO:0002063;GO:0007585;GO:0008146;GO:0008146;GO:0009791;GO:0016020;GO:0016021;GO:0016051;GO:0030204;GO:0030206;GO:0030206;GO:0030326;GO:0030512;GO:0033037;GO:0036342;GO:0042127;GO:0042733;GO:0043066;GO:0047756;GO:0048589;GO:0048703;GO:0048704;GO:0050659;GO:0051216;GO:0003674;GO:0005575;GO:0005975;GO:0008150;GO:0009058;	K01017	opiNOG25269;veNOG07361	WM	sp|Q9NPF2|CHSTB_HUMAN Carbohydrate sulfotransferase 11 OS=Homo sapiens GN=CHST11 PE=1 SV=1	ENSGALG00000026473	CHST11	carbohydrate (chondroitin 4) sulfotransferase 11[Source:HGNC Symbol;Acc:HGNC:17422]
c1637_g1_i1	585	GO:0003700;GO:0005634;GO:0006355;GO:0001071;GO:0003674;GO:0005575;GO:0005622;GO:0005623;GO:0005634;GO:0008150;GO:0043226;GO:0003700;GO:0005634;GO:0006355;GO:0001071;GO:0003674;GO:0005575;GO:0005622;GO:0005623;GO:0005634;GO:0008150;GO:0043226;GO:0003700;GO:0005634;GO:0006355;GO:0001071;GO:0003674;GO:0005575;GO:0005622;GO:0005623;GO:0005634;GO:0008150;GO:0043226;	-	-	-	-	ENSAPLG00000008726	-	Uncharacterized protein[Source:UniProtKB/TrEMBL;Acc:U3IMB7]
c1677_g1_i1	1102	GO:0005125;GO:0005576;GO:0005615;GO:0006955;GO:0008009;GO:0060326;GO:0002376;GO:0003674;GO:0005575;GO:0005576;GO:0005615;GO:0008150;GO:0040011;GO:0048870;GO:0005125;GO:0005576;GO:0005615;GO:0006935;GO:0006955;GO:0008009;GO:0060326;GO:0002376;GO:0003674;GO:0005575;GO:0005576;GO:0005615;GO:0008150;GO:0040011;GO:0048870;GO:0000165;GO:0004435;GO:0004672;GO:0005125;GO:0005515;GO:0005576;GO:0005615;GO:…	K12499	veNOG24688	T	sp|P30882|CCL5_MOUSE C-C motif chemokine 5 OS=Mus musculus GN=Ccl5 PE=2 SV=2	ENSGALG00000000951	CCL4	Gallus gallus chemokine (C-C motif) ligand 5(CCL5), mRNA. [Source:RefSeq mRNA;Acc:NM_001045832]
c1714_g1_i1	712	-	-	veNOG14950	R	sp|Q9CQS6|GKN2_MOUSE Gastrokine-2 OS=Mus musculus GN=Gkn2 PE=1 SV=1	ENSGALG00000000119	GKN2	gastrokine 2 [Source:HGNC Symbol;Acc:HGNC:24588]"
c1754_g1_i1	1718	GO:0004871;GO:0004930;GO:0004990;GO:0005000;GO:0007165;GO:0007186;GO:0016020;GO:0016021;GO:0045777;GO:0003674;GO:0004871;GO:0005575;GO:0007165;GO:0008150;	K04229	veNOG05904	T	sp|P97926|OXYR_MOUSE Oxytocin receptor OS=Mus musculus GN=Oxtr PE=2 SV=1	ENSGALG00000003138	OXTR	Gallus gallus oxytocin receptor (OXTR), mRNA.[Source:RefSeq mRNA;Acc:NM_001031569]
c1866_g1_i1	2000	GO:0004842;GO:0005515;GO:0005515;GO:0005737;GO:0005886;GO:0005886;GO:0006513;GO:0007288;GO:0008270;GO:0008285;GO:0014069;GO:0030317;GO:0043065;GO:0043197;GO:0043204;GO:0045183;GO:0045741;GO:0045746;GO:0046872;GO:0048170;GO:0051491;GO:0060999;GO:0071230;GO:0090129;GO:0097440;GO:0003674;GO:0043167;GO:0005515;GO:0008270;GO:0046872;GO:0003674;GO:0043167;	K01931	veNOG01150	O	sp|O76050|NEU1A_HUMAN Neuralized-like protein 1A OS=Homo sapiens GN=NEURL PE=2 SV=1	ENSGALG00000008281	NEURL	Gallus gallus neuralized homolog (Drosophila)(NEURL), mRNA. [Source:RefSeq mRNA;Acc:NM_001012910]
c1972_g1_i1	3239	GO:0001934;GO:0003779;GO:0004871;GO:0004930;GO:0005615;GO:0005634;GO:0005730;GO:0005886;GO:0007010;GO:0007165;GO:0007186;GO:0007626;GO:0009986;GO:0010976;GO:0016020;GO:0016021;GO:0019901;GO:0030295;GO:0042593;GO:0043123;GO:0043231;GO:0045121;GO:0045666;GO:0045860;GO:0050729;GO:0060907;GO:0061098;GO:0070062;GO:0090263;GO:0003674;GO:0004871;GO:0005575;GO:0007010;GO:0007165;GO:0008092;GO:0008150;	K04619	veNOG14064	T	sp|Q9NZH0|GPC5B_HUMAN G-protein coupled receptor family C group 5 member B OS=Homo sapiens GN=GPRC5B PE=2 SV=2	ENSGALG00000002028	GPRC5B	G protein-coupled receptor, class C, group 5,member B [Source:HGNC Symbol;Acc:HGNC:13308]
c2043_g1_i1	1908	GO:0016020;GO:0016021;GO:0005575;	K06571	veNOG08416	S	sp|P41732|TSN7_HUMAN Tetraspanin-7 OS=Homo sapiens GN=TSPAN7 PE=1 SV=2	ENSGALG00000016251	-	Uncharacterized protein[Source:UniProtKB/TrEMBL;Acc:F1NUH7]
c2103_g1_i1	211	GO:0005515;GO:0003674;	-	-	-	-	ENSAPLG00000013986	FBXO42	F-box protein 42 [Source:HGNCSymbol;Acc:HGNC:29249]
c2122_g1_i1	334	GO:0001502;GO:0001934;GO:0005102;GO:0005104;GO:0005104;GO:0005515;GO:0005576;GO:0005634;GO:0005829;GO:0008083;GO:0008284;GO:0008284;GO:0008543;GO:0008543;GO:0008543;GO:0010463;GO:0010468;GO:0010628;GO:0019827;GO:0030326;GO:0035116;GO:0043066;GO:0045944;GO:0060363;GO:0060561;GO:0060591;GO:0070374;GO:0003674;GO:0005575;GO:0005576;GO:0007165;GO:0008150;	-	KOG3885;veNOG04592;veNOG13072	T	sp|P48804|FGF4_CHICK Fibroblast growth factor 4 OS=Gallus gallus GN=FGF4 PE=2 SV=1	ENSGALG00000007562	FGF4	fibroblast growth factor 4 [Source:HGNCSymbol;Acc:HGNC:3682]
c2195_g1_i1	3543	GO:0005515;GO:0080008;GO:0003674;	K11802	veNOG10137	R	sp|A2AKB9|DCA10_MOUSE DDB1- and CUL4-associated factor 10 OS=Mus musculus GN=Dcaf10 PE=2 SV=1	ENSGALG00000005390	DCAF10	DDB1 and CUL4 associated factor 10 [Source:HGNCSymbol;Acc:HGNC:23686]
c2357_g1_i1	335	GO:0007519;GO:0030198;	-	veNOG33006	W	-	ENSAPLG00000015071	COL19A1	collagen, type XIX, alpha 1 [Source:HGNCSymbol;Acc:HGNC:2196]
c2422_g1_i1	227	GO:0005515;GO:0005579;GO:0005737;GO:0005886;GO:0006955;GO:0070062;GO:0072562;GO:0002376;GO:0003674;GO:0005575;GO:0005623;GO:0005886;GO:0008150;GO:0043234;	-	veNOG10410	W	sp|P79755|CO9_TAKRU Complement component C9 OS=Takifugu rubripes GN=c9 PE=3 SV=1	ENSAPLG00000008988	C9	complement component 9 [Source:HGNCSymbol;Acc:HGNC:1358]
c2430_g1_i1	1467	GO:0003094;GO:0005215;GO:0005372;GO:0005886;GO:0005903;GO:0006810;GO:0006813;GO:0006833;GO:0015079;GO:0016020;GO:0016020;GO:0016021;GO:0016021;GO:0016323;GO:0016324;GO:0019233;GO:0020003;GO:0021670;GO:0030104;GO:0030335;GO:0030424;GO:0032940;GO:0033363;GO:0042060;GO:0044241;GO:0046875;GO:0048593;GO:0051458;GO:0070062;GO:0070295;GO:0072220;GO:0072230;GO:0072232;GO:0072239;GO:0085018;GO:0003674;GO:…	K09864	veNOG05969	P	sp|Q6PQZ1|AQP1_PIG Aquaporin-1 OS=Sus scrofa GN=AQP1 PE=2 SV=3	ENSGALG00000005209	AQP1	Gallus gallus aquaporin 1 (Colton blood group)(AQP1), mRNA. [Source:RefSeq mRNA;Acc:NM_001039453]
c2479_g1_i1	201	GO:0000209;GO:0000781;GO:0000784;GO:0003950;GO:0005515;GO:0005634;GO:0005794;GO:0005829;GO:0006471;GO:0008152;GO:0008270;GO:0016055;GO:0018105;GO:0018107;GO:0031965;GO:0032212;GO:0043392;GO:0045944;GO:0051225;GO:0070198;GO:0070212;GO:0070213;GO:0090263;GO:0003674;GO:0006461;GO:0007010;GO:0007049;GO:0007165;GO:0008150;GO:0016757;GO:0022607;GO:0065003;	-	-	-	-	ENSAPLG00000002335	TNKS	tankyrase, TRF1-interacting ankyrin-related ADP-ribose polymerase [Source:HGNC Symbol;Acc:HGNC:11941]
c2571_g1_i2	9010	GO:0001666;GO:0005216;GO:0005220;GO:0005220;GO:0005262;GO:0005488;GO:0005737;GO:0005783;GO:0005886;GO:0005938;GO:0006810;GO:0006811;GO:0006816;GO:0006816;GO:0015278;GO:0016020;GO:0016021;GO:0016529;GO:0033017;GO:0035091;GO:0043235;GO:0055085;GO:0070588;GO:0071320;GO:0071361;GO:0003674;GO:0004871;GO:0005575;GO:0005622;GO:0005623;GO:0005737;GO:0005783;GO:0006810;GO:0008150;GO:0022857;GO:0043226;GO:…	K04959	veNOG05607	T	sp|Q14571|ITPR2_HUMAN Inositol 1,4,5-trisphosphate receptor type 2 OS=Homo sapiens GN=ITPR2 PE=1 SV=2	ENSGALG00000014071	ITPR2	inositol 1,4,5-trisphosphate receptor, type 2[Source:HGNC Symbol;Acc:HGNC:6181]
c2656_g1_i1	1137	-	-	veNOG15824	S	-	ENSAPLG00000013750	-	Uncharacterized protein[Source:UniProtKB/TrEMBL;Acc:U3J237]
c2748_g1_i1	2539	GO:0005515;GO:0005515;GO:0005634;GO:0005737;GO:0005911;GO:0008180;GO:0043368;GO:0043383;GO:0050852;	-	veNOG04278	T	sp|Q8N1K5|THMS1_HUMAN Protein THEMIS OS=Homo sapiens GN=THEMIS PE=1 SV=3	ENSGALG00000014821	THEMIS	thymocyte selection associated [Source:HGNCSymbol;Acc:HGNC:21569]
c2826_g1_i1	932	-	-	veNOG25501	S	sp|P0CW23|CR042_HUMAN Putative uncharacterized protein C18orf42 OS=Homo sapiens GN=C18orf42 PE=4 SV=1	ENSGALG00000027053	C18orf42	chromosome 18 open reading frame 42 [Source:HGNCSymbol;Acc:HGNC:28285]
c2883_g1_i2	1086	GO:0005515;GO:0003674;	-	veNOG03600	S	sp|Q5VTL7|FNDC7_HUMAN Fibronectin type III domain-containing protein 7 OS=Homo sapiens GN=FNDC7 PE=2 SV=3	ENSGALG00000001983	FNDC7	fibronectin type III domain containing 7[Source:HGNC Symbol;Acc:HGNC:26668]
c2888_g1_i1	1733	GO:0005246;GO:0005515;GO:0005515;GO:0007268;GO:0007268;GO:0007269;GO:0007269;GO:0007416;GO:0007416;GO:0007612;GO:0030534;GO:0035176;GO:0051965;GO:0071625;GO:0090129;GO:0003674;GO:0006810;GO:0007267;GO:0008150;GO:0022607;GO:0048856;	-	veNOG05538	T	sp|D0PRN3|NRX3A_CHICK Neurexin-3 OS=Gallus gallus PE=1 SV=1	ENSGALG00000010518	NRXN3	neurexin 3 isoform a precursor [Source:RefSeqpeptide;Acc:NP_001258852]
c2975_g1_i1	2486	GO:0008152;GO:0016021;GO:0016787;GO:0052689;GO:0003674;GO:0005575;GO:0008150;	K13616	veNOG00428	V	sp|P22760|AAAD_HUMAN Arylacetamide deacetylase OS=Homo sapiens GN=AADAC PE=1 SV=5	ENSGALG00000010364	-	Uncharacterized protein[Source:UniProtKB/TrEMBL;Acc:F1NBC2]
c2998_g1_i1	737	GO:0005198;GO:0005515;GO:0005882;GO:0016020;GO:0016192;GO:0003674;GO:0005198;GO:0005575;GO:0005622;GO:0005623;GO:0005856;GO:0006810;GO:0008150;GO:0016192;GO:0043226;GO:0043234;GO:0005198;GO:0005615;GO:0005634;GO:0005882;GO:0007283;GO:0016020;GO:0043588;GO:0045109;GO:0070062;GO:0003674;GO:0005198;GO:0005575;GO:0005622;GO:0005623;GO:0005856;GO:0043226;GO:0043234;GO:0005198;GO:0005882;GO:0003674;GO:…	-	meNOG39631;veNOG11354	S	sp|P08730|K1C13_MOUSE Keratin, type I cytoskeletal 13 OS=Mus musculus GN=Krt13 PE=1 SV=2	ENSGALG00000003856	KRT9	keratin 9 [Source:HGNC Symbol;Acc:HGNC:6447]"
c3124_g1_i1	826	GO:0002162;GO:0005515;GO:0005739;GO:0005783;GO:0060480;GO:0070254;	-	opiNOG21727;veNOG00862	R	sp|O88312|AGR2_MOUSE Anterior gradient protein 2 homolog OS=Mus musculus GN=Agr2 PE=2 SV=1	ENSGALG00000010825	AGR2	anterior gradient 2 [Source:HGNCSymbol;Acc:HGNC:328]
c3146_g1_i1	1006	GO:0000159;GO:0005515;GO:0007165;GO:0008601;GO:0050790;GO:0003674;GO:0005575;GO:0005622;GO:0005623;GO:0007165;GO:0008150;GO:0030234;GO:0043234;	-	veNOG01236	T	sp|Q95LP0|2ABG_MACFA Serine/threonine-protein phosphatase 2A 55 kDa regulatory subunit B gamma isoform OS=Macaca fascicularis GN=PPP2R2C PE=2 SV=1	ENSGALG00000015531	PPP2R2C	protein phosphatase 2, regulatory subunit B, gamma[Source:HGNC Symbol;Acc:HGNC:9306]
c3205_g1_i1	655	GO:0005515;GO:0005515;GO:0007611;GO:0035249;GO:0035556;GO:0003674;GO:0007165;GO:0008150;	K17448	KOG3697;veNOG05955	T	sp|Q92529|SHC3_HUMAN SHC-transforming protein 3 OS=Homo sapiens GN=SHC3 PE=1 SV=1	ENSGALG00000010688	SHC3	SHC (Src homology 2 domain containing) transformingprotein 3 [Source:HGNC Symbol;Acc:HGNC:18181]
c3309_g1_i1	675	-	-	veNOG12481	S	sp|Q96KR6|F210B_HUMAN Protein FAM210B OS=Homo sapiens GN=FAM210B PE=1 SV=2	ENSGALG00000007771	C20H20ORF108	Gallus gallus chromosome 20 open reading frame,human C20orf108 (C20H20ORF108), mRNA. [Source:RefSeqmRNA;Acc:NM_001031493]
c3319_g1_i2	2505	GO:0001726;GO:0004438;GO:0004725;GO:0016311;GO:0016791;GO:0035335;GO:0048471;GO:0003674;GO:0006464;GO:0008150;GO:0016791;	K18086	veNOG00266	R	sp|Q8NCE2|MTMRE_HUMAN Myotubularin-related protein 14 OS=Homo sapiens GN=MTMR14 PE=1 SV=2	ENSGALG00000006601	MTMR14	myotubularin related protein 14 [Source:HGNCSymbol;Acc:HGNC:26190]
c3362_g1_i1	319	-	-	-	-	-	ENSAPLG00000012562	-	Uncharacterized protein[Source:UniProtKB/TrEMBL;Acc:U3IYM1]
c3408_g2_i1	681	GO:0003677;GO:0003700;GO:0005634;GO:0006351;GO:0006355;GO:0007275;GO:0043565;GO:0001071;GO:0003674;GO:0003677;GO:0005575;GO:0005622;GO:0005623;GO:0005634;GO:0008150;GO:0009058;GO:0034641;GO:0043226;GO:0000122;GO:0001709;GO:0002076;GO:0003677;GO:0003700;GO:0005634;GO:0005634;GO:0005634;GO:0006351;GO:0006355;GO:0007275;GO:0007379;GO:0007389;GO:0008045;GO:0009952;GO:0009953;GO:0021568;GO:0021569;GO:…	K09302	veNOG07529	K	sp|Q08727|HXA2_CHICK Homeobox protein Hox-A2 OS=Gallus gallus GN=HOXA2 PE=2 SV=1	ENSGALG00000011053	HOXA2	Gallus gallus homeobox A2 (HOXA2), mRNA.[Source:RefSeq mRNA;Acc:NM_205150]
c3417_g2_i1	1712	GO:0005515;	-	veNOG24801	S	sp|Q9UFG5|CS025_HUMAN UPF0449 protein C19orf25 OS=Homo sapiens GN=C19orf25 PE=1 SV=2	ENSGALG00000028458	C19orf25	chromosome 19 open reading frame 25 [Source:HGNCSymbol;Acc:HGNC:26711]
c3540_g1_i1	799	GO:0005506;GO:0005739;GO:0005739;GO:0016491;GO:0016702;GO:0031418;GO:0045329;GO:0050353;GO:0051354;GO:0055114;GO:0003674;GO:0008150;GO:0009058;GO:0016491;GO:0034641;GO:0043167;GO:0044281;	-	-	-	-	ENSAPLG00000012485	TMLHE	trimethyllysine hydroxylase, epsilon [Source:HGNCSymbol;Acc:HGNC:18308]
c3654_g1_i2	1307	GO:0005515;GO:0005813;GO:0017137;GO:0031175;GO:0034452;GO:0055107;	K16756	veNOG02861	S	sp|A0JNT9|BICR1_MOUSE Bicaudal D-related protein 1 OS=Mus musculus GN=Ccdc64 PE=1 SV=1	ENSGALG00000007319	CCDC64	coiled-coil domain containing 64 [Source:HGNCSymbol;Acc:HGNC:28095]
c3671_g1_i1	945	GO:0007517;GO:0007528;	-	-	-	-	ENSGALG00000006624	KY	kyphoscoliosis peptidase [Source:HGNCSymbol;Acc:HGNC:26576]
c3685_g1_i2	1113	GO:0004871;GO:0004930;GO:0007165;GO:0007186;GO:0007218;GO:0008188;GO:0016021;GO:0003674;GO:0004871;GO:0005575;GO:0007165;GO:0008150;	K04240	veNOG05615	T	sp|Q9GZQ6|NPFF1_HUMAN Neuropeptide FF receptor 1 OS=Homo sapiens GN=NPFFR1 PE=2 SV=1	ENSGALG00000004446	NPFF1	neuropeptide FF receptor 1 [Source:RefSeqpeptide;Acc:NP_989693]
c3839_g1_i2	1179	GO:0005215;GO:0005576;GO:0006629;GO:0006810;GO:0036094;GO:0003674;GO:0005575;GO:0005576;GO:0006629;GO:0006810;GO:0008150;	-	veNOG04533	R	sp|Q01584|LIPO_BUFMA Lipocalin OS=Bufo marinus PE=1 SV=1	ENSGALG00000009019	-	Uncharacterized protein[Source:UniProtKB/TrEMBL;Acc:F1NI28]
c3877_g1_i1	206	-	-	-	-	-	ENSGALG00000025750	-	Uncharacterized protein[Source:UniProtKB/TrEMBL;Acc:R4GM06]
c3885_g1_i2	267	GO:0005509;GO:0003674;GO:0043167;	-	veNOG01813	R	sp|Q96Q77|CIB3_HUMAN Calcium and integrin-binding family member 3 OS=Homo sapiens GN=CIB3 PE=2 SV=3	ENSGALG00000003978	CIB3	calcium and integrin binding family member 3[Source:HGNC Symbol;Acc:HGNC:24580]
c4054_g1_i1	482	-	-	veNOG03121	S	sp|Q9H2F9|CCD68_HUMAN Coiled-coil domain-containing protein 68 OS=Homo sapiens GN=CCDC68 PE=2 SV=1	ENSAPLG00000010764	CCDC68	coiled-coil domain containing 68 [Source:HGNCSymbol;Acc:HGNC:24350]
c4134_g1_i1	1764	GO:0004155;GO:0005737;GO:0005739;GO:0008152;GO:0016491;GO:0055114;GO:0070062;GO:0003674;GO:0008150;GO:0016491;	K00357	veNOG15271	E	sp|P09417|DHPR_HUMAN Dihydropteridine reductase OS=Homo sapiens GN=QDPR PE=1 SV=2	ENSGALG00000029037	QDPR	Gallus gallus quinoid dihydropteridine reductase(QDPR), mRNA. [Source:RefSeq mRNA;Acc:NM_001006566]
c4200_g1_i1	1454	GO:0000122;GO:0000978;GO:0001078;GO:0003677;GO:0003700;GO:0005634;GO:0006355;GO:0009615;GO:0043011;GO:0043565;GO:0097028;GO:0001071;GO:0003674;GO:0003677;GO:0005575;GO:0005622;GO:0005623;GO:0005634;GO:0008150;GO:0043226;	K09034	veNOG23957	K	sp|Q9NR55|BATF3_HUMAN Basic leucine zipper transcriptional factor ATF-like 3 OS=Homo sapiens GN=BATF3 PE=1 SV=1	ENSGALG00000009816	BATF3	basic leucine zipper transcription factor, ATF-like3 [Source:HGNC Symbol;Acc:HGNC:28915]
c4381_g1_i2	1700	GO:0005739;	-	veNOG25145	S	sp|B5FXA0|LYRM5_TAEGU LYR motif-containing protein 5 OS=Taeniopygia guttata GN=LYRM5 PE=3 SV=1	ENSGALG00000014031	LYRM5	LYR motif containing 5 [Source:HGNCSymbol;Acc:HGNC:27052]
c4464_g1_i2	342	GO:0000165;GO:0001662;GO:0005515;GO:0005515;GO:0005737;GO:0007254;GO:0007617;GO:0010469;GO:0019894;GO:0019901;GO:0030295;GO:0035176;GO:0043025;GO:0045860;GO:0046328;GO:0046958;GO:0048813;GO:0051966;GO:0060079;GO:0097481;GO:2000310;GO:2000311;GO:0003674;	-	KOG3775;veNOG09073;veNOG33277	T	sp|Q13387|JIP2_HUMAN C-Jun-amino-terminal kinase-interacting protein 2 OS=Homo sapiens GN=MAPK8IP2 PE=1 SV=2	ENSAPLG00000008218	MAPK8IP2	mitogen-activated protein kinase 8 interactingprotein 2 [Source:HGNC Symbol;Acc:HGNC:6883]
c4495_g1_i1	605	-	-	opiNOG21074;veNOG07947	S	sp|Q2VPJ9|F211B_HUMAN Leucine-rich repeat-containing protein FAM211B OS=Homo sapiens GN=FAM211B PE=2 SV=1	ENSGALG00000006588	LRRC75B	leucine rich repeat containing 75B [Source:HGNCSymbol;Acc:HGNC:33155]
c4532_g1_i1	335	GO:0000122;GO:0000122;GO:0000794;GO:0000976;GO:0001568;GO:0003677;GO:0003700;GO:0003714;GO:0005515;GO:0005634;GO:0005634;GO:0006355;GO:0006357;GO:0007275;GO:0007389;GO:0008333;GO:0009952;GO:0017053;GO:0030154;GO:0035019;GO:0043234;GO:0043565;GO:0043565;GO:0045197;GO:0045597;GO:0001071;GO:0003674;GO:0003677;GO:0005575;GO:0005622;GO:0005623;GO:0005634;GO:0008150;GO:0043226;	K09312	veNOG13835	K	sp|Q05095|CDX1_RAT Homeobox protein CDX-1 (Fragment) OS=Rattus norvegicus GN=Cdx1 PE=2 SV=1	ENSGALG00000027764	CDX2	caudal type homeobox 2 [Source:HGNCSymbol;Acc:HGNC:1806]
c4768_g1_i1	1136	GO:0005254;GO:0005515;GO:0005886;GO:0006820;GO:0006821;GO:0008272;GO:0015116;GO:0016020;GO:0016021;GO:0019531;GO:0019532;GO:1902358;GO:1902476;GO:0003674;GO:0005575;GO:0006810;GO:0008150;GO:0022857;GO:0055085;	K14705	veNOG04093	P	sp|A6QNW6|S26A8_BOVIN Testis anion transporter 1 OS=Bos taurus GN=SLC26A8 PE=2 SV=1	ENSGALG00000000844	SLC26A8	solute carrier family 26 (anion exchanger), member8 [Source:HGNC Symbol;Acc:HGNC:14468]
c4848_g1_i1	1039	GO:0005515;GO:0005524;GO:0003674;GO:0043167;	-	veNOG09792	O	sp|Q86XH1|IQCA1_HUMAN IQ and AAA domain-containing protein 1 OS=Homo sapiens GN=IQCA1 PE=2 SV=1	ENSGALG00000003980	IQCA1	IQ motif containing with AAA domain 1 [Source:HGNCSymbol;Acc:HGNC:26195]
c4953_g1_i1	812	GO:0004889;GO:0004889;GO:0005216;GO:0005230;GO:0005886;GO:0006810;GO:0006811;GO:0006812;GO:0007204;GO:0007271;GO:0016020;GO:0016021;GO:0030054;GO:0034220;GO:0042472;GO:0045202;GO:0045211;GO:0050910;GO:0003674;GO:0005575;GO:0005623;GO:0005886;GO:0006810;GO:0008150;GO:0022857;GO:0055085;	K04811	veNOG00477	T	sp|Q9I8C7|ACH10_CHICK Neuronal acetylcholine receptor subunit alpha-10 OS=Gallus gallus GN=CHRNA10 PE=3 SV=1	ENSGALG00000022702	CHRNA10	Gallus gallus cholinergic receptor, nicotinic,alpha 10 (CHRNA10), mRNA. [Source:RefSeqmRNA;Acc:NM_001101036]
c4986_g1_i1	1511	GO:0001652;GO:0003677;GO:0003723;GO:0005654;GO:0005730;GO:0042254;GO:0044822;	-	veNOG10701	S	sp|Q0VCY3|SURF6_BOVIN Surfeit locus protein 6 OS=Bos taurus GN=SURF6 PE=2 SV=1	ENSGALG00000003210	SURF6	Gallus gallus surfeit 6 (SURF6), mRNA.[Source:RefSeq mRNA;Acc:NM_001030682]
c5023_g1_i1	456	GO:0005102;	-	veNOG04599	R	-	ENSAPLG00000007249	NXPH3	neurexophilin 3 [Source:HGNC Symbol;Acc:HGNC:8077]"
c5132_g1_i1	2428	-	-	veNOG19274	S	sp|A6NKL6|T200C_HUMAN Transmembrane protein 200C OS=Homo sapiens GN=TMEM200C PE=2 SV=2	ENSGALG00000026870	TMEM200C	transmembrane protein 200C [Source:HGNCSymbol;Acc:HGNC:37208]
c5347_g1_i1	1088	GO:0005515;GO:0005739;GO:0007005;GO:0007005;GO:0031305;GO:0031305;GO:0005575;GO:0005622;GO:0005623;GO:0005737;GO:0005739;GO:0007005;GO:0008150;GO:0043226;	-	veNOG03769	S	sp|Q5ZLD4|TMM11_CHICK Transmembrane protein 11, mitochondrial OS=Gallus gallus GN=TMEM11 PE=2 SV=1	ENSGALG00000004749	TMEM11	Gallus gallus transmembrane protein 11 (TMEM11),mRNA. [Source:RefSeq mRNA;Acc:NM_001031466]
c5455_g1_i2	369	GO:0000266;GO:0005634;GO:0006626;GO:0016020;GO:0031307;GO:0032526;	-	veNOG09437	S	sp|Q8TB36|GDAP1_HUMAN Ganglioside-induced differentiation-associated protein 1 OS=Homo sapiens GN=GDAP1 PE=1 SV=3	ENSGALG00000015658	GDAP1	ganglioside induced differentiation associatedprotein 1 [Source:HGNC Symbol;Acc:HGNC:15968]
c5527_g1_i1	235	GO:0005097;GO:0032313;GO:0032851;GO:0003674;GO:0008150;GO:0030234;	-	veNOG14885	U	sp|A1A5K6|TBC24_XENLA TBC1 domain family member 24 OS=Xenopus laevis GN=tbc1d24 PE=2 SV=1	ENSGALG00000001244	-	Uncharacterized protein[Source:UniProtKB/TrEMBL;Acc:F1NUF4]
c6115_g1_i1	1694	GO:0003824;GO:0008152;GO:0008890;GO:0009058;GO:0016740;GO:0030170;GO:0003674;GO:0008150;GO:0009058;GO:0016746;GO:0043167;	K00639	veNOG00010	E	sp|O75600|KBL_HUMAN 2-amino-3-ketobutyrate coenzyme A ligase, mitochondrial OS=Homo sapiens GN=GCAT PE=1 SV=1	ENSGALG00000012312	-	Uncharacterized protein[Source:UniProtKB/TrEMBL;Acc:F1NBE3]
c6142_g1_i1	701	GO:0001609;GO:0001973;GO:0002686;GO:0003093;GO:0004871;GO:0004930;GO:0005515;GO:0005886;GO:0007165;GO:0007186;GO:0016020;GO:0016021;GO:0050728;GO:0051930;GO:0060079;GO:0070256;GO:0003674;GO:0004871;GO:0005575;GO:0005623;GO:0005886;GO:0007165;GO:0008150;	K04265	veNOG09641	T	sp|P49892|AA1R_CHICK Adenosine receptor A1 OS=Gallus gallus GN=ADORA1 PE=2 SV=1	ENSGALG00000000168	ADORA1	Gallus gallus adenosine A1 receptor (ADORA1), mRNA.[Source:RefSeq mRNA;Acc:NM_204316]
c6215_g1_i1	513	GO:0016020;GO:0016021;GO:0005575;	-	veNOG21947	S	sp|F8RT80|ASTER_CHICK Protein Asterix OS=Gallus gallus GN=WDR83OS PE=2 SV=1	ENSGALG00000028844	WDR83OS	Protein Asterix [Source:UniProtKB/Swiss-Prot;Acc:F8RT80]
c6235_g1_i1	926	GO:0005515;GO:0032088;GO:0033209;GO:0045892;GO:0051059;GO:0070062;	-	veNOG16160	S	sp|Q3MHX1|COMD7_BOVIN COMM domain-containing protein 7 OS=Bos taurus GN=COMMD7 PE=2 SV=1	ENSGALG00000006630	COMMD7	Gallus gallus COMM domain containing 7 (COMMD7),transcript variant 2, mRNA. [Source:RefSeqmRNA;Acc:NM_001278014]
c6239_g1_i1	1003	GO:0005515;GO:0005737;GO:0005886;	-	veNOG12589	S	sp|Q96KN1|FA84B_HUMAN Protein FAM84B OS=Homo sapiens GN=FAM84B PE=1 SV=1	ENSGALG00000016310	FAM84B	family with sequence similarity 84, member B[Source:HGNC Symbol;Acc:HGNC:24166]
c6521_g1_i1	600	GO:0005509;GO:0030234;GO:0050790;GO:0003674;GO:0008150;GO:0030234;GO:0043167;	-	veNOG06182	TP	sp|Q9I923|RGN_CHICK Regucalcin OS=Gallus gallus GN=RGN PE=2 SV=1	ENSGALG00000016722	-	Uncharacterized protein[Source:UniProtKB/TrEMBL;Acc:E1BW75]
c6676_g1_i1	458	GO:0005515;GO:0003674;	-	veNOG04767	Z	sp|Q8IWG1|WDR63_HUMAN WD repeat-containing protein 63 OS=Homo sapiens GN=WDR63 PE=2 SV=1	ENSGALG00000008696	WDR63	WD repeat domain 63 [Source:HGNCSymbol;Acc:HGNC:30711]
c6687_g1_i1	298	GO:0005044;GO:0006898;GO:0016020;GO:0070062;GO:0003674;GO:0005575;GO:0006810;GO:0008150;GO:0016192;	-	veNOG04547	R	sp|Q8WTU2|SRB4D_HUMAN Scavenger receptor cysteine-rich domain-containing group B protein OS=Homo sapiens GN=SRCRB4D PE=2 SV=1	ENSGALG00000001917	SSC4D	scavenger receptor cysteine rich family, 4 domains[Source:HGNC Symbol;Acc:HGNC:14461]
c6782_g1_i1	283	-	-	-	-	-	ENSAPLG00000011693	-	Uncharacterized protein[Source:UniProtKB/TrEMBL;Acc:U3IW10]
c6783_g1_i1	425	GO:0002177;GO:0005634;GO:0005737;GO:0043014;GO:0043623;GO:0048471;GO:0048471;	-	-	-	-	ENSGALG00000005818	C9orf24	chromosome 9 open reading frame 24 [Source:HGNCSymbol;Acc:HGNC:19919]
c6784_g1_i1	302	GO:0006886;GO:0017137;GO:0003674;GO:0006810;GO:0008150;GO:0019899;	-	veNOG00479	U	sp|Q812E4|SYTL5_RAT Synaptotagmin-like protein 5 OS=Rattus norvegicus GN=Sytl5 PE=2 SV=1	ENSGALG00000026370	-	Uncharacterized protein[Source:UniProtKB/TrEMBL;Acc:R4GGW7]
c6974_g1_i1	885	GO:0005634;	-	veNOG07673	S	sp|Q4R5A4|CK049_MACFA UPF0705 protein C11orf49 homolog OS=Macaca fascicularis GN=QccE-10352 PE=2 SV=1	ENSGALG00000008255	C11orf49	chromosome 11 open reading frame 49 [Source:HGNCSymbol;Acc:HGNC:28720]
c7139_g1_i1	712	GO:0004668;GO:0005509;GO:0005737;GO:0006464;GO:0010848;GO:0018101;GO:0021762;GO:0030331;GO:0030520;GO:0035327;GO:0036413;GO:0048096;GO:0070062;GO:0070100;GO:1901624;GO:0003674;GO:0005575;GO:0005622;GO:0005623;GO:0005737;GO:0006464;GO:0006520;GO:0008150;GO:0009058;GO:0016810;GO:0043167;GO:0044281;	K01481	veNOG11610;veNOG34597	R	sp|Q9Y2J8|PADI2_HUMAN Protein-arginine deiminase type-2 OS=Homo sapiens GN=PADI2 PE=1 SV=2	ENSGALG00000000503	PADI2	peptidyl arginine deiminase, type II [Source:HGNCSymbol;Acc:HGNC:18341]
c7184_g1_i1	1330	GO:0000166;GO:0004849;GO:0005515;GO:0005524;GO:0006222;GO:0008152;GO:0016301;GO:0016310;GO:0016740;GO:0016773;GO:0019206;GO:0003674;GO:0008150;GO:0009058;GO:0016301;GO:0034641;GO:0043167;GO:0044281;	-	-	-	-	ENSAPLG00000008581	UCK2	uridine-cytidine kinase 2 [Source:HGNCSymbol;Acc:HGNC:12562]
c7198_g1_i1	1179	GO:0001932;GO:0005159;GO:0005515;GO:0005515;GO:0005737;GO:0007259;GO:0016567;GO:0019210;GO:0019221;GO:0019901;GO:0035556;GO:0042518;GO:0045444;GO:0046426;GO:0046426;GO:0046627;GO:0060334;GO:0071230;GO:0005575;GO:0005622;GO:0005623;GO:0005737;GO:0006464;GO:0007165;GO:0008150;	K04694	veNOG06908	T	sp|O15524|SOCS1_HUMAN Suppressor of cytokine signaling 1 OS=Homo sapiens GN=SOCS1 PE=1 SV=1	ENSGALG00000007158	SOCS1	Gallus gallus suppressor of cytokine signaling 1(SOCS1), mRNA. [Source:RefSeq mRNA;Acc:NM_001137648]
c7215_g1_i1	513	GO:0001505;GO:0001975;GO:0003824;GO:0004114;GO:0006198;GO:0007165;GO:0007165;GO:0007626;GO:0008081;GO:0008542;GO:0016787;GO:0030224;GO:0036006;GO:0042053;GO:0042428;GO:0046069;GO:0046872;GO:0097011;GO:0003674;GO:0007165;GO:0008150;GO:0043167;	-	KOG3688;veNOG01706	T	sp|Q01061|PDE1B_BOVIN Calcium/calmodulin-dependent 3',5'-cyclic nucleotide phosphodiesterase 1B OS=Bos taurus GN=PDE1B PE=1 SV=1	ENSGALG00000029124	PDE1B	phosphodiesterase 1B, calmodulin-dependent[Source:HGNC Symbol;Acc:HGNC:8775]
c7252_g1_i1	4792	GO:0005634;GO:0006357;GO:0051726;GO:0005575;GO:0005622;GO:0005623;GO:0005634;GO:0008150;GO:0043226;GO:0000082;GO:0000122;GO:0001047;GO:0001102;GO:0005515;GO:0005515;GO:0005634;GO:0005667;GO:0005819;GO:0006357;GO:0006469;GO:0007050;GO:0007265;GO:0007346;GO:0008134;GO:0008285;GO:0016605;GO:0019899;GO:0019900;GO:0030182;GO:0031134;GO:0031175;GO:0031625;GO:0034088;GO:0034349;GO:0035189;GO:0035914;GO:…	K06618	veNOG10707	D	sp|Q90600|RB_CHICK Retinoblastoma-associated protein OS=Gallus gallus GN=RB1 PE=1 SV=1	ENSGALG00000016997	RB1	Gallus gallus retinoblastoma 1 (RB1), mRNA.[Source:RefSeq mRNA;Acc:NM_204419]
c7311_g1_i1	340	GO:0005829;GO:0005829;GO:0005886;GO:0005886;GO:0008553;GO:0015992;GO:0016471;GO:0016820;GO:0051117;GO:0055085;GO:0003674;GO:0005575;GO:0005622;GO:0005623;GO:0005737;GO:0005773;GO:0006810;GO:0008150;GO:0022857;GO:0043226;GO:0043234;GO:0055085;	-	opiNOG29476;opiNOG33095;opiNOG35615;opiNOG37715	C	sp|Q25532|VATG_MANSE V-type proton ATPase subunit G OS=Manduca sexta PE=3 SV=1	ENSAPLG00000008690	ATP6V1G3	ATPase, H+ transporting, lysosomal 13kDa, V1subunit G3 [Source:HGNC Symbol;Acc:HGNC:18265]
c7348_g1_i1	1140	GO:0000166;GO:0001556;GO:0003676;GO:0003723;GO:0006378;GO:0003674;GO:0003723;	-	-	-	-	ENSAPLG00000008415	PABPC1L	poly(A) binding protein, cytoplasmic 1-like[Source:HGNC Symbol;Acc:HGNC:15797]
c7461_g1_i1	6034	GO:0005737;GO:0005739;GO:0005739;GO:0044822;	K17413	veNOG03886	J	sp|Q2YDF6|RT35_BOVIN 28S ribosomal protein S35, mitochondrial OS=Bos taurus GN=MRPS35 PE=1 SV=1	ENSGALG00000028453	MRPS35	28S ribosomal protein S35, mitochondrial isoform 2[Source:RefSeq peptide;Acc:NP_001265021]
c7589_g1_i1	1755	GO:0000187;GO:0004871;GO:0004930;GO:0005515;GO:0007165;GO:0007186;GO:0007186;GO:0009986;GO:0016021;GO:0030139;GO:0030165;GO:0035025;GO:0043410;GO:0070915;GO:0003674;GO:0004871;GO:0005575;GO:0007165;GO:0008150;	K04291	veNOG04109	T	sp|Q95KH4|LPAR2_MACFA Lysophosphatidic acid receptor 2 OS=Macaca fascicularis GN=LPAR2 PE=2 SV=1	ENSGALG00000013417	LPAR2	Gallus gallus lysophosphatidic acid receptor 2(LPAR2), mRNA. [Source:RefSeq mRNA;Acc:NM_001115081]
c7626_g1_i1	2538	GO:0000166;GO:0004672;GO:0004674;GO:0004713;GO:0005515;GO:0005524;GO:0005634;GO:0005634;GO:0005730;GO:0005737;GO:0006468;GO:0006468;GO:0006913;GO:0007165;GO:0007270;GO:0007616;GO:0016772;GO:0043011;GO:0045893;GO:0045893;GO:0046827;GO:0070062;GO:0003674;GO:0006464;GO:0008150;GO:0016301;GO:0043167;	K05869	veNOG08417	T	sp|Q16566|KCC4_HUMAN Calcium/calmodulin-dependent protein kinase type IV OS=Homo sapiens GN=CAMK4 PE=1 SV=1	ENSGALG00000000244	CAMK4	calcium/calmodulin-dependent protein kinase IV[Source:HGNC Symbol;Acc:HGNC:1464]
c7723_g1_i1	1015	GO:0000287;GO:0005634;GO:0006139;GO:0009191;GO:0016787;GO:0017110;GO:0019144;GO:0030515;GO:0047631;GO:0070062;GO:0003674;	K13987	opiNOG16519;veNOG15784	L	sp|Q9UKK9|NUDT5_HUMAN ADP-sugar pyrophosphatase OS=Homo sapiens GN=NUDT5 PE=1 SV=1	ENSGALG00000013967	NUDT5	nudix (nucleoside diphosphate linked moiety X)-typemotif 5 [Source:HGNC Symbol;Acc:HGNC:8052]
c7735_g1_i1	1205	GO:0001518;GO:0005515;GO:0005886;GO:0006814;GO:0010460;GO:0010765;GO:0017080;GO:0030018;GO:0035725;GO:0044325;GO:0051899;GO:0060048;GO:0060371;GO:0060371;GO:0060373;GO:0061337;GO:0072659;GO:0086002;GO:0086005;GO:0086005;GO:0086006;GO:0086006;GO:0086010;GO:0086012;GO:0086014;GO:0086070;GO:0086091;GO:2000649;GO:0003674;GO:0005575;GO:0005623;GO:0005886;GO:0006810;GO:0008150;GO:0043234;	K04847	veNOG06400	P	sp|Q8HXJ7|SCN3B_MACFA Sodium channel subunit beta-3 OS=Macaca fascicularis GN=SCN3B PE=2 SV=1	ENSGALG00000006490	SCN3B	sodium channel, voltage-gated, type III, betasubunit [Source:HGNC Symbol;Acc:HGNC:20665]
c7789_g1_i1	4453	GO:0000122;GO:0001711;GO:0005515;GO:0005515;GO:0005634;GO:0007259;GO:0010390;GO:0016593;GO:0019827;GO:0019827;GO:0032968;GO:0033523;GO:0035327;GO:0042169;GO:0045638;GO:0045944;GO:0051571;GO:0070102;GO:0071222;GO:0080182;GO:2001162;GO:0003674;	K15176	veNOG00455	K	sp|Q62018|CTR9_MOUSE RNA polymerase-associated protein CTR9 homolog OS=Mus musculus GN=Ctr9 PE=1 SV=2	ENSGALG00000005618	CTR9	CTR9, Paf1/RNA polymerase II complex component[Source:HGNC Symbol;Acc:HGNC:16850]
c7960_g1_i1	962	GO:0003824;GO:0004114;GO:0005515;GO:0007165;GO:0007601;GO:0007603;GO:0008081;GO:0008152;GO:0016787;GO:0046549;GO:0046872;GO:0050953;GO:0003674;GO:0007165;GO:0008150;GO:0043167;	K13757	KOG3689;veNOG11569	T	sp|P52731|PDE6C_CHICK Cone cGMP-specific 3',5'-cyclic phosphodiesterase subunit alpha' OS=Gallus gallus GN=PDE6C PE=1 SV=1	ENSGALG00000006626	PDE6C	Gallus gallus phosphodiesterase 6C, cGMP-specific,cone, alpha prime (PDE6C), mRNA. [Source:RefSeqmRNA;Acc:NM_204986]
c8052_g1_i1	581	-	-	-	-	-	ENSGALG00000026347	-	Uncharacterized protein[Source:UniProtKB/TrEMBL;Acc:R4GJM7]
c8139_g1_i1	385	GO:0004842;GO:0005515;GO:0005515;GO:0005634;GO:0005739;GO:0005773;GO:0006511;GO:0008270;GO:0010771;GO:0045665;GO:0046872;GO:0070936;GO:0003674;GO:0043167;	-	-	-	-	ENSAPLG00000012209	TTC3	tetratricopeptide repeat domain 3 [Source:HGNCSymbol;Acc:HGNC:12393]
c8417_g1_i1	1321	-	-	opiNOG42513;opiNOG69984;veNOG27024;veNOG30346	SR	-	ENSAPLG00000001283	-	Uncharacterized protein[Source:UniProtKB/TrEMBL;Acc:U3I0D0]
c8498_g1_i1	1830	GO:0000737;GO:0003676;GO:0003684;GO:0003906;GO:0005737;GO:0005876;GO:0006284;GO:0006289;GO:0008017;GO:0008270;GO:0015630;GO:0016799;GO:0003674;GO:0003677;GO:0004518;GO:0006259;GO:0006950;GO:0008150;GO:0009056;GO:0016798;GO:0016829;GO:0034641;GO:0034655;GO:0043167;	K10568	veNOG02654	L	sp|Q6IE77|NEIL2_BOVIN Endonuclease 8-like 2 OS=Bos taurus GN=NEIL2 PE=2 SV=3	ENSGALG00000016664	NEIL2	Gallus gallus nei endonuclease VIII-like 2 (E.coli) (NEIL2), mRNA. [Source:RefSeqmRNA;Acc:NM_001277833]
c8718_g1_i1	2021	GO:0005737;	-	veNOG08772	K	sp|Q96F24|NRBF2_HUMAN Nuclear receptor-binding factor 2 OS=Homo sapiens GN=NRBF2 PE=1 SV=1	ENSGALG00000002959	NRBF2	Gallus gallus nuclear receptor binding factor 2(NRBF2), mRNA. [Source:RefSeq mRNA;Acc:NM_001199533]
c8777_g1_i1	1260	GO:0000302;GO:0000303;GO:0000303;GO:0001306;GO:0001315;GO:0001836;GO:0001889;GO:0003032;GO:0003069;GO:0004784;GO:0005515;GO:0005739;GO:0005739;GO:0005743;GO:0006357;GO:0006749;GO:0006801;GO:0006979;GO:0007005;GO:0007507;GO:0007626;GO:0008217;GO:0008285;GO:0008630;GO:0008631;GO:0008637;GO:0009791;GO:0010332;GO:0014823;GO:0016491;GO:0019430;GO:0019430;GO:0022904;GO:0030097;GO:0032364;GO:0042311;GO:…	K04564	veNOG09185	P	sp|P41976|SODM_BOVIN Superoxide dismutase [Mn], mitochondrial OS=Bos taurus GN=SOD2 PE=2 SV=1	ENSGALG00000011661	SOD2	Gallus gallus superoxide dismutase 2, mitochondrial(SOD2), nuclear gene encoding mitochondrial protein, mRNA.[Source:RefSeq mRNA;Acc:NM_204211]
c8804_g1_i1	1550	-	-	veNOG11067	R	sp|O70340|NPTX2_MOUSE Neuronal pentraxin-2 OS=Mus musculus GN=Nptx2 PE=2 SV=1	ENSGALG00000003562	NPTX2	neuronal pentraxin II [Source:HGNCSymbol;Acc:HGNC:7953]
c8807_g1_i1	846	-	-	veNOG11550	S	sp|Q6UWF9|F180A_HUMAN Protein FAM180A OS=Homo sapiens GN=FAM180A PE=2 SV=1	ENSGALG00000028459	FAM180A	FAM180A protein; Uncharacterized protein[Source:UniProtKB/TrEMBL;Acc:G1E6K3]
c8820_g1_i1	1679	GO:0001954;GO:0007155;GO:0016021;GO:0042246;GO:1990384;GO:0005575;GO:0006950;GO:0007155;GO:0008150;GO:0040007;GO:0048856;	-	veNOG19275	S	sp|Q92982|NINJ1_HUMAN Ninjurin-1 OS=Homo sapiens GN=NINJ1 PE=1 SV=2	ENSGALG00000026891	NINJ1	Gallus gallus ninjurin 1 (NINJ1), mRNA.[Source:RefSeq mRNA;Acc:NM_001277877]
c8928_g1_i1	586	GO:0003810;GO:0018149;GO:0003674;GO:0006464;GO:0008150;GO:0016746;	K05622	veNOG01230;veNOG16887	OR	sp|O43548|TGM5_HUMAN Protein-glutamine gamma-glutamyltransferase 5 OS=Homo sapiens GN=TGM5 PE=1 SV=4	ENSGALG00000013762	-	Uncharacterized protein[Source:UniProtKB/TrEMBL;Acc:F1P1F8]
c9055_g1_i1	2455	GO:0006629;GO:0016298;GO:0016787;GO:0016788;GO:0003674;GO:0006629;GO:0008150;	K14621	veNOG06004	I	sp|Q06HQ7|PLB1_MONDO Phospholipase B1, membrane-associated OS=Monodelphis domestica GN=PLB1 PE=2 SV=1	ENSGALG00000010032	PLB1	phospholipase B1 [Source:HGNCSymbol;Acc:HGNC:30041]
c9149_g1_i2	618	GO:0005509;GO:0046872;GO:0003674;GO:0043167;	-	veNOG21190	R	sp|P35467|S10A1_RAT Protein S100-A1 OS=Rattus norvegicus GN=S100a1 PE=1 SV=3	ENSGALG00000014989	S100Z	S100 calcium binding protein Z [Source:HGNCSymbol;Acc:HGNC:30367]
c9210_g1_i1	866	GO:0001662;GO:0004872;GO:0004970;GO:0004970;GO:0005215;GO:0005216;GO:0005234;GO:0005515;GO:0005886;GO:0006810;GO:0006811;GO:0006874;GO:0006886;GO:0007268;GO:0014069;GO:0015277;GO:0015277;GO:0015277;GO:0016020;GO:0016020;GO:0016021;GO:0019228;GO:0030054;GO:0030425;GO:0032983;GO:0032983;GO:0034220;GO:0035235;GO:0035249;GO:0035249;GO:0042391;GO:0042734;GO:0042734;GO:0043025;GO:0043524;GO:0045202;GO:…	-	veNOG00278	T	sp|Q01812|GRIK4_RAT Glutamate receptor ionotropic, kainate 4 OS=Rattus norvegicus GN=Grik4 PE=2 SV=1	ENSGALG00000015434	GRIK2	glutamate receptor, ionotropic, kainate 2[Source:HGNC Symbol;Acc:HGNC:4580]
c9283_g1_i1	448	GO:0003407;GO:0003407;GO:0003407;GO:0003677;GO:0005634;GO:0006351;GO:0006355;GO:0007275;GO:0007399;GO:0007623;GO:0009649;GO:0021554;GO:0030154;GO:0030182;GO:0046983;GO:0048663;GO:0003674;GO:0003677;GO:0005575;GO:0005622;GO:0005623;GO:0005634;GO:0008150;GO:0009058;GO:0030154;GO:0034641;GO:0043226;GO:0048856;	K09083	veNOG20294	K	sp|O57598|ATOH7_CHICK Protein atonal homolog 7 OS=Gallus gallus GN=ATOH7 PE=1 SV=2	ENSGALG00000003931	ATOH7	Gallus gallus atonal homolog 7 (Drosophila)(ATOH7), mRNA. [Source:RefSeq mRNA;Acc:NM_204668]
c9294_g1_i1	226	-	-	-	-	-	ENSAPLG00000008169	-	Uncharacterized protein[Source:UniProtKB/TrEMBL;Acc:U3IKN5]
c9297_g1_i1	223	GO:0006629;GO:0006629;GO:0008150;	-	opiNOG07524	IG	sp|P20097|SAP_CAVPO Saposin-C OS=Cavia porcellus GN=PSAP PE=1 SV=1	ENSGALG00000004747	-	Uncharacterized protein[Source:UniProtKB/TrEMBL;Acc:E1BT64]
c9327_g1_i1	245	GO:0005515;GO:0003674;	-	-	-	-	ENSAPLG00000006735	LRRC43	leucine rich repeat containing 43 [Source:HGNCSymbol;Acc:HGNC:28562]
c9368_g1_i1	1698	GO:0005515;GO:0005634;GO:0006355;GO:0003674;GO:0005575;GO:0005622;GO:0005623;GO:0005634;GO:0008150;GO:0043226;	-	veNOG03626	K	sp|P63003|AES_RAT Amino-terminal enhancer of split OS=Rattus norvegicus GN=Aes PE=2 SV=1	ENSGALG00000015184	TLE4	Gallus gallus transducin-like enhancer of split 4(E(sp1) homolog, Drosophila) (TLE4), mRNA. [Source:RefSeqmRNA;Acc:NM_204237]
c9410_g1_i2	810	GO:0000125;GO:0000125;GO:0003700;GO:0003700;GO:0003713;GO:0003713;GO:0004402;GO:0004402;GO:0005515;GO:0005634;GO:0005669;GO:0005669;GO:0005737;GO:0005737;GO:0006352;GO:0006355;GO:0016578;GO:0016578;GO:0019899;GO:0019899;GO:0030331;GO:0030331;GO:0030914;GO:0030914;GO:0033276;GO:0033276;GO:0043966;GO:0043966;GO:0048471;GO:0048471;GO:0051260;GO:0051260;GO:0070063;GO:0070063;GO:2001141;GO:0000988;GO:…	K03134	veNOG04107	K	sp|Q12962|TAF10_HUMAN Transcription initiation factor TFIID subunit 10 OS=Homo sapiens GN=TAF10 PE=1 SV=1	ENSAPLG00000009969	TAF10	TAF10 RNA polymerase II, TATA box binding protein(TBP)-associated factor, 30kDa [Source:HGNCSymbol;Acc:HGNC:11543]
c9437_g1_i2	993	GO:0001657;GO:0001662;GO:0005102;GO:0005515;GO:0005576;GO:0005737;GO:0005737;GO:0007214;GO:0007406;GO:0007411;GO:0007412;GO:0007611;GO:0007623;GO:0007631;GO:0008038;GO:0008083;GO:0014047;GO:0016023;GO:0016358;GO:0019222;GO:0021675;GO:0032229;GO:0033138;GO:0042490;GO:0042493;GO:0042596;GO:0043066;GO:0043523;GO:0043524;GO:0045666;GO:0046668;GO:0048167;GO:0048471;GO:0048471;GO:0048675;GO:0048839;GO:…	K04355	veNOG04937	T	sp|P25429|BDNF_CHICK Brain-derived neurotrophic factor OS=Gallus gallus GN=BDNF PE=2 SV=2	ENSGALG00000012163	BDNF	Gallus gallus brain-derived neurotrophic factor(BDNF), mRNA. [Source:RefSeq mRNA;Acc:NM_001031616]
c9451_g1_i1	1301	GO:0005515;GO:0005615;GO:0005634;GO:0005886;GO:0009925;GO:0010633;GO:0016020;GO:0016328;GO:0050678;GO:0051497;GO:0060675;GO:0070062;GO:0090191;GO:1900025;GO:1900028;GO:2000146;GO:2000738;	-	veNOG09421	T	sp|P09758|TACD2_HUMAN Tumor-associated calcium signal transducer 2 OS=Homo sapiens GN=TACSTD2 PE=1 SV=3	ENSGALG00000010867	TACSTD2	Gallus gallus tumor-associated calcium signaltransducer 2 (TACSTD2), mRNA. [Source:RefSeqmRNA;Acc:NM_001277676]
c9480_g1_i1	2652	GO:0000139;GO:0000166;GO:0003924;GO:0005525;GO:0005622;GO:0005794;GO:0005886;GO:0006184;GO:0007165;GO:0007264;GO:0008284;GO:0008542;GO:0015031;GO:0016020;GO:0016020;GO:0030036;GO:0032228;GO:0032403;GO:0035022;GO:0043524;GO:0045596;GO:0048169;GO:0048642;GO:0051146;GO:0060441;GO:0070062;GO:0003674;GO:0003924;GO:0005575;GO:0005622;GO:0005623;GO:0005737;GO:0005794;GO:0005886;GO:0006810;GO:0007165;GO:…	K07828	veNOG02509	T	sp|Q5F352|RASN_CHICK GTPase NRas OS=Gallus gallus GN=NRAS PE=2 SV=1	ENSGALG00000026692	NRAS	Gallus gallus neuroblastoma RAS viral (v-ras)oncogene homolog (NRAS), mRNA. [Source:RefSeqmRNA;Acc:NM_001012549]
c9544_g1_i1	349	GO:0001656;GO:0003677;GO:0003700;GO:0005634;GO:0006355;GO:0043565;GO:0072086;GO:0072272;GO:0001071;GO:0003674;GO:0003677;GO:0005575;GO:0005622;GO:0005623;GO:0005634;GO:0008150;GO:0043226;	-	NOG165304;veNOG01903	SK	sp|Q6NVN3|IRX3_XENTR Iroquois-class homeodomain protein irx-3 OS=Xenopus tropicalis GN=irx3 PE=2 SV=1	ENSGALG00000013193	IRX2	Gallus gallus iroquois homeobox 2 (IRX2), mRNA.[Source:RefSeq mRNA;Acc:NM_001030336]
c9563_g1_i1	1624	GO:0005488;GO:0030534;GO:0035264;GO:0048149;GO:0003674;	-	veNOG07377	S	sp|Q0KK59|UNC79_MOUSE Protein unc-79 homolog OS=Mus musculus GN=Unc79 PE=1 SV=1	ENSGALG00000010874	UNC79	unc-79 homolog (C. elegans) [Source:HGNCSymbol;Acc:HGNC:19966]
c9577_g1_i1	674	GO:0000122;GO:0000790;GO:0000989;GO:0001077;GO:0001501;GO:0001736;GO:0001738;GO:0002053;GO:0002064;GO:0003677;GO:0003677;GO:0003682;GO:0003684;GO:0003700;GO:0005515;GO:0005515;GO:0005634;GO:0005634;GO:0005634;GO:0005654;GO:0005737;GO:0006338;GO:0006355;GO:0006915;GO:0006974;GO:0007389;GO:0007499;GO:0007569;GO:0008544;GO:0009887;GO:0009954;GO:0010259;GO:0010481;GO:0010482;GO:0010838;GO:0030154;GO:…	K10149	veNOG02288	K	sp|Q9JJP6|P63_RAT Tumor protein 63 OS=Rattus norvegicus GN=Tp63 PE=2 SV=1	ENSGALG00000007324	TP63	Gallus gallus tumor protein p63 (TP63), mRNA.[Source:RefSeq mRNA;Acc:NM_204351]
c9698_g1_i1	1509	GO:0005515;GO:0006493;GO:0070062;	K09653	veNOG10076	G	sp|Q3SX46|C1GLC_BOVIN C1GALT1-specific chaperone 1 OS=Bos taurus GN=C1GALT1C1 PE=2 SV=1	ENSGALG00000008513	C1GALT1C1	Gallus gallus C1GALT1-specific chaperone 1(C1GALT1C1), mRNA. [Source:RefSeq mRNA;Acc:NM_001277789]
c9719_g1_i1	1153	GO:0005515;GO:0005856;GO:0005885;GO:0015629;GO:0019899;GO:0030041;GO:0030674;GO:0034314;GO:0070062;GO:0005575;GO:0005622;GO:0005623;GO:0005856;GO:0006461;GO:0007010;GO:0008150;GO:0022607;GO:0043226;GO:0043234;GO:0065003;	K05755	veNOG14293	Z	sp|P59999|ARPC4_MOUSE Actin-related protein 2/3 complex subunit 4 OS=Mus musculus GN=Arpc4 PE=1 SV=3	ENSGALG00000006691	ARPC4	Gallus gallus actin related protein 2/3 complex,subunit 4, 20kDa (ARPC4), mRNA. [Source:RefSeqmRNA;Acc:NM_001257284]
c9771_g1_i1	1614	-	-	-	-	-	ENSAPLG00000002209	-	Uncharacterized protein[Source:UniProtKB/TrEMBL;Acc:U3I312]
c9870_g1_i1	1401	GO:0005515;GO:0044822;GO:0071013;GO:0071013;GO:0005575;GO:0005622;GO:0005623;GO:0005634;GO:0043226;	K12622	NOG51197;opiNOG35114;veNOG21963	AK	sp|P62311|LSM3_MOUSE U6 snRNA-associated Sm-like protein LSm3 OS=Mus musculus GN=Lsm3 PE=3 SV=2	ENSAPLG00000014499	LSM3	U6 snRNA-associated Sm-like protein LSm3;Uncharacterized protein[Source:UniProtKB/TrEMBL;Acc:R0KVT7]
c9873_g1_i1	1006	-	-	veNOG04670	S	sp|Q5XGD7|TM45B_XENTR Transmembrane protein 45B OS=Xenopus tropicalis GN=tmem45b PE=2 SV=1	ENSGALG00000001203	TMEM45B	transmembrane protein 45B [Source:HGNCSymbol;Acc:HGNC:25194]
c10026_g1_i1	257	GO:0004252;GO:0006508;GO:0016021;GO:0003674;GO:0005575;GO:0008150;GO:0008233;	-	meNOG05443;veNOG05248	T	sp|O88779|RHBL1_RAT Rhomboid-related protein 1 (Fragment) OS=Rattus norvegicus GN=Rhbdl1 PE=2 SV=1	ENSGALG00000028345	RHBDL1	rhomboid, veinlet-like 1 (Drosophila) [Source:HGNCSymbol;Acc:HGNC:10007]
c10041_g1_i1	2489	GO:0005515;GO:0003674;	-	veNOG16400	R	sp|Q8IXQ8|PDZD9_HUMAN PDZ domain-containing protein 9 OS=Homo sapiens GN=PDZD9 PE=2 SV=2	ENSAPLG00000002708	PDZD9	PDZ domain containing 9 [Source:HGNCSymbol;Acc:HGNC:28740]
c10046_g1_i1	1423	GO:0003824;GO:0004252;GO:0005515;GO:0005634;GO:0006508;GO:0008233;GO:0008236;GO:0008236;GO:0016787;GO:0032078;GO:0042803;GO:0043065;GO:0043392;GO:0051354;GO:0051603;GO:0003674;GO:0008150;GO:0008233;	K01352	veNOG15071	E	sp|Q7YRZ7|GRAA_BOVIN Granzyme A OS=Bos taurus GN=GZMA PE=2 SV=1	ENSGALG00000013548	GZMA	Gallus gallus granzyme A (granzyme 1, cytotoxic T-lymphocyte-associated serine esterase 3) (GZMA), mRNA.[Source:RefSeq mRNA;Acc:NM_204457]
c10109_g1_i1	216	-	-	veNOG04336	W	sp|O75445|USH2A_HUMAN Usherin OS=Homo sapiens GN=USH2A PE=1 SV=3	ENSGALG00000025825	-	Uncharacterized protein[Source:UniProtKB/TrEMBL;Acc:F1NZ77]
c10213_g1_i1	678	GO:0003723;GO:0005515;GO:0005737;GO:0008270;GO:0010631;GO:0016477;GO:0048471;GO:0003674;GO:0003723;GO:0043167;	-	maNOG15387;veNOG14552	R	sp|Q8WY41|NANO1_HUMAN Nanos homolog 1 OS=Homo sapiens GN=NANOS1 PE=1 SV=2	ENSGALG00000027980	NANOS1	nanos homolog 1 (Drosophila) [Source:HGNCSymbol;Acc:HGNC:23044]
c10287_g1_i1	2141	GO:0000775;GO:0005634;GO:0005730;GO:0008270;GO:0030496;GO:0003674;GO:0005575;GO:0005622;GO:0005623;GO:0005634;GO:0043167;GO:0043226;	-	veNOG06282	R	sp|Q5R9D9|ZN330_PONAB Zinc finger protein 330 OS=Pongo abelii GN=ZNF330 PE=2 SV=1	ENSGALG00000009868	ZNF330	Gallus gallus zinc finger protein 330 (ZNF330),mRNA. [Source:RefSeq mRNA;Acc:NM_001277828]
c10364_g1_i1	1328	GO:0003779;GO:0005515;GO:0005543;GO:0005737;GO:0007030;GO:0007041;GO:0019894;GO:0030507;GO:0032029;GO:0032391;GO:0034452;GO:0043621;GO:0045505;GO:0051260;GO:0070062;GO:0097381;GO:0003674;GO:0008092;GO:0008289;GO:0043167;	-	veNOG00109	Z	sp|Q9NRC6|SPTN5_HUMAN Spectrin beta chain, non-erythrocytic 5 OS=Homo sapiens GN=SPTBN5 PE=1 SV=1	ENSGALG00000008940	SPTBN5	spectrin, beta, non-erythrocytic 5 [Source:HGNCSymbol;Acc:HGNC:15680]
c10373_g1_i1	3164	GO:0003676;GO:0003700;GO:0005634;GO:0006357;GO:0046872;GO:0003674;GO:0043167;	-	veNOG02803	K	sp|Q7RTV3|ZN367_HUMAN Zinc finger protein 367 OS=Homo sapiens GN=ZNF367 PE=1 SV=1	ENSGALG00000012629	ZNF367	zinc finger protein 367 [Source:HGNCSymbol;Acc:HGNC:18320]
c10441_g1_i1	2425	GO:0005515;GO:0005634;GO:0005737;GO:0005886;GO:0007186;	-	veNOG04503	T	sp|Q6MZT1|R7BP_HUMAN Regulator of G-protein signaling 7-binding protein OS=Homo sapiens GN=RGS7BP PE=2 SV=3	ENSGALG00000027389	RGS7BP	regulator of G-protein signaling 7 binding protein[Source:HGNC Symbol;Acc:HGNC:23271]
c10469_g1_i1	2797	GO:0000166;GO:0003924;GO:0005525;GO:0006184;GO:0016020;GO:0070062;GO:0003674;GO:0003924;GO:0008150;GO:0009056;GO:0034641;GO:0034655;GO:0043167;GO:0044281;	K14416	veNOG06201	J	sp|Q2KHZ2|HBS1L_BOVIN HBS1-like protein OS=Bos taurus GN=HBS1L PE=2 SV=1	ENSGALG00000013962	HBS1L	Uncharacterized protein[Source:UniProtKB/TrEMBL;Acc:E1BW59]
c10471_g1_i1	2094	GO:0001103;GO:0005515;GO:0005813;GO:0005929;GO:0007411;GO:0007608;GO:0021772;GO:0032391;GO:0032880;GO:0034464;GO:0034464;GO:0034464;GO:0035058;GO:0035264;GO:0036064;GO:0042384;GO:0045444;GO:0048560;GO:0060219;GO:0061326;GO:0000902;GO:0003674;GO:0005575;GO:0008150;GO:0022607;GO:0043234;GO:0048646;GO:0048856;	K16781	veNOG08185	R	sp|Q8VD72|TTC8_MOUSE Tetratricopeptide repeat protein 8 OS=Mus musculus GN=Ttc8 PE=2 SV=1	ENSGALG00000010663	TTC8	tetratricopeptide repeat domain 8 [Source:HGNCSymbol;Acc:HGNC:20087]
c10545_g1_i1	1313	GO:0005576;GO:0008083;GO:0040007;GO:0003674;GO:0005575;GO:0005576;GO:0008150;GO:0040007;	-	veNOG15549	T	sp|Q90752|BMP4_CHICK Bone morphogenetic protein 4 OS=Gallus gallus GN=BMP4 PE=2 SV=1	ENSGALG00000028044	ADMP	Gallus gallus anti-dorsalizing morphogeneticprotein (ADMP), mRNA. [Source:RefSeq mRNA;Acc:NM_204822]
c10557_g2_i1	326	GO:0004871;GO:0004930;GO:0005886;GO:0007165;GO:0007186;GO:0016021;GO:0071398;GO:0003674;GO:0004871;GO:0005575;GO:0007165;GO:0008150;	-	-	-	-	ENSAPLG00000002406	FFAR2	free fatty acid receptor 2 [Source:HGNCSymbol;Acc:HGNC:4501]
c10723_g1_i1	768	GO:0005783;GO:0015012;GO:0016758;GO:0031227;GO:0003674;GO:0005575;GO:0005622;GO:0005623;GO:0005737;GO:0005783;GO:0006790;GO:0008150;GO:0009058;GO:0016757;GO:0043226;GO:0044281;	-	-	-	-	ENSAPLG00000010120	EXTL1	exostosin-like glycosyltransferase 1 [Source:HGNCSymbol;Acc:HGNC:3515]
c10730_g1_i1	553	GO:0003676;GO:0003677;GO:0008270;GO:0046872;GO:0003674;GO:0003677;GO:0043167;	-	-	-	-	ENSAPLG00000015837	-	Uncharacterized protein[Source:UniProtKB/TrEMBL;Acc:U3J873]
c10750_g1_i1	867	GO:0004497;GO:0005506;GO:0016491;GO:0016705;GO:0016712;GO:0020037;GO:0046872;GO:0055114;GO:0003674;GO:0008150;GO:0016491;GO:0043167;	-	KOG0156;veNOG03418	Q	sp|P51590|CP2J3_RAT Cytochrome P450 2J3 OS=Rattus norvegicus GN=Cyp2j3 PE=2 SV=1	ENSGALG00000011413	-	Uncharacterized protein[Source:UniProtKB/TrEMBL;Acc:E1BVV4]
c10777_g2_i1	1367	GO:0004930;GO:0007186;GO:0007626;GO:0016021;GO:0019228;GO:0050885;GO:0003674;GO:0004871;GO:0005575;GO:0007165;GO:0008150;	K08422	KOG3656;veNOG07620	T	sp|Q9GZN0|GPR88_HUMAN Probable G-protein coupled receptor 88 OS=Homo sapiens GN=GPR88 PE=2 SV=2	ENSGALG00000005252	GPR88	G protein-coupled receptor 88 [Source:HGNCSymbol;Acc:HGNC:4539]
c10814_g1_i1	337	GO:0000976;GO:0001077;GO:0001568;GO:0003677;GO:0003682;GO:0003700;GO:0005634;GO:0005634;GO:0006355;GO:0043565;GO:0045944;GO:0071895;GO:0001071;GO:0003674;GO:0003677;GO:0005575;GO:0005622;GO:0005623;GO:0005634;GO:0008150;GO:0043226;	K09315	NOG08838;veNOG12131	K	sp|O60479|DLX3_HUMAN Homeobox protein DLX-3 OS=Homo sapiens GN=DLX3 PE=2 SV=1	ENSGALG00000027677	DLX3	Gallus gallus distal-less homeobox 3 (DLX3), mRNA.[Source:RefSeq mRNA;Acc:NM_204804]
c10817_g1_i1	795	GO:0004601;GO:0006979;GO:0020037;GO:0055114;GO:0003674;GO:0006950;GO:0008150;GO:0016491;	-	veNOG03540	R	sp|P11678|PERE_HUMAN Eosinophil peroxidase OS=Homo sapiens GN=EPX PE=1 SV=2	ENSGALG00000001004	-	Uncharacterized protein[Source:UniProtKB/TrEMBL;Acc:F1P1U6]
c10912_g1_i1	1048	-	-	veNOG31742	S	-	ENSAPLG00000015692	-	Uncharacterized protein[Source:UniProtKB/TrEMBL;Acc:U3J7S3]
c10972_g1_i1	238	-	-	veNOG11510	S	-	ENSAPLG00000011605	FAM46D	family with sequence similarity 46, member D[Source:HGNC Symbol;Acc:HGNC:28399]
c11013_g1_i1	324	GO:0001669;GO:0005515;GO:0005737;GO:0005737;GO:0005768;GO:0005856;GO:0005886;GO:0005886;GO:0006897;GO:0007010;GO:0007010;GO:0007275;GO:0007492;GO:0009952;GO:0014069;GO:0016020;GO:0016477;GO:0016477;GO:0022604;GO:0022604;GO:0030054;GO:0030425;GO:0031410;GO:0042995;GO:0043197;GO:0045202;GO:0045211;GO:0005575;GO:0005622;GO:0005623;GO:0005737;GO:0005768;GO:0005856;GO:0005886;GO:0006810;GO:0007010;GO:…	K15867	veNOG11214	Z	sp|Q8AWC3|ARC_CHICK Activity-regulated cytoskeleton-associated protein OS=Gallus gallus GN=ARC PE=2 SV=1	ENSGALG00000016154	ARC	Gallus gallus activity-regulated cytoskeleton-associated protein (ARC), mRNA. [Source:RefSeqmRNA;Acc:NM_204432]
c11089_g1_i1	396	GO:0005344;GO:0005506;GO:0005833;GO:0006810;GO:0015671;GO:0019825;GO:0020037;GO:0046872;GO:0070062;GO:0003674;GO:0005575;GO:0005622;GO:0005623;GO:0005737;GO:0005829;GO:0006810;GO:0008150;GO:0043167;GO:0043234;	-	KOG3378;veNOG23749	C	sp|P04238|HBAD_ANSAN Hemoglobin subunit alpha-D OS=Anser anser anser GN=HBAD PE=1 SV=1	ENSGALG00000007463	HBAD	Gallus gallus alpha-D-globin (HBAD), mRNA.[Source:RefSeq mRNA;Acc:NM_001004375]
c11109_g1_i1	779	GO:0008152;GO:0016787;GO:0003674;GO:0008150;	K14351	COG0657;opiNOG66089;veNOG04614	IV	sp|Q5VUY2|ADCL4_HUMAN Arylacetamide deacetylase-like 4 OS=Homo sapiens GN=AADACL4 PE=2 SV=1	ENSGALG00000026869	-	Uncharacterized protein[Source:UniProtKB/TrEMBL;Acc:R4GH22]
c11126_g1_i1	3544	GO:0003676;GO:0003677;GO:0003700;GO:0003779;GO:0005634;GO:0006355;GO:0007010;GO:0008270;GO:0043565;GO:0046872;GO:0001071;GO:0003674;GO:0003677;GO:0005575;GO:0005622;GO:0005623;GO:0005634;GO:0007010;GO:0008092;GO:0008150;GO:0043167;GO:0043226;	K09380	veNOG01674	K	sp|O73590|ZFHX4_CHICK Zinc finger homeobox protein 4 OS=Gallus gallus GN=ZFHX4 PE=2 SV=2	ENSGALG00000015673	ZFHX4	zinc finger homeobox 4 [Source:HGNCSymbol;Acc:HGNC:30939]
c11211_g1_i1	1827	GO:0005216;GO:0005249;GO:0005251;GO:0005267;GO:0005267;GO:0005886;GO:0006810;GO:0006811;GO:0006813;GO:0008076;GO:0016020;GO:0016021;GO:0033268;GO:0043194;GO:0055085;GO:0060081;GO:0071805;GO:0071805;GO:0003674;GO:0005575;GO:0005623;GO:0005886;GO:0006810;GO:0008150;GO:0022857;GO:0043234;GO:0055085;	K04928	veNOG03885	P	sp|Q8K3F6|KCNQ3_MOUSE Potassium voltage-gated channel subfamily KQT member 3 OS=Mus musculus GN=Kcnq3 PE=1 SV=2	ENSGALG00000016246	KCNQ3	potassium voltage-gated channel, KQT-likesubfamily, member 3 [Source:HGNC Symbol;Acc:HGNC:6297]
c11382_g1_i1	4293	GO:0003824;GO:0004084;GO:0004084;GO:0005739;GO:0005829;GO:0008152;GO:0008483;GO:0008652;GO:0009081;GO:0009082;GO:0009083;GO:0016740;GO:0052654;GO:0052655;GO:0052656;GO:0003674;GO:0006520;GO:0008150;GO:0009058;GO:0044281;	K00826	veNOG01058	E	sp|P54687|BCAT1_HUMAN Branched-chain-amino-acid aminotransferase, cytosolic OS=Homo sapiens GN=BCAT1 PE=1 SV=3	ENSGALG00000013177	BCAT1	branched chain amino-acid transaminase 1, cytosolic[Source:HGNC Symbol;Acc:HGNC:976]
c11390_g1_i1	2798	GO:0004674;GO:0004686;GO:0005509;GO:0005516;GO:0005524;GO:0006468;GO:0016772;GO:0031952;GO:0046777;GO:0003674;GO:0006464;GO:0008150;GO:0016301;GO:0043167;	K08292	opiNOG16306;veNOG05535	JR	sp|O00418|EF2K_HUMAN Eukaryotic elongation factor 2 kinase OS=Homo sapiens GN=EEF2K PE=1 SV=2	ENSGALG00000006982	EEF2K	eukaryotic elongation factor-2 kinase [Source:HGNCSymbol;Acc:HGNC:24615]
c11440_g1_i1	2655	GO:0005737;GO:0070062;	-	veNOG00454	S	sp|Q9UGV2|NDRG3_HUMAN Protein NDRG3 OS=Homo sapiens GN=NDRG3 PE=1 SV=2	ENSGALG00000001492	NDRG3	NDRG family member 3 [Source:HGNCSymbol;Acc:HGNC:14462]
c11477_g1_i1	1641	GO:0001934;GO:0005634;GO:0005730;GO:0005737;GO:0005737;GO:0010976;GO:0030036;GO:0044306;	-	veNOG08189	D	sp|Q8VI63|MOB2_MOUSE MOB kinase activator 2 OS=Mus musculus GN=Mob2 PE=2 SV=1	ENSGALG00000006659	MOB2	MOB kinase activator 2 [Source:HGNCSymbol;Acc:HGNC:24904]
c11495_g1_i1	598	GO:0003723;GO:0003735;GO:0005622;GO:0005840;GO:0006412;GO:0019843;GO:0022625;GO:0030529;GO:0046872;GO:0003674;GO:0003723;GO:0003735;GO:0005198;GO:0005575;GO:0005622;GO:0005623;GO:0005737;GO:0005840;GO:0006412;GO:0008150;GO:0009058;GO:0019843;GO:0043167;GO:0043226;	K02922	veNOG22966	J	sp|P61928|RL37_RAT 60S ribosomal protein L37 OS=Rattus norvegicus GN=Rpl37 PE=1 SV=2	ENSGALG00000014833	RPL37	Gallus gallus ribosomal protein L37 (RPL37), mRNA.[Source:RefSeq mRNA;Acc:NM_001122763]
c11496_g1_i1	2665	GO:0005515;GO:0005515;GO:0005886;GO:0070062;GO:0003674;	-	veNOG03363	T	sp|Q9NZW5|MPP6_HUMAN MAGUK p55 subfamily member 6 OS=Homo sapiens GN=MPP6 PE=1 SV=2	ENSGALG00000010988	MPP6	membrane protein, palmitoylated 6 (MAGUK p55subfamily member 6) [Source:HGNC Symbol;Acc:HGNC:18167]
c11509_g1_i1	2546	GO:0003735;GO:0005622;GO:0005739;GO:0005840;GO:0006364;GO:0006412;GO:0016020;GO:0022625;GO:0042273;GO:0044822;GO:0070062;GO:0003674;GO:0003735;GO:0005198;GO:0005575;GO:0005622;GO:0005623;GO:0005737;GO:0005840;GO:0006412;GO:0008150;GO:0009058;GO:0043226;	K02917	veNOG21236	J	sp|Q5R8K6|RL35A_PONAB 60S ribosomal protein L35a OS=Pongo abelii GN=RPL35A PE=3 SV=1	ENSGALG00000007611	RPL35A	60S ribosomal protein L35a [Source:RefSeqpeptide;Acc:NP_001264386]
c11513_g2_i1	2014	GO:0000166;GO:0005515;GO:0005525;GO:0007049;GO:0008021;GO:0031105;GO:0043679;GO:0003674;GO:0005575;GO:0005622;GO:0005623;GO:0005737;GO:0005856;GO:0007049;GO:0008150;GO:0043167;GO:0043226;GO:0043234;	-	veNOG03669	D	sp|Q3SZN0|SEPT6_BOVIN Septin-6 OS=Bos taurus GN=SEPT6 PE=2 SV=1	ENSGALG00000008633	41888	Gallus gallus septin 6 (SEPT6), mRNA.[Source:RefSeq mRNA;Acc:NM_001031125]
c11515_g1_i1	1549	GO:0000166;GO:0000184;GO:0000184;GO:0000381;GO:0003676;GO:0003723;GO:0003729;GO:0004004;GO:0004386;GO:0005515;GO:0005524;GO:0005634;GO:0005634;GO:0005737;GO:0005737;GO:0006200;GO:0006397;GO:0006417;GO:0006810;GO:0008026;GO:0008143;GO:0008380;GO:0016020;GO:0016607;GO:0016787;GO:0017148;GO:0035145;GO:0044822;GO:0045727;GO:0048701;GO:0051028;GO:0071013;GO:0003674;GO:0003723;GO:0004386;GO:0005575;GO:…	K13025	veNOG09351	J	sp|B5FZY7|IF4A3_TAEGU Eukaryotic initiation factor 4A-III OS=Taeniopygia guttata GN=EIF4A3 PE=2 SV=1	ENSGALG00000008530	EIF4A3	Gallus gallus eukaryotic translation initiationfactor 4A3 (EIF4A3), mRNA. [Source:RefSeqmRNA;Acc:NM_001030649]
c11516_g1_i1	5495	GO:0005515;GO:0003674;	-	opiNOG08945;veNOG02734	R	sp|Q5ZL16|WIPI3_CHICK WD repeat domain phosphoinositide-interacting protein 3 OS=Gallus gallus GN=WDR45B PE=2 SV=1	ENSGALG00000001563	WDR45B	Gallus gallus WDR45-like (WDR45L), mRNA.[Source:RefSeq mRNA;Acc:NM_001007844]
c11519_g1_i1	1671	GO:0005794;GO:0016021;GO:0005575;	K12387	veNOG03464	S	sp|Q5ZML7|LAP4A_CHICK Lysosomal-associated transmembrane protein 4A OS=Gallus gallus GN=LAPTM4A PE=2 SV=1	ENSGALG00000016479	LAPTM4A	Gallus gallus lysosomal protein transmembrane 4alpha (LAPTM4A), mRNA. [Source:RefSeqmRNA;Acc:NM_001031092]
c11523_g1_i1	2911	GO:0005515;GO:0005524;GO:0005634;GO:0005739;GO:0005739;GO:0005743;GO:0005759;GO:0006457;GO:0006950;GO:0016020;GO:0044822;GO:0051082;GO:0070062;GO:1901856;GO:0003674;GO:0006457;GO:0006950;GO:0008150;GO:0043167;GO:0051082;	K09488	veNOG09037	O	sp|Q9CQN1|TRAP1_MOUSE Heat shock protein 75 kDa, mitochondrial OS=Mus musculus GN=Trap1 PE=1 SV=1	ENSGALG00000007686	TRAP1	Gallus gallus TNF receptor-associated protein 1(TRAP1), nuclear gene encoding mitochondrial protein,mRNA. [Source:RefSeq mRNA;Acc:NM_001006175]
c11527_g1_i1	929	GO:0000910;GO:0005515;GO:0005813;GO:0005869;GO:0005875;GO:0007017;GO:0048471;	K10425	veNOG13648	Z	sp|Q9Z0Y1|DCTN3_MOUSE Dynactin subunit 3 OS=Mus musculus GN=Dctn3 PE=2 SV=2	ENSGALG00000021365	DCTN3	Gallus gallus dynactin 3 (p22) (DCTN3), mRNA.[Source:RefSeq mRNA;Acc:NM_001031445]
c11530_g2_i1	829	GO:0000118;GO:0000122;GO:0003714;GO:0005515;GO:0005515;GO:0005634;GO:0006355;GO:0035914;	-	veNOG09930	K	sp|O75446|SAP30_HUMAN Histone deacetylase complex subunit SAP30 OS=Homo sapiens GN=SAP30 PE=1 SV=1	ENSGALG00000010750	SAP30	Sin3A-associated protein, 30kDa [Source:HGNCSymbol;Acc:HGNC:10532]
c11542_g1_i1	2099	GO:0005515;GO:0005634;GO:0005730;GO:0006364;GO:0016567;GO:0030529;GO:0042254;GO:0044822;GO:0080008;GO:0080008;GO:0003674;GO:0005575;GO:0005622;GO:0005623;GO:0005634;GO:0005730;GO:0006464;GO:0008150;GO:0034641;GO:0042254;GO:0043226;GO:0043234;	K11806	veNOG07190	A	sp|Q5ZLK1|DCA13_CHICK DDB1- and CUL4-associated factor 13 OS=Gallus gallus GN=DCAF13 PE=2 SV=1	ENSGALG00000016073	DCAF13	Gallus gallus DDB1 and CUL4 associated factor 13(DCAF13), mRNA. [Source:RefSeq mRNA;Acc:NM_001030948]
c11553_g1_i1	5317	GO:0005515;	-	veNOG08498	S	sp|Q5R634|FA69A_PONAB Protein FAM69A OS=Pongo abelii GN=FAM69A PE=2 SV=1	ENSGALG00000005918	FAM69A	family with sequence similarity 69, member A[Source:HGNC Symbol;Acc:HGNC:32213]
c11556_g1_i1	924	GO:0000077;GO:0000724;GO:0000781;GO:0000785;GO:0000786;GO:0000790;GO:0000794;GO:0001673;GO:0001741;GO:0003677;GO:0003684;GO:0005515;GO:0005515;GO:0005622;GO:0005634;GO:0005657;GO:0005694;GO:0005694;GO:0006281;GO:0006334;GO:0006974;GO:0007283;GO:0019899;GO:0035861;GO:0035861;GO:0042393;GO:0043565;GO:0046982;GO:0003674;GO:0003677;GO:0005575;GO:0005622;GO:0005623;GO:0005634;GO:0005694;GO:0006259;GO:…	-	COG5262;veNOG20304	B	sp|P27661|H2AX_MOUSE Histone H2A.x OS=Mus musculus GN=H2afx PE=1 SV=2	ENSGALG00000024338	H2AFX	H2A histone family, member X [Source:HGNCSymbol;Acc:HGNC:4739]
c11566_g1_i1	2762	GO:0005739;GO:0016020;GO:0017040;	K12349	veNOG11883	T	sp|Q9NR71|ASAH2_HUMAN Neutral ceramidase OS=Homo sapiens GN=ASAH2 PE=1 SV=2	ENSGALG00000003751	-	Uncharacterized protein[Source:UniProtKB/TrEMBL;Acc:F1NN67]
c11581_g1_i1	5776	GO:0030246;GO:0003674;	K06560	veNOG05118	T	sp|P22897|MRC1_HUMAN Macrophage mannose receptor 1 OS=Homo sapiens GN=MRC1 PE=1 SV=1	ENSGALG00000008629	-	Uncharacterized protein[Source:UniProtKB/TrEMBL;Acc:F1NLS1]
c11584_g1_i1	2458	GO:0000737;GO:0004536;GO:0006308;GO:0016888;GO:0043229;GO:0003674;GO:0004518;GO:0005575;GO:0005622;GO:0005623;GO:0006259;GO:0008150;GO:0009056;GO:0034641;GO:0034655;GO:0043226;	K03424	veNOG05264	L	sp|Q6P1N9|TATD1_HUMAN Putative deoxyribonuclease TATDN1 OS=Homo sapiens GN=TATDN1 PE=1 SV=2	ENSGALG00000016337	TATDN1	TatD DNase domain containing 1 [Source:HGNCSymbol;Acc:HGNC:24220]
c11588_g1_i1	1237	GO:0000045;GO:0000045;GO:0000153;GO:0000153;GO:0000422;GO:0005515;GO:0005515;GO:0005737;GO:0005829;GO:0005829;GO:0006464;GO:0006810;GO:0006914;GO:0015031;GO:0016567;GO:0019776;GO:0019776;GO:0019777;GO:0019787;GO:0019899;GO:0043653;GO:0044804;GO:1902017;GO:0003674;GO:0005575;GO:0005622;GO:0005623;GO:0005737;GO:0005829;GO:0006810;GO:0006950;GO:0008150;GO:0009056;GO:0016874;GO:0022607;GO:0043234;	K08343	veNOG08039	R	sp|Q9CPX6|ATG3_MOUSE Ubiquitin-like-conjugating enzyme ATG3 OS=Mus musculus GN=Atg3 PE=1 SV=1	ENSGALG00000015204	ATG3	autophagy-related protein 3 [Source:RefSeqpeptide;Acc:NP_001264999]
c11598_g1_i1	2095	GO:0004871;GO:0004930;GO:0004984;GO:0005886;GO:0007165;GO:0007186;GO:0007608;GO:0016020;GO:0016021;GO:0050896;GO:0050911;GO:0003674;GO:0004871;GO:0005575;GO:0005623;GO:0005886;GO:0007165;GO:0008150;GO:0050877;	K04257	veNOG14644	T	sp|Q9UGF6|OR5V1_HUMAN Olfactory receptor 5V1 OS=Homo sapiens GN=OR5V1 PE=2 SV=1	ENSGALG00000009775	OR5V1	olfactory receptor, family 5, subfamily V, member 1[Source:HGNC Symbol;Acc:HGNC:13972]
c11634_g1_i1	618	GO:0004857;GO:0006629;GO:0034361;GO:0042627;GO:0043086;GO:0045735;GO:0003674;GO:0005575;GO:0005576;GO:0005615;GO:0006629;GO:0008150;GO:0030234;	-	veNOG26176	O	sp|P02659|APOV1_CHICK Apovitellenin-1 OS=Gallus gallus PE=1 SV=1	ENSGALG00000015134	APOV1	Apovitellenin-1 [Source:UniProtKB/Swiss-Prot;Acc:P02659]
c11643_g1_i2	1704	GO:0004675;GO:0005024;GO:0005109;GO:0005737;GO:0005886;GO:0008284;GO:0008360;GO:0010718;GO:0016020;GO:0016477;GO:0030512;GO:0032092;GO:0035413;GO:0045893;GO:0090263;GO:0003674;GO:0004871;GO:0005575;GO:0016301;	K10162	veNOG14232	T	sp|Q13145|BAMBI_HUMAN BMP and activin membrane-bound inhibitor homolog OS=Homo sapiens GN=BAMBI PE=1 SV=1	ENSGALG00000025919	BAMBI	Gallus gallus BMP and activin membrane-boundinhibitor homolog (Xenopus laevis) (BAMBI), mRNA.[Source:RefSeq mRNA;Acc:NM_001195401]
c11648_g1_i1	3511	GO:0016491;GO:0050660;GO:0055114;GO:0003674;GO:0008150;GO:0016491;GO:0043167;	-	veNOG15107	R	sp|Q5REJ2|PYRD1_PONAB Pyridine nucleotide-disulfide oxidoreductase domain-containing protein 1 OS=Pongo abelii GN=PYROXD1 PE=2 SV=1	ENSGALG00000013173	PYROXD1	pyridine nucleotide-disulfide oxidoreductasedomain-containing protein 1 [Source:RefSeqpeptide;Acc:NP_001264205]
c11665_g1_i1	1749	-	-	veNOG12020	K	sp|Q95JY0|CC067_MACFA Uncharacterized protein C3orf67 homolog OS=Macaca fascicularis GN=QtsA-12457 PE=2 SV=1	ENSGALG00000007168	C3orf67	chromosome 3 open reading frame 67 [Source:HGNCSymbol;Acc:HGNC:24763]
c11689_g1_i2	1147	GO:0003796;GO:0009253;GO:0016998;GO:0003674;GO:0008150;GO:0009056;GO:0016798;GO:0071554;	-	veNOG16109	R	sp|P27042|LYG_CHICK Lysozyme g OS=Gallus gallus PE=2 SV=1	ENSGALG00000025912	-	Uncharacterized protein[Source:UniProtKB/TrEMBL;Acc:R4GKN6]
c11692_g1_i1	1141	GO:0005739;GO:0005739;	K17412	veNOG12528	J	sp|P82929|RT34_BOVIN 28S ribosomal protein S34, mitochondrial OS=Bos taurus GN=MRPS34 PE=1 SV=2	ENSGALG00000001792	MRPS34	Gallus gallus mitochondrial ribosomal protein S34(MRPS34), nuclear gene encoding mitochondrial protein,mRNA. [Source:RefSeq mRNA;Acc:NM_001277597]
c11702_g1_i2	3862	GO:0005509;GO:0005515;GO:0005515;GO:0005576;GO:0005578;GO:0005604;GO:0005615;GO:0010952;GO:0016504;GO:0030198;GO:0031012;GO:0070062;GO:0003674;GO:0005575;GO:0005576;GO:0005578;GO:0043167;	K17307	opiNOG01768;veNOG11820	T	sp|O73775|FBLN1_CHICK Fibulin-1 OS=Gallus gallus GN=FBLN1 PE=2 SV=2	ENSGALG00000014233	FBLN1	Gallus gallus fibulin 1 (FBLN1), mRNA.[Source:RefSeq mRNA;Acc:NM_204165]
c11704_g1_i1	705	GO:0000028;GO:0000462;GO:0002548;GO:0003735;GO:0005515;GO:0005622;GO:0005730;GO:0005737;GO:0005829;GO:0005840;GO:0006364;GO:0006412;GO:0007000;GO:0016020;GO:0017134;GO:0019901;GO:0022627;GO:0030218;GO:0030490;GO:0042274;GO:0042803;GO:0044822;GO:0051262;GO:0060265;GO:0060266;GO:0070062;GO:0003674;GO:0003735;GO:0005198;GO:0005575;GO:0005622;GO:0005623;GO:0005737;GO:0005840;GO:0006412;GO:0008150;GO:…	K02966	COG2238;veNOG09272	J	sp|Q5R8M9|RS19_PONAB 40S ribosomal protein S19 OS=Pongo abelii GN=RPS19 PE=2 SV=3	ENSAPLG00000015797	RPS19	ribosomal protein S19 [Source:HGNCSymbol;Acc:HGNC:10402]
c11705_g1_i1	2604	GO:0005739;GO:0005739;GO:0005747;GO:0005747;GO:0006120;GO:0006120;GO:0007399;GO:0008137;GO:0008137;GO:0009055;GO:0016491;GO:0046872;GO:0048738;GO:0051536;GO:0051537;GO:0055114;GO:0003674;GO:0005575;GO:0005622;GO:0005623;GO:0005737;GO:0005739;GO:0006091;GO:0008150;GO:0016491;GO:0034641;GO:0043167;GO:0043226;GO:0043234;GO:0044281;	K03943	veNOG14316	C	sp|P04394|NDUV2_BOVIN NADH dehydrogenase [ubiquinone] flavoprotein 2, mitochondrial OS=Bos taurus GN=NDUFV2 PE=1 SV=3	ENSGALG00000014310	NDUFV2	NADH dehydrogenase (ubiquinone) flavoprotein 2,24kDa [Source:HGNC Symbol;Acc:HGNC:7717]
c11712_g1_i1	1852	GO:0002026;GO:0005515;GO:0005515;GO:0005681;GO:0007067;GO:0009055;GO:0010614;GO:0015035;GO:0030018;GO:0044822;GO:0045454;GO:0055114;GO:0070062;GO:0003674;GO:0005575;GO:0005622;GO:0005623;GO:0005634;GO:0007049;GO:0007067;GO:0008150;GO:0016491;GO:0042592;GO:0043226;GO:0051301;	-	veNOG03366	O	sp|Q58DA7|GLRX3_BOVIN Glutaredoxin-3 OS=Bos taurus GN=GLRX3 PE=2 SV=1	ENSGALG00000010464	GLRX3	Gallus gallus glutaredoxin 3 (GLRX3), mRNA.[Source:RefSeq mRNA;Acc:NM_001277384]
c11740_g1_i1	739	GO:0003729;GO:0003735;GO:0005515;GO:0005622;GO:0005730;GO:0005737;GO:0005840;GO:0006412;GO:0015935;GO:0016020;GO:0022627;GO:0033119;GO:0044822;GO:0070062;GO:0003674;GO:0003735;GO:0005198;GO:0005575;GO:0005622;GO:0005623;GO:0005737;GO:0005840;GO:0006412;GO:0008150;GO:0009058;GO:0043226;	K02976	veNOG21217	J	sp|P62856|RS26_RAT 40S ribosomal protein S26 OS=Rattus norvegicus GN=Rps26 PE=3 SV=3	ENSGALG00000027807	RPS26	ribosomal protein S26 [Source:HGNCSymbol;Acc:HGNC:10414]
c11750_g1_i1	497	-	-	-	-	-	ENSAPLG00000002686	-	Uncharacterized protein[Source:UniProtKB/TrEMBL;Acc:U3I4F2]
c11807_g1_i1	2114	GO:0003009;GO:0003009;GO:0005737;GO:0005737;GO:0005814;GO:0005814;GO:0016529;GO:0016529;GO:0042383;GO:0042383;GO:0048471;GO:0048471;GO:0098535;GO:0098535;GO:0098536;GO:0098536;GO:0005575;GO:0005622;GO:0005623;GO:0005737;GO:0005783;GO:0005815;GO:0005856;GO:0005886;GO:0008150;GO:0043226;	-	-	-	-	ENSAPLG00000004763	CCDC78	coiled-coil domain containing 78 [Source:HGNCSymbol;Acc:HGNC:14153]
c11819_g1_i1	4126	GO:0005524;GO:0016301;GO:0003674;GO:0016301;GO:0043167;	-	veNOG03606;veNOG13619	L	sp|Q3V2Q8|N42L1_MOUSE NEDD4-binding protein 2-like 1 OS=Mus musculus GN=N4bp2l1 PE=2 SV=1	ENSGALG00000017072	N4BP2L1	NEDD4 binding protein 2-like 1 [Source:HGNCSymbol;Acc:HGNC:25037]
c11822_g1_i1	7937	GO:0000165;GO:0000166;GO:0000185;GO:0004672;GO:0004674;GO:0004674;GO:0004713;GO:0005083;GO:0005515;GO:0005524;GO:0006468;GO:0009411;GO:0016301;GO:0016310;GO:0016740;GO:0016772;GO:0034612;GO:0035556;GO:0050790;GO:0003674;GO:0006464;GO:0007165;GO:0008150;GO:0016301;GO:0030234;GO:0043167;	K04406	veNOG03163	T	sp|Q924I2|M4K3_RAT Mitogen-activated protein kinase kinase kinase kinase 3 OS=Rattus norvegicus GN=Map4k3 PE=1 SV=2	ENSGALG00000013227	MAP4K3	mitogen-activated protein kinase kinase kinasekinase 3 [Source:HGNC Symbol;Acc:HGNC:6865]
c11831_g1_i1	1013	GO:0001836;GO:0004721;GO:0004722;GO:0004725;GO:0005134;GO:0005515;GO:0005739;GO:0005739;GO:0005743;GO:0005743;GO:0005744;GO:0005744;GO:0006470;GO:0007006;GO:0015031;GO:0016607;GO:0035335;GO:0043021;GO:0003674;GO:0005575;GO:0005622;GO:0005623;GO:0005737;GO:0005739;GO:0006810;GO:0008150;GO:0043226;GO:0043234;	K17496	veNOG00592	U	sp|Q3ZCQ8|TIM50_HUMAN Mitochondrial import inner membrane translocase subunit TIM50 OS=Homo sapiens GN=TIMM50 PE=1 SV=2	ENSGALG00000029016	TIMM50	translocase of inner mitochondrial membrane 50homolog (S. cerevisiae) [Source:HGNCSymbol;Acc:HGNC:23656]
c11834_g1_i1	1402	GO:0000042;GO:0000139;GO:0000166;GO:0003924;GO:0005515;GO:0005525;GO:0005622;GO:0005634;GO:0005737;GO:0005794;GO:0006184;GO:0006810;GO:0006886;GO:0006913;GO:0007165;GO:0007264;GO:0015031;GO:0016020;GO:0016192;GO:0003674;GO:0003924;GO:0005575;GO:0005622;GO:0005623;GO:0005634;GO:0005737;GO:0005794;GO:0006605;GO:0006810;GO:0006913;GO:0007165;GO:0008150;GO:0009056;GO:0016192;GO:0034641;GO:0034655;GO:…	K07893	veNOG07736	U	sp|Q1KME6|RAB6A_CHICK Ras-related protein Rab-6A OS=Gallus gallus GN=RAB6A PE=2 SV=3	ENSGALG00000017320	RAB6A	Gallus gallus RAB6A, member RAS oncogene family(RAB6A), mRNA. [Source:RefSeq mRNA;Acc:NM_001044640]
c11837_g1_i1	1541	GO:0005737;GO:0005737;GO:0007283;GO:0007283;GO:0007292;GO:0007292;GO:0051308;GO:0051308;GO:0000003;GO:0005575;GO:0005622;GO:0005623;GO:0005737;GO:0007049;GO:0007059;GO:0008150;	-	veNOG00590	S	-	ENSAPLG00000003560	M1AP	Uncharacterized protein; Uncharacterized proteinC2orf65 [Source:UniProtKB/TrEMBL;Acc:R0JZJ8]
c11883_g1_i1	380	GO:0005089;GO:0005509;GO:0005515;GO:0005515;GO:0006897;GO:0032319;GO:0035023;GO:0070062;GO:0003674;GO:0006810;GO:0008150;GO:0016192;GO:0043167;	-	-	-	-	ENSAPLG00000013325	ITSN2	intersectin 2 [Source:HGNC Symbol;Acc:HGNC:6184]"
c11940_g1_i2	538	-	-	veNOG23312	T	sp|Q9D757|DAPL1_MOUSE Death-associated protein-like 1 OS=Mus musculus GN=Dapl1 PE=1 SV=1	ENSGALG00000012564	-	Uncharacterized protein[Source:UniProtKB/TrEMBL;Acc:F1NC72]
c11982_g1_i1	465	GO:0000287;GO:0003941;GO:0005509;GO:0005515;GO:0005524;GO:0005737;GO:0006520;GO:0006563;GO:0006563;GO:0009069;GO:0016594;GO:0018114;GO:0030165;GO:0030170;GO:0030170;GO:0030378;GO:0030378;GO:0032496;GO:0042803;GO:0042803;GO:0042866;GO:0043025;GO:0051289;GO:0070178;GO:0070179;GO:0070179;GO:0003674;GO:0006520;GO:0008150;GO:0043167;GO:0044281;	K12235	opiNOG04263;veNOG00172	E	sp|A0JNI4|SRR_BOVIN Serine racemase OS=Bos taurus GN=SRR PE=2 SV=1	ENSGALG00000003155	SRR	serine racemase [Source:HGNCSymbol;Acc:HGNC:14398]
c12090_g1_i1	908	GO:0002244;GO:0005432;GO:0006816;GO:0007154;GO:0015368;GO:0016020;GO:0016021;GO:0030001;GO:0035725;GO:0055085;GO:0003674;GO:0005575;GO:0006810;GO:0008150;GO:0022857;GO:0055085;	K05849	veNOG03836;veNOG06625	TP	sp|P70549|NAC3_RAT Sodium/calcium exchanger 3 OS=Rattus norvegicus GN=Slc8a3 PE=2 SV=1	ENSGALG00000009400	NCX3	Uncharacterized protein[Source:UniProtKB/TrEMBL;Acc:F1P023]
c12095_g1_i1	266	GO:0005179;GO:0005576;GO:0003674;GO:0005575;GO:0005576;	K05255	opiNOG64852;veNOG21286;veNOG27061	R	sp|Q8HY17|REL3_PIG Relaxin-3 OS=Sus scrofa GN=RLN3 PE=1 SV=1	ENSAPLG00000008053	-	Uncharacterized protein[Source:UniProtKB/TrEMBL;Acc:U3IKB1]
c12125_g1_i1	526	GO:0008289;GO:0003674;GO:0008289;	-	veNOG15986	V	sp|Q05704|BPIB4_RAT BPI fold-containing family B member 4 OS=Rattus norvegicus GN=Bpifb4 PE=2 SV=2	ENSGALG00000006679	BPIFB4	BPI fold containing family B, member 4 [Source:HGNCSymbol;Acc:HGNC:16179]
c12243_g1_i1	2900	GO:0005515;GO:0005634;GO:0005737;GO:0003674;GO:0005575;GO:0005622;GO:0005623;GO:0005634;GO:0005737;GO:0043226;	K13111	NOG00867;veNOG15425	R	sp|Q5ZME8|SMU1_CHICK WD40 repeat-containing protein SMU1 OS=Gallus gallus GN=SMU1 PE=2 SV=1	ENSGALG00000002014	SMU1	Gallus gallus smu-1 suppressor of mec-8 and unc-52homolog (C. elegans) (SMU1), mRNA. [Source:RefSeqmRNA;Acc:NM_001007979]
c12393_g1_i1	612	GO:0004129;GO:0005739;GO:0005739;GO:0005743;GO:0005751;GO:0016020;GO:1902600;GO:0003674;GO:0005575;GO:0005622;GO:0005623;GO:0005737;GO:0005739;GO:0006810;GO:0008150;GO:0016491;GO:0022857;GO:0043226;GO:0043234;GO:0055085;	K02266	veNOG23226	C	sp|P12074|CX6A1_HUMAN Cytochrome c oxidase subunit 6A1, mitochondrial OS=Homo sapiens GN=COX6A1 PE=1 SV=4	ENSGALG00000007205	COX6A1	Gallus gallus cytochrome c oxidase subunit VIapolypeptide 1 (COX6A1), nuclear gene encodingmitochondrial protein, transcript variant 1, mRNA.[Source:RefSeq mRNA;Acc:NM_001277509]
c12509_g1_i1	355	GO:0005509;GO:0005515;GO:0007156;GO:0016020;GO:0016021;GO:0003674;GO:0005575;GO:0007155;GO:0008150;GO:0043167;	K16504	veNOG12197	T	sp|A6H8M9|CDHR4_HUMAN Cadherin-related family member 4 OS=Homo sapiens GN=CDHR4 PE=2 SV=1	ENSGALG00000025992	CDHR4	cadherin-related family member 4 [Source:HGNCSymbol;Acc:HGNC:34527]
c12545_g1_i1	472	GO:0003676;GO:0003682;GO:0003714;GO:0005515;GO:0005634;GO:0016571;GO:0021540;GO:0021952;GO:0021957;GO:0022008;GO:0042054;GO:0045892;GO:0046872;GO:0046974;GO:0051567;GO:0003674;GO:0043167;	-	veNOG08629;veNOG33706	K	sp|Q9NQV8|PRDM8_HUMAN PR domain zinc finger protein 8 OS=Homo sapiens GN=PRDM8 PE=2 SV=3	ENSGALG00000026560	PRDM8	PR domain containing 8 [Source:HGNCSymbol;Acc:HGNC:13993]
c12570_g1_i1	2036	GO:0003735;GO:0005622;GO:0005840;GO:0006412;GO:0015934;GO:0030529;GO:0003674;GO:0003735;GO:0005198;GO:0005575;GO:0005622;GO:0005623;GO:0005737;GO:0005840;GO:0006412;GO:0008150;GO:0009058;GO:0043226;	K02880	veNOG08583	J	sp|P24049|RL17_RAT 60S ribosomal protein L17 OS=Rattus norvegicus GN=Rpl17 PE=2 SV=3	ENSGALG00000002696	-	Uncharacterized protein[Source:UniProtKB/TrEMBL;Acc:F1NG53]
c12744_g1_i1	1336	GO:0005094;GO:0005737;GO:0050790;GO:0070062;GO:0003674;GO:0005575;GO:0005622;GO:0005623;GO:0005737;GO:0008150;GO:0030234;	K12462	veNOG14428	T	sp|Q9TU03|GDIR2_BOVIN Rho GDP-dissociation inhibitor 2 OS=Bos taurus GN=ARHGDIB PE=2 SV=3	ENSGALG00000011738	ARHGDIB	Gallus gallus Rho GDP dissociation inhibitor (GDI)beta (ARHGDIB), mRNA. [Source:RefSeqmRNA;Acc:NM_001277364]
c12848_g2_i1	561	GO:0003677;GO:0003700;GO:0005634;GO:0006351;GO:0006355;GO:0007275;GO:0043565;GO:0001071;GO:0003674;GO:0003677;GO:0005575;GO:0005622;GO:0005623;GO:0005634;GO:0008150;GO:0009058;GO:0034641;GO:0043226;	K09307	veNOG11708	K	sp|Q90VZ9|HXA7_CHICK Homeobox protein Hox-A7 OS=Gallus gallus GN=HOXA7 PE=2 SV=1	ENSGALG00000011061	HOXA7	Gallus gallus homeobox A7 (HOXA7), mRNA.[Source:RefSeq mRNA;Acc:NM_204595]
c12956_g1_i1	1414	GO:0003735;GO:0005622;GO:0005730;GO:0005737;GO:0005840;GO:0006412;GO:0016020;GO:0022625;GO:0030529;GO:0044822;GO:0003674;GO:0003735;GO:0005198;GO:0005575;GO:0005622;GO:0005623;GO:0005737;GO:0005840;GO:0006412;GO:0008150;GO:0009058;GO:0043226;	K02920	veNOG22117	J	sp|Q98TF6|RL36_CHICK 60S ribosomal protein L36 OS=Gallus gallus GN=RPL36 PE=3 SV=1	ENSGALG00000000474	RPL36	Gallus gallus ribosomal protein L36 (RPL36), mRNA.[Source:RefSeq mRNA;Acc:NM_204140]
c12964_g1_i1	1159	-	-	veNOG06193	S	sp|P23610|F8I2_HUMAN Factor VIII intron 22 protein OS=Homo sapiens GN=F8A1 PE=1 SV=2	ENSGALG00000027899	-	Uncharacterized protein[Source:UniProtKB/TrEMBL;Acc:R4GHM5]
c13116_g1_i1	1137	GO:0005515;GO:0005634;GO:0005838;GO:0016020;GO:0070062;GO:0003674;	K03038	veNOG05972	O	sp|P51665|PSMD7_HUMAN 26S proteasome non-ATPase regulatory subunit 7 OS=Homo sapiens GN=PSMD7 PE=1 SV=2	ENSGALG00000000707	PSMD7	proteasome (prosome, macropain) 26S subunit, non-ATPase, 7 [Source:HGNC Symbol;Acc:HGNC:9565]
c13127_g1_i2	353	GO:0005515;GO:0006464;GO:0018094;GO:0006464;GO:0008150;GO:0006464;GO:0018094;GO:0006464;GO:0008150;	-	veNOG03814	O	sp|Q4R7H0|TTL10_MACFA Protein polyglycylase TTLL10 OS=Macaca fascicularis GN=TTLL10 PE=2 SV=1	ENSGALG00000001935	TTLL10	tubulin tyrosine ligase-like family, member 10[Source:HGNC Symbol;Acc:HGNC:26693]
c13289_g1_i1	355	-	-	opiNOG44544	R	sp|Q00725|SGS4_DROME Salivary glue protein Sgs-4 OS=Drosophila melanogaster GN=Sgs4 PE=2 SV=1	ENSGALG00000028514	-	Uncharacterized protein[Source:UniProtKB/TrEMBL;Acc:R4GHE7]
c13362_g1_i1	1397	GO:0005739;GO:0005739;	K17404	veNOG00041	J	sp|P82663|RT25_HUMAN 28S ribosomal protein S25, mitochondrial OS=Homo sapiens GN=MRPS25 PE=1 SV=1	ENSGALG00000008506	MRPS25	Gallus gallus mitochondrial ribosomal protein S25(MRPS25), nuclear gene encoding mitochondrial protein,mRNA. [Source:RefSeq mRNA;Acc:NM_001277840]
c13416_g1_i1	408	GO:0000166;GO:0001750;GO:0001750;GO:0001917;GO:0003924;GO:0003924;GO:0004871;GO:0005515;GO:0005525;GO:0006184;GO:0007165;GO:0007186;GO:0007186;GO:0007188;GO:0007601;GO:0007602;GO:0007603;GO:0008283;GO:0019001;GO:0031683;GO:0031683;GO:0032391;GO:0042462;GO:0050908;GO:0050908;GO:0050917;GO:0060041;GO:0071257;GO:0003674;GO:0003924;GO:0004871;GO:0007165;GO:0008150;GO:0009056;GO:0034641;GO:0034655;GO:…	-	NOG13546;veNOG08410	TR	sp|P11488|GNAT1_HUMAN Guanine nucleotide-binding protein G(t) subunit alpha-1 OS=Homo sapiens GN=GNAT1 PE=1 SV=5	ENSGALG00000028697	GNAT1	Gallus gallus guanine nucleotide binding protein (Gprotein), alpha transducing activity polypeptide 1(GNAT1), mRNA. [Source:RefSeq mRNA;Acc:NM_204691]
c13454_g1_i1	1005	GO:0000122;GO:0000122;GO:0000793;GO:0000793;GO:0002437;GO:0002437;GO:0003677;GO:0003700;GO:0003700;GO:0005515;GO:0005515;GO:0005615;GO:0005615;GO:0005634;GO:0006288;GO:0006288;GO:0006357;GO:0006357;GO:0008134;GO:0008134;GO:0009986;GO:0009986;GO:0017053;GO:0017053;GO:0017055;GO:0017055;GO:0033151;GO:0033151;GO:0043065;GO:0043065;GO:0043280;GO:0043280;GO:0043388;GO:0043388;GO:0044822;GO:0045944;GO:…	-	-	-	-	ENSAPLG00000003986	HMGB1	high mobility group box 1 [Source:HGNCSymbol;Acc:HGNC:4983]
c13478_g1_i1	666	GO:0000122;GO:0000122;GO:0000983;GO:0000988;GO:0001102;GO:0001568;GO:0001570;GO:0003150;GO:0003151;GO:0003171;GO:0003184;GO:0003186;GO:0003195;GO:0003199;GO:0003208;GO:0003214;GO:0003215;GO:0003222;GO:0003300;GO:0003677;GO:0003677;GO:0003700;GO:0005515;GO:0005515;GO:0005634;GO:0005634;GO:0005737;GO:0006351;GO:0006355;GO:0006366;GO:0007219;GO:0007389;GO:0008134;GO:0009948;GO:0010460;GO:0010468;GO:…	-	-	-	-	ENSAPLG00000003195	HEY2	hes-related family bHLH transcription factor withYRPW motif 2 [Source:HGNC Symbol;Acc:HGNC:4881]
c13521_g1_i1	582	GO:0005125;GO:0005125;GO:0005515;GO:0005515;GO:0005622;GO:0005634;GO:0005737;GO:0005886;GO:0030595;GO:0050930;GO:0003674;	-	-	-	-	ENSAPLG00000011013	IL16	interleukin 16 [Source:HGNC Symbol;Acc:HGNC:5980]"
c13697_g1_i2	429	GO:0004871;GO:0004930;GO:0007165;GO:0007186;GO:0016021;GO:0035589;GO:0045028;GO:0003674;GO:0004871;GO:0005575;GO:0007165;GO:0008150;	-	veNOG05687	T	sp|Q99MT7|GPR87_MOUSE G-protein coupled receptor 87 OS=Mus musculus GN=Gpr87 PE=2 SV=2	ENSGALG00000010377	GPR87	G protein-coupled receptor 87 [Source:HGNCSymbol;Acc:HGNC:4538]
c13762_g1_i1	357	GO:0000077;GO:0004221;GO:0004843;GO:0005634;GO:0005654;GO:0005730;GO:0006508;GO:0006511;GO:0006974;GO:0008233;GO:0008234;GO:0008283;GO:0010212;GO:0016579;GO:0016787;GO:0034644;GO:0036459;GO:0042771;GO:0043234;GO:0003674;GO:0008150;GO:0008233;GO:0009056;	-	veNOG02056	O	-	ENSAPLG00000015400	USP28	ubiquitin specific peptidase 28 [Source:HGNCSymbol;Acc:HGNC:12625]
c13909_g1_i1	398	GO:0005576;GO:0006952;GO:0042742;GO:0005575;GO:0005576;GO:0006950;GO:0008150;	-	veNOG31626	R	sp|P80392|AMP2_MELGA Antimicrobial peptide THP2 OS=Meleagris gallopavo PE=1 SV=2	ENSGALG00000016669	GAL2	Gallus gallus gallinacin 2 (GAL2), transcriptvariant 1, mRNA. [Source:RefSeq mRNA;Acc:NM_204992]
c13996_g1_i1	2222	GO:0004853;GO:0004853;GO:0005829;GO:0006779;GO:0006783;GO:0042168;GO:0003674;GO:0008150;GO:0009058;GO:0016829;GO:0034641;GO:0051186;	K01599	veNOG04739	H	sp|Q8HY31|DCUP_SHEEP Uroporphyrinogen decarboxylase OS=Ovis aries GN=UROD PE=1 SV=1	ENSGALG00000010219	UROD	uroporphyrinogen decarboxylase [Source:HGNCSymbol;Acc:HGNC:12591]
c14061_g1_i1	227	GO:0003779;GO:0016043;GO:0017048;GO:0030036;GO:0003674;GO:0007010;GO:0008092;GO:0008150;GO:0019899;	-	-	-	-	ENSAPLG00000013619	DIAPH3	diaphanous-related formin 3 [Source:HGNCSymbol;Acc:HGNC:15480]
c14067_g1_i1	994	GO:0003676;GO:0005515;GO:0005737;GO:0006479;GO:0008168;GO:0008276;GO:0030307;GO:0032259;GO:0043234;GO:0003674;GO:0005575;GO:0005622;GO:0005623;GO:0005737;GO:0006464;GO:0008150;GO:0008168;	-	veNOG14363	L	sp|Q9Y5N5|HEMK2_HUMAN HemK methyltransferase family member 2 OS=Homo sapiens GN=N6AMT1 PE=1 SV=3	ENSGALG00000015802	N6AMT1	Gallus gallus N-6 adenine-specific DNAmethyltransferase 1 (putative) (N6AMT1), mRNA.[Source:RefSeq mRNA;Acc:NM_001278078]
c14131_g1_i1	3978	GO:0005515;GO:0005515;GO:0005783;GO:0005783;GO:0030433;GO:0030433;GO:0051787;GO:0070062;	K09515	veNOG06241	O	sp|Q9QYI6|DNJB9_MOUSE DnaJ homolog subfamily B member 9 OS=Mus musculus GN=Dnajb9 PE=2 SV=2	ENSGALG00000009492	DNAJB9	dnaJ homolog subfamily B member 9 precursor[Source:RefSeq peptide;Acc:NP_001025906]
c14197_g1_i1	1949	GO:0000166;GO:0004672;GO:0004674;GO:0004713;GO:0005524;GO:0006468;GO:0016772;GO:0003674;GO:0006464;GO:0008150;GO:0016301;GO:0043167;GO:0004672;GO:0004674;GO:0004713;GO:0005524;GO:0006468;GO:0016772;GO:0003674;GO:0006464;GO:0008150;GO:0016301;GO:0043167;	K08796	veNOG02812	T	sp|Q69Z98|BRSK2_MOUSE Serine/threonine-protein kinase BRSK2 OS=Mus musculus GN=Brsk2 PE=1 SV=2	ENSGALG00000006681	BRSK2	Gallus gallus BR serine/threonine kinase 2 (BRSK2),mRNA. [Source:RefSeq mRNA;Acc:NM_001199596]
c14317_g1_i1	1785	GO:0007165;GO:0008158;GO:0016020;GO:0016021;GO:0003674;GO:0004871;GO:0005575;GO:0007165;GO:0008150;	-	veNOG03725	T	sp|Q0EEE2|PTHD3_MOUSE Patched domain-containing protein 3 OS=Mus musculus GN=Ptchd3 PE=1 SV=1	ENSGALG00000023347	-	Uncharacterized protein[Source:UniProtKB/TrEMBL;Acc:F1P513]
c14408_g1_i1	2647	-	-	KOG0802;veNOG17632	O	sp|Q5SWK7|RN145_MOUSE RING finger protein 145 OS=Mus musculus GN=Rnf145 PE=2 SV=1	ENSGALG00000028434	-	Uncharacterized protein[Source:UniProtKB/TrEMBL;Acc:R4GMF3]
c14429_g1_i1	893	GO:0004930;GO:0004983;GO:0007186;GO:0007218;GO:0016021;GO:0003674;GO:0004871;GO:0005575;GO:0007165;GO:0008150;	K04314	veNOG00252	T	sp|Q6VMN6|PRLHR_MOUSE Prolactin-releasing peptide receptor OS=Mus musculus GN=Prlhr PE=2 SV=2	ENSGALG00000003142	-	Gallus gallus prolactin-releasing peptide receptor-like protein (LOC431251), mRNA. [Source:RefSeqmRNA;Acc:NM_001127171]
c14536_g1_i1	1817	GO:0000166;GO:0004672;GO:0004674;GO:0004689;GO:0004713;GO:0005516;GO:0005524;GO:0005964;GO:0005978;GO:0006468;GO:0009103;GO:0016020;GO:0016301;GO:0016310;GO:0016740;GO:0016772;GO:0016773;GO:0003674;GO:0005575;GO:0005622;GO:0005623;GO:0005737;GO:0005975;GO:0006091;GO:0006464;GO:0006629;GO:0008150;GO:0009058;GO:0016301;GO:0043167;GO:0043234;	K00871	veNOG06849	G	sp|Q16816|PHKG1_HUMAN Phosphorylase b kinase gamma catalytic chain, skeletal muscle/heart isoform OS=Homo sapiens GN=PHKG1 PE=2 SV=3	ENSGALG00000002485	PHKG1	Gallus gallus phosphorylase kinase, gamma 1(muscle) (PHKG1), mRNA. [Source:RefSeqmRNA;Acc:NM_001006217]
c14636_g2_i1	1907	GO:0016779;GO:0044822;GO:0071044;GO:0003674;GO:0016779;	K03514	veNOG10957	L	sp|Q68ED3|PAPD5_MOUSE PAP-associated domain-containing protein 5 OS=Mus musculus GN=Papd5 PE=2 SV=2	ENSGALG00000003853	PAPD5	PAP associated domain containing 5 [Source:HGNCSymbol;Acc:HGNC:30758]
c14725_g1_i1	1910	GO:0005634;GO:0005783;GO:0005794;GO:0005794;GO:0005801;GO:0008285;GO:0046329;	-	veNOG06286	S	sp|O75072|FKTN_HUMAN Fukutin OS=Homo sapiens GN=FKTN PE=1 SV=2	ENSGALG00000015443	FKTN	fukutin [Source:HGNC Symbol;Acc:HGNC:3622]"
c14804_g1_i1	6088	GO:0005515;GO:0007010;GO:0016020;GO:0022604;GO:0035556;GO:0046872;GO:0003674;GO:0007165;GO:0008150;GO:0043167;	-	veNOG03542	R	sp|Q8NEN9|PDZD8_HUMAN PDZ domain-containing protein 8 OS=Homo sapiens GN=PDZD8 PE=1 SV=1	ENSGALG00000029095	PDZD8	PDZ domain containing 8 [Source:HGNCSymbol;Acc:HGNC:26974]
c14814_g1_i1	4269	GO:0005739;GO:0006006;GO:0006083;GO:0006105;GO:0006536;GO:0006541;GO:0006650;GO:0006678;GO:0006681;GO:0006749;GO:0007417;GO:0008152;GO:0009013;GO:0009448;GO:0009450;GO:0009791;GO:0016491;GO:0016620;GO:0022904;GO:0042135;GO:0046459;GO:0051289;GO:0055114;GO:0003674;GO:0006520;GO:0008150;GO:0009056;GO:0016491;GO:0044281;	K00139	veNOG03800	C	sp|Q8BWF0|SSDH_MOUSE Succinate-semialdehyde dehydrogenase, mitochondrial OS=Mus musculus GN=Aldh5a1 PE=1 SV=1	ENSGALG00000012663	ALDH5A1	aldehyde dehydrogenase 5 family, member A1[Source:HGNC Symbol;Acc:HGNC:408]
c14815_g1_i1	2002	-	-	veNOG04217	S	sp|Q5RAA9|NPS3A_PONAB Protein NipSnap homolog 3A OS=Pongo abelii GN=NIPSNAP3A PE=2 SV=1	ENSGALG00000027334	-	Uncharacterized protein[Source:UniProtKB/TrEMBL;Acc:R4GJL1]
c14838_g1_i1	2637	GO:0000045;GO:0000421;GO:0000422;GO:0005515;GO:0005515;GO:0005543;GO:0005737;GO:0005776;GO:0005829;GO:0006914;GO:0008429;GO:0031090;GO:0005575;GO:0005622;GO:0005623;GO:0005737;GO:0006950;GO:0008150;GO:0009056;GO:0022607;	K10435	veNOG19596	Z	sp|Q2HJ23|MLP3A_BOVIN Microtubule-associated proteins 1A/1B light chain 3A OS=Bos taurus GN=MAP1LC3A PE=2 SV=1	ENSGALG00000001903	MAP1LC3A	microtubule-associated protein 1 light chain 3alpha [Source:HGNC Symbol;Acc:HGNC:6838]
c14842_g1_i1	1536	GO:0000502;GO:0002020;GO:0005515;GO:0005634;GO:0005737;GO:0005886;GO:0006368;GO:0010950;GO:0043248;GO:0061133;GO:0070628;GO:0005575;GO:0005622;GO:0005623;GO:0005634;GO:0005737;GO:0043226;	-	veNOG00709	R	sp|Q98SH3|ADRM1_CHICK Proteasomal ubiquitin receptor ADRM1 OS=Gallus gallus GN=ADRM1 PE=2 SV=1	ENSGALG00000005200	ADRM1	Gallus gallus adhesion regulating molecule 1(ADRM1), mRNA. [Source:RefSeq mRNA;Acc:NM_204651]
c14843_g1_i1	1843	GO:0000166;GO:0003777;GO:0005524;GO:0005871;GO:0005874;GO:0007018;GO:0008017;GO:0008152;GO:0022409;GO:0030010;GO:0072092;GO:0003674;GO:0005575;GO:0005622;GO:0005623;GO:0005856;GO:0008092;GO:0008150;GO:0043167;GO:0043226;GO:0043234;	K10404	veNOG07976	Z	sp|Q7TNC6|KI26B_MOUSE Kinesin-like protein KIF26B OS=Mus musculus GN=Kif26b PE=1 SV=3	ENSGALG00000010664	KIF26B	kinesin family member 26B [Source:HGNCSymbol;Acc:HGNC:25484]
c14847_g1_i2	750	GO:0005794;GO:0005802;GO:0009986;GO:0016020;GO:0016021;GO:0016192;GO:0031201;GO:0035493;GO:0042996;GO:0043001;GO:0005575;GO:0006810;GO:0008150;GO:0016192;	K08513	veNOG21362	U	sp|O70480|VAMP4_MOUSE Vesicle-associated membrane protein 4 OS=Mus musculus GN=Vamp4 PE=1 SV=1	ENSGALG00000003262	VAMP4	vesicle-associated membrane protein 4 [Source:HGNCSymbol;Acc:HGNC:12645]
c14866_g1_i2	2051	GO:0005515;GO:0005515;GO:0005576;GO:0005576;GO:0005578;GO:0007605;GO:0008360;GO:0042742;GO:0045089;GO:0070062;GO:0005575;GO:0005576;	-	veNOG00977	WV	sp|O42163|COCH_CHICK Cochlin OS=Gallus gallus GN=COCH PE=2 SV=1	ENSGALG00000009920	COCH	Gallus gallus coagulation factor C homolog, cochlin(Limulus polyphemus) (COCH), mRNA. [Source:RefSeqmRNA;Acc:NM_204937]
c14871_g1_i1	4076	GO:0004660;GO:0004660;GO:0004661;GO:0004663;GO:0005515;GO:0005875;GO:0005953;GO:0005965;GO:0008017;GO:0008318;GO:0010469;GO:0018342;GO:0018343;GO:0018344;GO:0030548;GO:0030971;GO:0043014;GO:0045213;GO:0090044;GO:0090045;GO:0003674;GO:0006464;GO:0008150;GO:0016765;	K05955	veNOG06672	O	sp|P49354|FNTA_HUMAN Protein farnesyltransferase/geranylgeranyltransferase type-1 subunit alpha OS=Homo sapiens GN=FNTA PE=1 SV=1	ENSGALG00000015397	FNTA	farnesyltransferase, CAAX box, alpha [Source:HGNCSymbol;Acc:HGNC:3782]
c14873_g1_i1	3267	GO:0000166;GO:0004672;GO:0004713;GO:0004714;GO:0005515;GO:0005524;GO:0006468;GO:0007169;GO:0016020;GO:0016021;GO:0016301;GO:0016310;GO:0016740;GO:0016772;GO:0017147;GO:0018108;GO:0043235;GO:0003674;GO:0004871;GO:0005575;GO:0006464;GO:0007165;GO:0008150;GO:0016301;GO:0043167;	K05122	veNOG11591	T	sp|Q01973|ROR1_HUMAN Tyrosine-protein kinase transmembrane receptor ROR1 OS=Homo sapiens GN=ROR1 PE=1 SV=2	ENSGALG00000011019	ROR1	Gallus gallus receptor tyrosine kinase-like orphanreceptor 1 (ROR1), mRNA. [Source:RefSeqmRNA;Acc:NM_204509]
c14881_g1_i2	2806	GO:0005737;GO:0005829;GO:0005829;GO:0006810;GO:0071816;GO:0071816;GO:0071818;GO:0071818;GO:0005575;GO:0005622;GO:0005623;GO:0005737;GO:0005829;GO:0006810;GO:0008150;GO:0043234;GO:0061024;	-	veNOG06714	U	sp|B5KFI0|GET4_TAEGU Golgi to ER traffic protein 4 homolog OS=Taeniopygia guttata GN=GET4 PE=2 SV=1	ENSGALG00000003798	GET4	Golgi to ER traffic protein 4 homolog[Source:UniProtKB/Swiss-Prot;Acc:Q5ZKG8]
c14888_g1_i1	4430	GO:0005488;GO:0005515;GO:0005515;GO:0006954;GO:0016005;GO:0043085;GO:0070062;GO:0003674;	K14018	veNOG01315	I	sp|P54319|PLAP_RAT Phospholipase A-2-activating protein OS=Rattus norvegicus GN=Plaa PE=2 SV=3	ENSGALG00000001782	PLAA	phospholipase A2-activating protein [Source:HGNCSymbol;Acc:HGNC:9043]
c14908_g1_i1	2974	GO:0005515;GO:0005813;GO:0005868;GO:0005874;GO:0007018;GO:0031982;GO:0003674;GO:0005575;GO:0005622;GO:0005623;GO:0005737;GO:0005856;GO:0008150;GO:0043226;GO:0043234;	K10415	veNOG12107	Z	sp|Q0III3|DC1I2_BOVIN Cytoplasmic dynein 1 intermediate chain 2 OS=Bos taurus GN=DYNC1I2 PE=1 SV=1	ENSGALG00000009551	DYNC1I2	Gallus gallus dynein, cytoplasmic 1, intermediatechain 2 (DYNC1I2), mRNA. [Source:RefSeqmRNA;Acc:NM_001006519]
c14915_g1_i1	1607	GO:0003677;GO:0003682;GO:0003700;GO:0005515;GO:0005634;GO:0005634;GO:0005737;GO:0006355;GO:0008270;GO:0008278;GO:0008284;GO:0010971;GO:0016581;GO:0043231;GO:0043565;GO:0001071;GO:0003674;GO:0003677;GO:0008150;GO:0043167;	K11660	veNOG06540	B	sp|Q9BTC8|MTA3_HUMAN Metastasis-associated protein MTA3 OS=Homo sapiens GN=MTA3 PE=1 SV=2	ENSGALG00000009925	MTA3	metastasis associated 1 family, member 3[Source:HGNC Symbol;Acc:HGNC:23784]
c14916_g1_i2	678	GO:0005739;GO:0005763;	K17414	veNOG10605;veNOG23611	SJ	sp|P82908|RT36_BOVIN 28S ribosomal protein S36, mitochondrial OS=Bos taurus GN=MRPS36 PE=1 SV=2	ENSGALG00000014789	MRPS36	mitochondrial ribosomal protein S36 [Source:HGNCSymbol;Acc:HGNC:16631]
c14920_g1_i1	6824	GO:0005515;GO:0005634;GO:0016020;GO:0032021;GO:0045892;GO:0005575;GO:0005622;GO:0005623;GO:0005634;GO:0008150;GO:0043226;	K15181	veNOG06025	K	sp|Q5RFA0|NELFD_PONAB Negative elongation factor D OS=Pongo abelii GN=NELFCD PE=2 SV=1	ENSGALG00000007477	TH1L	Gallus gallus TH1-like (Drosophila) (TH1L), mRNA.[Source:RefSeq mRNA;Acc:NM_001006294]
c14925_g1_i1	6837	GO:0000146;GO:0000166;GO:0000212;GO:0000904;GO:0000910;GO:0001525;GO:0001725;GO:0001726;GO:0001768;GO:0001772;GO:0001772;GO:0001931;GO:0001931;GO:0003774;GO:0003779;GO:0003779;GO:0005515;GO:0005515;GO:0005524;GO:0005634;GO:0005737;GO:0005819;GO:0005826;GO:0005829;GO:0005886;GO:0005913;GO:0005938;GO:0006200;GO:0006509;GO:0006928;GO:0007155;GO:0007520;GO:0008180;GO:0008305;GO:0008360;GO:0015031;GO:…	K10352	veNOG07733	Z	sp|P14105|MYH9_CHICK Myosin-9 OS=Gallus gallus GN=MYH9 PE=2 SV=1	ENSGALG00000012533	MYH9	Gallus gallus myosin, heavy chain 9, non-muscle(MYH9), mRNA. [Source:RefSeq mRNA;Acc:NM_205477]
c14934_g1_i1	1059	GO:0005215;GO:0005737;GO:0006810;GO:0008289;GO:0003674;GO:0005575;GO:0005622;GO:0005623;GO:0005737;GO:0006810;GO:0008150;GO:0008289;	-	veNOG21922	I	sp|P80226|FABPL_CHICK Fatty acid-binding protein, liver OS=Gallus gallus GN=FABP1 PE=1 SV=2	ENSGALG00000004141	FABP1	Gallus gallus liver basic fatty acid bindingprotein (LBFABP), mRNA. [Source:RefSeqmRNA;Acc:NM_204634]
c14935_g1_i1	1479	GO:0005737;GO:0005739;GO:0016209;GO:0045670;GO:0055114;GO:0070062;	-	veNOG01163	S	sp|Q5ZI34|F213A_CHICK Redox-regulatory protein FAM213A OS=Gallus gallus GN=FAM213A PE=2 SV=2	ENSGALG00000002421	C10ORF58	Gallus gallus chromosome 6 open reading frame,human C10orf58 (C6H10orf58), transcript variant 2, mRNA.[Source:RefSeq mRNA;Acc:NM_001193519]
c14936_g1_i1	2779	GO:0005488;GO:0005515;GO:0005515;GO:0005634;GO:0005737;GO:0006606;GO:0006606;GO:0006810;GO:0008565;GO:0008565;GO:0015031;GO:0016020;GO:0045944;GO:0003674;GO:0005575;GO:0005622;GO:0005623;GO:0005634;GO:0005737;GO:0006605;GO:0006810;GO:0006913;GO:0008150;GO:0008565;GO:0043226;	-	veNOG03465	U	sp|Q5RBV0|IMA7_PONAB Importin subunit alpha-7 OS=Pongo abelii GN=KPNA6 PE=2 SV=1	ENSGALG00000003383	KPNA6	Gallus gallus karyopherin alpha 6 (importin alpha7) (KPNA6), mRNA. [Source:RefSeq mRNA;Acc:NM_001012841]
c14940_g1_i1	4271	GO:0000166;GO:0003746;GO:0003924;GO:0005515;GO:0005515;GO:0005525;GO:0005615;GO:0005634;GO:0005730;GO:0005737;GO:0005737;GO:0005886;GO:0006184;GO:0006412;GO:0006414;GO:0016020;GO:0019901;GO:0044822;GO:0070062;GO:0071364;GO:0003674;GO:0003723;GO:0003924;GO:0005575;GO:0005622;GO:0005623;GO:0005737;GO:0006412;GO:0008135;GO:0008150;GO:0009056;GO:0009058;GO:0034641;GO:0034655;GO:0043167;GO:0044281;	K03231	veNOG02447	J	sp|Q90835|EF1A_CHICK Elongation factor 1-alpha 1 OS=Gallus gallus GN=EEF1A PE=2 SV=1	ENSGALG00000015917	EEF1A	Gallus gallus eukaryotic translation elongationfactor 1 alpha 1 (EEF1A1), mRNA. [Source:RefSeqmRNA;Acc:NM_204157]
c14941_g1_i1	3196	GO:0000413;GO:0003755;GO:0005509;GO:0005509;GO:0005528;GO:0005783;GO:0005789;GO:0006457;GO:0006457;GO:0061077;GO:0003674;GO:0005575;GO:0005622;GO:0005623;GO:0005737;GO:0005783;GO:0006457;GO:0006464;GO:0008150;GO:0016853;GO:0043167;GO:0043226;	K09575	veNOG11905	O	sp|O95302|FKBP9_HUMAN Peptidyl-prolyl cis-trans isomerase FKBP9 OS=Homo sapiens GN=FKBP9 PE=1 SV=2	ENSGALG00000012193	FKBP9	Gallus gallus FK506 binding protein 9, 63 kDa(FKBP9), mRNA. [Source:RefSeq mRNA;Acc:NM_204847]
c14942_g1_i1	1100	GO:0000387;GO:0005515;GO:0005634;GO:0005634;GO:0005685;GO:0005687;GO:0005689;GO:0005737;GO:0005829;GO:0034709;GO:0034715;GO:0034719;GO:0044822;GO:0071013;	K11087	COG1958;veNOG21664	AK	sp|P62315|SMD1_MOUSE Small nuclear ribonucleoprotein Sm D1 OS=Mus musculus GN=Snrpd1 PE=1 SV=1	ENSGALG00000011842	SNRPD1	Gallus gallus small nuclear ribonucleoprotein D1polypeptide 16kDa (SNRPD1), mRNA. [Source:RefSeqmRNA;Acc:NM_001277998]
c14943_g1_i1	1859	GO:0000785;GO:0005515;GO:0044822;GO:0072357;	K17552	veNOG14757	R	sp|O55000|PP1RA_RAT Serine/threonine-protein phosphatase 1 regulatory subunit 10 OS=Rattus norvegicus GN=Ppp1r10 PE=1 SV=1	ENSAPLG00000016205	PPP1R10	protein phosphatase 1, regulatory subunit 10[Source:HGNC Symbol;Acc:HGNC:9284]
c14945_g1_i1	3640	GO:0000122;GO:0000578;GO:0000904;GO:0001102;GO:0001501;GO:0001569;GO:0001570;GO:0001658;GO:0001702;GO:0001706;GO:0001708;GO:0001709;GO:0001711;GO:0001764;GO:0001822;GO:0001840;GO:0002052;GO:0002053;GO:0002089;GO:0003266;GO:0003337;GO:0003338;GO:0003677;GO:0003682;GO:0003690;GO:0003700;GO:0003713;GO:0003713;GO:0005488;GO:0005515;GO:0005515;GO:0005634;GO:0005634;GO:0005667;GO:0005667;GO:0005737;GO:…	K02105	opiNOG05415;veNOG05305	ZT	sp|Q0VCX4|CTNB1_BOVIN Catenin beta-1 OS=Bos taurus GN=CTNNB1 PE=2 SV=1	ENSGALG00000011905	CTNNB1	Gallus gallus catenin (cadherin-associatedprotein), beta 1, 88kDa (CTNNB1), mRNA. [Source:RefSeqmRNA;Acc:NM_205081]
c14949_g1_i1	3503	GO:0000166;GO:0004672;GO:0004713;GO:0004714;GO:0005515;GO:0005524;GO:0006468;GO:0007169;GO:0016020;GO:0016021;GO:0016301;GO:0016310;GO:0016740;GO:0016772;GO:0018108;GO:0003674;GO:0004871;GO:0005575;GO:0006464;GO:0007165;GO:0008150;GO:0016301;GO:0043167;	K05119	veNOG00061	T	sp|Q9UM73|ALK_HUMAN ALK tyrosine kinase receptor OS=Homo sapiens GN=ALK PE=1 SV=3	ENSGALG00000008615	-	Tyrosine-protein kinase receptor[Source:UniProtKB/TrEMBL;Acc:F1NLU3]
c14950_g1_i1	1865	GO:0000166;GO:0003676;GO:0005515;GO:0005634;GO:0005737;GO:0008270;GO:0044822;GO:0003674;GO:0043167;GO:0000166;GO:0003676;GO:0008270;GO:0003674;GO:0043167;	K14651	NOG50674;veNOG05594	K	sp|Q92804|RBP56_HUMAN TATA-binding protein-associated factor 2N OS=Homo sapiens GN=TAF15 PE=1 SV=1	ENSGALG00000002060	TAF15	TAF15 RNA polymerase II, TATA box binding protein(TBP)-associated factor, 68kDa [Source:HGNCSymbol;Acc:HGNC:11547]
c14952_g1_i1	1181	GO:0005515;GO:0005634;GO:0005737;GO:0005739;GO:0005783;GO:0005829;GO:0007283;GO:0008584;GO:0016209;GO:0016491;GO:0019471;GO:0022417;GO:0030198;GO:0042803;GO:0045454;GO:0051920;GO:0055114;GO:0055114;GO:0070062;GO:0072593;GO:2000255;GO:0003674;GO:0008150;GO:0016491;	K03386	veNOG06488	O	sp|Q13162|PRDX4_HUMAN Peroxiredoxin-4 OS=Homo sapiens GN=PRDX4 PE=1 SV=1	ENSGALG00000016357	PRDX4	peroxiredoxin 4 [Source:HGNCSymbol;Acc:HGNC:17169]
c14953_g1_i1	1646	GO:0016020;GO:0016021;GO:0005575;	-	veNOG12603	S	sp|Q49LR9|XKR9_PANTR XK-related protein 9 OS=Pan troglodytes GN=XKR9 PE=2 SV=1	ENSGALG00000022801	XKR9	Gallus gallus XK, Kell blood group complex subunit-related family, member 9 (XKR9), mRNA. [Source:RefSeqmRNA;Acc:NM_001034824]
c14964_g1_i2	1150	-	K07441	veNOG14396	R	sp|Q6AY85|ALG14_RAT UDP-N-acetylglucosamine transferase subunit ALG14 homolog OS=Rattus norvegicus GN=Alg14 PE=2 SV=1	ENSGALG00000005583	ALG14	ALG14, UDP-N-acetylglucosaminyltransferase subunit[Source:HGNC Symbol;Acc:HGNC:28287]
c14976_g1_i1	3632	GO:0003824;GO:0004465;GO:0004465;GO:0004806;GO:0005102;GO:0005515;GO:0005515;GO:0005576;GO:0005615;GO:0005615;GO:0005886;GO:0006629;GO:0008201;GO:0008201;GO:0009986;GO:0010744;GO:0010886;GO:0010890;GO:0016020;GO:0016042;GO:0016787;GO:0019433;GO:0031225;GO:0034185;GO:0034361;GO:0042627;GO:0052689;GO:0070062;GO:0070328;GO:0003674;GO:0005575;GO:0005576;GO:0005615;GO:0005623;GO:0005886;GO:0006629;GO:…	K01059	veNOG05745	I	sp|P11602|LIPL_CHICK Lipoprotein lipase OS=Gallus gallus GN=LPL PE=1 SV=1	ENSGALG00000015425	LPL	Gallus gallus lipoprotein lipase (LPL), mRNA.[Source:RefSeq mRNA;Acc:NM_205282]
c14978_g1_i1	2340	GO:0016021;GO:0005575;	K17086	veNOG08658	U	sp|Q5RDY2|TM9S4_PONAB Transmembrane 9 superfamily member 4 OS=Pongo abelii GN=TM9SF4 PE=2 SV=1	ENSGALG00000006568	TM9SF4	transmembrane 9 superfamily protein member 4[Source:HGNC Symbol;Acc:HGNC:30797]
c14994_g1_i1	1830	GO:0044822;	-	veNOG14514	S	sp|A5D7J3|KNOP1_BOVIN Lysine-rich nucleolar protein 1 OS=Bos taurus GN=KNOP1 PE=2 SV=2	ENSGALG00000002042	KNOP1	lysine-rich nucleolar protein 1 [Source:HGNCSymbol;Acc:HGNC:34404]
c14997_g1_i1	4303	GO:0005739;GO:0005739;GO:0006119;GO:0006754;GO:2000984;	-	veNOG22535	S	sp|Q8WYQ3|CHC10_HUMAN Coiled-coil-helix-coiled-coil-helix domain-containing protein 10, mitochondrial OS=Homo sapiens GN=CHCHD10 PE=1 SV=1	ENSGALG00000028810	CHCHD10	coiled-coil-helix-coiled-coil-helix domaincontaining 10 [Source:HGNC Symbol;Acc:HGNC:15559]
c15000_g1_i1	681	GO:0003677;GO:0003682;GO:0003697;GO:0005515;GO:0005634;GO:0005739;GO:0005739;GO:0005739;GO:0006260;GO:0042645;GO:0044822;GO:0051096;GO:0070062;GO:0070584;GO:0003674;GO:0003677;GO:0005575;GO:0005622;GO:0005623;GO:0005737;GO:0005739;GO:0006259;GO:0008150;GO:0009058;GO:0034641;GO:0043226;	K03111	veNOG05199	L	sp|Q95KK4|SSBP_RABIT Single-stranded DNA-binding protein, mitochondrial OS=Oryctolagus cuniculus GN=SSBP1 PE=2 SV=1	ENSGALG00000012876	SSBP1	Gallus gallus single-stranded DNA binding protein1, mitochondrial (SSBP1), nuclear gene encodingmitochondrial protein, mRNA. [Source:RefSeqmRNA;Acc:NM_001278007]
c15008_g1_i1	4992	GO:0000166;GO:0001934;GO:0003161;GO:0003334;GO:0003924;GO:0005515;GO:0005515;GO:0005525;GO:0005525;GO:0005622;GO:0005737;GO:0005737;GO:0005737;GO:0005886;GO:0005886;GO:0005911;GO:0005912;GO:0006184;GO:0007088;GO:0007097;GO:0007165;GO:0007264;GO:0007399;GO:0010628;GO:0010629;GO:0015031;GO:0016020;GO:0019901;GO:0019901;GO:0021762;GO:0030036;GO:0030036;GO:0030154;GO:0030175;GO:0030175;GO:0030496;GO:…	K04393	veNOG01493	R	sp|Q90694|CDC42_CHICK Cell division control protein 42 homolog OS=Gallus gallus GN=CDC42 PE=2 SV=1	ENSGALG00000004796	CDC42	Gallus gallus cell division cycle 42 (GTP bindingprotein, 25kDa) (CDC42), mRNA. [Source:RefSeqmRNA;Acc:NM_205048]
c15027_g1_i1	495	GO:0003735;GO:0005515;GO:0005622;GO:0005840;GO:0006412;GO:0016020;GO:0022625;GO:0030529;GO:0044822;GO:0003674;GO:0003735;GO:0005198;GO:0005575;GO:0005622;GO:0005623;GO:0005737;GO:0005840;GO:0006412;GO:0008150;GO:0009058;GO:0043226;	-	opiNOG26418	J	sp|P41092|RL27A_DROME 60S ribosomal protein L27a OS=Drosophila melanogaster GN=RpL27A PE=1 SV=2	ENSGALG00000005948	RPL27A	Gallus gallus ribosomal protein L27a (RPL27A),mRNA. [Source:RefSeq mRNA;Acc:NM_001277663]
c15058_g1_i2	1599	GO:0005622;GO:0007165;GO:0035556;GO:0005575;GO:0005622;GO:0005623;GO:0007165;GO:0008150;	-	veNOG00628	T	sp|Q5ZLD2|DEP1B_CHICK DEP domain-containing protein 1B OS=Gallus gallus GN=DEPDC1B PE=2 SV=1	ENSGALG00000014729	DEPDC1B	Gallus gallus DEP domain containing 1B (DEPDC1B),mRNA. [Source:RefSeq mRNA;Acc:NM_001006576]
c15103_g1_i1	1155	GO:0004074;GO:0005737;GO:0008270;GO:0016491;GO:0042167;GO:0055114;GO:0070062;GO:0003674;GO:0005575;GO:0005622;GO:0005623;GO:0005737;GO:0008150;GO:0009056;GO:0016491;GO:0034641;GO:0043167;GO:0051186;	K00214	veNOG02813	R	sp|P53004|BIEA_HUMAN Biliverdin reductase A OS=Homo sapiens GN=BLVRA PE=1 SV=2	ENSGALG00000012352	BLVRA	biliverdin reductase A [Source:HGNCSymbol;Acc:HGNC:1062]
c15125_g1_i1	2325	GO:0002090;GO:0005515;GO:0005515;GO:0005737;GO:0006897;GO:0008289;GO:0016020;GO:0042802;GO:0048488;GO:0070062;GO:0003674;GO:0005575;GO:0005622;GO:0005623;GO:0005737;GO:0006810;GO:0008150;GO:0008289;GO:0016192;	K11247	veNOG00223	T	sp|Q8AXV1|SH3G2_CHICK Endophilin-A1 OS=Gallus gallus GN=SH3GL2 PE=1 SV=1	ENSGALG00000015096	SH3GL2	Gallus gallus SH3-domain GRB2-like 2 (SH3GL2),mRNA. [Source:RefSeq mRNA;Acc:NM_204530]
c15130_g1_i1	868	GO:0005515;GO:0005654;	-	veNOG35485	S	-	ENSGALG00000023061	HEMGN	hemogen [Source:HGNC Symbol;Acc:HGNC:17509]"
c15155_g1_i1	1579	GO:0005515;GO:0005737;GO:0005784;GO:0005829;GO:0006613;GO:0016021;	-	opiNOG12415;veNOG11435	S	sp|Q5R454|AR6P1_PONAB ADP-ribosylation factor-like protein 6-interacting protein 1 OS=Pongo abelii GN=ARL6IP1 PE=2 SV=1	ENSGALG00000006780	ARL6IP1	Gallus gallus ADP-ribosylation factor-like 6interacting protein 1 (ARL6IP1), mRNA. [Source:RefSeqmRNA;Acc:NM_001006171]
c15178_g1_i1	788	-	-	veNOG02469	S	-	ENSGALG00000024014	FAM83C	family with sequence similarity 83, member C[Source:HGNC Symbol;Acc:HGNC:16121]
c15179_g1_i1	1666	GO:0005164;GO:0005515;GO:0006955;GO:0016020;GO:0043374;GO:0045944;GO:0050830;GO:0002376;GO:0003674;GO:0005575;GO:0008150;	K05471	veNOG04083	T	sp|P32971|TNFL8_HUMAN Tumor necrosis factor ligand superfamily member 8 OS=Homo sapiens GN=TNFSF8 PE=2 SV=1	ENSGALG00000007121	TNFSF8	Gallus gallus tumor necrosis factor (ligand)superfamily, member 8 (TNFSF8), mRNA. [Source:RefSeqmRNA;Acc:NM_204409]
c15195_g1_i1	2538	GO:0005515;GO:0044822;GO:0003674;	K14546	veNOG05430	R	sp|Q15061|WDR43_HUMAN WD repeat-containing protein 43 OS=Homo sapiens GN=WDR43 PE=1 SV=3	ENSGALG00000008989	WDR43	Gallus gallus WD repeat domain 43 (WDR43), mRNA.[Source:RefSeq mRNA;Acc:NM_001006396]
c15205_g1_i1	2857	GO:0005509;GO:0005515;GO:0005886;GO:0007155;GO:0007156;GO:0016020;GO:0016021;GO:0003674;GO:0005575;GO:0005623;GO:0005886;GO:0007155;GO:0008150;GO:0043167;	K16498	veNOG09296	S	sp|Q6KEQ9|PC11X_PIG Protocadherin-11 X-linked OS=Sus scrofa GN=PCDH11X PE=2 SV=1	ENSGALG00000006851	-	Uncharacterized protein[Source:UniProtKB/TrEMBL;Acc:E1BVK1]
c15217_g1_i1	3627	GO:0000166;GO:0003676;GO:0004386;GO:0005515;GO:0005524;GO:0006200;GO:0008026;GO:0008152;GO:0016020;GO:0016787;GO:0044822;GO:0071013;GO:0003674;GO:0004386;GO:0008150;GO:0009056;GO:0016887;GO:0034641;GO:0034655;GO:0043167;GO:0044281;	K12815	veNOG15360	A	sp|Q92620|PRP16_HUMAN Pre-mRNA-splicing factor ATP-dependent RNA helicase PRP16 OS=Homo sapiens GN=DHX38 PE=1 SV=2	ENSGALG00000000787	DHX38	Gallus gallus DEAH (Asp-Glu-Ala-His) boxpolypeptide 38 (DHX38), mRNA. [Source:RefSeqmRNA;Acc:NM_001030582]
c15219_g1_i1	2862	GO:0000166;GO:0003676;GO:0003674;GO:0000166;GO:0003676;GO:0005515;GO:0005634;GO:0005634;GO:0005654;GO:0030529;GO:0044822;GO:0071013;GO:0003674;	-	KOG0117;veNOG09483	A	sp|O43390|HNRPR_HUMAN Heterogeneous nuclear ribonucleoprotein R OS=Homo sapiens GN=HNRNPR PE=1 SV=1	ENSGALG00000000814	HNRNPR	Gallus gallus heterogeneous nuclearribonucleoprotein R (HNRNPR), mRNA. [Source:RefSeqmRNA;Acc:NM_001006309]
c15252_g1_i1	868	GO:0005109;GO:0005515;GO:0005615;GO:0005737;GO:0017147;GO:0032092;GO:0033690;GO:0043932;GO:0045669;GO:0060071;GO:0060122;GO:0090090;GO:0090103;GO:0090177;	-	veNOG01842	W	sp|Q8CG08|CTHR1_RAT Collagen triple helix repeat-containing protein 1 OS=Rattus norvegicus GN=Cthrc1 PE=1 SV=1	ENSGALG00000016071	CTHRC1	collagen triple helix repeat containing 1[Source:HGNC Symbol;Acc:HGNC:18831]
c15302_g1_i1	3047	GO:0000166;GO:0000226;GO:0004672;GO:0004672;GO:0004674;GO:0004674;GO:0004713;GO:0005515;GO:0005515;GO:0005524;GO:0005634;GO:0005635;GO:0005737;GO:0005815;GO:0005886;GO:0005911;GO:0005923;GO:0005938;GO:0006468;GO:0006468;GO:0008270;GO:0016301;GO:0016310;GO:0016324;GO:0016363;GO:0016740;GO:0016772;GO:0018105;GO:0031333;GO:0032753;GO:0035556;GO:0035748;GO:0043203;GO:0043234;GO:0045179;GO:0045630;GO:…	K06069	veNOG02807	T	sp|Q05513|KPCZ_HUMAN Protein kinase C zeta type OS=Homo sapiens GN=PRKCZ PE=1 SV=4	ENSGALG00000001270	PRKCZ	protein kinase C, zeta [Source:HGNCSymbol;Acc:HGNC:9412]
c15371_g1_i1	4332	GO:0000281;GO:0000281;GO:0005515;GO:0005515;GO:0005546;GO:0005768;GO:0006886;GO:0006897;GO:0006897;GO:0007067;GO:0015031;GO:0016020;GO:0016023;GO:0016023;GO:0016197;GO:0030136;GO:0030426;GO:0030659;GO:0031234;GO:0031410;GO:0035091;GO:0035091;GO:0036089;GO:0043025;GO:0043547;GO:0070062;GO:0003674;GO:0005575;GO:0005622;GO:0005623;GO:0005737;GO:0005768;GO:0006810;GO:0007049;GO:0007067;GO:0008150;GO:…	K17923	COG5391;opiNOG03639;veNOG02606	U	sp|Q91ZR2|SNX18_MOUSE Sorting nexin-18 OS=Mus musculus GN=Snx18 PE=2 SV=1	ENSGALG00000014914	SNX18	sorting nexin 18 [Source:HGNCSymbol;Acc:HGNC:19245]
c15431_g2_i1	1944	GO:0005161;GO:0005161;GO:0005515;GO:0005576;GO:0005576;GO:0005615;GO:0005737;GO:0005886;GO:0007171;GO:0007275;GO:0008083;GO:0008284;GO:0009887;GO:0009986;GO:0016020;GO:0042803;GO:0045740;GO:0048008;GO:0048008;GO:0048146;GO:0050730;GO:0051781;GO:0070062;GO:0071230;GO:0003674;GO:0005575;GO:0005576;GO:0008150;	K05450	veNOG08993	T	sp|Q9I946|PDGFC_CHICK Platelet-derived growth factor C OS=Gallus gallus GN=PDGFC PE=2 SV=1	ENSGALG00000009378	PDGFC	Gallus gallus platelet derived growth factor C(PDGFC), mRNA. [Source:RefSeq mRNA;Acc:NM_204721]
c15435_g1_i2	354	GO:0002437;GO:0004896;GO:0005515;GO:0016020;GO:0019221;GO:0032674;GO:0071310;GO:0003674;GO:0004871;GO:0005575;GO:0007165;GO:0008150;GO:0004896;GO:0005515;GO:0016020;GO:0019221;GO:0003674;GO:0004871;GO:0005575;GO:0007165;GO:0008150;	K05067	veNOG06727	T	sp|Q01344|IL5RA_HUMAN Interleukin-5 receptor subunit alpha OS=Homo sapiens GN=IL5RA PE=1 SV=2	ENSGALG00000008267	IL5RA	Gallus gallus interleukin 5 receptor, alpha(IL5RA), mRNA. [Source:RefSeq mRNA;Acc:NM_001256152]
c15448_g1_i1	1400	GO:0001527;GO:0031012;GO:0043206;GO:0005575;GO:0005576;GO:0005578;	-	veNOG18375	O	sp|Q9QZJ6|MFAP5_MOUSE Microfibrillar-associated protein 5 OS=Mus musculus GN=Mfap5 PE=2 SV=1	ENSGALG00000027471	MFAP5	microfibrillar associated protein 5 [Source:HGNCSymbol;Acc:HGNC:29673]
c15465_g1_i1	515	GO:0000166;GO:0004550;GO:0005524;GO:0006165;GO:0006183;GO:0006228;GO:0006241;GO:0016301;GO:0016310;GO:0016740;GO:0003674;GO:0008150;GO:0009058;GO:0016301;GO:0034641;GO:0043167;GO:0044281;	K00940	veNOG03063	F	sp|O57535|NDK_CHICK Nucleoside diphosphate kinase OS=Gallus gallus PE=2 SV=1	ENSGALG00000007305	NME1	Gallus gallus non-metastatic cells 1, protein(NM23A) expressed in (NME1), mRNA. [Source:RefSeqmRNA;Acc:NM_001204761]
c15534_g1_i1	617	GO:0004872;GO:0005178;GO:0006954;GO:0007155;GO:0007160;GO:0007229;GO:0007275;GO:0008305;GO:0009897;GO:0016020;GO:0016021;GO:0043235;GO:0070062;GO:0003674;GO:0005575;GO:0005623;GO:0005886;GO:0007155;GO:0007165;GO:0008150;GO:0043234;	-	veNOG05778	W	sp|P18563|ITB6_CAVPO Integrin beta-6 (Fragment) OS=Cavia porcellus GN=ITGB6 PE=2 SV=1	ENSGALG00000011141	ITGB6	integrin, beta 6 [Source:HGNCSymbol;Acc:HGNC:6161]
c15641_g1_i1	512	GO:0008152;GO:0016787;GO:0003674;GO:0008150;GO:0008152;GO:0016787;GO:0003674;GO:0008150;	-	veNOG09691	R	sp|B1WBP0|MPPD2_RAT Metallophosphoesterase MPPED2 OS=Rattus norvegicus GN=Mpped2 PE=1 SV=1	ENSGALG00000012136	MPPED2	Gallus gallus metallophosphoesterase domaincontaining 2 (MPPED2), mRNA. [Source:RefSeqmRNA;Acc:NM_001199420]
c15685_g1_i1	3488	GO:0005884;GO:0045010;GO:0005575;GO:0005622;GO:0005623;GO:0005856;GO:0007010;GO:0008150;GO:0043226;GO:0043234;	K10367	KOG1922;spriNOG04762;veNOG03944;veNOG34554	ZT	sp|Q05858|FMN_CHICK Formin OS=Gallus gallus GN=LD PE=2 SV=1	ENSGALG00000009723	FMN1	Gallus gallus formin 1 (FMN1), mRNA. [Source:RefSeqmRNA;Acc:NM_204423]
c15699_g1_i1	2937	GO:0004104;GO:0004104;GO:0005641;GO:0005783;GO:0008152;GO:0016787;GO:0042802;GO:0072562;GO:0003674;GO:0008150;GO:0004104;GO:0008152;GO:0016787;GO:0003674;GO:0008150;	K01050	veNOG01255	T	sp|P32749|CHLE_BOVIN Cholinesterase OS=Bos taurus GN=BCHE PE=2 SV=2	ENSGALG00000009478	BCHE	Gallus gallus butyrylcholinesterase (BCHE), mRNA.[Source:RefSeq mRNA;Acc:NM_204646]
c15725_g1_i1	2107	GO:0005737;GO:0005856;GO:0008092;GO:0019898;GO:0003674;GO:0005575;GO:0005622;GO:0005623;GO:0005737;GO:0005856;GO:0008092;GO:0043226;	-	veNOG03034	R	sp|A2A2Y4|FRMD3_HUMAN FERM domain-containing protein 3 OS=Homo sapiens GN=FRMD3 PE=2 SV=1	ENSGALG00000012577	FRMD3	FERM domain containing 3 [Source:HGNCSymbol;Acc:HGNC:24125]
c15740_g1_i1	1740	GO:0003723;GO:0005634;GO:0006397;GO:0006810;GO:0008380;GO:0051028;GO:0003674;GO:0003723;GO:0005575;GO:0005622;GO:0005623;GO:0005634;GO:0006397;GO:0006810;GO:0008150;GO:0034641;GO:0043226;	K12877	NOG30026;veNOG13807	A	sp|Q27W02|MGN_RAT Protein mago nashi homolog OS=Rattus norvegicus GN=Magoh PE=2 SV=1	ENSGALG00000010689	MAGOH	Gallus gallus mago-nashi homolog 2 (pseudogene)(MAGOH2), mRNA. [Source:RefSeq mRNA;Acc:NM_204325]
c15746_g1_i1	531	GO:0005737;	-	veNOG19494	S	sp|B0BN94|F136A_RAT Protein FAM136A OS=Rattus norvegicus GN=Fam136a PE=1 SV=1	ENSGALG00000013876	FAM136A	family with sequence similarity 136, member A[Source:HGNC Symbol;Acc:HGNC:25911]
c15763_g1_i2	1994	GO:0005515;GO:0003674;	K10471	veNOG12931	T	sp|Q8NAB2|KBTB3_HUMAN Kelch repeat and BTB domain-containing protein 3 OS=Homo sapiens GN=KBTBD3 PE=2 SV=2	ENSGALG00000028658	KBTBD3	kelch repeat and BTB (POZ) domain containing 3[Source:HGNC Symbol;Acc:HGNC:22934]
c15775_g1_i1	6529	GO:0000281;GO:0005200;GO:0005515;GO:0005515;GO:0005923;GO:0007009;GO:0007165;GO:0007409;GO:0007411;GO:0009925;GO:0014704;GO:0016020;GO:0016323;GO:0016328;GO:0019228;GO:0030424;GO:0033268;GO:0033270;GO:0042383;GO:0043001;GO:0043194;GO:0045184;GO:0045202;GO:0050808;GO:0071709;GO:0072659;GO:0072659;GO:0072660;GO:0072661;GO:0072661;GO:0003674;GO:0007165;GO:0008150;	K10380	veNOG01923	T	sp|Q12955|ANK3_HUMAN Ankyrin-3 OS=Homo sapiens GN=ANK3 PE=1 SV=3	ENSGALG00000003135	CHANK3	Uncharacterized protein[Source:UniProtKB/TrEMBL;Acc:F1NNX7]
c15787_g1_i1	2921	GO:0000978;GO:0001077;GO:0003677;GO:0003677;GO:0003700;GO:0003707;GO:0004883;GO:0004883;GO:0005496;GO:0005515;GO:0005515;GO:0005622;GO:0005634;GO:0005634;GO:0005737;GO:0005737;GO:0005829;GO:0006111;GO:0006351;GO:0006355;GO:0006355;GO:0008211;GO:0008270;GO:0016020;GO:0030325;GO:0031946;GO:0042921;GO:0042921;GO:0043401;GO:0043402;GO:0043402;GO:0043525;GO:0043565;GO:0043565;GO:0045944;GO:0046872;GO:…	K05771	veNOG00617	K	sp|P04150|GCR_HUMAN Glucocorticoid receptor OS=Homo sapiens GN=NR3C1 PE=1 SV=1	ENSGALG00000007394	NR3C1	Gallus gallus nuclear receptor subfamily 3, groupC, member 1 (glucocorticoid receptor) (NR3C1), mRNA.[Source:RefSeq mRNA;Acc:NM_001037826]
c15793_g1_i1	776	GO:0004871;GO:0004930;GO:0005000;GO:0005515;GO:0007165;GO:0007186;GO:0007249;GO:0016020;GO:0016021;GO:0032609;GO:0034097;GO:0003674;GO:0004871;GO:0005575;GO:0007165;GO:0008150;	K04228	veNOG01815	T	sp|Q00788|V2R_RAT Vasopressin V2 receptor OS=Rattus norvegicus GN=Avpr2 PE=1 SV=2	ENSGALG00000009497	AVPR2	Gallus gallus arginine vasopressin receptor 2(AVPR2), mRNA. [Source:RefSeq mRNA;Acc:NM_001031479]
c15796_g1_i1	2184	GO:0005215;GO:0005515;GO:0005802;GO:0006810;GO:0006887;GO:0008021;GO:0016020;GO:0003674;GO:0005575;GO:0005622;GO:0005623;GO:0005737;GO:0006810;GO:0008150;GO:0016023;GO:0016192;GO:0043226;	-	veNOG10592	TU	sp|A4IJ05|SYT17_XENTR Synaptotagmin-17 OS=Xenopus tropicalis GN=syt17 PE=2 SV=1	ENSGALG00000006845	SYT17	synaptotagmin XVII [Source:HGNCSymbol;Acc:HGNC:24119]
c15854_g1_i1	296	GO:0016020;GO:0016021;GO:0055085;GO:0005575;GO:0006810;GO:0008150;GO:0055085;	-	veNOG12422	P	sp|P42839|VNX1_YEAST Low affinity vacuolar monovalent cation/H(+) antiporter OS=Saccharomyces cerevisiae (strain ATCC 204508 / S288c) GN=VNX1 PE=1 SV=1	ENSGALG00000020819	-	Uncharacterized protein[Source:UniProtKB/TrEMBL;Acc:F1NLH2]
c15856_g1_i1	2881	GO:0005164;GO:0005515;GO:0005515;GO:0007165;GO:0008270;GO:0031625;GO:0031996;GO:0042981;GO:0046872;GO:0051092;GO:0051092;GO:2001236;GO:0003674;GO:0007165;GO:0008150;GO:0043167;	-	-	-	-	ENSAPLG00000008392	TRAF1	TNF receptor-associated factor 1 [Source:HGNCSymbol;Acc:HGNC:12031]
c15880_g1_i1	2683	GO:0005576;GO:0006826;GO:0006879;GO:0008199;GO:0003674;GO:0005575;GO:0005576;GO:0006810;GO:0008150;GO:0042592;GO:0043167;	K14736	veNOG01926	P	sp|P56410|TRFE_ANAPL Ovotransferrin OS=Anas platyrhynchos PE=1 SV=1	ENSGALG00000006453	TF	Gallus gallus transferrin (ovotransferrin) (TF),mRNA. [Source:RefSeq mRNA;Acc:NM_205304]
c15896_g1_i1	623	-	-	veNOG09813	S	sp|Q502E0|TM17A_DANRE Transmembrane protein 17A OS=Danio rerio GN=tmem17a PE=2 SV=2	ENSAPLG00000009627	-	Uncharacterized protein[Source:UniProtKB/TrEMBL;Acc:U3IQ04]
c15899_g1_i1	2148	GO:0005515;GO:0005634;GO:0005737;GO:0005737;GO:0005886;GO:0008285;GO:0003674;	-	veNOG07790	T	sp|O75563|SKAP2_HUMAN Src kinase-associated phosphoprotein 2 OS=Homo sapiens GN=SKAP2 PE=1 SV=1	ENSGALG00000011051	SKAP2	src kinase associated phosphoprotein 2 [Source:HGNCSymbol;Acc:HGNC:15687]
c15905_g1_i1	2208	GO:0005783;GO:0008270;GO:0016020;GO:0016021;GO:0016409;GO:0016409;GO:0016740;GO:0016746;GO:0018345;GO:0018345;GO:0019706;GO:0046872;GO:0070062;GO:0003674;GO:0005575;GO:0016746;GO:0043167;	-	veNOG05961	R	sp|Q8R0N9|ZDHC1_MOUSE Probable palmitoyltransferase ZDHHC1 OS=Mus musculus GN=Zdhhc1 PE=2 SV=2	ENSGALG00000002091	ZDHHC1	zinc finger, DHHC-type containing 1 [Source:HGNCSymbol;Acc:HGNC:17916]
c15908_g1_i1	2228	GO:0000166;GO:0003924;GO:0005509;GO:0005525;GO:0005622;GO:0006184;GO:0006886;GO:0006913;GO:0007165;GO:0007264;GO:0015031;GO:0016020;GO:0003674;GO:0003924;GO:0005575;GO:0005622;GO:0005623;GO:0006810;GO:0006913;GO:0007165;GO:0008150;GO:0009056;GO:0034641;GO:0034655;GO:0043167;GO:0044281;	K17199	veNOG08597	U	sp|Q08CX1|RASEF_XENTR Ras and EF-hand domain-containing protein OS=Xenopus tropicalis GN=rasef PE=2 SV=1	ENSGALG00000012576	RASEF	RAS and EF-hand domain containing [Source:HGNCSymbol;Acc:HGNC:26464]
c15923_g1_i1	2740	GO:0016020;GO:0016021;GO:0016192;GO:0005575;GO:0006810;GO:0008150;GO:0016192;	K08519	veNOG07332	U	sp|Q8R3T5|STXB6_MOUSE Syntaxin-binding protein 6 OS=Mus musculus GN=Stxbp6 PE=2 SV=1	ENSGALG00000009847	STXBP6	Gallus gallus syntaxin binding protein 6 (amisyn)(STXBP6), mRNA. [Source:RefSeq mRNA;Acc:NM_001199711]
c15964_g1_i1	2347	GO:0004871;GO:0004888;GO:0004930;GO:0005515;GO:0005886;GO:0007165;GO:0007166;GO:0007186;GO:0007218;GO:0016020;GO:0016021;GO:0030246;GO:0003674;GO:0004871;GO:0005575;GO:0005623;GO:0005886;GO:0007165;GO:0008150;	K04594	veNOG04281	WT	sp|Q9HAR2|LPHN3_HUMAN Latrophilin-3 OS=Homo sapiens GN=LPHN3 PE=1 SV=2	ENSGALG00000011319	LPHN3	latrophilin 3 [Source:HGNC Symbol;Acc:HGNC:20974]"
c15982_g1_i1	2325	GO:0005096;GO:0005737;GO:0007186;GO:0008277;GO:0008277;GO:0038032;GO:0043547;GO:0008150;	K16449	veNOG13001	T	sp|Q9NS28|RGS18_HUMAN Regulator of G-protein signaling 18 OS=Homo sapiens GN=RGS18 PE=1 SV=1	ENSGALG00000021143	RGS18	Gallus gallus regulator of G-protein signaling 18(RGS18), mRNA. [Source:RefSeq mRNA;Acc:NM_001257327]
c15989_g1_i1	641	GO:0005216;GO:0005244;GO:0005245;GO:0005245;GO:0005262;GO:0005515;GO:0005515;GO:0005891;GO:0005891;GO:0006810;GO:0006811;GO:0006816;GO:0006816;GO:0007269;GO:0007626;GO:0008016;GO:0008022;GO:0008217;GO:0016020;GO:0016020;GO:0016021;GO:0030425;GO:0034765;GO:0043025;GO:0048265;GO:0051924;GO:0055085;GO:0070588;GO:0070588;GO:0003674;GO:0005575;GO:0005623;GO:0005886;GO:0006810;GO:0008150;GO:0022857;GO:…	-	veNOG01381	P	sp|P54282|CAC1A_RAT Voltage-dependent P/Q-type calcium channel subunit alpha-1A OS=Rattus norvegicus GN=Cacna1a PE=1 SV=1	ENSGALG00000008456	CACNA1B	Gallus gallus calcium channel, voltage-dependent, Ntype, alpha 1B subunit (CACNA1B), mRNA. [Source:RefSeqmRNA;Acc:NM_204293]
c16012_g1_i1	443	GO:0000785;GO:0003682;GO:0005634;GO:0006357;GO:0031492;GO:0045944;GO:0051091;GO:0061178;GO:0003674;GO:0003677;GO:0005575;GO:0005622;GO:0005623;GO:0005634;GO:0005694;GO:0043226;	-	veNOG24609	K	-	ENSAPLG00000003473	HMGN3	high mobility group nucleosomal binding domain 3[Source:HGNC Symbol;Acc:HGNC:12312]
c16020_g1_i1	3176	GO:0000375;GO:0000375;GO:0000398;GO:0005634;GO:0005634;GO:0006397;GO:0008419;GO:0008419;GO:0016787;GO:0016788;GO:0044822;GO:0090502;GO:0090502;GO:0003674;GO:0004518;GO:0005575;GO:0005622;GO:0005623;GO:0005634;GO:0006397;GO:0008150;GO:0034641;GO:0043226;	K18328	opiNOG02044;veNOG12710	A	sp|Q5ZLM2|DBR1_CHICK Lariat debranching enzyme OS=Gallus gallus GN=DBR1 PE=2 SV=1	ENSGALG00000001190	DBR1	Gallus gallus debranching enzyme homolog 1 (S.cerevisiae) (DBR1), mRNA. [Source:RefSeqmRNA;Acc:NM_001031566]
c16027_g1_i1	843	GO:0005634;	-	aveNOG16306;veNOG14025	S	sp|Q8IYL3|CA174_HUMAN UPF0688 protein C1orf174 OS=Homo sapiens GN=C1orf174 PE=1 SV=2	ENSGALG00000000975	C1orf174	chromosome 1 open reading frame 174 [Source:HGNCSymbol;Acc:HGNC:27915]
c16172_g1_i2	1054	-	-	NOG12323;carNOG08112;veNOG09077	S	sp|Q5I0R4|CK070_XENTR Uncharacterized protein C11orf70 homolog OS=Xenopus tropicalis PE=2 SV=1	ENSGALG00000017189	C1H11ORF70	Gallus gallus chromosome 1 open reading frame,human C11orf70 (C1H11ORF70), mRNA. [Source:RefSeqmRNA;Acc:NM_001277812]
c16180_g1_i1	3388	GO:0008270;GO:0008898;GO:0003674;GO:0008168;GO:0043167;	-	veNOG01855	R	sp|Q9HCJ5|ZSWM6_HUMAN Zinc finger SWIM domain-containing protein 6 OS=Homo sapiens GN=ZSWIM6 PE=2 SV=2	ENSGALG00000014734	-	Uncharacterized protein[Source:UniProtKB/TrEMBL;Acc:F1NAZ8]
c16187_g1_i1	1192	-	K11363	veNOG07279	S	sp|A2AWT3|AT7L3_MOUSE Ataxin-7-like protein 3 OS=Mus musculus GN=Atxn7l3 PE=2 SV=1	ENSAPLG00000001506	ATXN7L3B	ataxin 7-like 3B [Source:HGNCSymbol;Acc:HGNC:37931]
c16202_g1_i1	2538	GO:0005515;GO:0005737;GO:0005886;GO:0007165;GO:0042802;GO:0007165;GO:0008150;	K09852	veNOG01649	T	sp|Q99P51|RASF3_MOUSE Ras association domain-containing protein 3 OS=Mus musculus GN=Rassf3 PE=2 SV=1	ENSGALG00000009842	RASSF3	Gallus gallus Ras association (RalGDS/AF-6) domainfamily member 3 (RASSF3), mRNA. [Source:RefSeqmRNA;Acc:NM_001007851]
c16212_g1_i1	2627	GO:0005515;GO:0005634;GO:0005730;GO:0005730;GO:0008270;GO:0044822;GO:0003674;GO:0043167;	K15263	veNOG10440	D	sp|Q6AYK5|LYAR_RAT Cell growth-regulating nucleolar protein OS=Rattus norvegicus GN=Lyar PE=2 SV=1	ENSGALG00000015000	LYAR	Ly1 antibody reactive [Source:HGNCSymbol;Acc:HGNC:26021]
c16253_g1_i1	393	-	-	-	-	-	ENSGALG00000026016	-	Uncharacterized protein[Source:UniProtKB/TrEMBL;Acc:R4GJT1]
c16269_g1_i1	205	GO:0000339;GO:0003730;GO:0005515;GO:0005634;GO:0005737;GO:0006413;GO:0008190;GO:0008283;GO:0008494;GO:0016020;GO:0016239;GO:0020037;GO:0031369;GO:0031929;GO:0031931;GO:0044822;GO:0045727;GO:0048027;GO:0003674;	-	-	-	-	ENSAPLG00000007559	LARP1	La ribonucleoprotein domain family, member 1[Source:HGNC Symbol;Acc:HGNC:29531]
c16283_g1_i1	517	GO:0004222;GO:0004222;GO:0005509;GO:0005515;GO:0005515;GO:0006508;GO:0008233;GO:0008237;GO:0008270;GO:0061036;GO:0003674;GO:0008150;GO:0008233;GO:0043167;	-	opiNOG76852	R	sp|P13608|PGCA_BOVIN Aggrecan core protein OS=Bos taurus GN=ACAN PE=1 SV=3	ENSAPLG00000014529	BMP1	bone morphogenetic protein 1 [Source:HGNCSymbol;Acc:HGNC:1067]
c16368_g1_i1	2559	GO:0002020;GO:0003676;GO:0005634;GO:0045786;GO:0003674;	-	veNOG12725	S	sp|Q5ZHN5|THAP5_CHICK THAP domain-containing protein 5 OS=Gallus gallus GN=THAP5 PE=2 SV=1	ENSGALG00000009494	THAP5	Gallus gallus THAP domain containing 5 (THAP5),mRNA. [Source:RefSeq mRNA;Acc:NM_001006230]
c16524_g1_i1	2086	GO:0004343;GO:0005770;GO:0005793;GO:0005794;GO:0008080;GO:0008152;GO:0003674;GO:0008150;GO:0016746;	K00621	veNOG03566	M	sp|Q5RAL9|GNA1_PONAB Glucosamine 6-phosphate N-acetyltransferase OS=Pongo abelii GN=GNPNAT1 PE=2 SV=2	ENSGALG00000012414	GNPNAT1	glucosamine-phosphate N-acetyltransferase 1[Source:HGNC Symbol;Acc:HGNC:19980]
c16796_g1_i1	623	GO:0005576;GO:0005581;GO:0042803;GO:0048839;GO:0070062;GO:0072562;GO:0005575;GO:0005576;GO:0005578;	-	-	-	-	ENSAPLG00000002995	C1QB	complement component 1, q subcomponent, B chain[Source:HGNC Symbol;Acc:HGNC:1242]
c16805_g1_i1	642	GO:0006810;GO:0006811;GO:0008289;GO:0015078;GO:0015986;GO:0015991;GO:0015992;GO:0016020;GO:0016021;GO:0033177;GO:0045263;GO:0003674;GO:0005575;GO:0005622;GO:0005623;GO:0006810;GO:0008150;GO:0008289;GO:0009058;GO:0022857;GO:0034641;GO:0043234;GO:0044281;GO:0055085;	K02128	opiNOG33090;veNOG12013;veNOG19497;veNOG19878	C	sp|Q06645|AT5G1_RAT ATP synthase lipid-binding protein, mitochondrial OS=Rattus norvegicus GN=Atp5g1 PE=1 SV=1	ENSGALG00000026530	ATP5G2	ATP synthase, H+ transporting, mitochondrial Focomplex, subunit C2 (subunit 9) [Source:HGNCSymbol;Acc:HGNC:842]
c16869_g1_i1	1583	GO:0004871;GO:0004930;GO:0004930;GO:0004945;GO:0007165;GO:0007186;GO:0016021;GO:0038166;GO:0072678;GO:0003674;GO:0004871;GO:0005575;GO:0007165;GO:0008150;	K08403	veNOG15160	T	sp|Q0VDU3|GPR15_MOUSE G-protein coupled receptor 15 OS=Mus musculus GN=Gpr15 PE=2 SV=2	ENSGALG00000015133	GPR15	G protein-coupled receptor 15 [Source:HGNCSymbol;Acc:HGNC:4469]
c17062_g1_i1	629	GO:0003899;GO:0005634;GO:0005665;GO:0005730;GO:0006351;GO:0006366;GO:0003674;GO:0008150;GO:0009058;GO:0016779;GO:0034641;	K03015	COG1095;veNOG02641	K	sp|P62489|RPB7_RAT DNA-directed RNA polymerase II subunit RPB7 OS=Rattus norvegicus GN=Polr2g PE=2 SV=1	ENSAPLG00000013455	POLR2G	polymerase (RNA) II (DNA directed) polypeptide G[Source:HGNC Symbol;Acc:HGNC:9194]
c17118_g1_i1	214	GO:0005515;GO:0051260;GO:0003674;GO:0006461;GO:0008150;GO:0022607;GO:0065003;	-	veNOG07547	R	sp|Q9D7X1|KCTD4_MOUSE BTB/POZ domain-containing protein KCTD4 OS=Mus musculus GN=Kctd4 PE=2 SV=1	ENSGALG00000016975	KCTD4	Gallus gallus potassium channel tetramerisationdomain containing 4 (KCTD4), mRNA. [Source:RefSeqmRNA;Acc:NM_001199326]
c17201_g1_i1	1291	GO:0009055;GO:0015035;GO:0045454;GO:0055114;GO:0003674;GO:0008150;GO:0016491;GO:0042592;GO:0005634;GO:0005737;GO:0005739;GO:0009055;GO:0015035;GO:0045454;GO:0047485;GO:0055114;GO:0070062;GO:0003674;GO:0008150;GO:0016491;GO:0042592;	K03676	veNOG22934	O	sp|P79764|GLRX1_CHICK Glutaredoxin-1 OS=Gallus gallus GN=GLRX PE=3 SV=1	ENSGALG00000027483	GLRX	Gallus gallus glutaredoxin (thioltransferase)(GLRX), mRNA. [Source:RefSeq mRNA;Acc:NM_205160]
c17316_g1_i1	427	-	-	veNOG07909	R	sp|A5PLE7|GP83A_DANRE G-protein coupled receptor 183-A OS=Danio rerio GN=gpr183a PE=2 SV=1	ENSGALG00000022751	-	Uncharacterized protein[Source:UniProtKB/TrEMBL;Acc:F1NA87]
c17557_g1_i1	2536	GO:0005515;GO:0005515;GO:0006886;GO:0003674;GO:0006810;GO:0008150;	K04705	veNOG06358	T	sp|Q92783|STAM1_HUMAN Signal transducing adapter molecule 1 OS=Homo sapiens GN=STAM PE=1 SV=3	ENSGALG00000008654	STAM	signal transducing adaptor molecule (SH3 domain andITAM motif) 1 [Source:HGNC Symbol;Acc:HGNC:11357]
c17570_g1_i1	2040	GO:0003824;GO:0003854;GO:0005739;GO:0006694;GO:0016616;GO:0042803;GO:0044237;GO:0048040;GO:0050662;GO:0051262;GO:0055114;GO:0070062;GO:0070403;GO:0003674;GO:0006629;GO:0008150;GO:0009058;GO:0016491;GO:0016829;	K08678	veNOG05313	G	sp|Q5R885|UXS1_PONAB UDP-glucuronic acid decarboxylase 1 OS=Pongo abelii GN=UXS1 PE=2 SV=1	ENSGALG00000016801	UXS1	UDP-glucuronate decarboxylase 1 [Source:HGNCSymbol;Acc:HGNC:17729]
c17688_g2_i1	760	GO:0003050;GO:0003824;GO:0004252;GO:0005515;GO:0005887;GO:0006508;GO:0008217;GO:0009986;GO:0016020;GO:0016486;GO:0016486;GO:0035813;GO:0003674;GO:0005575;GO:0008150;GO:0008233;	K09614	veNOG07367	O	sp|Q9Y5Q5|CORIN_HUMAN Atrial natriuretic peptide-converting enzyme OS=Homo sapiens GN=CORIN PE=1 SV=2	ENSGALG00000014144	CORIN	corin, serine peptidase [Source:HGNCSymbol;Acc:HGNC:19012]
c17771_g1_i1	409	GO:0005215;GO:0006810;GO:0016020;GO:0016021;GO:0055085;GO:0070062;GO:0003674;GO:0005575;GO:0006810;GO:0008150;GO:0055085;	-	veNOG04459	P	sp|Q63008|SC5A5_RAT Sodium/iodide cotransporter OS=Rattus norvegicus GN=Slc5a5 PE=2 SV=1	ENSAPLG00000003447	SLC5A12	solute carrier family 5 (sodium/monocarboxylatecotransporter), member 12 [Source:HGNCSymbol;Acc:HGNC:28750]
c17795_g1_i1	664	GO:0000287;GO:0001774;GO:0001921;GO:0001956;GO:0001963;GO:0005507;GO:0005509;GO:0005515;GO:0005515;GO:0005634;GO:0005634;GO:0005737;GO:0005737;GO:0005737;GO:0005829;GO:0005829;GO:0005856;GO:0005886;GO:0005886;GO:0005938;GO:0006631;GO:0006638;GO:0006644;GO:0006919;GO:0007006;GO:0007268;GO:0008198;GO:0008270;GO:0008344;GO:0010040;GO:0010517;GO:0010642;GO:0014048;GO:0014059;GO:0014059;GO:0015629;GO:…	K04528	veNOG19608	T	sp|Q91448|SYUA_SERCA Alpha-synuclein OS=Serinus canaria GN=SNCA PE=2 SV=1	ENSGALG00000010379	SNCA	Gallus gallus synuclein, alpha (non A4 component ofamyloid precursor) (SNCA), mRNA. [Source:RefSeqmRNA;Acc:NM_204673]
c17858_g1_i1	1638	GO:0004930;GO:0005515;GO:0005765;GO:0005794;GO:0005886;GO:0007186;GO:0007218;GO:0016020;GO:0016021;GO:0016324;GO:0032400;GO:0032402;GO:0032402;GO:0032438;GO:0033162;GO:0035240;GO:0035584;GO:0035643;GO:0042470;GO:0048015;GO:0050848;GO:0072544;GO:0072545;GO:0003674;GO:0004871;GO:0005575;GO:0007165;GO:0008150;	K08470	veNOG02725	T	sp|P51810|GP143_HUMAN G-protein coupled receptor 143 OS=Homo sapiens GN=GPR143 PE=1 SV=2	ENSGALG00000016615	GPR143	Gallus gallus G protein-coupled receptor 143(GPR143), mRNA. [Source:RefSeq mRNA;Acc:NM_001277739]
c18001_g1_i1	3157	GO:0000166;GO:0002281;GO:0003785;GO:0004672;GO:0004674;GO:0004674;GO:0004697;GO:0004699;GO:0004713;GO:0005515;GO:0005515;GO:0005524;GO:0005634;GO:0005737;GO:0005737;GO:0005739;GO:0005783;GO:0005794;GO:0005829;GO:0005829;GO:0005886;GO:0006468;GO:0006468;GO:0008047;GO:0010634;GO:0010763;GO:0010811;GO:0016020;GO:0016301;GO:0016310;GO:0016740;GO:0016772;GO:0019216;GO:0019899;GO:0030546;GO:0030838;GO:…	K18050	veNOG04342	T	sp|Q02156|KPCE_HUMAN Protein kinase C epsilon type OS=Homo sapiens GN=PRKCE PE=1 SV=1	ENSGALG00000010000	PRKCE	protein kinase C, epsilon [Source:HGNCSymbol;Acc:HGNC:9401]
c18002_g1_i1	564	-	-	-	-	-	ENSGALG00000026461	-	Uncharacterized protein[Source:UniProtKB/TrEMBL;Acc:R4GME3]
c18014_g1_i1	938	GO:0005242;GO:0005244;GO:0006810;GO:0006811;GO:0006813;GO:0016020;GO:0016021;GO:0034765;GO:0071805;GO:0003674;GO:0005575;GO:0006810;GO:0008150;GO:0022857;GO:0055085;	K05006	veNOG05915	P	sp|O60928|IRK13_HUMAN Inward rectifier potassium channel 13 OS=Homo sapiens GN=KCNJ13 PE=1 SV=1	ENSGALG00000001490	KCNJ13	potassium inwardly-rectifying channel, subfamily J,member 13 [Source:HGNC Symbol;Acc:HGNC:6259]
c18026_g1_i1	1033	GO:0004890;GO:0005230;GO:0005886;GO:0006810;GO:0006811;GO:0007165;GO:0016020;GO:0016021;GO:0030054;GO:0034220;GO:0045202;GO:0003674;GO:0004871;GO:0005575;GO:0005623;GO:0005886;GO:0006810;GO:0007165;GO:0008150;GO:0022857;GO:0055085;	-	veNOG10751	T	sp|O14764|GBRD_HUMAN Gamma-aminobutyric acid receptor subunit delta OS=Homo sapiens GN=GABRD PE=1 SV=2	ENSGALG00000001282	GABRD	gamma-aminobutyric acid (GABA) A receptor, delta[Source:HGNC Symbol;Acc:HGNC:4084]
c18045_g1_i1	569	GO:0003779;GO:0005634;GO:0003674;GO:0008092;	K17594	veNOG07560	R	sp|Q96KR7|PHAR3_HUMAN Phosphatase and actin regulator 3 OS=Homo sapiens GN=PHACTR3 PE=1 SV=1	ENSGALG00000004873	PHACTR3	phosphatase and actin regulator 3 [Source:HGNCSymbol;Acc:HGNC:15833]
c18048_g1_i1	587	-	-	veNOG08203	S	-	ENSGALG00000006263	CCDC37	coiled-coil domain containing 37 [Source:HGNCSymbol;Acc:HGNC:26842]
c18083_g1_i2	1349	-	-	-	-	sp|Q9E6N3|DEN_GAHVM Deneddylase OS=Gallid herpesvirus 2 (strain Chicken/Md5/ATCC VR-987) GN=MDV049 PE=3 SV=1	ENSGALG00000026155	-	Uncharacterized protein[Source:UniProtKB/TrEMBL;Acc:R4GK66]
c18178_g1_i1	1422	GO:0003824;GO:0004515;GO:0005770;GO:0005794;GO:0005794;GO:0005802;GO:0009058;GO:0009435;GO:0016779;GO:0045202;GO:0003674;GO:0008150;GO:0009058;GO:0016779;GO:0034641;GO:0044281;GO:0051186;	K06210	COG1057;spriNOG14933;veNOG10933	H	sp|Q9BZQ4|NMNA2_HUMAN Nicotinamide mononucleotide adenylyltransferase 2 OS=Homo sapiens GN=NMNAT2 PE=1 SV=1	ENSGALG00000004642	NMNAT2	nicotinamide nucleotide adenylyltransferase 2[Source:HGNC Symbol;Acc:HGNC:16789]
c18346_g1_i1	636	GO:0005576;GO:0006955;GO:0008009;GO:0060326;GO:0002376;GO:0003674;GO:0005575;GO:0005576;GO:0008150;GO:0040011;GO:0048870;	K10032	veNOG26197;veNOG31069	S	sp|P08317|IL8_CHICK Interleukin-8 OS=Gallus gallus GN=IL8 PE=2 SV=1	ENSGALG00000010338	CXCL13L2	Chemokine; Uncharacterized protein[Source:UniProtKB/TrEMBL;Acc:F1NBL8]
c18347_g1_i1	736	-	K15168	veNOG02781	K	sp|Q6GP15|MED25_XENLA Mediator of RNA polymerase II transcription subunit 25 OS=Xenopus laevis GN=med25 PE=2 SV=1	ENSAPLG00000002181	MED25	Mediator of RNA polymerase II transcription subunit25; Uncharacterized protein[Source:UniProtKB/TrEMBL;Acc:R0KIF1]
c18429_g1_i1	2123	-	-	veNOG26386	T	sp|Q90667|NREP_CHICK Neuronal regeneration-related protein OS=Gallus gallus GN=NREP PE=4 SV=1	ENSGALG00000027891	C5ORF13	Gallus gallus chromosome Z open reading frame,human C5orf13 (C5ORF13), mRNA. [Source:RefSeqmRNA;Acc:NM_205391]
c18526_g1_i1	573	GO:0005515;GO:0003674;	-	veNOG13913	M	sp|Q9BZ19|ANR60_HUMAN Ankyrin repeat domain-containing protein 60 OS=Homo sapiens GN=ANKRD60 PE=2 SV=3	ENSGALG00000007624	ANKRD60	ankyrin repeat domain 60 [Source:HGNCSymbol;Acc:HGNC:16217]
c18527_g1_i2	1880	GO:0004871;GO:0004930;GO:0004966;GO:0004966;GO:0005515;GO:0007165;GO:0007186;GO:0007194;GO:0007204;GO:0007218;GO:0016021;GO:0017046;GO:0045944;GO:0051464;GO:0003674;GO:0004871;GO:0005575;GO:0007165;GO:0008150;GO:0042592;	K04230	veNOG01709	T	sp|P47211|GALR1_HUMAN Galanin receptor type 1 OS=Homo sapiens GN=GALR1 PE=2 SV=3	ENSGALG00000026011	GALR	Gallus gallus galanin receptor 1 (GALR1), mRNA.[Source:RefSeq mRNA;Acc:NM_001128062]
c18550_g1_i1	1698	GO:0004033;GO:0005829;GO:0005829;GO:0006699;GO:0006699;GO:0006707;GO:0006707;GO:0007586;GO:0007586;GO:0008207;GO:0008207;GO:0008209;GO:0008209;GO:0016491;GO:0047568;GO:0055114;GO:0055114;GO:0070062;GO:0003674;GO:0005575;GO:0005622;GO:0005623;GO:0005737;GO:0005829;GO:0006629;GO:0008150;GO:0009056;GO:0009058;GO:0016491;GO:0044281;	K00251	veNOG04701	C	sp|P51857|AK1D1_HUMAN 3-oxo-5-beta-steroid 4-dehydrogenase OS=Homo sapiens GN=AKR1D1 PE=1 SV=1	ENSGALG00000012834	AKR1D1	Gallus gallus aldo-keto reductase family 1, memberD1 (delta 4-3-ketosteroid-5-beta-reductase) (AKR1D1),mRNA. [Source:RefSeq mRNA;Acc:NM_001277393]
c18678_g1_i1	315	-	-	COG2272;veNOG00175	IR	sp|O00748|EST2_HUMAN Cocaine esterase OS=Homo sapiens GN=CES2 PE=1 SV=1	ENSGALG00000026697	-	Uncharacterized protein[Source:UniProtKB/TrEMBL;Acc:R4GIW9]
c18679_g1_i1	1334	GO:0005737;GO:0006208;GO:0007399;GO:0016787;GO:0016810;GO:0016812;GO:0051219;GO:0003674;GO:0005575;GO:0005622;GO:0005623;GO:0005737;GO:0008150;GO:0009056;GO:0016810;GO:0034641;GO:0044281;	-	COG0044;veNOG08016	F	sp|Q62952|DPYL3_RAT Dihydropyrimidinase-related protein 3 OS=Rattus norvegicus GN=Dpysl3 PE=1 SV=2	ENSGALG00000007582	DPYSL3	Gallus gallus dihydropyrimidinase-like 3 (DPYSL3),mRNA. [Source:RefSeq mRNA;Acc:NM_204493]
c18682_g1_i1	555	GO:0005216;GO:0005262;GO:0005509;GO:0005515;GO:0006811;GO:0007218;GO:0016020;GO:0016021;GO:0030246;GO:0050982;GO:0055085;GO:0070588;GO:0003674;GO:0005575;GO:0006810;GO:0007165;GO:0008150;GO:0022857;GO:0043167;GO:0055085;	-	veNOG09264	TP	sp|Q7Z442|PK1L2_HUMAN Polycystic kidney disease protein 1-like 2 OS=Homo sapiens GN=PKD1L2 PE=1 SV=4	ENSGALG00000005435	-	Uncharacterized protein[Source:UniProtKB/TrEMBL;Acc:E1C6F6]
c18788_g1_i1	432	-	-	-	-	-	ENSAPLG00000005230	KIAA0513	KIAA0513 [Source:HGNC Symbol;Acc:HGNC:29058]"
c18824_g1_i1	659	GO:0004181;GO:0005515;GO:0006508;GO:0008270;GO:0070062;GO:0003674;GO:0008150;GO:0008233;GO:0043167;GO:0004181;GO:0005515;GO:0006508;GO:0008270;GO:0003674;GO:0008150;GO:0008233;GO:0043167;	-	veNOG04218	R	sp|Q8QGP3|CBPZ_CHICK Carboxypeptidase Z OS=Gallus gallus GN=CPZ PE=1 SV=1	ENSGALG00000015597	CPZ	Gallus gallus carboxypeptidase Z (CPZ), mRNA.[Source:RefSeq mRNA;Acc:NM_204578]
c18904_g1_i1	330	GO:0005230;GO:0006810;GO:0006811;GO:0016020;GO:0016021;GO:0034220;GO:0003674;GO:0005575;GO:0006810;GO:0008150;GO:0022857;GO:0055085;	K04819	KOG3645;veNOG22598;veNOG27964	T	sp|P46098|5HT3A_HUMAN 5-hydroxytryptamine receptor 3A OS=Homo sapiens GN=HTR3A PE=1 SV=1	ENSGALG00000026015	-	Uncharacterized protein[Source:UniProtKB/TrEMBL;Acc:R4GMC5]
c19037_g1_i1	1248	-	-	-	-	-	ENSGALG00000003618	-	Uncharacterized protein[Source:UniProtKB/TrEMBL;Acc:F1NJH5]
c19087_g1_i1	883	GO:0001932;GO:0003341;GO:0005515;GO:0005737;GO:0030317;GO:0031514;GO:0031514;GO:0048240;	-	veNOG04911	T	sp|Q4V7T8|ROP1L_XENLA Ropporin-1-like protein OS=Xenopus laevis GN=ropn1l PE=2 SV=1	ENSGALG00000013006	ROPN1L	rhophilin associated tail protein 1-like[Source:HGNC Symbol;Acc:HGNC:24060]
c19170_g1_i1	278	GO:0005515;GO:0005634;GO:0005634;GO:0005737;GO:0005737;GO:0006396;GO:0008380;GO:0008599;GO:0016607;GO:0044822;GO:0050699;GO:0050790;GO:0008150;GO:0034641;	-	-	-	-	ENSAPLG00000014728	WBP11	WW domain binding protein 11 [Source:HGNCSymbol;Acc:HGNC:16461]
c19173_g1_i1	373	GO:0004181;GO:0005515;GO:0006508;GO:0008270;GO:0070062;GO:0003674;GO:0008150;GO:0008233;GO:0043167;GO:0004181;GO:0005515;GO:0006508;GO:0008270;GO:0003674;GO:0008150;GO:0008233;GO:0043167;	-	veNOG04218	R	sp|Q8QGP3|CBPZ_CHICK Carboxypeptidase Z OS=Gallus gallus GN=CPZ PE=1 SV=1	ENSGALG00000015597	CPZ	Gallus gallus carboxypeptidase Z (CPZ), mRNA.[Source:RefSeq mRNA;Acc:NM_204578]
c19190_g1_i1	1640	GO:0000122;GO:0000978;GO:0001077;GO:0003677;GO:0003677;GO:0003700;GO:0005515;GO:0005515;GO:0005634;GO:0005634;GO:0006351;GO:0006355;GO:0006355;GO:0007275;GO:0035914;GO:0045944;GO:0051573;GO:0003674;GO:0003677;GO:0005575;GO:0005622;GO:0005623;GO:0005634;GO:0008150;GO:0009058;GO:0034641;GO:0043226;	K09383	veNOG00680	K	sp|Q02650|PAX5_MOUSE Paired box protein Pax-5 OS=Mus musculus GN=Pax5 PE=1 SV=1	ENSGALG00000016431	PAX5	paired box protein Pax-5 [Source:RefSeqpeptide;Acc:NP_989755]
c19242_g1_i2	826	-	-	-	-	-	ENSAPLG00000002294	-	Uncharacterized protein[Source:UniProtKB/TrEMBL;Acc:U3I3A4]
c19285_g1_i1	911	GO:0002091;GO:0005515;GO:0050808;GO:0060291;GO:0003674;	K16665	veNOG02078	R	sp|O43300|LRRT2_HUMAN Leucine-rich repeat transmembrane neuronal protein 2 OS=Homo sapiens GN=LRRTM2 PE=2 SV=3	ENSGALG00000002455	LRRTM2	leucine rich repeat transmembrane neuronal 2[Source:HGNC Symbol;Acc:HGNC:19409]
c19311_g1_i1	321	GO:0000166;GO:0003777;GO:0005515;GO:0005524;GO:0005871;GO:0005874;GO:0007018;GO:0008017;GO:0008152;GO:0003674;GO:0005575;GO:0005622;GO:0005623;GO:0005856;GO:0008092;GO:0008150;GO:0043167;GO:0043226;GO:0043234;	-	-	-	-	ENSAPLG00000004318	KIF21B	kinesin family member 21B [Source:HGNCSymbol;Acc:HGNC:29442]
c19313_g1_i1	2549	GO:0003779;GO:0005515;GO:0005515;GO:0016192;GO:0030027;GO:0060271;GO:0070062;GO:0072562;GO:0003674;GO:0008092;	K05768	veNOG01476	Z	sp|O93510|GELS_CHICK Gelsolin OS=Gallus gallus GN=GSN PE=2 SV=1	ENSGALG00000001446	GSN	Gallus gallus gelsolin (GSN), mRNA. [Source:RefSeqmRNA;Acc:NM_204934]
c19350_g1_i1	2823	-	-	veNOG01934	S	sp|Q9DBS1|TMM43_MOUSE Transmembrane protein 43 OS=Mus musculus GN=Tmem43 PE=1 SV=1	ENSGALG00000006345	-	Uncharacterized protein[Source:UniProtKB/TrEMBL;Acc:E1BUH7]
c19362_g1_i2	303	-	-	-	-	-	ENSGALG00000007107	-	Uncharacterized protein[Source:UniProtKB/TrEMBL;Acc:E1C5X3]
c19408_g1_i1	2294	-	-	veNOG17235	S	sp|Q90368|SMAP_COTJA Small acidic protein OS=Coturnix coturnix japonica GN=SMAP PE=2 SV=1	ENSGALG00000006077	C5H11ORF58	Gallus gallus chromosome 5 open reading frame,human C11orf58 (C5H11ORF58), mRNA. [Source:RefSeqmRNA;Acc:NM_204758]
c19634_g1_i1	1087	GO:0001992;GO:0004871;GO:0004930;GO:0005000;GO:0005515;GO:0007165;GO:0007186;GO:0016020;GO:0016021;GO:0003674;GO:0004871;GO:0005575;GO:0007165;GO:0008150;	-	-	-	-	ENSAPLG00000007725	AVPR1A	arginine vasopressin receptor 1A [Source:HGNCSymbol;Acc:HGNC:895]
c19740_g1_i1	4277	GO:0009968;GO:0016020;GO:0016021;GO:0050908;GO:0005575;GO:0008150;	-	opiNOG06435;veNOG02620	T	sp|Q6XK22|R9BP_CHICK Regulator of G-protein signaling 9-binding protein OS=Gallus gallus GN=RGS9BP PE=2 SV=1	ENSGALG00000004675	RGS9BP	Gallus gallus regulator of G protein signaling 9binding protein (RGS9BP), mRNA. [Source:RefSeqmRNA;Acc:NM_204505]
c19763_g1_i1	1637	GO:0008152;GO:0016757;GO:0003674;GO:0008150;GO:0016757;	-	veNOG06003	G	sp|Q2HJ96|GL8D2_BOVIN Glycosyltransferase 8 domain-containing protein 2 OS=Bos taurus GN=GLT8D2 PE=2 SV=1	ENSGALG00000012719	GLT8D2	glycosyltransferase 8 domain-containing protein 2precursor [Source:RefSeq peptide;Acc:NP_001264312]
c19857_g1_i2	916	-	-	veNOG24884	R	-	ENSAPLG00000011332	MORN2	MORN repeat-containing protein 2; Uncharacterizedprotein [Source:UniProtKB/TrEMBL;Acc:R0JVT8]
c19977_g1_i2	1550	GO:0005198;GO:0005515;GO:0005515;GO:0005737;GO:0005882;GO:0033554;GO:0045109;GO:0045109;GO:0050708;GO:0003674;GO:0005198;GO:0005575;GO:0005622;GO:0005623;GO:0005856;GO:0043226;GO:0043234;	K07604	veNOG08141	B	sp|Q99PS0|K1C23_MOUSE Keratin, type I cytoskeletal 23 OS=Mus musculus GN=Krt23 PE=2 SV=1	ENSGALG00000019716	KRT20	Gallus gallus keratin 20 (KRT20), mRNA.[Source:RefSeq mRNA;Acc:NM_001277981]
c19990_g1_i1	515	-	-	veNOG19240	S	sp|Q5NC57|F183B_MOUSE Protein FAM183B OS=Mus musculus GN=Fam183b PE=2 SV=2	ENSGALG00000009033	FAM183A	Gallus gallus family with sequence similarity 183,member A (FAM183A), transcript variant 1, mRNA.[Source:RefSeq mRNA;Acc:NM_001277563]
c20122_g1_i1	917	GO:0005615;GO:0015705;GO:0030878;GO:0031641;GO:0042403;	K10809	veNOG08913	R	sp|P01267|THYG_BOVIN Thyroglobulin OS=Bos taurus GN=TG PE=1 SV=1	ENSGALG00000016233	TG	thyroglobulin [Source:HGNC Symbol;Acc:HGNC:11764]"
c20157_g2_i1	201	GO:0004866;GO:0003674;GO:0030234;	-	veNOG09329	O	sp|P98093|CO3_ONCMY Complement C3 (Fragment) OS=Oncorhynchus mykiss GN=c3 PE=1 SV=1	ENSAPLG00000007686	-	Uncharacterized protein[Source:UniProtKB/TrEMBL;Acc:U3IJ87]
c20225_g1_i1	1340	GO:0000122;GO:0000980;GO:0001206;GO:0005634;GO:0014707;GO:0046983;GO:0060021;GO:0060539;GO:0003674;	K09072	veNOG16398	K	sp|O60682|MUSC_HUMAN Musculin OS=Homo sapiens GN=MSC PE=1 SV=2	ENSGALG00000019470	MSC	musculin [Source:HGNC Symbol;Acc:HGNC:7321]"
c20312_g1_i1	956	GO:0005509;GO:0005509;GO:0005515;GO:0003674;GO:0043167;	-	veNOG11308	R	sp|A5D7A0|EFHD2_BOVIN EF-hand domain-containing protein D2 OS=Bos taurus GN=EFHD2 PE=2 SV=1	ENSGALG00000013698	EFHD2	EF-hand domain family, member D2 [Source:HGNCSymbol;Acc:HGNC:28670]
c20349_g1_i2	2160	-	K07377	veNOG05538;veNOG10013	T	sp|D0PRN4|NRX3B_CHICK Neurexin-3-beta OS=Gallus gallus GN=NRXN3 PE=1 SV=2	ENSGALG00000027255	NRXN3	Gallus gallus neurexin 3 (NRXN3), transcriptvariant 2, mRNA. [Source:RefSeq mRNA;Acc:NM_001271924]
c20352_g1_i2	2189	GO:0004871;GO:0004930;GO:0005515;GO:0005887;GO:0006939;GO:0007165;GO:0007186;GO:0007213;GO:0007586;GO:0016021;GO:0016907;GO:0045987;GO:0045987;GO:0046541;GO:0003674;GO:0004871;GO:0005575;GO:0005623;GO:0005886;GO:0006810;GO:0007165;GO:0008150;	K04131	veNOG03027	T	sp|P49578|ACM3_CHICK Muscarinic acetylcholine receptor M3 OS=Gallus gallus GN=CHRM3 PE=2 SV=1	ENSGALG00000010778	CHRM3	muscarinic acetylcholine receptor M3[Source:RefSeq peptide;Acc:NP_990730]
c20439_g1_i1	362	GO:0005216;GO:0005247;GO:0006821;GO:0016020;GO:0034220;GO:0044070;GO:0055085;GO:0003674;GO:0005575;GO:0006810;GO:0008150;GO:0022857;GO:0055085;	-	opiNOG18994;veNOG29246	P	sp|Q1ZXJ0|CLCD_DICDI Chloride channel protein D OS=Dictyostelium discoideum GN=clcD PE=3 SV=1	ENSGALG00000015234	-	Uncharacterized protein[Source:UniProtKB/TrEMBL;Acc:F1NRB6]
c20628_g1_i1	1603	GO:0003676;GO:0008168;GO:0016740;GO:0032259;GO:0070062;GO:0003674;GO:0008150;GO:0008168;	-	veNOG14135	L	sp|Q5ZKT6|N6MT2_CHICK N(6)-adenine-specific DNA methyltransferase 2 OS=Gallus gallus GN=N6AMT2 PE=2 SV=1	ENSGALG00000017133	N6AMT2	Gallus gallus N-6 adenine-specific DNAmethyltransferase 2 (putative) (N6AMT2), mRNA.[Source:RefSeq mRNA;Acc:NM_001006277]
c20677_g1_i2	2136	-	-	veNOG06832	S	sp|Q8NDZ6|T161B_HUMAN Transmembrane protein 161B OS=Homo sapiens GN=TMEM161B PE=2 SV=1	ENSGALG00000010896	TMEM161B	transmembrane protein 161B [Source:HGNCSymbol;Acc:HGNC:28483]
c20697_g1_i1	764	GO:0003007;GO:0003785;GO:0005509;GO:0005515;GO:0005856;GO:0007507;GO:0009791;GO:0015629;GO:0030016;GO:0030308;GO:0042694;GO:0048747;GO:0055003;GO:0055010;GO:0060047;GO:0060048;GO:0003674;GO:0043167;	-	opiNOG29628	Z	sp|Q1HPS0|MLR_BOMMO Myosin regulatory light chain 2 OS=Bombyx mori PE=1 SV=1	ENSGALG00000004582	MYL2	Gallus gallus myosin, light chain 2, regulatory,cardiac, slow (MYL2), mRNA. [Source:RefSeqmRNA;Acc:NM_001271929]
c20796_g1_i1	501	GO:0005515;GO:0045600;GO:0003674;	K01691	KOG1225;veNOG08049	T	sp|Q9WUA1|WIF1_MOUSE Wnt inhibitory factor 1 OS=Mus musculus GN=Wif1 PE=2 SV=1	ENSGALG00000009867	WIF1	Gallus gallus WNT inhibitory factor 1 (WIF1), mRNA.[Source:RefSeq mRNA;Acc:NM_001199607]
c20816_g1_i1	407	GO:0000977;GO:0000981;GO:0001649;GO:0001958;GO:0002062;GO:0003677;GO:0003677;GO:0003700;GO:0005515;GO:0005634;GO:0005634;GO:0006351;GO:0006355;GO:0006355;GO:0006366;GO:0007512;GO:0033613;GO:0035914;GO:0042826;GO:0043231;GO:0045893;GO:0045944;GO:0045944;GO:0046983;GO:0003674;GO:0003677;GO:0005575;GO:0005622;GO:0005623;GO:0005634;GO:0008150;GO:0009058;GO:0034641;GO:0043226;GO:0003677;GO:0005634;GO:…	-	KOG0014;veNOG11184	K	sp|Q03413|MEF2D_XENLA Myocyte-specific enhancer factor 2D homolog OS=Xenopus laevis GN=mef2d PE=1 SV=1	ENSGALG00000014559	MEF2D	myocyte-specific enhancer factor 2D [Source:RefSeqpeptide;Acc:NP_001026771]
c20871_g1_i2	429	GO:0004623;GO:0005509;GO:0005576;GO:0006644;GO:0016042;GO:0003674;GO:0005575;GO:0005576;GO:0006629;GO:0008150;GO:0009056;GO:0043167;	K01047	veNOG20590	I	sp|P04416|PA22_PIG Phospholipase A2, minor isoenzyme OS=Sus scrofa PE=1 SV=1	ENSGALG00000020989	PLA2G1B	Gallus gallus phospholipase A2, group IB (pancreas)(PLA2G1B), mRNA. [Source:RefSeq mRNA;Acc:NM_001145489]
c20878_g1_i1	2353	GO:0004867;GO:0005515;GO:0005576;GO:0005615;GO:0005886;GO:0010951;GO:0019862;GO:0020037;GO:0036094;GO:0042803;GO:0070062;GO:0072562;GO:0003674;GO:0005575;GO:0005576;GO:0008150;GO:0030234;	-	veNOG10082	O	sp|P00978|AMBP_BOVIN Protein AMBP OS=Bos taurus GN=AMBP PE=1 SV=2	ENSGALG00000008973	AMBP	Gallus gallus alpha-1-microglobulin/bikuninprecursor (AMBP), mRNA. [Source:RefSeqmRNA;Acc:NM_001277698]
c20950_g1_i1	687	GO:0004725;GO:0005634;GO:0006470;GO:0008138;GO:0016311;GO:0016787;GO:0016791;GO:0035335;GO:0003674;GO:0006464;GO:0008150;GO:0016791;	K14165	veNOG14828	V	sp|Q8WUK0|PTPM1_HUMAN Phosphatidylglycerophosphatase and protein-tyrosine phosphatase 1 OS=Homo sapiens GN=PTPMT1 PE=1 SV=1	ENSGALG00000008091	PTPMT1	Gallus gallus protein tyrosine phosphatase,mitochondrial 1 (PTPMT1), nuclear gene encodingmitochondrial protein, mRNA. [Source:RefSeqmRNA;Acc:NM_001277882]
c20956_g1_i1	1851	GO:0005178;GO:0005515;GO:0005576;GO:0005604;GO:0008047;GO:0008191;GO:0008285;GO:0009986;GO:0010951;GO:0030814;GO:0043408;GO:0045664;GO:0070062;GO:0071310;GO:0003674;GO:0005575;GO:0005576;GO:0008150;GO:0030234;	-	veNOG02871	R	sp|O42146|TIMP2_CHICK Metalloproteinase inhibitor 2 OS=Gallus gallus GN=TIMP2 PE=2 SV=1	ENSGALG00000027070	TIMP2	Gallus gallus TIMP metallopeptidase inhibitor 2(TIMP2), mRNA. [Source:RefSeq mRNA;Acc:NM_204298]
c20972_g1_i2	460	GO:0005509;GO:0005515;GO:0003674;GO:0043167;	-	-	-	-	ENSAPLG00000016078	SEPN1	selenoprotein N, 1 [Source:HGNCSymbol;Acc:HGNC:15999]
c21015_g1_i1	647	GO:0005215;GO:0005452;GO:0006810;GO:0006820;GO:0006885;GO:0008509;GO:0015301;GO:0016020;GO:0016021;GO:0016323;GO:0003674;GO:0005575;GO:0006810;GO:0008150;GO:0022857;	-	veNOG04338	P	sp|Q5DTL9|S4A10_MOUSE Sodium-driven chloride bicarbonate exchanger OS=Mus musculus GN=Slc4a10 PE=1 SV=2	ENSGALG00000011120	SLC4A10	solute carrier family 4, sodium bicarbonatetransporter, member 10 [Source:HGNCSymbol;Acc:HGNC:13811]
c21125_g1_i1	659	GO:0008152;GO:0016787;GO:0003674;GO:0008150;GO:0008152;GO:0016787;GO:0003674;GO:0008150;	-	opiNOG11890;veNOG09691	R	sp|Q5REB1|MPPD2_PONAB Metallophosphoesterase MPPED2 OS=Pongo abelii GN=MPPED2 PE=2 SV=1	ENSGALG00000012136	MPPED2	Gallus gallus metallophosphoesterase domaincontaining 2 (MPPED2), mRNA. [Source:RefSeqmRNA;Acc:NM_001199420]
c21229_g1_i1	3648	GO:0003824;GO:0003867;GO:0008483;GO:0009448;GO:0030170;GO:0032144;GO:0042803;GO:0048148;GO:0070062;GO:0003674;GO:0006520;GO:0008150;GO:0043167;GO:0044281;	K13524	opiNOG06098;veNOG09222	E	sp|P80404|GABT_HUMAN 4-aminobutyrate aminotransferase, mitochondrial OS=Homo sapiens GN=ABAT PE=1 SV=3	ENSGALG00000007334	ABAT	4-aminobutyrate aminotransferase [Source:HGNCSymbol;Acc:HGNC:23]
c21542_g1_i2	958	GO:0030246;GO:0003674;	K06560	veNOG05118	T	sp|P22897|MRC1_HUMAN Macrophage mannose receptor 1 OS=Homo sapiens GN=MRC1 PE=1 SV=1	ENSGALG00000008638	-	Uncharacterized protein[Source:UniProtKB/TrEMBL;Acc:E1BZ32]
c21749_g1_i1	745	GO:0001669;GO:0005515;GO:0005634;GO:0005737;GO:0005815;GO:0005930;GO:0008157;GO:0036126;	-	veNOG04426	N	sp|Q5JR98|TC1D4_HUMAN Tctex1 domain-containing protein 4 OS=Homo sapiens GN=TCTEX1D4 PE=1 SV=1	ENSGALG00000026699	TCTEX1D4	Tctex1 domain containing 4 [Source:HGNCSymbol;Acc:HGNC:32315]
c21864_g1_i2	1198	GO:0005328;GO:0005887;GO:0006810;GO:0006836;GO:0006865;GO:0015171;GO:0015293;GO:0015816;GO:0015824;GO:0016020;GO:0016021;GO:0003674;GO:0005575;GO:0005623;GO:0005886;GO:0006810;GO:0008150;GO:0022857;	K05048	veNOG07747	P	sp|Q8VDB9|S620A_MOUSE Sodium- and chloride-dependent transporter XTRP3A OS=Mus musculus GN=Slc6a20a PE=2 SV=1	ENSGALG00000011836	SLC6A20	solute carrier family 6 (proline IMINOtransporter), member 20 [Source:HGNCSymbol;Acc:HGNC:30927]
c21927_g1_i2	2742	GO:0003723;GO:0005515;GO:0005634;GO:0005634;GO:0005737;GO:0005737;GO:0006397;GO:0007019;GO:0007409;GO:0003674;GO:0003723;GO:0005575;GO:0005622;GO:0005623;GO:0005634;GO:0005737;GO:0006397;GO:0008150;GO:0034641;GO:0043226;	K13129	NOG46431;veNOG01798	AR	sp|Q8HYB8|SMN_FELCA Survival of motor neuron protein OS=Felis catus GN=SMN1 PE=2 SV=1	ENSGALG00000002430	SMN	Gallus gallus survival of motor neuron (SMN), mRNA.[Source:RefSeq mRNA;Acc:NM_204199]
c21999_g1_i2	1360	GO:0006505;GO:0016788;GO:0031227;	-	veNOG11993	S	sp|Q96FM1|PGAP3_HUMAN Post-GPI attachment to proteins factor 3 OS=Homo sapiens GN=PGAP3 PE=2 SV=2	ENSGALG00000022030	PGAP3	post-GPI attachment to proteins 3 [Source:HGNCSymbol;Acc:HGNC:23719]
c22111_g1_i1	2389	GO:0000502;GO:0004175;GO:0004298;GO:0005515;GO:0005634;GO:0005839;GO:0005839;GO:0006508;GO:0008233;GO:0015630;GO:0016787;GO:0051603;GO:0070062;GO:0003674;GO:0005575;GO:0005622;GO:0005623;GO:0008150;GO:0008233;GO:0009056;GO:0043234;GO:0000502;GO:0004175;GO:0004298;GO:0005839;GO:0006508;GO:0008233;GO:0016787;GO:0051603;GO:0003674;GO:0005575;GO:0005622;GO:0005623;GO:0008150;GO:0008233;GO:0009056;GO:…	K02739	veNOG01561	O	sp|A1XQU1|PSB7_PIG Proteasome subunit beta type-7 OS=Sus scrofa GN=PSMB7 PE=2 SV=2	ENSGALG00000001103	PSMB7	Gallus gallus proteasome (prosome, macropain)subunit, beta type, 7 (PSMB7), mRNA. [Source:RefSeqmRNA;Acc:NM_204397]
c22187_g1_i1	2594	GO:0004871;GO:0006935;GO:0006952;GO:0007165;GO:0016020;GO:0070062;GO:0003674;GO:0004871;GO:0007165;GO:0008150;GO:0004871;GO:0007165;GO:0003674;GO:0004871;GO:0007165;GO:0008150;	K14957	KOG3656;veNOG17746	TR	sp|P33241|LSP1_HUMAN Lymphocyte-specific protein 1 OS=Homo sapiens GN=LSP1 PE=1 SV=1	ENSGALG00000006583	LSP1	Gallus gallus lymphocyte-specific protein 1 (LSP1),mRNA. [Source:RefSeq mRNA;Acc:NM_204342]
c22340_g1_i2	968	GO:0005515;GO:0005887;GO:0016192;GO:0030133;GO:0003674;	-	veNOG01918	TU	sp|Q7L8C5|SYT13_HUMAN Synaptotagmin-13 OS=Homo sapiens GN=SYT13 PE=1 SV=1	ENSGALG00000008055	SYT13	Gallus gallus synaptotagmin XIII (SYT13), mRNA.[Source:RefSeq mRNA;Acc:NM_001199643]
c22656_g1_i1	751	-	-	COG2801	L	-	ENSGALG00000029049	-	Uncharacterized protein[Source:UniProtKB/TrEMBL;Acc:R4GL45]
c22703_g1_i1	356	GO:0005576;GO:0006952;GO:0042742;GO:0005575;GO:0005576;GO:0006950;GO:0008150;	-	-	-	sp|Q0E4V3|GLL14_CHICK Gallinacin-14 OS=Gallus gallus GN=GAL14 PE=3 SV=1	ENSGALG00000026552	GAL14	Gallinacin-14 [Source:UniProtKB/Swiss-Prot;Acc:Q0E4V3]
c22886_g1_i1	668	GO:0005886;GO:0007520;GO:0045026;	-	veNOG01891	S	sp|A6NI61|TMM8C_HUMAN Transmembrane protein 8C OS=Homo sapiens GN=TMEM8C PE=3 SV=1	ENSGALG00000021520	TMEM8C	transmembrane protein 8C [Source:HGNCSymbol;Acc:HGNC:33778]
c23027_g1_i1	896	GO:0003746;GO:0004871;GO:0005515;GO:0005634;GO:0005730;GO:0005737;GO:0005853;GO:0006412;GO:0006414;GO:0007165;GO:0043123;GO:0003674;GO:0003723;GO:0005575;GO:0005622;GO:0005623;GO:0005737;GO:0006412;GO:0008135;GO:0008150;GO:0009058;GO:0043234;	-	-	-	-	ENSAPLG00000008602	EEF1D	eukaryotic translation elongation factor 1 delta(guanine nucleotide exchange protein) [Source:HGNCSymbol;Acc:HGNC:3211]
c23146_g2_i1	502	GO:0000122;GO:0000977;GO:0001227;GO:0003676;GO:0003677;GO:0003677;GO:0003697;GO:0003730;GO:0005515;GO:0005634;GO:0005737;GO:0005737;GO:0005844;GO:0006355;GO:0007283;GO:0008584;GO:0009566;GO:0030529;GO:0043066;GO:0044822;GO:0046622;GO:0048642;GO:0060546;GO:0071356;GO:0071474;GO:1902219;GO:0003674;GO:0003677;GO:0008150;	-	-	-	-	ENSAPLG00000003147	YBX3	Y box binding protein 3 [Source:HGNCSymbol;Acc:HGNC:2428]
c23218_g1_i1	273	GO:0000122;GO:0000977;GO:0001227;GO:0003677;GO:0003700;GO:0005515;GO:0005634;GO:0006355;GO:0043565;GO:0001071;GO:0003674;GO:0003677;GO:0005575;GO:0005622;GO:0005623;GO:0005634;GO:0008150;GO:0043226;	-	-	-	-	ENSAPLG00000014526	ETV7	ets variant 7 [Source:HGNC Symbol;Acc:HGNC:18160]"
c23357_g1_i1	687	GO:0005125;GO:0005576;GO:0006954;GO:0003674;GO:0005575;GO:0005576;GO:0006950;GO:0008150;	K05494	veNOG20566	R	sp|Q5BJ95|IL17F_RAT Interleukin-17F OS=Rattus norvegicus GN=Il17f PE=2 SV=2	ENSGALG00000016677	-	Uncharacterized protein[Source:UniProtKB/TrEMBL;Acc:F1NFI4]
c23410_g1_i1	2079	GO:0004348;GO:0005975;GO:0006665;GO:0003674;GO:0005975;GO:0006629;GO:0008150;GO:0016798;	K01201	veNOG07504	G	sp|Q70KH2|GLCM_PIG Glucosylceramidase OS=Sus scrofa GN=GBA PE=3 SV=1	ENSGALG00000027851	-	Uncharacterized protein[Source:UniProtKB/TrEMBL;Acc:R4GIA6]
c23483_g1_i1	4014	GO:0007155;GO:0007155;GO:0007229;GO:0008305;GO:0009925;GO:0016020;GO:0016021;GO:0030593;GO:0005575;GO:0005623;GO:0005886;GO:0007155;GO:0007165;GO:0008150;GO:0043234;	K06585	NOG03191;veNOG03195	SW	sp|Q13797|ITA9_HUMAN Integrin alpha-9 OS=Homo sapiens GN=ITGA9 PE=1 SV=2	ENSGALG00000012238	ITGA9	Gallus gallus integrin, alpha 9 (ITGA9), mRNA.[Source:RefSeq mRNA;Acc:NM_001012858]
c23639_g1_i1	1562	GO:0000166;GO:0004672;GO:0004674;GO:0004708;GO:0004713;GO:0005515;GO:0005515;GO:0005524;GO:0005737;GO:0005778;GO:0005783;GO:0005874;GO:0005911;GO:0006468;GO:0009898;GO:0016772;GO:0030165;GO:0032947;GO:0036289;GO:0043539;GO:0048471;GO:0071902;GO:0097110;GO:2000147;GO:0003674;GO:0006464;GO:0008150;GO:0016301;GO:0043167;	K04369	KOG0581;veNOG06279	T	sp|Q90891|MP2K2_CHICK Dual specificity mitogen-activated protein kinase kinase 2 OS=Gallus gallus GN=MAP2K2 PE=2 SV=1	ENSGALG00000001267	MAP2K2	Gallus gallus mitogen-activated protein kinasekinase 2 (MAP2K2), mRNA. [Source:RefSeqmRNA;Acc:NM_205388]
c23790_g2_i1	265	-	K16773	veNOG01930	S	-	ENSAPLG00000010978	-	Uncharacterized protein[Source:UniProtKB/TrEMBL;Acc:U3ITX9]
c23796_g1_i2	358	GO:0004871;GO:0005834;GO:0005834;GO:0007165;GO:0007186;GO:0007200;GO:0031681;GO:0050909;GO:0003674;GO:0004871;GO:0005575;GO:0005622;GO:0005623;GO:0005886;GO:0007165;GO:0008150;GO:0043234;	K04547	veNOG25101	T	sp|Q9JMF3|GBG13_MOUSE Guanine nucleotide-binding protein G(I)/G(S)/G(O) subunit gamma-13 OS=Mus musculus GN=Gng13 PE=3 SV=1	ENSGALG00000005293	GNG13	Gallus gallus guanine nucleotide binding protein (Gprotein), gamma 13 (GNG13), mRNA. [Source:RefSeqmRNA;Acc:NM_001267819]
c23897_g1_i1	3038	GO:0000077;GO:0000701;GO:0003677;GO:0005515;GO:0005634;GO:0005634;GO:0005654;GO:0005737;GO:0005813;GO:0006260;GO:0006272;GO:0006275;GO:0006281;GO:0006298;GO:0006298;GO:0019985;GO:0019985;GO:0030337;GO:0030855;GO:0030896;GO:0030971;GO:0032077;GO:0032139;GO:0032405;GO:0042802;GO:0043596;GO:0043626;GO:0070062;GO:0070182;GO:0070557;GO:0070557;GO:0000228;GO:0003674;GO:0003677;GO:0005575;GO:0005622;GO:…	K04802	veNOG13020	L	sp|Q9DEA3|PCNA_CHICK Proliferating cell nuclear antigen OS=Gallus gallus GN=PCNA PE=1 SV=1	ENSGALG00000000169	PCNA	Gallus gallus proliferating cell nuclear antigen(PCNA), mRNA. [Source:RefSeq mRNA;Acc:NM_204170]
c23936_g1_i1	2643	GO:0001666;GO:0001775;GO:0005114;GO:0005160;GO:0005515;GO:0005576;GO:0005615;GO:0007179;GO:0007399;GO:0007435;GO:0008083;GO:0008156;GO:0008285;GO:0009887;GO:0010718;GO:0010862;GO:0010936;GO:0016049;GO:0022601;GO:0030335;GO:0030501;GO:0031012;GO:0031012;GO:0032570;GO:0032967;GO:0034713;GO:0040007;GO:0042802;GO:0043065;GO:0043524;GO:0043932;GO:0045216;GO:0045740;GO:0045893;GO:0045944;GO:0048286;GO:…	K13377	veNOG03192	T	sp|P16047|TGFB3_CHICK Transforming growth factor beta-3 OS=Gallus gallus GN=TGFB3 PE=2 SV=2	ENSGALG00000010346	TGFB3	Gallus gallus transforming growth factor, beta 3(TGFB3), mRNA. [Source:RefSeq mRNA;Acc:NM_205454]
c24002_g1_i2	1670	GO:0005509;GO:0005515;GO:0005576;GO:0005578;GO:0003674;GO:0005575;GO:0005576;GO:0043167;	-	veNOG03215	T	sp|O42401|MATN3_CHICK Matrilin-3 OS=Gallus gallus GN=MATN3 PE=2 SV=1	ENSGALG00000016478	MATN3	Gallus gallus matrilin 3 (MATN3), mRNA.[Source:RefSeq mRNA;Acc:NM_205072]
c24106_g1_i1	460	GO:0006629;GO:0016042;GO:0016787;GO:0016788;GO:0003674;GO:0006629;GO:0008150;GO:0009056;	-	opiNOG54814;veNOG06821	I	sp|Q3U4B4|LIPN_MOUSE Lipase member N OS=Mus musculus GN=Lipn PE=2 SV=1	ENSGALG00000023824	-	Lipase [Source:UniProtKB/TrEMBL;Acc:E1BWZ1]"
c24280_g1_i1	2463	GO:0005794;GO:0006486;GO:0016020;GO:0016021;GO:0016740;GO:0016757;GO:0046872;GO:0003674;GO:0005575;GO:0005622;GO:0005623;GO:0005737;GO:0005794;GO:0005975;GO:0006464;GO:0008150;GO:0009058;GO:0016757;GO:0043167;GO:0043226;GO:0005794;GO:0006486;GO:0016020;GO:0016021;GO:0016740;GO:0016757;GO:0046872;GO:0003674;GO:0005575;GO:0005622;GO:0005623;GO:0005737;GO:0005794;GO:0005975;GO:0006464;GO:0008150;GO:…	K00710	veNOG00341	O	sp|Q6P9A2|GLT18_HUMAN Polypeptide N-acetylgalactosaminyltransferase 18 OS=Homo sapiens GN=GALNT18 PE=2 SV=2	ENSGALG00000005584	GALNTL4	Gallus gallus UDP-N-acetyl-alpha-D-galactosamine:polypeptide N-acetylgalactosaminyltransferase-like 4 (GALNTL4), mRNA.[Source:RefSeq mRNA;Acc:NM_001199584]
c24336_g1_i1	928	GO:0005044;GO:0006898;GO:0016020;GO:0003674;GO:0005575;GO:0006810;GO:0008150;GO:0016192;	K13912	veNOG04547	R	sp|Q9UGM3|DMBT1_HUMAN Deleted in malignant brain tumors 1 protein OS=Homo sapiens GN=DMBT1 PE=1 SV=2	ENSGALG00000009588	-	Uncharacterized protein[Source:UniProtKB/TrEMBL;Acc:E1C1A5]
c24373_g1_i1	521	GO:0030246;GO:0003674;	-	veNOG22275;veNOG33935	SR	sp|Q68US5|EVA1C_PANTR Protein eva-1 homolog C OS=Pan troglodytes GN=EVA1C PE=3 SV=1	ENSGALG00000029012	-	Uncharacterized protein[Source:UniProtKB/TrEMBL;Acc:R4GI08]
c24490_g1_i1	360	GO:0000922;GO:0000930;GO:0005515;GO:0005813;GO:0007051;GO:0016020;GO:0030951;GO:0035371;GO:0043234;GO:0051297;GO:0003674;	-	veNOG11792	Z	-	ENSAPLG00000011076	CKAP5	cytoskeleton associated protein 5 [Source:HGNCSymbol;Acc:HGNC:28959]
c24495_g1_i2	966	GO:0000978;GO:0001077;GO:0003677;GO:0003682;GO:0005634;GO:0006355;GO:0045944;GO:0003674;GO:0003677;GO:0005575;GO:0005622;GO:0005623;GO:0005634;GO:0008150;GO:0043226;	K09421	veNOG13225	K	sp|P52550|MYBA_CHICK Myb-related protein A OS=Gallus gallus GN=MYBL1 PE=2 SV=1	ENSGALG00000015522	MYBL1	Gallus gallus v-myb myeloblastosis viral oncogenehomolog (avian)-like 1 (MYBL1), mRNA. [Source:RefSeqmRNA;Acc:NM_205232]
c24553_g1_i1	1384	-	-	veNOG24975	S	sp|P84157|MXRA7_HUMAN Matrix-remodeling-associated protein 7 OS=Homo sapiens GN=MXRA7 PE=1 SV=1	ENSGALG00000001805	MXRA7	matrix-remodelling associated 7 [Source:HGNCSymbol;Acc:HGNC:7541]
c24565_g1_i1	774	GO:0001666;GO:0003723;GO:0005515;GO:0005515;GO:0005524;GO:0005634;GO:0005783;GO:0005783;GO:0005788;GO:0005789;GO:0005829;GO:0005886;GO:0006457;GO:0006950;GO:0016020;GO:0019903;GO:0030433;GO:0030496;GO:0031247;GO:0043066;GO:0043666;GO:0046790;GO:0048471;GO:0050750;GO:0051082;GO:0070062;GO:0071318;GO:0003674;GO:0006457;GO:0006950;GO:0008150;GO:0043167;GO:0051082;	-	-	-	-	ENSAPLG00000014678	HSP90B1	heat shock protein 90kDa beta (Grp94), member 1[Source:HGNC Symbol;Acc:HGNC:12028]
c24566_g1_i1	2487	GO:0001895;GO:0002250;GO:0003094;GO:0003697;GO:0005615;GO:0019731;GO:0019862;GO:0019862;GO:0019862;GO:0031210;GO:0032461;GO:0032461;GO:0032461;GO:0034987;GO:0034987;GO:0034987;GO:0042803;GO:0042834;GO:0045087;GO:0060267;GO:0070062;GO:0071748;GO:0071750;GO:0071750;GO:0071750;GO:0071751;GO:0071752;GO:0071756;GO:0072562;GO:0003674;GO:0005575;GO:0005576;GO:0005615;GO:0008150;GO:0043234;	-	veNOG18861	R	sp|P01592|IGJ_MOUSE Immunoglobulin J chain OS=Mus musculus GN=Igj PE=2 SV=4	ENSGALG00000011551	IGJ	Gallus gallus immunoglobulin J polypeptide, linkerprotein for immunoglobulin alpha and mu polypeptides(IGJ), mRNA. [Source:RefSeq mRNA;Acc:NM_204263]
c24684_g1_i2	1078	GO:0030246;GO:0003674;	K06504	veNOG35323	TV	-	ENSGALG00000005194	CHB1	Gallus gallus CD72 molecule (CD72), mRNA.[Source:RefSeq mRNA;Acc:NM_205052]
c24691_g1_i1	575	-	-	veNOG29835	S	-	ENSGALG00000014107	-	Uncharacterized protein[Source:UniProtKB/TrEMBL;Acc:F1P198]
c24709_g1_i1	3299	GO:0005515;GO:0005788;GO:0003674;	-	veNOG04130	R	sp|Q6UW63|KDEL1_HUMAN KDEL motif-containing protein 1 OS=Homo sapiens GN=KDELC1 PE=1 SV=1	ENSGALG00000016862	KDELC1	KDEL (Lys-Asp-Glu-Leu) containing 1 [Source:HGNCSymbol;Acc:HGNC:19350]
c24948_g2_i1	535	GO:0005515;GO:0005737;	-	veNOG02430	S	sp|Q86SH2|ZAR1_HUMAN Zygote arrest protein 1 OS=Homo sapiens GN=ZAR1 PE=2 SV=1	ENSGALG00000017074	ZAR1	Gallus gallus zygote arrest 1-like (ZAR1L), mRNA.[Source:RefSeq mRNA;Acc:NM_001171543]
c25016_g1_i2	5683	GO:0004532;GO:0004535;GO:0005515;GO:0008284;GO:0010606;GO:0016020;GO:0030014;GO:0043928;GO:0070966;GO:2000327;GO:0003674;	K12603	veNOG08483	K	sp|Q9ULM6|CNOT6_HUMAN CCR4-NOT transcription complex subunit 6 OS=Homo sapiens GN=CNOT6 PE=1 SV=2	ENSGALG00000006026	CNOT6	CCR4-NOT transcription complex, subunit 6[Source:HGNC Symbol;Acc:HGNC:14099]
c25365_g1_i1	2365	GO:0005515;GO:0005730;	K14561	veNOG02191	A	sp|Q5R947|IMP4_PONAB U3 small nucleolar ribonucleoprotein protein IMP4 OS=Pongo abelii GN=IMP4 PE=2 SV=2	ENSGALG00000029152	IMP4	Gallus gallus IMP4, U3 small nucleolarribonucleoprotein, homolog (yeast) (IMP4), mRNA.[Source:RefSeq mRNA;Acc:NM_001277715]
c25409_g1_i1	683	GO:0005515;GO:0005856;GO:0003674;GO:0005575;GO:0005622;GO:0005623;GO:0005856;GO:0043226;	-	veNOG04573	R	sp|Q5JV73|FRPD3_HUMAN FERM and PDZ domain-containing protein 3 OS=Homo sapiens GN=FRMPD3 PE=2 SV=2	ENSGALG00000028975	FRMPD3	FERM and PDZ domain containing 3 [Source:HGNCSymbol;Acc:HGNC:29382]
c25462_g1_i1	4078	GO:0001676;GO:0003824;GO:0004467;GO:0005739;GO:0005739;GO:0008152;GO:0008610;GO:0016020;GO:0033211;GO:0044539;GO:0071902;GO:0003674;GO:0008150;	K01897	veNOG11428	I	sp|P33121|ACSL1_HUMAN Long-chain-fatty-acid--CoA ligase 1 OS=Homo sapiens GN=ACSL1 PE=1 SV=1	ENSGALG00000010628	ACSL1	Gallus gallus acyl-CoA synthetase long-chain familymember 1 (ACSL1), mRNA. [Source:RefSeqmRNA;Acc:NM_001012578]
c25513_g1_i1	258	GO:0008137;GO:0010181;GO:0016651;GO:0051539;GO:0055114;GO:0003674;GO:0008150;GO:0016491;GO:0043167;GO:0005515;GO:0005739;GO:0005743;GO:0005747;GO:0008137;GO:0010181;GO:0016651;GO:0051287;GO:0051539;GO:0055114;GO:0003674;GO:0008150;GO:0016491;GO:0043167;	-	veNOG05105	C	sp|P25708|NDUV1_BOVIN NADH dehydrogenase [ubiquinone] flavoprotein 1, mitochondrial OS=Bos taurus GN=NDUFV1 PE=1 SV=2	ENSGALG00000026732	NDUFV1	NADH dehydrogenase [Source:RefSeqpeptide;Acc:NP_001026754]
c25538_g1_i2	291	GO:0003416;GO:0005102;GO:0005615;GO:0007166;GO:0030828;GO:0045668;GO:0046325;	-	opiNOG33826;veNOG21466	R	sp|P61366|OSTN_HUMAN Osteocrin OS=Homo sapiens GN=OSTN PE=1 SV=1	ENSGALG00000007226	OSTN	Gallus gallus osteocrin (OSTN), mRNA.[Source:RefSeq mRNA;Acc:NM_001098608]
c25609_g1_i1	2070	GO:0005515;GO:0005515;GO:0005615;GO:0005634;GO:0005634;GO:0005737;GO:0005739;GO:0006605;GO:0008134;GO:0010941;GO:0019901;GO:0019904;GO:0042802;GO:0044822;GO:0070062;GO:0072562;GO:0003674;GO:0005575;GO:0005622;GO:0005623;GO:0005737;	K16197	veNOG10891	O	sp|Q5ZKC9|1433Z_CHICK 14-3-3 protein zeta OS=Gallus gallus GN=YWHAZ PE=2 SV=1	ENSGALG00000010725	YWHAZ	Gallus gallus tyrosine 3-monooxygenase/tryptophan5-monooxygenase activation protein, zeta polypeptide(YWHAZ), mRNA. [Source:RefSeq mRNA;Acc:NM_001031343]
c25629_g1_i1	12924	GO:0000226;GO:0000242;GO:0000281;GO:0001103;GO:0001843;GO:0001895;GO:0003085;GO:0003777;GO:0005515;GO:0005813;GO:0005813;GO:0005814;GO:0005929;GO:0007286;GO:0007608;GO:0008104;GO:0008152;GO:0010629;GO:0016358;GO:0019216;GO:0021756;GO:0021766;GO:0021987;GO:0030534;GO:0031513;GO:0031514;GO:0031514;GO:0032465;GO:0033210;GO:0033365;GO:0034451;GO:0034452;GO:0034454;GO:0034464;GO:0034464;GO:0034464;GO:…	K16531	veNOG07707;veNOG11557	RG	sp|Q96RK4|BBS4_HUMAN Bardet-Biedl syndrome 4 protein OS=Homo sapiens GN=BBS4 PE=1 SV=2	ENSGALG00000001798	BBS4	Gallus gallus Bardet-Biedl syndrome 4 (BBS4), mRNA.[Source:RefSeq mRNA;Acc:NM_001277458]
c25661_g1_i1	940	GO:0004721;GO:0004725;GO:0004725;GO:0005515;GO:0006470;GO:0006470;GO:0008013;GO:0016020;GO:0016311;GO:0016787;GO:0016790;GO:0016791;GO:0035335;GO:0045294;GO:0045295;GO:0045296;GO:0051393;GO:0070097;GO:0003674;GO:0005575;GO:0006464;GO:0008150;GO:0016791;	-	COG5599;veNOG06116;veNOG18922	T	sp|Q99M80|PTPRT_MOUSE Receptor-type tyrosine-protein phosphatase T OS=Mus musculus GN=Ptprt PE=2 SV=2	ENSGALG00000003488	PTPRT	protein tyrosine phosphatase, receptor type, T[Source:HGNC Symbol;Acc:HGNC:9682]
c25779_g1_i1	395	-	-	-	-	-	ENSGALG00000023939	-	Uncharacterized protein[Source:UniProtKB/TrEMBL;Acc:E1BT03]
c25806_g1_i1	679	GO:0002064;GO:0003341;GO:0007275;GO:0021591;GO:0042384;GO:0060438;	K17570	veNOG01795;veNOG33730	S	sp|Q4G0P3|HYDIN_HUMAN Hydrocephalus-inducing protein homolog OS=Homo sapiens GN=HYDIN PE=1 SV=3	ENSGALG00000002407	HYDIN	HYDIN, axonemal central pair apparatus protein[Source:HGNC Symbol;Acc:HGNC:19368]
c25863_g1_i1	593	-	-	-	-	-	ENSAPLG00000002125	-	Uncharacterized protein[Source:UniProtKB/TrEMBL;Acc:U3I2S7]
c25959_g1_i1	1140	GO:0000139;GO:0000166;GO:0001934;GO:0003924;GO:0005515;GO:0005515;GO:0005525;GO:0005622;GO:0005794;GO:0005794;GO:0005886;GO:0005886;GO:0006184;GO:0006897;GO:0007050;GO:0007093;GO:0007165;GO:0007264;GO:0007264;GO:0007265;GO:0007569;GO:0008022;GO:0008283;GO:0008284;GO:0008284;GO:0008285;GO:0008542;GO:0010628;GO:0010629;GO:0015031;GO:0016020;GO:0016020;GO:0030036;GO:0030335;GO:0032228;GO:0032855;GO:…	K02833	veNOG02509	T	sp|P08642|RASH_CHICK GTPase HRas OS=Gallus gallus GN=HRAS1 PE=1 SV=1	ENSGALG00000006885	H-RAS	Gallus gallus v-Ha-ras Harvey rat sarcoma viraloncogene homolog (HRAS), mRNA. [Source:RefSeqmRNA;Acc:NM_205292]
c26087_g1_i1	494	GO:0000166;GO:0003774;GO:0003779;GO:0005515;GO:0005524;GO:0008152;GO:0016459;GO:0003674;GO:0005575;GO:0005622;GO:0005623;GO:0005856;GO:0008092;GO:0008150;GO:0043167;GO:0043226;GO:0043234;	-	opiNOG01431	Z	sp|P05661|MYSA_DROME Myosin heavy chain, muscle OS=Drosophila melanogaster GN=Mhc PE=1 SV=4	ENSGALG00000028102	-	Uncharacterized protein[Source:UniProtKB/TrEMBL;Acc:F1P3X4]
c26281_g1_i1	649	GO:0004871;GO:0004930;GO:0004969;GO:0007165;GO:0007186;GO:0007613;GO:0008542;GO:0016021;GO:0043114;GO:0045907;GO:0048167;GO:0048245;GO:0002376;GO:0003013;GO:0003674;GO:0004871;GO:0005575;GO:0007165;GO:0008150;GO:0040011;GO:0048870;	K04149	veNOG05666	T	sp|P30546|HRH1_BOVIN Histamine H1 receptor OS=Bos taurus GN=HRH1 PE=2 SV=1	ENSGALG00000004930	HRH1	histamine receptor H1 [Source:HGNCSymbol;Acc:HGNC:5182]
c26296_g1_i1	2670	GO:0000049;GO:0000166;GO:0001514;GO:0003746;GO:0003924;GO:0003924;GO:0005515;GO:0005525;GO:0005525;GO:0005739;GO:0030529;GO:0035368;GO:0043021;GO:0003674;GO:0003924;GO:0043167;	-	veNOG04133	J	sp|Q9JHW4|SELB_MOUSE Selenocysteine-specific elongation factor OS=Mus musculus GN=Eefsec PE=2 SV=2	ENSGALG00000005913	EEFSEC	eukaryotic elongation factor, selenocysteine-tRNA-specific [Source:HGNC Symbol;Acc:HGNC:24614]
c26412_g1_i1	1074	GO:0001503;GO:0001707;GO:0005515;GO:0005576;GO:0005615;GO:0007275;GO:0007435;GO:0009888;GO:0030097;GO:0030154;GO:0030509;GO:0030513;GO:0030514;GO:0030900;GO:0043010;GO:0045668;GO:0070062;GO:0005575;GO:0005576;GO:0008150;	-	veNOG12617	T	sp|Q98T89|TWSG1_CHICK Twisted gastrulation protein homolog 1 OS=Gallus gallus GN=TWSG1 PE=2 SV=1	ENSGALG00000008400	TWSG1	Gallus gallus twisted gastrulation homolog 1(Drosophila) (TWSG1), mRNA. [Source:RefSeqmRNA;Acc:NM_204198]
c26451_g1_i1	6490	GO:0000166;GO:0000722;GO:0000724;GO:0000781;GO:0005515;GO:0005515;GO:0005524;GO:0005622;GO:0005634;GO:0005694;GO:0005730;GO:0006281;GO:0016605;GO:0030915;GO:0030915;GO:0051276;GO:0090398;GO:0003674;GO:0005575;GO:0005622;GO:0005623;GO:0005694;GO:0006259;GO:0006950;GO:0008150;GO:0034641;GO:0043167;GO:0043226;GO:0043234;GO:0051276;	-	veNOG10914	L	sp|Q96SB8|SMC6_HUMAN Structural maintenance of chromosomes protein 6 OS=Homo sapiens GN=SMC6 PE=1 SV=2	ENSGALG00000016467	SMC6	structural maintenance of chromosomes 6[Source:HGNC Symbol;Acc:HGNC:20466]
c26487_g1_i1	1003	GO:0005515;GO:0005634;GO:0005737;GO:0044822;GO:0071044;	K12620	veNOG19389	A	sp|O15116|LSM1_HUMAN U6 snRNA-associated Sm-like protein LSm1 OS=Homo sapiens GN=LSM1 PE=1 SV=1	ENSGALG00000003245	LSM1	LSM1, U6 small nuclear RNA associated [Source:HGNCSymbol;Acc:HGNC:20472]
c26500_g1_i1	4007	GO:0005070;GO:0005154;GO:0005168;GO:0005515;GO:0005515;GO:0005634;GO:0005737;GO:0005737;GO:0005768;GO:0005886;GO:0005911;GO:0008180;GO:0008286;GO:0009967;GO:0012506;GO:0016020;GO:0017124;GO:0019901;GO:0019903;GO:0019904;GO:0030154;GO:0030838;GO:0031623;GO:0042770;GO:0042802;GO:0043408;GO:0043560;GO:0044822;GO:0046875;GO:0048646;GO:0070062;GO:0070436;GO:0071479;GO:2000379;GO:0003674;	K04364	veNOG10182	T	sp|P62994|GRB2_RAT Growth factor receptor-bound protein 2 OS=Rattus norvegicus GN=Grb2 PE=1 SV=1	ENSGALG00000008016	GRB2	Gallus gallus growth factor receptor-bound protein2 (GRB2), mRNA. [Source:RefSeq mRNA;Acc:NM_204411]
c26503_g2_i1	769	GO:0000166;GO:0000287;GO:0004012;GO:0005515;GO:0005524;GO:0005783;GO:0006812;GO:0008152;GO:0015914;GO:0016020;GO:0016021;GO:0016787;GO:0019829;GO:0045332;GO:0046872;GO:0003674;GO:0005575;GO:0006810;GO:0008150;GO:0016887;GO:0022857;GO:0043167;GO:0061024;	-	veNOG03534	P	-	ENSGALG00000001662	ATP10B	ATPase, class V, type 10B [Source:HGNCSymbol;Acc:HGNC:13543]
c26553_g1_i2	2060	GO:0002943;GO:0003824;GO:0008033;GO:0016491;GO:0017150;GO:0046872;GO:0050660;GO:0055114;GO:0003674;GO:0006399;GO:0008150;GO:0016491;GO:0034641;GO:0043167;	K05544	veNOG04675	J	sp|Q28BT8|DUS3L_XENTR tRNA-dihydrouridine(47) synthase [NAD(P)(+)]-like OS=Xenopus tropicalis GN=dus3l PE=2 SV=2	ENSGALG00000001800	-	tRNA-dihydrouridine(47) synthase [NAD(P)(+)][Source:UniProtKB/TrEMBL;Acc:F1NGP4]
c26569_g1_i1	4390	GO:0005634;GO:0005764;GO:0005765;GO:0016021;GO:0022857;GO:0043231;GO:0055085;GO:0003674;GO:0005575;GO:0006810;GO:0008150;GO:0022857;GO:0055085;	K12307	veNOG09257	R	sp|Q8NHS3|MFSD8_HUMAN Major facilitator superfamily domain-containing protein 8 OS=Homo sapiens GN=MFSD8 PE=1 SV=1	ENSGALG00000010199	MFSD8	major facilitator superfamily domain containing 8[Source:HGNC Symbol;Acc:HGNC:28486]
c26652_g1_i1	2039	-	-	veNOG14119	S	sp|Q5ZK95|CCD43_CHICK Coiled-coil domain-containing protein 43 OS=Gallus gallus GN=CCDC43 PE=2 SV=1	ENSGALG00000001022	CCDC43	Gallus gallus coiled-coil domain containing 43(CCDC43), mRNA. [Source:RefSeq mRNA;Acc:NM_001007884]
c26656_g1_i1	245	GO:0005215;GO:0005452;GO:0006810;GO:0006820;GO:0008509;GO:0016020;GO:0016021;GO:0045177;GO:0003674;GO:0005575;GO:0006810;GO:0008150;GO:0022857;	-	veNOG01431;veNOG06827	P	sp|O13134|S4A4_AMBTI Electrogenic sodium bicarbonate cotransporter 1 OS=Ambystoma tigrinum GN=SLC4A4 PE=2 SV=1	ENSGALG00000001045	SLC4A9	solute carrier family 4, sodium bicarbonatecotransporter, member 9 [Source:HGNCSymbol;Acc:HGNC:11035]
c26695_g1_i1	358	GO:0003824;GO:0005524;GO:0005739;GO:0005739;GO:0005886;GO:0008152;GO:0016874;GO:0046872;GO:0003674;GO:0008150;GO:0016874;GO:0043167;	-	veNOG07811	C	sp|Q9Z2I8|SUCB2_MOUSE Succinyl-CoA ligase [GDP-forming] subunit beta, mitochondrial OS=Mus musculus GN=Suclg2 PE=2 SV=3	ENSGALG00000007652	SUCLG2	Gallus gallus succinate-CoA ligase, GDP-forming,beta subunit (SUCLG2), nuclear gene encoding mitochondrialprotein, mRNA. [Source:RefSeq mRNA;Acc:NM_001006141]
c26756_g1_i1	914	GO:0005576;GO:0006955;GO:0008009;GO:0060326;GO:0002376;GO:0003674;GO:0005575;GO:0005576;GO:0008150;GO:0040011;GO:0048870;GO:0005125;GO:0005576;GO:0005615;GO:0006955;GO:0008009;GO:0060326;GO:0002376;GO:0003674;GO:0005575;GO:0005576;GO:0005615;GO:0008150;GO:0040011;GO:0048870;GO:0005576;GO:0006955;GO:0008009;GO:0060326;GO:0002376;GO:0003674;GO:0005575;GO:0005576;GO:0008150;GO:0040011;GO:0048870;	K12964	veNOG23180;veNOG24845;veNOG24912	TR	sp|Q711P4|CCL4_PIG C-C motif chemokine 4 OS=Sus scrofa GN=CCL4 PE=2 SV=1	ENSGALG00000000956	CCL4	Gallus gallus chemokine-like ligand 1 (GGCL1),mRNA. [Source:RefSeq mRNA;Acc:NM_001045831]
c26849_g1_i1	2932	GO:0000278;GO:0003682;GO:0005515;GO:0005634;GO:0007059;GO:0007076;GO:0008270;GO:0046872;GO:0003674;GO:0043167;	-	veNOG10689	R	sp|Q86YI8|PHF13_HUMAN PHD finger protein 13 OS=Homo sapiens GN=PHF13 PE=1 SV=2	ENSGALG00000028148	PHF13	PHD finger protein 13 [Source:HGNCSymbol;Acc:HGNC:22983]
c26888_g1_i1	1523	GO:0005347;GO:0005515;GO:0005739;GO:0005777;GO:0005778;GO:0005778;GO:0005779;GO:0006635;GO:0006810;GO:0015217;GO:0015228;GO:0015230;GO:0015866;GO:0015867;GO:0015908;GO:0016020;GO:0016020;GO:0016021;GO:0035349;GO:0035350;GO:0043132;GO:0043231;GO:0044610;GO:0051087;GO:0051724;GO:0080121;GO:0080122;GO:1901679;GO:0005575;GO:0006810;GO:0008150;	K13354	veNOG09597	C	sp|O43808|PM34_HUMAN Peroxisomal membrane protein PMP34 OS=Homo sapiens GN=SLC25A17 PE=1 SV=1	ENSGALG00000012013	SLC25A17	solute carrier family 25 (mitochondrial carrier;peroxisomal membrane protein, 34kDa), member 17[Source:HGNC Symbol;Acc:HGNC:10987]
c27140_g1_i1	762	GO:0005215;GO:0006810;GO:0008021;GO:0016020;GO:0016021;GO:0022857;GO:0055085;GO:0003674;GO:0005575;GO:0006810;GO:0008150;GO:0022857;GO:0055085;	-	veNOG07537	R	sp|Q02563|SV2A_RAT Synaptic vesicle glycoprotein 2A OS=Rattus norvegicus GN=Sv2a PE=1 SV=2	ENSGALG00000014967	SV2C	synaptic vesicle glycoprotein 2C [Source:HGNCSymbol;Acc:HGNC:30670]
c27362_g1_i1	2319	GO:0005215;GO:0005635;GO:0005737;GO:0005886;GO:0006855;GO:0015238;GO:0015893;GO:0016020;GO:0016021;GO:0016324;GO:0031625;GO:0055085;GO:0003674;GO:0005575;GO:0005623;GO:0005886;GO:0006810;GO:0008150;GO:0055085;	K08214	veNOG03679	P	sp|Q78KK3|S22AI_MOUSE Solute carrier family 22 member 18 OS=Mus musculus GN=Slc22a18 PE=2 SV=2	ENSGALG00000006454	SLC22A18	solute carrier family 22, member 18 [Source:HGNCSymbol;Acc:HGNC:10964]
c27411_g1_i1	226	GO:0005515;GO:0003674;	-	veNOG00550;veNOG33983	T	-	ENSAPLG00000015004	-	Uncharacterized protein[Source:UniProtKB/TrEMBL;Acc:U3J5X5]
c27499_g1_i1	1755	GO:0000776;GO:0005515;GO:0005635;GO:0070062;GO:0003674;	K14004	veNOG05000	U	sp|Q5XFW8|SEC13_RAT Protein SEC13 homolog OS=Rattus norvegicus GN=Sec13 PE=1 SV=1	ENSGALG00000008419	SEC13	Gallus gallus SEC13 homolog (S. cerevisiae)(SEC13), mRNA. [Source:RefSeq mRNA;Acc:NM_001277841]
c27678_g1_i2	3198	GO:0000122;GO:0001106;GO:0001558;GO:0003682;GO:0005515;GO:0005634;GO:0005665;GO:0005737;GO:0006357;GO:0006457;GO:0009615;GO:0010923;GO:0016272;GO:0051082;GO:0071363;GO:0071383;GO:2001243;GO:0003674;GO:0005575;GO:0006457;GO:0008150;GO:0043234;GO:0051082;	K17560	veNOG02386	K	sp|Q3B7M7|RMP_BOVIN Unconventional prefoldin RPB5 interactor OS=Bos taurus GN=URI1 PE=2 SV=1	ENSGALG00000004506	URI1	URI1, prefoldin-like chaperone [Source:HGNCSymbol;Acc:HGNC:13236]
c27699_g1_i1	742	GO:0000122;GO:0000122;GO:0000978;GO:0001077;GO:0001104;GO:0001190;GO:0001570;GO:0001947;GO:0003007;GO:0003148;GO:0003151;GO:0003161;GO:0003161;GO:0003162;GO:0003166;GO:0003168;GO:0003208;GO:0003211;GO:0003221;GO:0003222;GO:0003278;GO:0003285;GO:0003342;GO:0003350;GO:0003677;GO:0003677;GO:0003682;GO:0003682;GO:0003700;GO:0003700;GO:0003700;GO:0003705;GO:0005515;GO:0005515;GO:0005634;GO:0005634;GO:…	K09343	KOG0842;veNOG05229	K	sp|Q8TAU0|NKX23_HUMAN Homeobox protein Nkx-2.3 OS=Homo sapiens GN=NKX2-3 PE=1 SV=2	ENSGALG00000002886	NKX2-5	Gallus gallus NK2 transcription factor related,locus 5 (Drosophila) (NKX2-5), mRNA. [Source:RefSeqmRNA;Acc:NM_205164]
c27927_g1_i1	313	GO:0005515;GO:0003674;	-	veNOG01728;veNOG30429	SO	-	ENSAPLG00000003595	-	Uncharacterized protein[Source:UniProtKB/TrEMBL;Acc:U3I745]
c27941_g1_i1	1120	GO:0000775;GO:0005634;GO:0045132;GO:0000003;GO:0005575;GO:0005622;GO:0005623;GO:0005634;GO:0005694;GO:0007049;GO:0007059;GO:0008150;GO:0043226;GO:0051301;	K11581	aveNOG15996;aveNOG16240;veNOG13194;veNOG33188	S	-	ENSGALG00000020883	-	Uncharacterized protein[Source:UniProtKB/TrEMBL;Acc:E1BVX2]
c27962_g1_i1	930	GO:0003735;GO:0005515;GO:0005622;GO:0005737;GO:0005840;GO:0006364;GO:0006412;GO:0016020;GO:0022625;GO:0042273;GO:0044822;GO:0070062;GO:0003674;GO:0003735;GO:0005198;GO:0005575;GO:0005622;GO:0005623;GO:0005737;GO:0005840;GO:0006412;GO:0008150;GO:0009058;GO:0043226;	K02875	veNOG02415	J	sp|Q63507|RL14_RAT 60S ribosomal protein L14 OS=Rattus norvegicus GN=Rpl14 PE=1 SV=3	ENSGALG00000011523	RPL14	Uncharacterized protein[Source:UniProtKB/TrEMBL;Acc:F6R347]
c28063_g1_i1	532	GO:0000166;GO:0003924;GO:0004871;GO:0005515;GO:0005525;GO:0005622;GO:0005634;GO:0005737;GO:0006886;GO:0007186;GO:0007264;GO:0015031;GO:0019001;GO:0031683;GO:0003674;GO:0003924;GO:0004871;GO:0005575;GO:0005622;GO:0005623;GO:0005634;GO:0005737;GO:0006810;GO:0007165;GO:0008150;GO:0043167;GO:0043226;	K17200	veNOG12649	U	sp|Q8N4G2|ARL14_HUMAN ADP-ribosylation factor-like protein 14 OS=Homo sapiens GN=ARL14 PE=1 SV=2	ENSGALG00000009542	ARL14	ADP-ribosylation factor-like 14 [Source:HGNCSymbol;Acc:HGNC:22974]
c28064_g1_i1	787	GO:0000413;GO:0003755;GO:0005515;GO:0005615;GO:0005634;GO:0005829;GO:0006457;GO:0016020;GO:0016853;GO:0034389;GO:0044822;GO:0045069;GO:0045070;GO:0050714;GO:0070062;GO:0003674;GO:0006457;GO:0006464;GO:0008150;GO:0016853;	K03767	opiNOG08413;veNOG08968	O	sp|Q5R8S7|PPIA_PONPY Peptidyl-prolyl cis-trans isomerase A OS=Pongo pygmaeus GN=PPIA PE=2 SV=4	ENSGALG00000028600	PPIA	peptidyl-prolyl cis-trans isomerase A[Source:RefSeq peptide;Acc:NP_001159798]
c28337_g1_i2	853	GO:0008270;GO:0046872;GO:0003674;GO:0043167;	-	veNOG03214	K	sp|Q9YH16|LMO3_XENLA LIM domain only protein 3 OS=Xenopus laevis GN=lmo3 PE=2 SV=1	ENSGALG00000019280	LMO3	LIM domain only 3 (rhombotin-like 2) [Source:HGNCSymbol;Acc:HGNC:6643]
c28429_g1_i1	2770	GO:0003756;GO:0005509;GO:0005515;GO:0005515;GO:0005634;GO:0005783;GO:0005783;GO:0005788;GO:0006457;GO:0009986;GO:0009986;GO:0009986;GO:0016853;GO:0034976;GO:0044822;GO:0045454;GO:0070062;GO:2001238;GO:0003674;GO:0005575;GO:0005622;GO:0005623;GO:0005737;GO:0005783;GO:0006457;GO:0006950;GO:0008150;GO:0016853;GO:0042592;GO:0043167;GO:0043226;	K08056	veNOG02738	O	sp|Q8JG64|PDIA3_CHICK Protein disulfide-isomerase A3 OS=Gallus gallus GN=PDIA3 PE=2 SV=1	ENSGALG00000008348	PDIA3	Gallus gallus protein disulfide isomerase family A,member 3 (PDIA3), mRNA. [Source:RefSeqmRNA;Acc:NM_204110]
c28491_g1_i2	995	GO:0005634;GO:0005575;GO:0005622;GO:0005623;GO:0005634;GO:0043226;	-	veNOG24587	S	sp|Q76MS9|MSTN1_CHICK Musculoskeletal embryonic nuclear protein 1 OS=Gallus gallus GN=MUSTN1 PE=3 SV=1	ENSGALG00000001709	MUSTN1	Gallus gallus musculoskeletal, embryonic nuclearprotein 1 (MUSTN1), mRNA. [Source:RefSeqmRNA;Acc:NM_213580]
c28523_g1_i1	1374	GO:0005515;GO:0005741;GO:0008630;GO:0042803;GO:0042981;GO:0043066;GO:0046982;GO:0097192;GO:2001243;GO:0003674;GO:0005575;GO:0005622;GO:0005623;GO:0005737;GO:0005739;GO:0006950;GO:0007165;GO:0008150;GO:0008219;GO:0043226;	K02162	veNOG00382	T	sp|Q16548|B2LA1_HUMAN Bcl-2-related protein A1 OS=Homo sapiens GN=BCL2A1 PE=1 SV=1	ENSGALG00000006511	BCL2A1	Gallus gallus BCL2-related protein A1 (BCL2A1),mRNA. [Source:RefSeq mRNA;Acc:NM_204866]
c29041_g2_i1	1081	GO:0003677;GO:0003682;GO:0005515;GO:0005622;GO:0005634;GO:0005634;GO:0005737;GO:0045121;GO:0045944;GO:0003674;GO:0003677;GO:0005575;GO:0005622;GO:0005623;GO:0005634;GO:0043226;	-	fiNOG19042;opiNOG21368;veNOG02252	K	sp|A2BEA6|ARI3A_DANRE AT-rich interactive domain-containing protein 3A OS=Danio rerio GN=arid3a PE=1 SV=1	ENSGALG00000005839	ARID3C	AT rich interactive domain 3C (BRIGHT-like)[Source:HGNC Symbol;Acc:HGNC:21209]
c29084_g1_i1	1706	GO:0004896;GO:0005515;GO:0016020;GO:0019221;GO:0003674;GO:0004871;GO:0005575;GO:0007165;GO:0008150;	K05073	veNOG13241	T	sp|Q01113|IL9R_HUMAN Interleukin-9 receptor OS=Homo sapiens GN=IL9R PE=1 SV=3	ENSGALG00000006394	IL9R	interleukin 9 receptor [Source:HGNCSymbol;Acc:HGNC:6030]
c29129_g1_i1	1966	GO:0004089;GO:0004089;GO:0005829;GO:0006730;GO:0008270;GO:0032230;GO:0032849;GO:0046872;GO:2001225;GO:0003674;GO:0008150;GO:0016829;GO:0043167;GO:0044281;	K01672	veNOG10709	R	sp|P43166|CAH7_HUMAN Carbonic anhydrase 7 OS=Homo sapiens GN=CA7 PE=1 SV=1	ENSGALG00000005178	CA7	carbonic anhydrase VII [Source:HGNCSymbol;Acc:HGNC:1381]
c29161_g1_i1	1726	GO:0003824;GO:0004132;GO:0006220;GO:0008152;GO:0008270;GO:0016787;GO:0016810;GO:0046872;GO:0070062;GO:0003674;GO:0008150;GO:0016810;GO:0034641;GO:0043167;GO:0044281;	K01493	veNOG00294	F	sp|P32321|DCTD_HUMAN Deoxycytidylate deaminase OS=Homo sapiens GN=DCTD PE=1 SV=2	ENSGALG00000010674	DCTD	Gallus gallus dCMP deaminase (DCTD), mRNA.[Source:RefSeq mRNA;Acc:NM_001006444]
c29179_g2_i1	574	GO:0004553;GO:0004871;GO:0005104;GO:0005515;GO:0005615;GO:0005975;GO:0006112;GO:0007568;GO:0007568;GO:0007568;GO:0008286;GO:0008543;GO:0016021;GO:0017134;GO:0017134;GO:0030501;GO:0055074;GO:0070062;GO:0090080;GO:0003674;GO:0004871;GO:0005575;GO:0005576;GO:0005615;GO:0005975;GO:0007165;GO:0007568;GO:0008150;GO:0016798;	-	veNOG01833	G	sp|O35082|KLOT_MOUSE Klotho OS=Mus musculus GN=Kl PE=1 SV=2	ENSGALG00000017068	KL	klotho [Source:HGNC Symbol;Acc:HGNC:6344]"
c29248_g1_i1	1461	GO:0004645;GO:0005737;GO:0005975;GO:0008184;GO:0016020;GO:0016740;GO:0016757;GO:0030170;GO:0003674;GO:0005975;GO:0008150;GO:0016757;GO:0043167;	-	COG0058;veNOG00325	G	sp|P11216|PYGB_HUMAN Glycogen phosphorylase, brain form OS=Homo sapiens GN=PYGB PE=1 SV=5	ENSGALG00000008508	PYGB	Gallus gallus phosphorylase, glycogen; brain(PYGB), mRNA. [Source:RefSeq mRNA;Acc:NM_001031034]
c29305_g1_i1	2117	GO:0005506;GO:0005515;GO:0006826;GO:0006879;GO:0008043;GO:0008199;GO:0016020;GO:0042802;GO:0070062;GO:0003674;GO:0006810;GO:0008150;GO:0042592;GO:0043167;	-	opiNOG35473;veNOG19846	P	sp|P02791|FRIL_HORSE Ferritin light chain OS=Equus caballus GN=FTL PE=1 SV=4	ENSGALG00000028696	FTD	Gallus gallus ferritin, light polypeptide (FTL),mRNA. [Source:RefSeq mRNA;Acc:NM_204383]
c29319_g1_i1	4891	GO:0044822;	-	veNOG07083	S	sp|Q3TJZ6|FA98A_MOUSE Protein FAM98A OS=Mus musculus GN=Fam98a PE=2 SV=1	ENSGALG00000010428	FAM98A	Gallus gallus family with sequence similarity 98,member A (FAM98A), mRNA. [Source:RefSeqmRNA;Acc:NM_001031057]
c29324_g1_i1	2215	GO:0002322;GO:0005515;GO:0031666;GO:0031666;GO:0071222;GO:0003674;	K06555	veNOG13093	T	sp|Q99467|CD180_HUMAN CD180 antigen OS=Homo sapiens GN=CD180 PE=1 SV=2	ENSGALG00000023411	CD180	CD180 molecule [Source:HGNC Symbol;Acc:HGNC:6726]"
c29396_g1_i1	648	GO:0005515;GO:0003674;	K10314	veNOG01517	R	sp|Q32LM4|FBX39_BOVIN F-box only protein 39 OS=Bos taurus GN=FBXO39 PE=2 SV=1	ENSGALG00000023480	FBXO39	F-box protein 39 [Source:HGNCSymbol;Acc:HGNC:28565]
c29396_g1_i2	557	GO:0000226;GO:0005634;GO:0005874;GO:0015630;GO:0005575;GO:0005622;GO:0005623;GO:0005856;GO:0007010;GO:0008150;GO:0043226;GO:0043234;	K18628	veNOG06146	Z	sp|Q99JD2|TEKT1_RAT Tektin-1 OS=Rattus norvegicus GN=Tekt1 PE=2 SV=1	ENSGALG00000006064	TEKT1	tektin 1 [Source:HGNC Symbol;Acc:HGNC:15534]"
c29430_g1_i1	997	GO:0005737;GO:0005737;GO:0006915;GO:0032611;GO:0043027;GO:0043027;GO:0043154;GO:0050830;GO:0003674;GO:0005575;GO:0005622;GO:0005623;GO:0005737;GO:0008150;GO:0008219;GO:0030234;	-	veNOG05486	T	sp|Q5ZI78|TFIP8_CHICK Tumor necrosis factor alpha-induced protein 8 OS=Gallus gallus GN=TNFAIP8 PE=2 SV=1	ENSGALG00000027761	TNFAIP8	Tumor necrosis factor alpha-induced protein 8[Source:UniProtKB/Swiss-Prot;Acc:Q5ZI78]
c29545_g1_i1	651	GO:0005509;GO:0046872;GO:0003674;GO:0043167;GO:0005509;GO:0046872;GO:0003674;GO:0043167;	-	veNOG23896	T	sp|P28318|M126_CHICK Protein MRP-126 OS=Gallus gallus PE=2 SV=1	ENSGALG00000024272	-	Protein MRP-126 [Source:UniProtKB/Swiss-Prot;Acc:P28318]
c29569_g1_i1	2323	-	-	veNOG02621	S	sp|Q95JU3|CF165_MACFA UPF0704 protein C6orf165 homolog OS=Macaca fascicularis GN=QtsA-12767 PE=2 SV=1	ENSGALG00000015810	-	Uncharacterized protein[Source:UniProtKB/TrEMBL;Acc:E1C217]
c29607_g1_i1	807	GO:0016020;GO:0016021;GO:0005575;	-	NOG155635;veNOG34228;veNOG35168	S	sp|Q9UBR5|CKLF_HUMAN Chemokine-like factor OS=Homo sapiens GN=CKLF PE=2 SV=1	ENSGALG00000005254	-	Uncharacterized protein[Source:UniProtKB/TrEMBL;Acc:E1BXP9]
c29633_g1_i1	3588	GO:0002268;GO:0002467;GO:0003700;GO:0005515;GO:0005515;GO:0005634;GO:0005634;GO:0005737;GO:0006355;GO:0007165;GO:0030198;GO:0033257;GO:0038061;GO:0048536;GO:0001071;GO:0003674;GO:0005575;GO:0005622;GO:0005623;GO:0005634;GO:0007165;GO:0008150;GO:0043226;GO:0003700;GO:0005515;GO:0005634;GO:0006355;GO:0007165;GO:0001071;GO:0003674;GO:0005575;GO:0005622;GO:0005623;GO:0005634;GO:0007165;GO:0008150;GO:…	K04469	veNOG05433	K	sp|P98150|NFKB2_CHICK Nuclear factor NF-kappa-B p100 subunit OS=Gallus gallus GN=NFKB2 PE=1 SV=1	ENSGALG00000005653	NFKB2	Gallus gallus nuclear factor of kappa lightpolypeptide gene enhancer in B-cells 2 (p49/p100) (NFKB2),mRNA. [Source:RefSeq mRNA;Acc:NM_204413]
c29673_g1_i1	1609	GO:0016020;GO:0016021;GO:0005575;	-	veNOG09652	S	sp|Q5YCC7|TMC3_CHICK Transmembrane channel-like protein 3 OS=Gallus gallus GN=Tmc3 PE=2 SV=1	ENSGALG00000006376	TMC3	transmembrane channel-like protein 3[Source:RefSeq peptide;Acc:NP_001005820]
c29711_g1_i1	1606	GO:0044822;GO:0072669;	K15434	veNOG07083	S	sp|Q80VD1|FA98B_MOUSE Protein FAM98B OS=Mus musculus GN=Fam98b PE=2 SV=1	ENSGALG00000009744	FAM98B	family with sequence similarity 98, member B[Source:HGNC Symbol;Acc:HGNC:26773]
c29720_g1_i2	2304	GO:0003676;GO:0005515;GO:0005634;GO:0046872;GO:0003674;GO:0005575;GO:0005622;GO:0005623;GO:0005634;GO:0043167;GO:0043226;	K10489	veNOG02001	R	sp|Q8N680|ZBTB2_HUMAN Zinc finger and BTB domain-containing protein 2 OS=Homo sapiens GN=ZBTB2 PE=1 SV=1	ENSGALG00000012966	ZBTB2	Gallus gallus zinc finger and BTB domain containing2 (ZBTB2), mRNA. [Source:RefSeq mRNA;Acc:NM_001031070]
c29741_g1_i1	1817	GO:0005783;GO:0005886;GO:0008152;GO:0016020;GO:0016746;GO:0003674;GO:0008150;GO:0016746;	K13523	veNOG03341	I	sp|Q9NRZ7|PLCC_HUMAN 1-acyl-sn-glycerol-3-phosphate acyltransferase gamma OS=Homo sapiens GN=AGPAT3 PE=1 SV=1	ENSGALG00000016206	AGPAT3	1-acylglycerol-3-phosphate O-acyltransferase 3[Source:HGNC Symbol;Acc:HGNC:326]
c29742_g1_i1	6026	-	-	veNOG08200	R	sp|Q4R5D9|YTHD2_MACFA YTH domain family protein 2 OS=Macaca fascicularis GN=YTHDF2 PE=2 SV=1	ENSGALG00000015505	YTHDF3	Gallus gallus YTH domain family, member 3 (YTHDF3),mRNA. [Source:RefSeq mRNA;Acc:NM_001006391]
c29743_g1_i1	3808	-	-	veNOG04690	S	sp|Q7Z3J2|CP062_HUMAN UPF0505 protein C16orf62 OS=Homo sapiens GN=C16orf62 PE=1 SV=2	ENSGALG00000002119	C16orf62	chromosome 16 open reading frame 62 [Source:HGNCSymbol;Acc:HGNC:24641]
c29752_g1_i1	3780	GO:0005509;GO:0006810;GO:0016020;GO:0016021;GO:0055085;GO:0003674;GO:0005575;GO:0006810;GO:0008150;GO:0043167;GO:0055085;GO:0005313;GO:0005313;GO:0005509;GO:0005739;GO:0005739;GO:0005743;GO:0006754;GO:0006810;GO:0015183;GO:0015810;GO:0015810;GO:0015813;GO:0016020;GO:0016021;GO:0043490;GO:0043490;GO:0045333;GO:0051592;GO:0055085;GO:0003674;GO:0005575;GO:0006810;GO:0008150;GO:0043167;GO:0055085;	K15105	veNOG05132	C	sp|Q9UJS0|CMC2_HUMAN Calcium-binding mitochondrial carrier protein Aralar2 OS=Homo sapiens GN=SLC25A13 PE=1 SV=2	ENSGALG00000009728	SLC25A13	Gallus gallus solute carrier family 25, member 13(citrin) (SLC25A13), nuclear gene encoding mitochondrialprotein, mRNA. [Source:RefSeq mRNA;Acc:NM_001012949]
c29754_g1_i2	1686	GO:0003824;GO:0003854;GO:0004957;GO:0006693;GO:0006694;GO:0007179;GO:0007567;GO:0008152;GO:0016323;GO:0016404;GO:0016491;GO:0016616;GO:0045786;GO:0050662;GO:0051287;GO:0055114;GO:0070062;GO:0070403;GO:0097070;GO:0003674;GO:0006629;GO:0008150;GO:0009058;GO:0016491;	K00069	veNOG02956	Q	sp|P15428|PGDH_HUMAN 15-hydroxyprostaglandin dehydrogenase [NAD(+)] OS=Homo sapiens GN=HPGD PE=1 SV=1	ENSGALG00000010769	HPGD	Gallus gallus hydroxyprostaglandin dehydrogenase15-(NAD) (HPGD), mRNA. [Source:RefSeqmRNA;Acc:NM_001277784]
c29758_g1_i1	1685	GO:0004310;GO:0005783;GO:0008610;GO:0009058;GO:0016021;GO:0016740;GO:0016765;GO:0003674;GO:0005575;GO:0006629;GO:0008150;GO:0009058;GO:0016765;	K00801	opiNOG02299;veNOG06389	I	sp|Q32KR6|FDFT_BOVIN Squalene synthase OS=Bos taurus GN=FDFT1 PE=2 SV=1	ENSGALG00000016665	FDFT1	Gallus gallus farnesyl-diphosphatefarnesyltransferase 1 (FDFT1), mRNA. [Source:RefSeqmRNA;Acc:NM_001039294]
c29765_g1_i1	2489	-	-	veNOG23044;veNOG26049	R	sp|P83242|MSMB_STRCA Beta-microseminoprotein OS=Struthio camelus GN=MSMB PE=1 SV=1	ENSGALG00000020840	MSMB	microseminoprotein, beta- [Source:HGNCSymbol;Acc:HGNC:7372]
c29771_g1_i1	3328	-	K10310	veNOG09693	R	sp|Q7Z6M2|FBX33_HUMAN F-box only protein 33 OS=Homo sapiens GN=FBXO33 PE=2 SV=1	ENSGALG00000010192	FBXO33	F-box protein 33 [Source:HGNCSymbol;Acc:HGNC:19833]
c29784_g1_i1	2510	-	-	veNOG04046	S	sp|Q8N0U4|F185A_HUMAN Protein FAM185A OS=Homo sapiens GN=FAM185A PE=2 SV=3	ENSGALG00000008301	FAM185A	family with sequence similarity 185, member A[Source:HGNC Symbol;Acc:HGNC:22412]
c29810_g1_i1	3704	GO:0005488;GO:0005515;GO:0005515;GO:0005634;GO:0016020;GO:0035064;GO:0003674;GO:0005575;GO:0005622;GO:0005623;GO:0005634;GO:0043226;	K11492	veNOG06675	S	sp|Q2TAW0|CNDG2_XENLA Condensin-2 complex subunit G2 OS=Xenopus laevis GN=ncapg2 PE=1 SV=1	ENSGALG00000006525	NCAPG2	non-SMC condensin II complex, subunit G2[Source:HGNC Symbol;Acc:HGNC:21904]
c29820_g1_i1	4027	GO:0000166;GO:0000413;GO:0003676;GO:0003755;GO:0006457;GO:0016853;GO:0044822;GO:0003674;GO:0006457;GO:0006464;GO:0008150;GO:0016853;	K12735	opiNOG00032;veNOG14362	O	sp|Q9CXG3|PPIL4_MOUSE Peptidyl-prolyl cis-trans isomerase-like 4 OS=Mus musculus GN=Ppil4 PE=2 SV=2	ENSGALG00000012364	PPIL4	peptidylprolyl isomerase (cyclophilin)-like 4[Source:HGNC Symbol;Acc:HGNC:15702]
c29838_g1_i1	3682	GO:0003677;GO:0003682;GO:0003690;GO:0003917;GO:0003918;GO:0005634;GO:0005654;GO:0005694;GO:0005730;GO:0005737;GO:0006200;GO:0006260;GO:0006265;GO:0006338;GO:0007059;GO:0016853;GO:0031298;GO:0040016;GO:0043204;GO:0000228;GO:0003674;GO:0003677;GO:0005575;GO:0005622;GO:0005623;GO:0005634;GO:0005654;GO:0005694;GO:0005730;GO:0005737;GO:0006259;GO:0007059;GO:0008150;GO:0009056;GO:0009058;GO:0009790;GO:…	K03163	veNOG06430	L	sp|P11387|TOP1_HUMAN DNA topoisomerase 1 OS=Homo sapiens GN=TOP1 PE=1 SV=2	ENSGALG00000003681	TOP1	Gallus gallus topoisomerase (DNA) I (TOP1), mRNA.[Source:RefSeq mRNA;Acc:NM_205110]
c29840_g1_i1	3587	GO:0000166;GO:0004672;GO:0004713;GO:0004715;GO:0005515;GO:0005515;GO:0005524;GO:0005856;GO:0005911;GO:0006468;GO:0007229;GO:0010543;GO:0016301;GO:0016310;GO:0016740;GO:0016772;GO:0018108;GO:0035556;GO:0050853;GO:0003674;GO:0006464;GO:0007165;GO:0008150;GO:0016301;GO:0043167;	K07364	opiNOG08922;veNOG02722	T	sp|P42680|TEC_HUMAN Tyrosine-protein kinase Tec OS=Homo sapiens GN=TEC PE=1 SV=2	ENSGALG00000014124	TEC	Gallus gallus tec protein tyrosine kinase (TEC),mRNA. [Source:RefSeq mRNA;Acc:NM_001030372]
c29865_g3_i1	1740	GO:0001889;GO:0003824;GO:0004332;GO:0005737;GO:0005815;GO:0005829;GO:0005856;GO:0005975;GO:0006094;GO:0006096;GO:0016829;GO:0044281;GO:0003674;GO:0005575;GO:0005622;GO:0005623;GO:0005737;GO:0005815;GO:0005829;GO:0005856;GO:0005975;GO:0006091;GO:0008150;GO:0009056;GO:0009058;GO:0016829;GO:0043226;GO:0044281;GO:0048856;GO:0001889;GO:0003824;GO:0004332;GO:0004332;GO:0005515;GO:0005737;GO:0005815;GO:…	K01623	opiNOG04528;veNOG06635	G	sp|P07341|ALDOB_CHICK Fructose-bisphosphate aldolase B OS=Gallus gallus GN=ALDOB PE=2 SV=3	ENSGALG00000015544	ALDOB	Gallus gallus aldolase B, fructose-bisphosphate(ALDOB), mRNA. [Source:RefSeq mRNA;Acc:NM_001007977]
c29869_g1_i1	2847	GO:0000104;GO:0005515;GO:0005739;GO:0005739;GO:0006099;GO:0006105;GO:0007399;GO:0016491;GO:0016627;GO:0022900;GO:0022904;GO:0050660;GO:0055114;GO:0003674;GO:0006091;GO:0008150;GO:0016491;GO:0043167;	K00234	veNOG05176	C	sp|Q9YHT1|DHSA_CHICK Succinate dehydrogenase [ubiquinone] flavoprotein subunit, mitochondrial OS=Gallus gallus GN=SDHA PE=1 SV=2	ENSGALG00000013167	SDHA	Gallus gallus succinate dehydrogenase complex,subunit A, flavoprotein (Fp) (SDHA), nuclear gene encodingmitochondrial protein, mRNA. [Source:RefSeqmRNA;Acc:NM_001277398]
c29876_g1_i1	1705	GO:0005739;GO:0008152;GO:0008260;GO:0008410;GO:0016740;GO:0046952;GO:0003674;GO:0005575;GO:0005622;GO:0005623;GO:0005737;GO:0005739;GO:0008150;GO:0009056;GO:0043226;GO:0044281;	K01027	veNOG10885	C	sp|P55809|SCOT1_HUMAN Succinyl-CoA:3-ketoacid coenzyme A transferase 1, mitochondrial OS=Homo sapiens GN=OXCT1 PE=1 SV=1	ENSGALG00000014846	OXCT1	Gallus gallus 3-oxoacid CoA transferase 1 (OXCT1),nuclear gene encoding mitochondrial protein, mRNA.[Source:RefSeq mRNA;Acc:NM_001006578]
c29879_g1_i1	3066	GO:0000166;GO:0004812;GO:0004830;GO:0005515;GO:0005524;GO:0005634;GO:0005737;GO:0006412;GO:0006418;GO:0006436;GO:0016874;GO:0045765;GO:0070062;GO:0003674;GO:0005575;GO:0005622;GO:0005623;GO:0005737;GO:0006399;GO:0006412;GO:0006520;GO:0008150;GO:0009058;GO:0016874;GO:0034641;GO:0043167;GO:0044281;	K01867	veNOG02318	J	sp|Q5R4J1|SYWC_PONAB Tryptophan--tRNA ligase, cytoplasmic OS=Pongo abelii GN=WARS PE=2 SV=2	ENSGALG00000011228	WARS	tryptophanyl-tRNA synthetase [Source:HGNCSymbol;Acc:HGNC:12729]
c29880_g1_i1	693	GO:0000166;GO:0001726;GO:0004550;GO:0005524;GO:0005737;GO:0005739;GO:0005886;GO:0006165;GO:0006183;GO:0006228;GO:0006241;GO:0009117;GO:0016020;GO:0016301;GO:0016310;GO:0016740;GO:0030027;GO:0043066;GO:0045618;GO:0045682;GO:0046872;GO:0050679;GO:0003674;GO:0005575;GO:0005622;GO:0005623;GO:0005737;GO:0005739;GO:0005886;GO:0008150;GO:0009058;GO:0016301;GO:0034641;GO:0043167;GO:0043226;GO:0044281;	K00940	veNOG03063	F	sp|Q90380|NDK_COLLI Nucleoside diphosphate kinase OS=Columba livia PE=2 SV=2	ENSGALG00000002932	NME2	Gallus gallus NME/NM23 nucleoside diphosphatekinase 2 (NME2), mRNA. [Source:RefSeq mRNA;Acc:NM_205047]
c29893_g1_i1	4359	GO:0000776;GO:0005515;GO:0007093;	K11579	veNOG04562	S	sp|Q0IJ01|ZWILC_XENTR Protein zwilch homolog OS=Xenopus tropicalis GN=zwilch PE=2 SV=1	ENSGALG00000007736	ZWILCH	zwilch kinetochore protein [Source:HGNCSymbol;Acc:HGNC:25468]
c29898_g1_i1	2511	GO:0004616;GO:0005634;GO:0006098;GO:0009051;GO:0016491;GO:0016616;GO:0019322;GO:0050661;GO:0050662;GO:0055114;GO:0070062;GO:0003674;GO:0005975;GO:0008150;GO:0009056;GO:0016491;GO:0034641;GO:0044281;GO:0051186;	K00033	veNOG03492	G	sp|P52209|6PGD_HUMAN 6-phosphogluconate dehydrogenase, decarboxylating OS=Homo sapiens GN=PGD PE=1 SV=3	ENSGALG00000002797	PGD	Gallus gallus phosphogluconate dehydrogenase (PGD),mRNA. [Source:RefSeq mRNA;Acc:NM_001006303]
c29903_g1_i1	2428	GO:0001968;GO:0002250;GO:0004197;GO:0005518;GO:0005615;GO:0005764;GO:0005764;GO:0006508;GO:0006508;GO:0008233;GO:0008233;GO:0008234;GO:0016020;GO:0016787;GO:0030574;GO:0034769;GO:0043231;GO:0043236;GO:0043394;GO:0050729;GO:0051603;GO:0097067;GO:0003674;GO:0008150;GO:0008233;	K01368	veNOG06526	O	sp|P25326|CATS_BOVIN Cathepsin S OS=Bos taurus GN=CTSS PE=1 SV=2	ENSGALG00000000775	CTSS	Gallus gallus cathepsin S (CTSS), mRNA.[Source:RefSeq mRNA;Acc:NM_001031345]
c29908_g1_i1	2637	GO:0003676;GO:0004527;GO:0005634;GO:0005730;GO:0005739;GO:0005739;GO:0005925;GO:0006139;GO:0008408;GO:0090305;GO:0003674;GO:0004518;GO:0008150;GO:0034641;	K13288	veNOG11606	L	sp|A2VE52|ORN_BOVIN Oligoribonuclease, mitochondrial OS=Bos taurus GN=REXO2 PE=2 SV=1	ENSGALG00000007024	REXO2	Gallus gallus REX2, RNA exonuclease 2 homolog (S.cerevisiae) (REXO2), nuclear gene encoding mitochondrialprotein, mRNA. [Source:RefSeq mRNA;Acc:NM_001278120]
c29921_g1_i1	2643	GO:0005515;GO:0005635;GO:0034504;GO:0071763;	-	veNOG05023	S	sp|Q5JTV8|TOIP1_HUMAN Torsin-1A-interacting protein 1 OS=Homo sapiens GN=TOR1AIP1 PE=1 SV=2	ENSGALG00000027987	TOR1AIP1	torsin A interacting protein 1 [Source:HGNCSymbol;Acc:HGNC:29456]
c29927_g1_i1	839	GO:0003746;GO:0005515;GO:0005515;GO:0005853;GO:0006412;GO:0006414;GO:0003674;GO:0003723;GO:0005575;GO:0005622;GO:0005623;GO:0005737;GO:0006412;GO:0008135;GO:0008150;GO:0009058;GO:0043234;	K03232	veNOG04724	K	sp|Q6DET9|EF1B_XENTR Elongation factor 1-beta OS=Xenopus tropicalis GN=eef1b PE=2 SV=3	ENSGALG00000008590	EEF1B2	eukaryotic translation elongation factor 1 beta 2[Source:HGNC Symbol;Acc:HGNC:3208]
c29935_g1_i1	901	GO:0000166;GO:0005515;GO:0098535;GO:0098536;GO:0003674;	-	veNOG12876	S	sp|Q95JK1|CCD67_MACFA Coiled-coil domain-containing protein 67 OS=Macaca fascicularis GN=CCDC67 PE=2 SV=2	ENSGALG00000017226	CCDC67	coiled-coil domain containing 67 [Source:HGNCSymbol;Acc:HGNC:26344]
c29938_g1_i1	3924	GO:0004553;GO:0005515;GO:0005975;GO:0008284;GO:0008543;GO:0017134;GO:0090080;GO:0003674;GO:0005975;GO:0008150;GO:0016798;	-	veNOG01833	G	sp|Q86Z14|KLOTB_HUMAN Beta-klotho OS=Homo sapiens GN=KLB PE=1 SV=1	ENSGALG00000014300	KLB	klotho beta [Source:HGNC Symbol;Acc:HGNC:15527]"
c29944_g1_i1	541	-	-	veNOG02136	S	sp|Q86VY9|T200A_HUMAN Transmembrane protein 200A OS=Homo sapiens GN=TMEM200A PE=1 SV=1	ENSGALG00000002282	TMEM200A	transmembrane protein 200A [Source:HGNCSymbol;Acc:HGNC:21075]
c29947_g1_i1	2766	GO:0005737;	-	veNOG01443	D	sp|A6H754|CD37L_BOVIN Hsp90 co-chaperone Cdc37-like 1 OS=Bos taurus GN=CDC37L1 PE=2 SV=2	ENSGALG00000014448	CDC37L1	cell division cycle 37-like 1 [Source:HGNCSymbol;Acc:HGNC:17179]
c29954_g1_i1	2022	GO:0001916;GO:0002020;GO:0002821;GO:0005515;GO:0005515;GO:0005829;GO:0006915;GO:0007165;GO:0031264;GO:0031265;GO:0032729;GO:0032757;GO:0032760;GO:0032813;GO:0033077;GO:0035877;GO:0036462;GO:0042104;GO:0042802;GO:0042981;GO:0043029;GO:0043065;GO:0043123;GO:0045651;GO:0045862;GO:0045944;GO:0048535;GO:0048536;GO:0048538;GO:0051607;GO:0060340;GO:0060546;GO:0070236;GO:0071260;GO:0097049;GO:0097190;GO:…	K02373	veNOG19321	T	sp|Q61160|FADD_MOUSE Protein FADD OS=Mus musculus GN=Fadd PE=1 SV=1	ENSGALG00000007625	FADD	Fas (TNFRSF6)-associated via death domain[Source:HGNC Symbol;Acc:HGNC:3573]
c29955_g1_i1	3469	GO:0003756;GO:0005783;GO:0006457;GO:0009986;GO:0009986;GO:0009986;GO:0034976;GO:0045454;GO:0003674;GO:0005575;GO:0005622;GO:0005623;GO:0005737;GO:0005783;GO:0006457;GO:0006950;GO:0008150;GO:0016853;GO:0042592;GO:0043226;	K09585	veNOG00080	R	sp|Q96JJ7|TMX3_HUMAN Protein disulfide-isomerase TMX3 OS=Homo sapiens GN=TMX3 PE=1 SV=2	ENSGALG00000013757	TMX3	thioredoxin-related transmembrane protein 3[Source:HGNC Symbol;Acc:HGNC:24718]
c29962_g1_i1	3962	GO:0008152;GO:0016787;GO:0003674;GO:0008150;	K01044	veNOG00175	R	sp|Q04791|SASB_ANAPL Fatty acyl-CoA hydrolase precursor, medium chain OS=Anas platyrhynchos PE=1 SV=1	ENSGALG00000005114	-	Uncharacterized protein[Source:UniProtKB/TrEMBL;Acc:F1NYT3]
c29962_g1_i2	1303	GO:0008152;GO:0016787;GO:0003674;GO:0008150;	-	COG2272;veNOG00175;veNOG27936	IR	sp|Q04791|SASB_ANAPL Fatty acyl-CoA hydrolase precursor, medium chain OS=Anas platyrhynchos PE=1 SV=1	ENSGALG00000021087	-	Uncharacterized protein[Source:UniProtKB/TrEMBL;Acc:E1BYN1]
c29972_g2_i1	2556	GO:0003713;GO:0005515;GO:0016592;GO:0016592;GO:0019827;GO:0045944;	K15152	NOG37898;veNOG09690	K	sp|Q2TBU8|MED21_BOVIN Mediator of RNA polymerase II transcription subunit 21 OS=Bos taurus GN=MED21 PE=2 SV=1	ENSGALG00000027435	MED21	mediator complex subunit 21 [Source:HGNCSymbol;Acc:HGNC:11473]
c29973_g1_i1	6533	GO:0001675;GO:0001819;GO:0005515;GO:0005515;GO:0005783;GO:0005794;GO:0005794;GO:0007286;GO:0007289;GO:0008584;GO:0010629;GO:0030317;GO:0032275;GO:0033327;GO:0042742;GO:0043066;GO:0061136;GO:0071407;GO:2000845;	-	veNOG15536	K	sp|P82094|TMF1_HUMAN TATA element modulatory factor OS=Homo sapiens GN=TMF1 PE=1 SV=2	ENSGALG00000013408	TMF1	TATA element modulatory factor 1 [Source:HGNCSymbol;Acc:HGNC:11870]
c29979_g1_i1	2853	GO:0003677;GO:0003697;GO:0005515;GO:0005524;GO:0005634;GO:0005737;GO:0006281;GO:0006298;GO:0006298;GO:0006974;GO:0015630;GO:0016446;GO:0016447;GO:0030983;GO:0032138;GO:0032300;GO:0032389;GO:0032407;GO:0003674;GO:0003677;GO:0005575;GO:0005622;GO:0005623;GO:0006259;GO:0006950;GO:0008150;GO:0034641;GO:0043167;GO:0043234;	K10858	veNOG02197	L	sp|P54278|PMS2_HUMAN Mismatch repair endonuclease PMS2 OS=Homo sapiens GN=PMS2 PE=1 SV=2	ENSGALG00000003430	PMS2	PMS2 postmeiotic segregation increased 2 (S.cerevisiae) [Source:HGNC Symbol;Acc:HGNC:9122]
c30026_g1_i1	1544	GO:0005634;GO:0005634;GO:0005643;GO:0005886;GO:0006810;GO:0015031;GO:0031965;GO:0043231;GO:0045111;GO:0051028;GO:0055085;GO:0005575;GO:0005622;GO:0005623;GO:0005634;GO:0005635;GO:0006810;GO:0008150;GO:0043226;GO:0043234;GO:0055085;	K14313	veNOG05451	D	sp|Q8NFH5|NUP53_HUMAN Nucleoporin NUP53 OS=Homo sapiens GN=NUP35 PE=1 SV=1	ENSGALG00000002689	NUP35	nucleoporin 35kDa [Source:HGNCSymbol;Acc:HGNC:29797]
c30044_g1_i1	4542	GO:0004721;GO:0004725;GO:0005515;GO:0005856;GO:0006470;GO:0008138;GO:0016311;GO:0016787;GO:0016791;GO:0035335;GO:0003674;GO:0005575;GO:0005622;GO:0005623;GO:0005856;GO:0006464;GO:0008150;GO:0016791;GO:0043226;	K18025	veNOG06710	T	sp|Q62136|PTN21_MOUSE Tyrosine-protein phosphatase non-receptor type 21 OS=Mus musculus GN=Ptpn21 PE=1 SV=1	ENSGALG00000010616	PTPN21	protein tyrosine phosphatase, non-receptor type 21[Source:HGNC Symbol;Acc:HGNC:9651]
c30070_g1_i1	2808	GO:0005509;GO:0005515;GO:0005515;GO:0005576;GO:0005604;GO:0007155;GO:0008201;GO:0016525;GO:0016525;GO:0016525;GO:0031012;GO:0031012;GO:0003674;GO:0005575;GO:0005576;GO:0007155;GO:0008150;GO:0043167;	K04659	veNOG11367	W	sp|P35440|TSP2_CHICK Thrombospondin-2 OS=Gallus gallus GN=THBS2 PE=2 SV=1	ENSGALG00000011200	THBS2	Gallus gallus thrombospondin 2 (THBS2), mRNA.[Source:RefSeq mRNA;Acc:NM_001001755]
c30087_g1_i1	389	-	-	-	-	-	ENSAPLG00000009707	-	Uncharacterized protein[Source:UniProtKB/TrEMBL;Acc:U3IQ87]
c30088_g1_i1	1108	GO:0005515;GO:0005739;GO:0005743;GO:0009267;GO:0019216;GO:0031333;GO:1902957;	K09535	veNOG19676	O	sp|Q5RCP4|DJC15_PONAB DnaJ homolog subfamily C member 15 OS=Pongo abelii GN=DNAJC15 PE=2 SV=1	ENSGALG00000016965	DNAJC15	Gallus gallus DnaJ (Hsp40) homolog, subfamily C,member 15 (DNAJC15), transcript variant 1, mRNA.[Source:RefSeq mRNA;Acc:NM_001277776]
c30110_g1_i1	1357	GO:0000226;GO:0000740;GO:0004365;GO:0005515;GO:0005634;GO:0005737;GO:0005811;GO:0005829;GO:0005856;GO:0005886;GO:0005975;GO:0006006;GO:0006094;GO:0006096;GO:0006915;GO:0008017;GO:0015630;GO:0016020;GO:0016491;GO:0016620;GO:0016740;GO:0017148;GO:0030529;GO:0035605;GO:0035606;GO:0042802;GO:0043066;GO:0044281;GO:0050661;GO:0050821;GO:0051287;GO:0051402;GO:0055114;GO:0070062;GO:0071346;GO:0097452;GO:…	K00134	veNOG04304	G	sp|P00356|G3P_CHICK Glyceraldehyde-3-phosphate dehydrogenase OS=Gallus gallus GN=GAPDH PE=2 SV=3	ENSGALG00000014442	GAPDH	Gallus gallus glyceraldehyde-3-phosphatedehydrogenase (GAPDH), mRNA. [Source:RefSeqmRNA;Acc:NM_204305]
c30160_g1_i1	1286	GO:0005515;GO:0005634;	-	veNOG10381	R	sp|Q9BXL8|CDCA4_HUMAN Cell division cycle-associated protein 4 OS=Homo sapiens GN=CDCA4 PE=2 SV=1	ENSGALG00000011692	CDCA4	Gallus gallus cell division cycle associated 4(CDCA4), mRNA. [Source:RefSeq mRNA;Acc:NM_001031212]
c30178_g1_i1	2220	GO:0003735;GO:0005515;GO:0005622;GO:0005634;GO:0005737;GO:0005840;GO:0006412;GO:0016020;GO:0022625;GO:0044822;GO:0070062;GO:0003674;GO:0003735;GO:0005198;GO:0005575;GO:0005622;GO:0005623;GO:0005737;GO:0005840;GO:0006412;GO:0008150;GO:0009058;GO:0043226;	K02908	COG1911;veNOG21152	J	sp|P67884|RL30_OPHHA 60S ribosomal protein L30 OS=Ophiophagus hannah GN=RPL30 PE=3 SV=2	ENSGALG00000008212	RPL30	ribosomal protein L30 [Source:HGNCSymbol;Acc:HGNC:10333]
c30184_g1_i1	869	GO:0004869;GO:0005576;GO:0010466;GO:0010951;GO:0030414;GO:0003674;GO:0005575;GO:0005576;GO:0008150;GO:0030234;	K13899	veNOG24705	T	sp|P81061|CYT_COTJA Cystatin OS=Coturnix coturnix japonica PE=1 SV=1	ENSGALG00000028520	CST3	Gallus gallus cystatin C (CST3), mRNA.[Source:RefSeq mRNA;Acc:NM_205500]
c30193_g1_i1	1940	GO:0001649;GO:0005783;GO:0006886;GO:0006888;GO:0016020;GO:0016021;GO:0070973;GO:0005575;GO:0005622;GO:0005623;GO:0005737;GO:0005783;GO:0006810;GO:0008150;GO:0043226;	-	veNOG03281	U	sp|Q9UHQ4|BAP29_HUMAN B-cell receptor-associated protein 29 OS=Homo sapiens GN=BCAP29 PE=1 SV=2	ENSGALG00000008009	BCAP29	Gallus gallus B-cell receptor-associated protein 29(BCAP29), mRNA. [Source:RefSeq mRNA;Acc:NM_001097645]
c30194_g1_i1	2435	GO:0003713;GO:0003714;GO:0005515;GO:0005634;GO:0008270;GO:0045892;GO:0045893;GO:0000988;GO:0003674;GO:0005575;GO:0005622;GO:0005623;GO:0005634;GO:0008150;GO:0043167;GO:0043226;	K11468	veNOG00395	K	sp|Q8IY57|YAF2_HUMAN YY1-associated factor 2 OS=Homo sapiens GN=YAF2 PE=1 SV=3	ENSGALG00000009540	YAF2	Gallus gallus YY1 associated factor 2 (YAF2), mRNA.[Source:RefSeq mRNA;Acc:NM_001007850]
c30197_g1_i2	1029	GO:0003824;GO:0005515;GO:0005737;GO:0005737;GO:0005829;GO:0006163;GO:0006260;GO:0016787;GO:0031625;GO:0032435;GO:0042802;GO:0047710;GO:0047710;GO:0070062;GO:0072332;GO:0003674;	K01522	veNOG19546	K	sp|P49789|FHIT_HUMAN Bis(5'-adenosyl)-triphosphatase OS=Homo sapiens GN=FHIT PE=1 SV=3	ENSGALG00000007172	FHIT	Gallus gallus fragile histidine triad (FHIT),transcript variant 2, mRNA. [Source:RefSeqmRNA;Acc:NM_001277803]
c30198_g1_i1	6494	-	K15601	veNOG02308	K	sp|Q7LBC6|KDM3B_HUMAN Lysine-specific demethylase 3B OS=Homo sapiens GN=KDM3B PE=1 SV=2	ENSGALG00000007663	KDM3B	lysine (K)-specific demethylase 3B [Source:HGNCSymbol;Acc:HGNC:1337]
c30200_g1_i1	1716	GO:0004889;GO:0004889;GO:0005216;GO:0005230;GO:0005515;GO:0005886;GO:0005892;GO:0005892;GO:0006810;GO:0006811;GO:0006812;GO:0006937;GO:0006940;GO:0007165;GO:0007171;GO:0007271;GO:0007399;GO:0007626;GO:0014056;GO:0015464;GO:0016020;GO:0016021;GO:0030054;GO:0034220;GO:0035095;GO:0035095;GO:0042391;GO:0045202;GO:0045211;GO:0048814;GO:0060079;GO:0060084;GO:0060084;GO:0003674;GO:0005575;GO:0005623;GO:…	-	veNOG00733;veNOG02676	T	sp|P09481|ACHA3_CHICK Neuronal acetylcholine receptor subunit alpha-3 OS=Gallus gallus GN=CHRNA3 PE=2 SV=2	ENSGALG00000003014	CHRNA3	Gallus gallus cholinergic receptor, nicotinic,alpha 3 (CHRNA3), mRNA. [Source:RefSeqmRNA;Acc:NM_204416]
c30207_g1_i1	7060	GO:0000166;GO:0000902;GO:0005515;GO:0005524;GO:0005829;GO:0000902;GO:0003674;GO:0008150;GO:0043167;GO:0048856;	K09485	COG0443;veNOG06575	O	sp|O95757|HS74L_HUMAN Heat shock 70 kDa protein 4L OS=Homo sapiens GN=HSPA4L PE=1 SV=3	ENSGALG00000010185	HSPA4L	Gallus gallus heat shock 70kDa protein 4-like(HSPA4L), mRNA. [Source:RefSeq mRNA;Acc:NM_001012576]
c30245_g1_i2	3518	GO:0000139;GO:0005338;GO:0005351;GO:0006810;GO:0008643;GO:0015780;GO:0015992;GO:0016020;GO:0016021;GO:0055085;GO:1901679;GO:0003674;GO:0005575;GO:0005622;GO:0005623;GO:0005737;GO:0005794;GO:0006810;GO:0008150;GO:0022857;GO:0043226;GO:0055085;	K15274	veNOG09289	G	sp|Q5R4D7|S35A5_PONAB Probable UDP-sugar transporter protein SLC35A5 OS=Pongo abelii GN=SLC35A5 PE=2 SV=1	ENSGALG00000015197	SLC35A5	solute carrier family 35, member A5 [Source:HGNCSymbol;Acc:HGNC:20792]
c30248_g1_i1	865	GO:0008092;GO:0016020;GO:0016021;GO:0003674;GO:0005575;GO:0008092;	K16337	veNOG11603	T	sp|P26261|SDC3_CHICK Syndecan-3 OS=Gallus gallus GN=SDC3 PE=2 SV=2	ENSGALG00000000569	SDC3	Gallus gallus syndecan 3 (SDC3), mRNA.[Source:RefSeq mRNA;Acc:NM_205383]
c30274_g1_i1	1905	GO:0005515;GO:0005768;GO:0006886;GO:0006915;GO:0035091;GO:0003674;GO:0005575;GO:0005622;GO:0005623;GO:0005737;GO:0005768;GO:0006810;GO:0008150;GO:0008219;GO:0008289;GO:0043167;GO:0043226;	K17921	veNOG00384	U	sp|Q9UNH6|SNX7_HUMAN Sorting nexin-7 OS=Homo sapiens GN=SNX7 PE=1 SV=1	ENSGALG00000005478	SNX7	sorting nexin 7 [Source:HGNCSymbol;Acc:HGNC:14971]
c30337_g1_i1	437	GO:0004871;GO:0004930;GO:0004984;GO:0005886;GO:0007165;GO:0007186;GO:0007608;GO:0016020;GO:0016021;GO:0050896;GO:0050911;GO:0003674;GO:0004871;GO:0005575;GO:0005623;GO:0005886;GO:0007165;GO:0008150;GO:0050877;	-	meNOG14437;veNOG01112;veNOG03123	T	sp|Q8NGX9|OR6P1_HUMAN Olfactory receptor 6P1 OS=Homo sapiens GN=OR6P1 PE=3 SV=1	ENSGALG00000027094	OR11A1	olfactory receptor, family 11, subfamily A, member1 [Source:HGNC Symbol;Acc:HGNC:8176]
c30378_g1_i1	1365	GO:0005198;GO:0005212;GO:0005515;GO:0005737;GO:0005737;GO:0005882;GO:0005882;GO:0005886;GO:0007010;GO:0045104;GO:0045104;GO:0048469;GO:0070307;GO:0003674;GO:0005198;GO:0005575;GO:0005622;GO:0005623;GO:0005856;GO:0007010;GO:0008150;GO:0043226;GO:0043234;	-	veNOG03920	Z	sp|Q6NVD9|BFSP2_MOUSE Phakinin OS=Mus musculus GN=Bfsp2 PE=1 SV=1	ENSGALG00000011712	CP49	CP49 protein; Uncharacterized protein[Source:UniProtKB/TrEMBL;Acc:Q90976]
c30419_g1_i1	807	GO:0005515;GO:0005515;GO:0007165;GO:0007411;GO:0009986;GO:0021859;GO:2001222;GO:0003674;GO:0007165;GO:0008150;	-	veNOG01390	T	sp|Q6UXZ4|UNC5D_HUMAN Netrin receptor UNC5D OS=Homo sapiens GN=UNC5D PE=2 SV=1	ENSGALG00000001608	UNC5D	unc-5 homolog D (C. elegans) [Source:HGNCSymbol;Acc:HGNC:18634]
c30460_g1_i1	1418	GO:0016021;GO:0005575;	-	veNOG13486	S	sp|H3BS89|T178B_HUMAN Transmembrane protein 178B OS=Homo sapiens GN=TMEM178B PE=2 SV=1	ENSGALG00000028444	TMEM178B	Gallus gallus transmembrane protein 178B(TMEM178B), mRNA. [Source:RefSeq mRNA;Acc:NM_001195276]
c30462_g1_i1	895	-	-	maNOG19208;opiNOG11815;veNOG23848	R	-	ENSGALG00000027974	-	Uncharacterized protein[Source:UniProtKB/TrEMBL;Acc:R4GGU1]
c30474_g1_i1	1859	GO:0004842;GO:0005515;GO:0005737;GO:0008270;GO:0046872;GO:0003674;GO:0043167;	-	veNOG00016;veNOG30912	O	sp|D3ZBM4|RN182_RAT E3 ubiquitin-protein ligase RNF182 OS=Rattus norvegicus GN=Rnf182 PE=3 SV=1	ENSGALG00000012700	RNF182	ring finger protein 182 [Source:HGNCSymbol;Acc:HGNC:28522]
c30508_g1_i2	2381	GO:0003810;GO:0003824;GO:0005509;GO:0005737;GO:0018149;GO:0030216;GO:0031234;GO:0043163;GO:0046872;GO:0051262;GO:0070062;GO:0003674;GO:0006464;GO:0008150;GO:0016746;GO:0043167;	K05620	veNOG01230	O	sp|Q08188|TGM3_HUMAN Protein-glutamine gamma-glutamyltransferase E OS=Homo sapiens GN=TGM3 PE=1 SV=4	ENSGALG00000004804	TGM3	transglutaminase 3 [Source:HGNCSymbol;Acc:HGNC:11779]
c30509_g1_i1	302	GO:0004725;GO:0005515;GO:0005545;GO:0005856;GO:0005923;GO:0006470;GO:0016311;GO:0016323;GO:0016791;GO:0035335;GO:0070830;GO:0003674;GO:0005575;GO:0005622;GO:0005623;GO:0005856;GO:0005886;GO:0006464;GO:0008150;GO:0008289;GO:0016791;GO:0022607;GO:0034330;GO:0043167;GO:0043226;	-	veNOG33764	T	-	ENSAPLG00000001314	-	Uncharacterized protein[Source:UniProtKB/TrEMBL;Acc:U3I0W2]
c30543_g1_i1	1692	GO:0004842;GO:0005634;GO:0016874;GO:0016881;GO:0070534;GO:0070936;GO:0070979;GO:0003674;GO:0016874;	K06689	COG5078;roNOG15530;veNOG02690	O	sp|P52483|UB2E3_MOUSE Ubiquitin-conjugating enzyme E2 E3 OS=Mus musculus GN=Ube2e3 PE=1 SV=2	ENSGALG00000020793	UBE2E3	Gallus gallus ubiquitin-conjugating enzyme E2E 3(UBE2E3), mRNA. [Source:RefSeq mRNA;Acc:NM_001195424]
c30597_g1_i1	669	GO:0003700;GO:0005515;GO:0005634;GO:0005737;GO:0006355;GO:0008284;GO:0043065;GO:0043066;GO:0001071;GO:0003674;GO:0008150;	-	veNOG09157	K	sp|P62500|T22D1_MOUSE TSC22 domain family protein 1 OS=Mus musculus GN=Tsc22d1 PE=2 SV=2	ENSAPLG00000005147	TSC22D1	TSC22 domain family, member 1 [Source:HGNCSymbol;Acc:HGNC:16826]
c30669_g1_i1	506	GO:0005179;GO:0005576;GO:0005615;GO:0060127;GO:0070459;GO:0003674;GO:0005575;GO:0005576;GO:0005615;GO:0006810;GO:0007267;GO:0008150;GO:0030154;GO:0048856;GO:0005179;GO:0005576;GO:0010628;GO:0070459;GO:0090277;GO:0003674;GO:0005575;GO:0005576;GO:0006810;GO:0007267;GO:0008150;GO:0005179;GO:0005179;GO:0005515;GO:0005576;GO:0005615;GO:0009966;GO:0010579;GO:0010579;GO:0032880;GO:0032880;GO:0045732;GO:…	K05264	veNOG08730	T	sp|P48143|VIP_CHICK VIP peptides OS=Gallus gallus GN=VIP PE=1 SV=1	ENSGALG00000013604	VIP	Gallus gallus vasoactive intestinal peptide (VIP),transcript variant 2, mRNA. [Source:RefSeqmRNA;Acc:NM_001177309]
c30669_g1_i2	757	GO:0005179;GO:0005576;GO:0005615;GO:0060127;GO:0070459;GO:0003674;GO:0005575;GO:0005576;GO:0005615;GO:0006810;GO:0007267;GO:0008150;GO:0030154;GO:0048856;GO:0005179;GO:0005576;GO:0010628;GO:0070459;GO:0090277;GO:0003674;GO:0005575;GO:0005576;GO:0006810;GO:0007267;GO:0008150;GO:0005179;GO:0005179;GO:0005515;GO:0005576;GO:0005615;GO:0009966;GO:0010579;GO:0010579;GO:0032880;GO:0032880;GO:0045732;GO:…	K05264	veNOG08730	T	sp|P45644|VIP_MELGA VIP peptides OS=Meleagris gallopavo GN=VIP PE=2 SV=1	ENSGALG00000013604	VIP	Gallus gallus vasoactive intestinal peptide (VIP),transcript variant 2, mRNA. [Source:RefSeqmRNA;Acc:NM_001177309]
c30692_g2_i1	1114	-	-	-	-	-	ENSGALG00000027403	-	Uncharacterized protein[Source:UniProtKB/TrEMBL;Acc:R4GIR7]
c30758_g1_i1	217	GO:0004180;GO:0004181;GO:0006508;GO:0008270;GO:0003674;GO:0008150;GO:0008233;GO:0043167;	-	veNOG01094	R	sp|Q504N0|CBPA2_MOUSE Carboxypeptidase A2 OS=Mus musculus GN=Cpa2 PE=2 SV=1	ENSGALG00000008048	CPA2	Gallus gallus carboxypeptidase A2 (pancreatic)(CPA2), mRNA. [Source:RefSeq mRNA;Acc:NM_001257214]
c30807_g1_i2	3066	GO:0005622;GO:0006810;GO:0070062;GO:0005575;GO:0005622;GO:0005623;GO:0006810;GO:0008150;	-	veNOG08138	TI	sp|Q9TR36|PIPNB_BOVIN Phosphatidylinositol transfer protein beta isoform OS=Bos taurus GN=PITPNB PE=1 SV=3	ENSGALG00000005654	PITPNB	Gallus gallus phosphatidylinositol transferprotein, beta (PITPNB), mRNA. [Source:RefSeqmRNA;Acc:NM_001039266]
c30834_g1_i1	2252	GO:0005515;GO:0005813;GO:0005868;GO:0016020;GO:0042802;	K10419	veNOG23006	Z	sp|Q9NP97|DLRB1_HUMAN Dynein light chain roadblock-type 1 OS=Homo sapiens GN=DYNLRB1 PE=1 SV=3	ENSGALG00000001913	DYNLRB1	dynein, light chain, roadblock-type 1 [Source:HGNCSymbol;Acc:HGNC:15468]
c30866_g1_i2	1631	-	K04860	NOG01453;homNOG09547;veNOG01688	TWPU	sp|Q8IZS8|CA2D3_HUMAN Voltage-dependent calcium channel subunit alpha-2/delta-3 OS=Homo sapiens GN=CACNA2D3 PE=1 SV=1	ENSGALG00000005400	CACNA2D3	calcium channel, voltage-dependent, alpha 2/deltasubunit 3 [Source:HGNC Symbol;Acc:HGNC:15460]
c30925_g1_i1	689	GO:0005739;GO:0005840;GO:0044822;GO:0005575;GO:0005622;GO:0005623;GO:0005737;GO:0005840;GO:0043226;	K02888	veNOG07856	J	sp|Q2TBS2|RM21_BOVIN 39S ribosomal protein L21, mitochondrial OS=Bos taurus GN=MRPL21 PE=1 SV=1	ENSGALG00000004362	MRPL21	Gallus gallus mitochondrial ribosomal protein L21(MRPL21), nuclear gene encoding mitochondrial protein,mRNA. [Source:RefSeq mRNA;Acc:NM_001199518]
c30971_g1_i1	2640	GO:0005515;GO:0005546;GO:0005856;GO:0043197;GO:0051835;GO:0003674;GO:0005575;GO:0005622;GO:0005623;GO:0005856;GO:0043226;	-	veNOG00765	R	sp|Q14CM0|FRPD4_HUMAN FERM and PDZ domain-containing protein 4 OS=Homo sapiens GN=FRMPD4 PE=1 SV=1	ENSGALG00000016594	FRMPD4	FERM and PDZ domain containing 4 [Source:HGNCSymbol;Acc:HGNC:29007]
c30976_g1_i1	775	GO:0001525;GO:0005515;GO:0005515;GO:0005622;GO:0005635;GO:0005783;GO:0005783;GO:0007399;GO:0007413;GO:0016020;GO:0016021;GO:0021801;GO:0030176;GO:0030308;GO:0030334;GO:0030517;GO:0042995;GO:0043025;GO:0044822;GO:0051960;GO:0060317;GO:0070062;GO:0071786;GO:2000172;GO:0005575;	-	veNOG10483	U	sp|Q9NQC3|RTN4_HUMAN Reticulon-4 OS=Homo sapiens GN=RTN4 PE=1 SV=2	ENSAPLG00000005665	RTN4	reticulon 4 [Source:HGNC Symbol;Acc:HGNC:14085]"
c30985_g1_i1	2943	-	-	veNOG31690	R	-	ENSGALG00000023565	-	Uncharacterized protein[Source:UniProtKB/TrEMBL;Acc:E1C8Q9]
c31015_g1_i1	825	GO:0003735;GO:0005622;GO:0005840;GO:0006412;GO:0016020;GO:0022625;GO:0044822;GO:0003674;GO:0003735;GO:0005198;GO:0005575;GO:0005622;GO:0005623;GO:0005737;GO:0005840;GO:0006412;GO:0008150;GO:0009058;GO:0043226;	K02912	veNOG19428	J	sp|Q3SZQ6|RL32_BOVIN 60S ribosomal protein L32 OS=Bos taurus GN=RPL32 PE=2 SV=3	ENSGALG00000027142	RPL32	Gallus gallus ribosomal protein L32 (RPL32), mRNA.[Source:RefSeq mRNA;Acc:NM_001252255]
c31168_g1_i2	3858	GO:0005515;GO:0005622;GO:0006497;GO:0006914;GO:0019777;GO:0031401;GO:0032446;GO:0034263;	K17888	veNOG08849	S	sp|Q8R1P4|ATG10_MOUSE Ubiquitin-like-conjugating enzyme ATG10 OS=Mus musculus GN=Atg10 PE=1 SV=1	ENSGALG00000027714	ATG10	autophagy related 10 [Source:HGNCSymbol;Acc:HGNC:20315]
c31184_g1_i1	281	GO:0008152;GO:0016491;GO:0055114;GO:0003674;GO:0008150;GO:0016491;	-	-	-	-	ENSAPLG00000007313	DHRS12	dehydrogenase/reductase (SDR family) member 12[Source:HGNC Symbol;Acc:HGNC:25832]
c31473_g1_i2	1080	GO:0001934;GO:0004674;GO:0005085;GO:0005088;GO:0005515;GO:0005622;GO:0006468;GO:0007264;GO:0008152;GO:0016772;GO:0021707;GO:0030425;GO:0032045;GO:0032318;GO:0043025;GO:0043547;GO:0048814;GO:0050773;GO:0051056;GO:0003674;GO:0005575;GO:0005622;GO:0005623;GO:0007165;GO:0008150;	-	veNOG00075	T	sp|Q0KK55|VKIND_MOUSE Protein very KIND OS=Mus musculus GN=Kndc1 PE=1 SV=2	ENSGALG00000007007	KNDC1	kinase non-catalytic C-lobe domain (KIND)containing 1 [Source:HGNC Symbol;Acc:HGNC:29374]
c31676_g1_i1	1772	GO:0005198;GO:0005739;GO:0016226;GO:0046872;GO:0051536;GO:0003674;GO:0005198;GO:0005575;GO:0005622;GO:0005623;GO:0005737;GO:0005739;GO:0008150;GO:0009058;GO:0022607;GO:0043167;GO:0043226;	K13628	veNOG19235	P	sp|Q5ZJ74|ISCA1_CHICK Iron-sulfur cluster assembly 1 homolog, mitochondrial OS=Gallus gallus GN=ISCA1 PE=2 SV=1	ENSGALG00000012606	ISCA1	Gallus gallus iron-sulfur cluster assembly 1homolog (S. cerevisiae) (ISCA1), nuclear gene encodingmitochondrial protein, mRNA. [Source:RefSeqmRNA;Acc:NM_001271936]
c31716_g1_i1	794	GO:0003779;GO:0005515;GO:0005515;GO:0005737;GO:0005737;GO:0005856;GO:0005925;GO:0008307;GO:0030056;GO:0030506;GO:0031424;GO:0031581;GO:0042383;GO:0043292;GO:0044822;GO:0045111;GO:0070062;GO:0003674;GO:0005575;GO:0005622;GO:0005623;GO:0005737;GO:0005856;GO:0008092;GO:0008150;GO:0030154;GO:0043226;GO:0048856;	-	-	-	-	ENSAPLG00000008920	PLEC	plectin [Source:HGNC Symbol;Acc:HGNC:9069]"
c31788_g1_i1	316	GO:0001725;GO:0001882;GO:0003779;GO:0005515;GO:0005515;GO:0005615;GO:0005634;GO:0005737;GO:0005737;GO:0005911;GO:0030018;GO:0030529;GO:0030863;GO:0031143;GO:0043234;GO:0044822;GO:0048471;GO:0048549;GO:0051015;GO:0051015;GO:0051017;GO:0051271;GO:0051272;GO:0070062;GO:0070830;GO:1902396;GO:0003674;GO:0008092;	-	veNOG05980	Z	sp|Q7TPR4|ACTN1_MOUSE Alpha-actinin-1 OS=Mus musculus GN=Actn1 PE=1 SV=1	ENSGALG00000014305	ACTN4	Gallus gallus actinin, alpha 4 (ACTN4), mRNA.[Source:RefSeq mRNA;Acc:NM_205126]
c31892_g1_i1	648	-	-	meNOG03170;veNOG12925	S	-	ENSGALG00000028830	CCDC42B	coiled-coil domain containing 42B [Source:HGNCSymbol;Acc:HGNC:37100]
c31940_g1_i1	623	GO:0005515;GO:0005886;GO:0005886;GO:0007155;GO:0007626;GO:0007631;GO:0010976;GO:0016020;GO:0016337;GO:0031225;GO:0070062;GO:0003674;GO:0005575;GO:0005623;GO:0005886;GO:0007155;GO:0008150;	K06775	veNOG09387	T	sp|Q9W6V2|NEGR1_CHICK Neuronal growth regulator 1 OS=Gallus gallus GN=NEGR1 PE=1 SV=1	ENSGALG00000011350	NEGR1	Gallus gallus neuronal growth regulator 1 (NEGR1),mRNA. [Source:RefSeq mRNA;Acc:NM_204856]
c32204_g1_i1	2583	GO:0005515;GO:0044822;	-	opiNOG31186;veNOG05537	K	sp|P20290|BTF3_HUMAN Transcription factor BTF3 OS=Homo sapiens GN=BTF3 PE=1 SV=1	ENSGALG00000013512	BTF3	basic transcription factor 3 [Source:HGNCSymbol;Acc:HGNC:1125]
c32267_g1_i1	2736	GO:0005515;GO:0005783;GO:0005793;GO:0005794;GO:0006810;GO:0006886;GO:0007030;GO:0016020;GO:0016021;GO:0034260;GO:0043231;GO:0048598;GO:0072661;GO:0005575;GO:0006810;GO:0008150;	-	veNOG09418	U	sp|P49020|TMED2_CRIGR Transmembrane emp24 domain-containing protein 2 (Fragment) OS=Cricetulus griseus GN=TMED2 PE=1 SV=1	ENSGALG00000003307	TMED2	Gallus gallus transmembrane emp24 domaintrafficking protein 2 (TMED2), mRNA. [Source:RefSeqmRNA;Acc:NM_001006186]
c32408_g2_i1	414	GO:0001764;GO:0002930;GO:0003677;GO:0003700;GO:0005515;GO:0005634;GO:0006355;GO:0006355;GO:0006357;GO:0008270;GO:0008283;GO:0009953;GO:0010468;GO:0021587;GO:0021954;GO:0030182;GO:0030199;GO:0030901;GO:0035108;GO:0035265;GO:0043010;GO:0043565;GO:0045944;GO:0046872;GO:0071542;GO:0001071;GO:0003674;GO:0003677;GO:0005575;GO:0005622;GO:0005623;GO:0005634;GO:0008150;GO:0043167;GO:0043226;	K09371	KOG0490;veNOG00788	K	sp|P53413|LMX1B_CHICK LIM/homeobox protein LMX-1.2 OS=Gallus gallus GN=LMX1B PE=2 SV=2	ENSGALG00000000936	LMX1B	Gallus gallus LIM homeobox transcription factor 1,beta (LMX1B), mRNA. [Source:RefSeq mRNA;Acc:NM_205358]
c32433_g1_i1	630	GO:0007601;GO:0007608;	K17609	veNOG04535	R	sp|Q9D531|NXNL2_MOUSE Nucleoredoxin-like protein 2 OS=Mus musculus GN=Nxnl2 PE=2 SV=1	ENSGALG00000026598	NXNL2	nucleoredoxin-like 2 [Source:HGNCSymbol;Acc:HGNC:30482]
c32495_g1_i1	362	GO:0005125;GO:0005576;GO:0006954;GO:0003674;GO:0005575;GO:0005576;GO:0006950;GO:0008150;	-	veNOG20566	R	-	ENSGALG00000016678	IL17F	Gallus gallus interleukin 17F (IL17F), mRNA.[Source:RefSeq mRNA;Acc:NM_204460]
c32612_g1_i2	453	GO:0003676;GO:0046872;GO:0003674;GO:0043167;	-	KOG1721;veNOG01478;veNOG13758	K	sp|Q7Z3I7|ZN572_HUMAN Zinc finger protein 572 OS=Homo sapiens GN=ZNF572 PE=2 SV=1	ENSGALG00000026774	-	Uncharacterized protein[Source:UniProtKB/TrEMBL;Acc:R4GI91]
c32670_g1_i1	691	GO:0000902;GO:0000902;GO:0001667;GO:0003779;GO:0005515;GO:0005737;GO:0006898;GO:0007010;GO:0030036;GO:0030036;GO:0030864;GO:0070062;GO:0000902;GO:0003674;GO:0007010;GO:0008092;GO:0008150;GO:0048856;	-	-	-	-	ENSAPLG00000011906	CAP1	CAP, adenylate cyclase-associated protein 1 (yeast)[Source:HGNC Symbol;Acc:HGNC:20040]
c32750_g1_i1	333	GO:0003700;GO:0004871;GO:0005198;GO:0005882;GO:0006355;GO:0007165;GO:0045095;GO:0001071;GO:0003674;GO:0004871;GO:0005198;GO:0005575;GO:0005622;GO:0005623;GO:0005856;GO:0007165;GO:0008150;GO:0043226;GO:0043234;	-	veNOG01519	Z	sp|Q8BGZ7|K2C75_MOUSE Keratin, type II cytoskeletal 75 OS=Mus musculus GN=Krt75 PE=1 SV=1	ENSGALG00000002349	KRT6A	Gallus gallus keratin 6A (KRT6A), mRNA.[Source:RefSeq mRNA;Acc:NM_001001313]
c32784_g1_i1	297	GO:0000287;GO:0004449;GO:0006099;GO:0016491;GO:0016616;GO:0051287;GO:0055114;GO:0003674;GO:0006091;GO:0008150;GO:0016491;GO:0043167;GO:0000287;GO:0004449;GO:0005634;GO:0005739;GO:0005739;GO:0006099;GO:0016491;GO:0016616;GO:0051287;GO:0055114;GO:0003674;GO:0006091;GO:0008150;GO:0016491;GO:0043167;	-	COG0473;opiNOG07657	E	sp|Q9VWH4|IDH3A_DROME Probable isocitrate dehydrogenase [NAD] subunit alpha, mitochondrial OS=Drosophila melanogaster GN=l(1)G0156 PE=2 SV=1	ENSGALG00000003303	IDH3A	isocitrate dehydrogenase [Source:RefSeqpeptide;Acc:NP_001005808]
c32796_g1_i1	1071	-	-	veNOG00519	S	sp|Q9HAI6|CX021_HUMAN Uncharacterized protein CXorf21 OS=Homo sapiens GN=CXorf21 PE=2 SV=1	ENSGALG00000016286	CXorf21	chromosome X open reading frame 21 [Source:HGNCSymbol;Acc:HGNC:25667]
c32843_g1_i1	1042	GO:0004896;GO:0004925;GO:0005515;GO:0005515;GO:0007171;GO:0007259;GO:0009986;GO:0016020;GO:0017046;GO:0019221;GO:0030155;GO:0030856;GO:0038161;GO:0060736;GO:0003674;GO:0004871;GO:0005575;GO:0007165;GO:0008150;	K05081	veNOG11951	T	sp|Q04594|PRLR_CHICK Prolactin receptor OS=Gallus gallus GN=PRLR PE=2 SV=1	ENSGALG00000003446	PRLR	Gallus gallus prolactin receptor (PRLR), mRNA.[Source:RefSeq mRNA;Acc:NM_204854]
c32929_g1_i1	366	GO:0005515;GO:0005737;GO:0003674;	-	veNOG03673	R	sp|P59900|EMIL3_MOUSE EMILIN-3 OS=Mus musculus GN=Emilin3 PE=2 SV=1	ENSGALG00000025916	EMILIN3	elastin microfibril interfacer 3 [Source:HGNCSymbol;Acc:HGNC:16123]
c32971_g1_i1	1103	GO:0000122;GO:0001666;GO:0003677;GO:0005634;GO:0005634;GO:0005737;GO:0006351;GO:0006357;GO:0030154;GO:0035019;GO:0043565;GO:0046983;GO:0070888;GO:0003674;GO:0003677;	K09067	opiNOG40968;veNOG10819	K	sp|Q06234|ASCL1_XENLA Achaete-scute homolog 1 OS=Xenopus laevis GN=ascl1 PE=2 SV=1	ENSGALG00000023607	ASCL2	achaete-scute family bHLH transcription factor 2[Source:HGNC Symbol;Acc:HGNC:739]
c32987_g1_i1	2924	GO:0004043;GO:0005515;GO:0005737;GO:0005739;GO:0005739;GO:0008152;GO:0016491;GO:0016620;GO:0055114;GO:0070062;GO:0003674;GO:0008150;GO:0016491;	K14085	veNOG02695	C	sp|Q2KJC9|AL7A1_BOVIN Alpha-aminoadipic semialdehyde dehydrogenase OS=Bos taurus GN=ALDH7A1 PE=2 SV=4	ENSGALG00000008229	ALDH7A1	aldehyde dehydrogenase 7 family, member A1[Source:HGNC Symbol;Acc:HGNC:877]
c33027_g1_i1	1826	-	-	veNOG00191	S	sp|Q5R5W9|CE022_PONAB UPF0489 protein C5orf22 homolog OS=Pongo abelii PE=2 SV=1	ENSGALG00000012909	C5orf22	chromosome 5 open reading frame 22 [Source:HGNCSymbol;Acc:HGNC:25639]
c33065_g1_i1	1060	GO:0000978;GO:0001077;GO:0001757;GO:0003677;GO:0003682;GO:0003700;GO:0003700;GO:0005634;GO:0006355;GO:0043565;GO:0045944;GO:0071837;GO:0001071;GO:0003674;GO:0003677;GO:0005575;GO:0005622;GO:0005623;GO:0005634;GO:0008150;GO:0043226;	K09322	veNOG10501	K	sp|P32442|MEOX1_MOUSE Homeobox protein MOX-1 OS=Mus musculus GN=Meox1 PE=2 SV=1	ENSGALG00000001191	GGMOXR1	Gallus gallus mesenchyme homeobox 1 (MEOX1), mRNA.[Source:RefSeq mRNA;Acc:NM_204765]
c33077_g1_i1	733	GO:0005739;GO:0016020;GO:0016021;GO:0005575;	K03956	veNOG20191	C	sp|Q8HXG6|NDUAB_BOVIN NADH dehydrogenase [ubiquinone] 1 alpha subcomplex subunit 11 OS=Bos taurus GN=NDUFA11 PE=1 SV=3	ENSGALG00000021692	-	Uncharacterized protein[Source:UniProtKB/TrEMBL;Acc:F1NVW7]
c33258_g1_i1	335	-	-	NOG20986;NOG229567;opiNOG11815;opiNOG37794;veNOG23848	SR	sp|P06882|THYG_RAT Thyroglobulin OS=Rattus norvegicus GN=Tg PE=1 SV=4	ENSGALG00000027176	-	Uncharacterized protein[Source:UniProtKB/TrEMBL;Acc:R4GJP7]
c33283_g1_i1	902	GO:0005515;GO:0008270;GO:0046907;GO:0003674;GO:0006810;GO:0008150;GO:0043167;	-	-	-	-	ENSGALG00000001269	-	Uncharacterized protein[Source:UniProtKB/TrEMBL;Acc:E1C2L8]
c33319_g1_i1	2221	GO:0005615;GO:0005575;GO:0005576;GO:0005615;	K03984	veNOG01217	V	sp|O00394|A1AT_CHLAE Alpha-1-antitrypsin (Fragment) OS=Chlorocebus aethiops GN=SERPINA1 PE=2 SV=1	ENSGALG00000023070	SERPINA1	Gallus gallus serpin peptidase inhibitor, clade A(alpha-1 antiproteinase, antitrypsin), member 1(SERPINA1), mRNA. [Source:RefSeq mRNA;Acc:NM_001277493]
c33365_g1_i1	2934	GO:0000122;GO:0001226;GO:0004535;GO:0005515;GO:0005634;GO:0005737;GO:0006355;GO:0010606;GO:0016020;GO:0030014;GO:0033147;GO:0090503;GO:2000036;GO:2000036;GO:0005575;GO:0005622;GO:0005623;GO:0005634;GO:0008150;GO:0043226;	K12605	COG5601;veNOG11866	K	sp|Q9NZN8|CNOT2_HUMAN CCR4-NOT transcription complex subunit 2 OS=Homo sapiens GN=CNOT2 PE=1 SV=1	ENSGALG00000010042	CNOT2	Gallus gallus CCR4-NOT transcription complex,subunit 2 (CNOT2), mRNA. [Source:RefSeqmRNA;Acc:NM_001012808]
c33593_g2_i1	1330	GO:0005515;GO:0005622;GO:0008270;GO:0032897;GO:0043123;GO:0045087;GO:0046596;GO:0046872;GO:0051091;GO:0051092;GO:1902186;GO:0003674;GO:0005575;GO:0005622;GO:0005623;GO:0043167;	K12030	NOG00659;veNOG02513	OR	sp|Q80V85|TRI62_MOUSE Tripartite motif-containing protein 62 OS=Mus musculus GN=Trim62 PE=2 SV=1	ENSGALG00000028437	TRIM62	tripartite motif containing 62 [Source:HGNCSymbol;Acc:HGNC:25574]
c33750_g1_i1	1391	GO:0000139;GO:0005768;GO:0005794;GO:0007212;GO:0016020;GO:0016021;GO:0016328;GO:0032051;GO:0045211;GO:0048268;GO:0003674;GO:0005575;GO:0005622;GO:0005623;GO:0005737;GO:0005794;GO:0006461;GO:0006810;GO:0007165;GO:0008150;GO:0016192;GO:0022607;GO:0043226;GO:0061024;GO:0065003;	-	veNOG10037	S	sp|Q8QFP1|NSG1_CHICK Neuron-specific protein family member 1 OS=Gallus gallus GN=NSG1 PE=2 SV=1	ENSGALG00000015010	NSG1	Gallus gallus neuron specific gene family member 1(NSG1), mRNA. [Source:RefSeq mRNA;Acc:NM_204565]
c33805_g1_i1	342	GO:0000166;GO:0003676;GO:0003723;GO:0003674;GO:0003723;GO:0000166;GO:0003676;GO:0003723;GO:0003725;GO:0003730;GO:0005515;GO:0005515;GO:0005634;GO:0005634;GO:0005737;GO:0006417;GO:0016020;GO:0017091;GO:0019901;GO:0035925;GO:0044822;GO:0045727;GO:0045727;GO:0048255;GO:0070935;GO:2000036;GO:0003674;GO:0003723;	-	veNOG03793;veNOG18339	A	sp|Q91584|ELAV3_XENLA ELAV-like protein 3 OS=Xenopus laevis GN=elavl3 PE=2 SV=1	ENSGALG00000000726	ELAVL1	Gallus gallus ELAV (embryonic lethal, abnormalvision, Drosophila)-like 1 (Hu antigen R) (ELAVL1), mRNA.[Source:RefSeq mRNA;Acc:NM_204833]
c33860_g1_i1	1160	-	-	veNOG07676	S	sp|Q63ZZ8|GATL1_XENTR GATS-like protein 1 OS=Xenopus tropicalis GN=gatsl1 PE=2 SV=1	ENSGALG00000001166	-	Uncharacterized protein[Source:UniProtKB/TrEMBL;Acc:F1P3P2]
c34044_g1_i2	1762	GO:0001503;GO:0002158;GO:0002548;GO:0005125;GO:0005125;GO:0005164;GO:0005515;GO:0005515;GO:0005615;GO:0005622;GO:0006955;GO:0007257;GO:0009887;GO:0016020;GO:0019221;GO:0030316;GO:0032813;GO:0033209;GO:0034112;GO:0042327;GO:0043123;GO:0043406;GO:0045453;GO:0045670;GO:0045672;GO:0045672;GO:0045780;GO:0045944;GO:0046330;GO:0050870;GO:0051091;GO:0051092;GO:0051260;GO:0051466;GO:0051897;GO:0055074;GO:…	K05473	veNOG09133	T	sp|O14788|TNF11_HUMAN Tumor necrosis factor ligand superfamily member 11 OS=Homo sapiens GN=TNFSF11 PE=1 SV=1	ENSGALG00000026163	TNFSF11	Gallus gallus tumor necrosis factor (ligand)superfamily, member 11 (TNFSF11), mRNA. [Source:RefSeqmRNA;Acc:NM_001083361]
c34338_g1_i2	731	GO:0005576;GO:0006955;GO:0008009;GO:0060326;GO:0002376;GO:0003674;GO:0005575;GO:0005576;GO:0008150;GO:0040011;GO:0048870;	K05514	opiNOG47132;veNOG23180;veNOG24912	TR	sp|Q17QA1|CCL4_BOVIN C-C motif chemokine 4 OS=Bos taurus GN=CCL4 PE=3 SV=1	ENSGALG00000002329	CCL1	Gallus gallus chemokine (C-C motif) ligand 1(CCL1), mRNA. [Source:RefSeq mRNA;Acc:NM_204776]
c34350_g1_i1	2144	GO:0004190;GO:0005791;GO:0006508;GO:0016021;GO:0030660;GO:0042500;GO:0042803;GO:0071458;GO:0071556;GO:0003674;GO:0005575;GO:0008150;GO:0008233;	K09598	veNOG11975	S	sp|Q9CUS9|SPPL3_MOUSE Signal peptide peptidase-like 3 OS=Mus musculus GN=Sppl3 PE=2 SV=3	ENSGALG00000006979	SPPL3	signal peptide peptidase like 3 [Source:HGNCSymbol;Acc:HGNC:30424]
c34444_g1_i1	2282	GO:0016020;GO:0018193;GO:0006464;GO:0008150;	-	veNOG08407	O	sp|Q6ICH7|ASPH2_HUMAN Aspartate beta-hydroxylase domain-containing protein 2 OS=Homo sapiens GN=ASPHD2 PE=2 SV=1	ENSGALG00000023396	ASPHD2	aspartate beta-hydroxylase domain containing 2[Source:HGNC Symbol;Acc:HGNC:30437]
c34468_g1_i1	2419	GO:0005515;GO:0046872;GO:0003674;GO:0043167;	K10497	KOG1721;veNOG03881	KR	sp|Q96DT7|ZBT10_HUMAN Zinc finger and BTB domain-containing protein 10 OS=Homo sapiens GN=ZBTB10 PE=1 SV=2	ENSGALG00000015747	ZBTB10	zinc finger and BTB domain containing 10[Source:HGNC Symbol;Acc:HGNC:30953]
c34519_g1_i1	2961	GO:0000166;GO:0003677;GO:0003678;GO:0003678;GO:0003697;GO:0004003;GO:0005515;GO:0005515;GO:0005524;GO:0005634;GO:0006260;GO:0006268;GO:0006270;GO:0015979;GO:0015995;GO:0016020;GO:0016851;GO:0016887;GO:0017111;GO:0042555;GO:0042555;GO:0003674;GO:0003677;GO:0004386;GO:0005575;GO:0006259;GO:0008150;GO:0009058;GO:0015979;GO:0016874;GO:0016887;GO:0034641;GO:0043167;GO:0043234;GO:0051186;	K02212	veNOG07750	L	sp|Q6GL41|MCM4_XENTR DNA replication licensing factor mcm4 OS=Xenopus tropicalis GN=mcm4 PE=2 SV=1	ENSGALG00000012915	MCM4	minichromosome maintenance complex component 4[Source:HGNC Symbol;Acc:HGNC:6947]
c34558_g1_i1	2503	GO:0005515;GO:0005634;GO:0005730;GO:0005737;GO:0006364;GO:0044822;GO:0003674;GO:0005575;GO:0005622;GO:0005623;GO:0005634;GO:0005730;GO:0008150;GO:0034641;GO:0042254;GO:0043226;	K14549	veNOG11377	A	sp|Q5F3D7|UTP15_CHICK U3 small nucleolar RNA-associated protein 15 homolog OS=Gallus gallus GN=UTP15 PE=2 SV=1	ENSGALG00000013510	UTP15	Gallus gallus UTP15, U3 small nucleolarribonucleoprotein, homolog (S. cerevisiae) (UTP15), mRNA.[Source:RefSeq mRNA;Acc:NM_001012606]
c34587_g1_i1	603	-	-	veNOG04295	S	-	ENSGALG00000004103	FAM81A	family with sequence similarity 81, member A[Source:HGNC Symbol;Acc:HGNC:28379]
c34678_g1_i1	1572	GO:0005515;GO:0005622;GO:0016020;GO:0043066;	-	veNOG06370	T	sp|Q9D9K3|AVEN_MOUSE Cell death regulator Aven OS=Mus musculus GN=Aven PE=1 SV=2	ENSGALG00000009642	AVEN	Gallus gallus apoptosis, caspase activationinhibitor (AVEN), mRNA. [Source:RefSeqmRNA;Acc:NM_001005791]
c34821_g1_i1	336	GO:0003677;GO:0003720;GO:0003720;GO:0003721;GO:0003723;GO:0003964;GO:0005515;GO:0005515;GO:0005634;GO:0005654;GO:0005697;GO:0006278;GO:0007004;GO:0016605;GO:0022616;GO:0032203;GO:0042803;GO:0070034;GO:0090399;GO:2001240;GO:0003674;GO:0003677;GO:0003723;GO:0005575;GO:0005622;GO:0005623;GO:0005634;GO:0006259;GO:0008150;GO:0009058;GO:0016779;GO:0034641;GO:0043226;	K11126	veNOG00703	LB	sp|Q673L6|TERT_RAT Telomerase reverse transcriptase OS=Rattus norvegicus GN=Tert PE=2 SV=1	ENSGALG00000013183	TERT	Gallus gallus telomerase reverse transcriptase(TERT), mRNA. [Source:RefSeq mRNA;Acc:NM_001031007]
c34900_g1_i1	2079	GO:0004888;GO:0005515;GO:0005515;GO:0005737;GO:0005886;GO:0007166;GO:0016020;GO:0042101;GO:0042105;GO:0042802;GO:0050852;GO:0003674;GO:0004871;GO:0005575;GO:0007165;GO:0008150;	K06453	veNOG19991	T	sp|Q9TUF8|CD3Z_RABIT T-cell surface glycoprotein CD3 zeta chain OS=Oryctolagus cuniculus GN=CD247 PE=2 SV=1	ENSGALG00000015441	CD247	Gallus gallus CD247 molecule (CD247), mRNA.[Source:RefSeq mRNA;Acc:NM_206879]
c35036_g1_i1	1353	GO:0000775;GO:0000776;GO:0000777;GO:0005515;GO:0005634;GO:0005634;GO:0005694;GO:0045944;GO:0005575;GO:0005622;GO:0005623;GO:0005634;GO:0005694;GO:0043226;GO:0043234;	K11503	veNOG12653	S	sp|Q1T7C1|CENPK_CHICK Centromere protein K OS=Gallus gallus GN=CENPK PE=1 SV=1	ENSGALG00000014753	CENPK	Gallus gallus centromere protein K (CENPK), mRNA.[Source:RefSeq mRNA;Acc:NM_001044663]
c35068_g1_i1	6084	GO:0007155;GO:0007229;GO:0008305;GO:0016020;GO:0016021;GO:0005575;GO:0005623;GO:0005886;GO:0007155;GO:0007165;GO:0008150;GO:0043234;GO:0070481;GO:0070966;GO:0071025;GO:0008150;GO:0009056;GO:0034641;GO:0034655;GO:0005515;GO:0005515;GO:0005925;GO:0007155;GO:0007155;GO:0007229;GO:0008285;GO:0008305;GO:0009897;GO:0009986;GO:0016020;GO:0016020;GO:0016021;GO:0019903;GO:0030593;GO:0032516;GO:0042059;GO:…	K06480	veNOG04892	W	sp|P56199|ITA1_HUMAN Integrin alpha-1 OS=Homo sapiens GN=ITGA1 PE=1 SV=2	ENSGALG00000014891	ITGA1	Gallus gallus integrin, alpha 1 (ITGA1), mRNA.[Source:RefSeq mRNA;Acc:NM_205069]
c35185_g1_i1	918	-	K18180	veNOG10220	S	sp|Q0V9D9|SELR1_XENTR Sel1 repeat-containing protein 1 OS=Xenopus tropicalis GN=selrc1 PE=2 SV=1	ENSGALG00000010637	SELRC1	sel1 repeat-containing protein 1 isoform 1[Source:RefSeq peptide;Acc:NP_001264571]
c35274_g1_i2	1141	GO:0008152;GO:0016787;GO:0003674;GO:0008150;	-	veNOG09691	R	sp|O15442|MPPD1_HUMAN Metallophosphoesterase domain-containing protein 1 OS=Homo sapiens GN=MPPED1 PE=2 SV=3	ENSGALG00000014186	MPPED1	metallophosphoesterase domain containing 1[Source:HGNC Symbol;Acc:HGNC:1306]
c35286_g1_i1	829	GO:0001501;GO:0002158;GO:0008217;GO:0016020;GO:0016021;GO:0016941;GO:0033688;GO:0035810;GO:0042562;GO:0070062;GO:0005575;	K12325	veNOG04956	T	sp|P70180|ANPRC_MOUSE Atrial natriuretic peptide receptor 3 OS=Mus musculus GN=Npr3 PE=1 SV=3	ENSGALG00000017405	NPR3	natriuretic peptide receptor 3 [Source:HGNCSymbol;Acc:HGNC:7945]
c35380_g1_i1	1206	GO:0004672;GO:0004713;GO:0005524;GO:0006468;GO:0016772;GO:0003674;GO:0006464;GO:0008150;GO:0016301;GO:0043167;	K08812	veNOG03333	T	sp|Q8NCB2|CAMKV_HUMAN CaM kinase-like vesicle-associated protein OS=Homo sapiens GN=CAMKV PE=2 SV=2	ENSGALG00000022001	CAMKV	CaM kinase-like vesicle-associated [Source:HGNCSymbol;Acc:HGNC:28788]
c35434_g1_i1	219	GO:0005515;GO:0003674;	-	veNOG09297	S	sp|Q9CQ07|LRC18_MOUSE Leucine-rich repeat-containing protein 18 OS=Mus musculus GN=Lrrc18 PE=2 SV=1	ENSGALG00000006168	LRRC18	leucine rich repeat containing 18 [Source:HGNCSymbol;Acc:HGNC:23199]
c35579_g1_i1	201	GO:0005730;	-	veNOG18220	S	sp|Q80ZA7|FMR1N_MOUSE Fragile X mental retardation 1 neighbor protein OS=Mus musculus GN=Fmr1nb PE=2 SV=1	ENSGALG00000026830	FMR1NB	fragile X mental retardation 1 neighbor[Source:HGNC Symbol;Acc:HGNC:26372]
c35788_g1_i2	3674	GO:0005794;	-	veNOG02594	S	sp|Q6UWH4|F198B_HUMAN Protein FAM198B OS=Homo sapiens GN=FAM198B PE=2 SV=1	ENSGALG00000009414	FAM198B	family with sequence similarity 198, member B[Source:HGNC Symbol;Acc:HGNC:25312]
c35824_g1_i1	3226	GO:0005622;GO:0006777;GO:0006777;GO:0007529;GO:0032324;GO:0060077;GO:0072579;GO:0008150;GO:0009058;GO:0051186;GO:0006777;GO:0032324;GO:0008150;GO:0009058;GO:0051186;	K15376	veNOG10875	H	sp|Q9NQX3|GEPH_HUMAN Gephyrin OS=Homo sapiens GN=GPHN PE=1 SV=1	ENSGALG00000009587	GPHN	Gallus gallus gephyrin (GPHN), mRNA. [Source:RefSeqmRNA;Acc:NM_001031549]
c35824_g1_i2	3118	GO:0005622;GO:0006777;GO:0006777;GO:0007529;GO:0032324;GO:0060077;GO:0072579;GO:0008150;GO:0009058;GO:0051186;GO:0006777;GO:0032324;GO:0008150;GO:0009058;GO:0051186;	K15376	veNOG10875	H	sp|Q9NQX3|GEPH_HUMAN Gephyrin OS=Homo sapiens GN=GPHN PE=1 SV=1	ENSGALG00000009587	GPHN	Gallus gallus gephyrin (GPHN), mRNA. [Source:RefSeqmRNA;Acc:NM_001031549]
c36000_g1_i2	844	-	-	KOG1981;veNOG03504	T	sp|Q8WWU5|TCP11_HUMAN T-complex protein 11 homolog OS=Homo sapiens GN=TCP11 PE=2 SV=1	ENSGALG00000002692	-	Uncharacterized protein[Source:UniProtKB/TrEMBL;Acc:F1NG58]
c36048_g1_i2	701	GO:0002009;GO:0002088;GO:0005212;	-	veNOG13484	S	sp|P22914|CRBS_HUMAN Beta-crystallin S OS=Homo sapiens GN=CRYGS PE=1 SV=4	ENSGALG00000006574	CRYGS	Gallus gallus crystallin, gamma S (CRYGS), mRNA.[Source:RefSeq mRNA;Acc:NM_001170527]
c36074_g1_i1	284	GO:0005515;GO:0005622;GO:0005737;GO:0007165;GO:0017124;GO:0003674;GO:0005575;GO:0005622;GO:0005623;GO:0005737;GO:0007165;GO:0008150;	-	-	-	-	ENSAPLG00000015783	SH3BP1	SH3-domain binding protein 1 [Source:HGNCSymbol;Acc:HGNC:10824]
c36377_g1_i1	5364	GO:0003824;GO:0005515;GO:0005764;GO:0008152;GO:0008449;GO:0008484;GO:0030203;GO:0070062;GO:0003674;GO:0005575;GO:0005622;GO:0005623;GO:0005737;GO:0005764;GO:0005773;GO:0008150;GO:0043226;	K01137	veNOG11822	G	sp|P50426|GNS_CAPHI N-acetylglucosamine-6-sulfatase OS=Capra hircus GN=GNS PE=2 SV=1	ENSGALG00000009856	GNS	Gallus gallus glucosamine (N-acetyl)-6-sulfatase(GNS), mRNA. [Source:RefSeq mRNA;Acc:NM_001199559]
c36428_g1_i1	1448	GO:0003677;GO:0005634;GO:0005737;GO:0043065;GO:0070062;GO:0003674;GO:0003677;	K06875	veNOG19561	D	sp|P56812|PDCD5_MOUSE Programmed cell death protein 5 OS=Mus musculus GN=Pdcd5 PE=1 SV=3	ENSGALG00000004648	PDCD5	Gallus gallus programmed cell death 5 (PDCD5),mRNA. [Source:RefSeq mRNA;Acc:NM_001277586]
c36679_g1_i1	2454	GO:0000407;GO:0001889;GO:0003824;GO:0004839;GO:0005515;GO:0005515;GO:0005737;GO:0005930;GO:0006497;GO:0006520;GO:0006810;GO:0006914;GO:0006914;GO:0006996;GO:0007005;GO:0007628;GO:0008134;GO:0009267;GO:0009791;GO:0010508;GO:0015031;GO:0016239;GO:0016567;GO:0019778;GO:0019778;GO:0021680;GO:0021860;GO:0021955;GO:0021987;GO:0030163;GO:0031175;GO:0031396;GO:0031401;GO:0031401;GO:0032446;GO:0039689;GO:…	K08337	veNOG08617	O	sp|Q5ZKY2|ATG7_CHICK Ubiquitin-like modifier-activating enzyme ATG7 OS=Gallus gallus GN=ATG7 PE=2 SV=1	ENSGALG00000004932	ATG7	Gallus gallus autophagy related 7 (ATG7), mRNA.[Source:RefSeq mRNA;Acc:NM_001030592]
c36714_g1_i1	525	GO:0002224;GO:0002376;GO:0002755;GO:0004888;GO:0005515;GO:0006954;GO:0006955;GO:0007165;GO:0016020;GO:0016021;GO:0034150;GO:0042088;GO:0042496;GO:0045087;GO:0045410;GO:0050707;GO:0002376;GO:0003674;GO:0004871;GO:0005575;GO:0006950;GO:0007165;GO:0008150;	-	NOG06730;veNOG05115	TU	sp|Q6GV17|TLR10_BOVIN Toll-like receptor 10 OS=Bos taurus GN=TLR10 PE=2 SV=2	ENSGALG00000017485	TLR1LA	Gallus gallus toll-like receptor 1-like A (TLR1LA),mRNA. [Source:RefSeq mRNA;Acc:NM_001007488]
c36984_g1_i1	1787	GO:0005524;GO:0009396;GO:0030272;GO:0003674;GO:0006520;GO:0008150;GO:0009058;GO:0016874;GO:0034641;GO:0043167;GO:0044281;GO:0051186;	K01934	veNOG00355	H	sp|P80405|MTHFS_RABIT 5-formyltetrahydrofolate cyclo-ligase OS=Oryctolagus cuniculus GN=MTHFS PE=1 SV=1	ENSGALG00000006516	MTHFS	5-formyltetrahydrofolate cyclo-ligase[Source:RefSeq peptide;Acc:NP_001264555]
c37014_g1_i1	2798	GO:0003714;GO:0005515;GO:0005515;GO:0005737;GO:0007184;GO:0008285;GO:0017148;GO:0030014;GO:0030514;GO:0030971;GO:0045668;GO:0046332;GO:0060212;GO:0060213;GO:1900153;GO:2001141;	K14443	veNOG04544	T	sp|P50616|TOB1_HUMAN Protein Tob1 OS=Homo sapiens GN=TOB1 PE=1 SV=1	ENSGALG00000007364	TOB	Gallus gallus transducer of ERBB2, 1 (TOB1), mRNA.[Source:RefSeq mRNA;Acc:NM_001001467]
c37175_g1_i2	601	GO:0000303;GO:0005515;GO:0005739;GO:0006631;GO:0006810;GO:0006839;GO:0015992;GO:0016020;GO:0016021;GO:0017077;GO:0031966;GO:0005575;GO:0005622;GO:0005623;GO:0005737;GO:0005739;GO:0006810;GO:0008150;GO:0043226;	K15103	KOG0753;veNOG02452	C	sp|O97649|UCP3_PIG Mitochondrial uncoupling protein 3 OS=Sus scrofa GN=UCP3 PE=2 SV=1	ENSGALG00000017316	UCP	Gallus gallus uncoupling protein 3 (mitochondrial,proton carrier) (UCP3), nuclear gene encodingmitochondrial protein, mRNA. [Source:RefSeqmRNA;Acc:NM_204107]
c37193_g1_i1	1741	GO:0005515;GO:0005737;GO:0005737;GO:0006351;GO:0006355;GO:0043392;GO:0005575;GO:0005622;GO:0005623;GO:0005737;GO:0008150;GO:0009058;GO:0034641;	-	veNOG01155	K	sp|Q9I9R0|HABP4_CHICK Intracellular hyaluronan-binding protein 4 OS=Gallus gallus GN=HABP4 PE=2 SV=1	ENSGALG00000012628	HABP4	Intracellular hyaluronan-binding protein 4[Source:UniProtKB/Swiss-Prot;Acc:Q9I9R0]
c37218_g1_i2	841	GO:0003924;GO:0004871;GO:0005834;GO:0005886;GO:0006184;GO:0007165;GO:0007186;GO:0016020;GO:0003674;GO:0004871;GO:0005575;GO:0005622;GO:0005623;GO:0005886;GO:0007165;GO:0008150;GO:0043234;	K04546	veNOG24750	T	sp|P61954|GBG11_RAT Guanine nucleotide-binding protein G(I)/G(S)/G(O) subunit gamma-11 OS=Rattus norvegicus GN=Gng11 PE=3 SV=1	ENSGALG00000026333	GNGT2	guanine nucleotide binding protein (G protein),gamma transducing activity polypeptide 2 [Source:HGNCSymbol;Acc:HGNC:4412]
c37310_g1_i1	359	GO:0005829;GO:0016020;GO:0042803;GO:0070062;	-	veNOG12092	S	sp|Q3UST5|CP089_MOUSE UPF0764 protein C16orf89 homolog OS=Mus musculus PE=2 SV=2	ENSGALG00000002075	C16orf89	chromosome 16 open reading frame 89 [Source:HGNCSymbol;Acc:HGNC:28687]
c37409_g1_i1	354	GO:0000122;GO:0000792;GO:0003677;GO:0003677;GO:0003682;GO:0003682;GO:0003723;GO:0003886;GO:0003886;GO:0005515;GO:0005515;GO:0005634;GO:0005634;GO:0005657;GO:0005721;GO:0006306;GO:0006306;GO:0008134;GO:0008168;GO:0008168;GO:0008270;GO:0008270;GO:0008327;GO:0009008;GO:0010216;GO:0010216;GO:0010468;GO:0010628;GO:0016458;GO:0016740;GO:0032259;GO:0042127;GO:0045892;GO:0051571;GO:0051573;GO:0071230;GO:…	-	-	-	-	ENSAPLG00000002534	DNMT1	DNA (cytosine-5-)-methyltransferase 1 [Source:HGNCSymbol;Acc:HGNC:2976]
c37509_g1_i1	672	GO:0003677;GO:0003700;GO:0005634;GO:0006355;GO:0006357;GO:0043565;GO:1901738;GO:0001071;GO:0003674;GO:0003677;GO:0005575;GO:0005622;GO:0005623;GO:0005634;GO:0008150;GO:0043226;	-	veNOG03900	K	-	ENSGALG00000012557	ISX	intestine-specific homeobox [Source:HGNCSymbol;Acc:HGNC:28084]
c37546_g1_i1	1283	GO:0003735;GO:0005515;GO:0005730;GO:0005739;GO:0005739;GO:0005840;GO:0006412;GO:0030529;GO:0044822;GO:0003674;GO:0003735;GO:0005198;GO:0005575;GO:0005622;GO:0005623;GO:0005737;GO:0005840;GO:0006412;GO:0008150;GO:0009058;GO:0043226;	K02996	veNOG05824	J	sp|P82933|RT09_HUMAN 28S ribosomal protein S9, mitochondrial OS=Homo sapiens GN=MRPS9 PE=1 SV=2	ENSGALG00000016794	MRPS9	Gallus gallus mitochondrial ribosomal protein S9(MRPS9), nuclear gene encoding mitochondrial protein,transcript variant 1, mRNA. [Source:RefSeqmRNA;Acc:NM_001277757]
c37637_g1_i1	979	GO:0005515;GO:0015629;GO:0043231;GO:0071203;GO:0005575;GO:0005622;GO:0005623;GO:0005737;GO:0043234;	K18463	veNOG13605	S	sp|Q6DKA1|CCD53_XENLA WASH complex subunit CCDC53 OS=Xenopus laevis GN=ccdc53 PE=2 SV=1	ENSGALG00000012760	CCDC53	coiled-coil domain containing 53 [Source:HGNCSymbol;Acc:HGNC:24256]
c37668_g1_i2	3125	GO:0004311;GO:0004337;GO:0006720;GO:0008299;GO:0016740;GO:0003674;GO:0006629;GO:0008150;GO:0009058;	K00804	veNOG11459	H	sp|O95749|GGPPS_HUMAN Geranylgeranyl pyrophosphate synthase OS=Homo sapiens GN=GGPS1 PE=1 SV=1	ENSGALG00000002604	GGPS1	geranylgeranyl diphosphate synthase 1 [Source:HGNCSymbol;Acc:HGNC:4249]
c37891_g1_i1	1735	GO:0005783;GO:0005789;GO:0016020;GO:0016021;GO:0005575;GO:0005622;GO:0005623;GO:0005737;GO:0005783;GO:0043226;	K13250	veNOG13263	U	sp|P23438|SSRB_CANFA Translocon-associated protein subunit beta OS=Canis familiaris GN=SSR2 PE=1 SV=1	ENSGALG00000000764	SSR2	Gallus gallus signal sequence receptor, beta(translocon-associated protein beta) (SSR2), mRNA.[Source:RefSeq mRNA;Acc:NM_001006561]
c37917_g1_i1	4010	GO:0003676;GO:0003677;GO:0005737;GO:0005743;GO:0005794;GO:0005886;GO:0006355;GO:0044822;GO:0070937;GO:0070966;GO:0003674;GO:0003677;GO:0008150;	-	veNOG10949	R	sp|O75534|CSDE1_HUMAN Cold shock domain-containing protein E1 OS=Homo sapiens GN=CSDE1 PE=1 SV=2	ENSGALG00000002139	CSDE1	Gallus gallus cold shock domain containing E1, RNA-binding (CSDE1), mRNA. [Source:RefSeqmRNA;Acc:NM_001030918]
c37929_g1_i1	4114	GO:0000166;GO:0003924;GO:0005525;GO:0006184;GO:0003674;GO:0003924;GO:0008150;GO:0009056;GO:0034641;GO:0034655;GO:0043167;GO:0044281;	K03242	veNOG02000	J	sp|Q5ZMS3|IF2G_CHICK Eukaryotic translation initiation factor 2 subunit 3 OS=Gallus gallus GN=EIF2S3 PE=1 SV=1	ENSGALG00000016340	EIF2S3	Gallus gallus eukaryotic translation initiationfactor 2, subunit 3 gamma, 52kDa (EIF2S3), mRNA.[Source:RefSeq mRNA;Acc:NM_001006260]
c37931_g1_i1	3420	-	-	veNOG14591	T	sp|F8J2D3|PLB_DRYCN Putative phospholipase B 81b OS=Drysdalia coronoides PE=1 SV=1	ENSGALG00000011826	PLBD1	phospholipase B domain containing 1 [Source:HGNCSymbol;Acc:HGNC:26215]
c37932_g2_i1	3070	GO:0005515;GO:0005634;GO:0005884;GO:0003674;	-	veNOG10687	Z	sp|Q8WX93|PALLD_HUMAN Palladin OS=Homo sapiens GN=PALLD PE=1 SV=3	ENSGALG00000009650	PALLD	palladin, cytoskeletal associated protein[Source:HGNC Symbol;Acc:HGNC:17068]
c37964_g1_i1	3947	GO:0005524;GO:0005783;GO:0005789;GO:0006620;GO:0006810;GO:0008565;GO:0015031;GO:0016020;GO:0016020;GO:0016021;GO:0042626;GO:0055085;GO:0003674;GO:0005575;GO:0005622;GO:0005623;GO:0005737;GO:0005783;GO:0006810;GO:0008150;GO:0008565;GO:0016887;GO:0022857;GO:0043167;GO:0043226;GO:0055085;	K12275	veNOG05038	U	sp|Q5F3A1|SEC62_CHICK Translocation protein SEC62 OS=Gallus gallus GN=SEC62 PE=2 SV=1	ENSGALG00000009379	SEC62	Gallus gallus SEC62 homolog (S. cerevisiae)(SEC62), mRNA. [Source:RefSeq mRNA;Acc:NM_001012602]
c37969_g1_i1	961	GO:0005515;GO:0019060;GO:0042802;	K10420	veNOG21331	N	sp|Q9Z336|DYLT1_RAT Dynein light chain Tctex-type 1 OS=Rattus norvegicus GN=Dynlt1 PE=1 SV=1	ENSGALG00000019979	DYNLT1	dynein, light chain, Tctex-type 1 [Source:HGNCSymbol;Acc:HGNC:11697]
c37975_g1_i1	7776	GO:0008277;GO:0035091;GO:0038032;GO:0003674;GO:0008150;GO:0008289;GO:0043167;GO:0008277;GO:0035091;GO:0038032;GO:0003674;GO:0008150;GO:0008289;GO:0043167;	K17926	opiNOG02968;veNOG04371	U	sp|Q9Y5W7|SNX14_HUMAN Sorting nexin-14 OS=Homo sapiens GN=SNX14 PE=1 SV=3	ENSGALG00000015831	SNX14	Gallus gallus sorting nexin 14 (SNX14), mRNA.[Source:RefSeq mRNA;Acc:NM_001039289]
c37980_g1_i1	3314	GO:0005739;GO:0005960;GO:0006546;GO:0019464;GO:0005575;GO:0005622;GO:0005623;GO:0005737;GO:0005739;GO:0006520;GO:0008150;GO:0009056;GO:0043226;GO:0043234;GO:0044281;	K02437	veNOG17186	E	sp|P11183|GCSH_CHICK Glycine cleavage system H protein, mitochondrial OS=Gallus gallus GN=GCSH PE=1 SV=2	ENSGALG00000005446	GCSH	Gallus gallus glycine cleavage system protein H(aminomethyl carrier) (GCSH), nuclear gene encodingmitochondrial protein, mRNA. [Source:RefSeqmRNA;Acc:NM_001004372]
c37983_g1_i1	1447	GO:0005515;GO:0005764;GO:0009615;GO:0015485;GO:0019899;GO:0030301;GO:0032366;GO:0032367;GO:0032367;GO:0033344;GO:0033344;GO:0042632;GO:0070062;	K13443	opiNOG33915;veNOG21820	SR	sp|P61917|NPC2_PANTR Epididymal secretory protein E1 OS=Pan troglodytes GN=NPC2 PE=2 SV=1	ENSGALG00000010237	NPC2	Gallus gallus Niemann-Pick disease, type C2 (NPC2),mRNA. [Source:RefSeq mRNA;Acc:NM_001031203]
c37999_g1_i1	1686	GO:0003743;GO:0005085;GO:0005515;GO:0005737;GO:0005851;GO:0006413;GO:0008135;GO:0009058;GO:0014003;GO:0016779;GO:0043547;GO:0051716;GO:0003674;GO:0008150;GO:0009058;GO:0016779;	K03241	veNOG08665	J	sp|Q9NR50|EI2BG_HUMAN Translation initiation factor eIF-2B subunit gamma OS=Homo sapiens GN=EIF2B3 PE=1 SV=1	ENSGALG00000010140	EIF2B3	translation initiation factor eIF-2B subunit gamma[Source:RefSeq peptide;Acc:NP_001026451]
c38004_g1_i1	218	GO:0000784;GO:0000794;GO:0005515;GO:0005515;GO:0005521;GO:0005635;GO:0005637;GO:0006998;GO:0030335;GO:0031022;GO:0031965;GO:0034993;GO:0042802;GO:0051642;GO:0090286;GO:0090292;	-	-	-	-	ENSAPLG00000014129	SUN2	Sad1 and UNC84 domain containing 2 [Source:HGNCSymbol;Acc:HGNC:14210]
c38012_g1_i1	2972	GO:0005515;GO:0005634;GO:0005737;GO:0006508;GO:0016567;GO:0003674;GO:0006464;GO:0008150;	K10290	veNOG02165	P	sp|A6H7H7|FBX3_BOVIN F-box only protein 3 OS=Bos taurus GN=FBXO3 PE=2 SV=1	ENSGALG00000006619	FBXO3	F-box protein 3 [Source:HGNCSymbol;Acc:HGNC:13582]
c38014_g1_i1	2042	GO:0003824;GO:0004123;GO:0005515;GO:0005515;GO:0005634;GO:0005737;GO:0008152;GO:0009058;GO:0018272;GO:0030170;GO:0043066;GO:0043123;GO:0044524;GO:0044524;GO:0044540;GO:0044540;GO:0051092;GO:0051289;GO:0070062;GO:0070814;GO:2001234;GO:0003674;GO:0008150;GO:0009058;GO:0043167;	K01758	veNOG06238	E	sp|Q58DW2|CGL_BOVIN Cystathionine gamma-lyase OS=Bos taurus GN=CTH PE=2 SV=1	ENSGALG00000011331	CTH	cystathionine gamma-lyase [Source:HGNCSymbol;Acc:HGNC:2501]
c38030_g1_i1	3274	GO:0000502;GO:0005488;GO:0016020;GO:0030234;GO:0042176;GO:0050790;GO:0070062;GO:0003674;GO:0005575;GO:0005622;GO:0005623;GO:0008150;GO:0030234;GO:0043234;	K03032	veNOG00462	O	sp|Q5F418|PSMD1_CHICK 26S proteasome non-ATPase regulatory subunit 1 OS=Gallus gallus GN=PSMD1 PE=2 SV=1	ENSGALG00000007664	PSMD1	26S proteasome non-ATPase regulatory subunit 1[Source:RefSeq peptide;Acc:NP_001012618]
c38042_g1_i1	1574	-	-	veNOG21970	S	sp|Q96B96|TM159_HUMAN Promethin OS=Homo sapiens GN=TMEM159 PE=2 SV=2	ENSGALG00000027173	TMEM159	transmembrane protein 159 [Source:HGNCSymbol;Acc:HGNC:30136]
c38047_g1_i1	2059	GO:0001525;GO:0005515;GO:0005515;GO:0005622;GO:0005635;GO:0005783;GO:0005783;GO:0007399;GO:0007413;GO:0016020;GO:0016021;GO:0021801;GO:0030176;GO:0030308;GO:0030334;GO:0030517;GO:0042995;GO:0043025;GO:0044822;GO:0051960;GO:0060317;GO:0070062;GO:0071786;GO:2000172;GO:0005575;GO:0016020;GO:0016021;GO:0005575;	-	meNOG10407;veNOG10483	U	sp|Q9NQC3|RTN4_HUMAN Reticulon-4 OS=Homo sapiens GN=RTN4 PE=1 SV=2	ENSGALG00000008130	RTN4	Gallus gallus reticulon 4 (RTN4), mRNA.[Source:RefSeq mRNA;Acc:NM_001277087]
c38047_g2_i1	1437	GO:0008270;GO:0046872;GO:0003674;GO:0043167;	-	opiNOG02549;veNOG12056	R	sp|Q9H8U3|ZFAN3_HUMAN AN1-type zinc finger protein 3 OS=Homo sapiens GN=ZFAND3 PE=1 SV=1	ENSGALG00000010134	ZFAND3	zinc finger, AN1-type domain 3 [Source:HGNCSymbol;Acc:HGNC:18019]
c38157_g1_i1	3694	GO:0003824;GO:0004065;GO:0008152;GO:0008484;GO:0070062;GO:0003674;GO:0008150;	K01135	veNOG02297	G	sp|P15848|ARSB_HUMAN Arylsulfatase B OS=Homo sapiens GN=ARSB PE=1 SV=1	ENSGALG00000004438	ARSB	arylsulfatase B [Source:HGNC Symbol;Acc:HGNC:714]"
c38179_g1_i1	3016	GO:0005540;GO:0007155;GO:0003674;GO:0007155;GO:0008150;	-	veNOG01322	S	sp|O60279|SUSD5_HUMAN Sushi domain-containing protein 5 OS=Homo sapiens GN=SUSD5 PE=1 SV=3	ENSGALG00000011973	SUSD5	sushi domain containing 5 [Source:HGNCSymbol;Acc:HGNC:29061]
c38204_g1_i1	2405	GO:0000055;GO:0005488;GO:0005730;GO:0030036;GO:0042273;GO:0003674;GO:0006810;GO:0006913;GO:0007010;GO:0008150;GO:0042254;	K14856	veNOG05319	ZD	sp|A5D7C2|SDA1_BOVIN Protein SDA1 homolog OS=Bos taurus GN=SDAD1 PE=2 SV=1	ENSGALG00000011543	SDAD1	SDA1 domain containing 1 [Source:HGNCSymbol;Acc:HGNC:25537]
c38220_g1_i1	2069	GO:0003824;GO:0003988;GO:0005515;GO:0005741;GO:0005743;GO:0005743;GO:0005783;GO:0008152;GO:0016509;GO:0016740;GO:0016746;GO:0016747;GO:0042645;GO:0044822;GO:0070062;GO:0003674;GO:0008150;GO:0016746;	K07509	veNOG04624	I	sp|Q5R1W7|ECHB_PANTR Trifunctional enzyme subunit beta, mitochondrial OS=Pan troglodytes GN=HADHB PE=2 SV=1	ENSGALG00000016555	HADHB	hydroxyacyl-CoA dehydrogenase/3-ketoacyl-CoAthiolase/enoyl-CoA hydratase (trifunctional protein), betasubunit [Source:HGNC Symbol;Acc:HGNC:4803]
c38225_g1_i1	2601	GO:0000166;GO:0003676;GO:0003674;	-	veNOG13928	B	sp|Q6ZSC3|RBM43_HUMAN RNA-binding protein 43 OS=Homo sapiens GN=RBM43 PE=2 SV=1	ENSGALG00000012479	RBM43	RNA binding motif protein 43 [Source:HGNCSymbol;Acc:HGNC:24790]
c38240_g1_i1	1738	GO:0005634;GO:0005737;GO:0005794;GO:0005886;GO:0016788;GO:0016788;GO:0018738;GO:0046294;GO:0070062;GO:0003674;GO:0008150;GO:0009056;GO:0044281;	K01070	veNOG00573	R	sp|Q9GJT2|ESTD_PIG S-formylglutathione hydrolase OS=Sus scrofa GN=ESD PE=2 SV=1	ENSGALG00000016991	ESD	Gallus gallus esterase D (ESD), transcript variant3, mRNA. [Source:RefSeq mRNA;Acc:NM_001277793]
c38253_g1_i1	2166	GO:0005515;	K12589	veNOG05270	J	sp|Q15024|EXOS7_HUMAN Exosome complex component RRP42 OS=Homo sapiens GN=EXOSC7 PE=1 SV=3	ENSGALG00000011886	EXOSC7	Gallus gallus exosome component 7 (EXOSC7), mRNA.[Source:RefSeq mRNA;Acc:NM_001252154]
c38258_g1_i1	978	GO:0000166;GO:0003682;GO:0004672;GO:0004674;GO:0004674;GO:0004679;GO:0004679;GO:0004712;GO:0004713;GO:0005515;GO:0005515;GO:0005524;GO:0005634;GO:0006468;GO:0006950;GO:0008610;GO:0010508;GO:0016301;GO:0016310;GO:0016740;GO:0016772;GO:0031669;GO:0032007;GO:0035174;GO:0035404;GO:0042149;GO:0042593;GO:0042752;GO:0043066;GO:0003674;GO:0006464;GO:0008150;GO:0016301;GO:0043167;	-	KOG0583;veNOG01131	T	sp|Q09137|AAPK2_RAT 5'-AMP-activated protein kinase catalytic subunit alpha-2 OS=Rattus norvegicus GN=Prkaa2 PE=1 SV=1	ENSGALG00000010826	PRKAA2	Gallus gallus protein kinase, AMP-activated, alpha2 catalytic subunit (PRKAA2), mRNA. [Source:RefSeqmRNA;Acc:NM_001039605]
c38272_g1_i1	1203	GO:0003723;GO:0003735;GO:0005622;GO:0005739;GO:0005840;GO:0006412;GO:0015934;GO:0016740;GO:0044822;GO:0003674;GO:0003723;GO:0003735;GO:0005198;GO:0005575;GO:0005622;GO:0005623;GO:0005737;GO:0005840;GO:0006412;GO:0008150;GO:0009058;GO:0043226;	K02886	veNOG00883	J	sp|Q5T653|RM02_HUMAN 39S ribosomal protein L2, mitochondrial OS=Homo sapiens GN=MRPL2 PE=1 SV=2	ENSGALG00000008597	MRPL2	mitochondrial ribosomal protein L2 [Source:HGNCSymbol;Acc:HGNC:14056]
c38290_g1_i1	304	GO:0002115;GO:0005509;GO:0005513;GO:0005515;GO:0005515;GO:0005783;GO:0005887;GO:0006812;GO:0006812;GO:0030176;GO:0032237;GO:0032541;GO:0042802;GO:0043234;GO:0043234;GO:0051010;GO:0051924;GO:0003674;GO:0005575;GO:0005622;GO:0005623;GO:0005737;GO:0005783;GO:0005886;GO:0006810;GO:0008092;GO:0008150;GO:0043167;GO:0043226;GO:0043234;	-	veNOG09450	R	-	ENSAPLG00000013672	STIM1	stromal interaction molecule 1 [Source:HGNCSymbol;Acc:HGNC:11386]
c38300_g1_i1	574	GO:0004616;GO:0006098;GO:0008152;GO:0016616;GO:0048037;GO:0051287;GO:0055114;GO:0003674;GO:0005975;GO:0008150;GO:0009056;GO:0016491;GO:0034641;GO:0044281;GO:0051186;	-	veNOG14869;veNOG29014	C	-	ENSGALG00000019589	-	Uncharacterized protein[Source:UniProtKB/TrEMBL;Acc:E1BRZ4]
c38311_g1_i1	710	GO:0005515;GO:0005622;GO:0005634;GO:0006508;GO:0008234;GO:0003674;GO:0008150;GO:0008233;	-	-	-	-	ENSAPLG00000002660	SENP7	SUMO1/sentrin specific peptidase 7 [Source:HGNCSymbol;Acc:HGNC:30402]
c38339_g1_i1	1132	GO:0005096;GO:0005515;GO:0005634;GO:0005737;GO:0005886;GO:0008277;GO:0009968;GO:0016020;GO:0038032;GO:0043547;GO:0003674;GO:0005575;GO:0005622;GO:0005623;GO:0005634;GO:0005737;GO:0005886;GO:0008150;GO:0030234;GO:0043226;	-	veNOG00450	T	sp|Q9PWA1|RGS20_CHICK Regulator of G-protein signaling 20 OS=Gallus gallus GN=RGS20 PE=2 SV=1	ENSGALG00000025941	RGS20	Regulator of G-protein signaling 20[Source:UniProtKB/Swiss-Prot;Acc:Q9PWA1]
c38369_g1_i1	1525	GO:0000166;GO:0000502;GO:0000932;GO:0001649;GO:0005515;GO:0005515;GO:0005524;GO:0005634;GO:0005737;GO:0006200;GO:0006511;GO:0016020;GO:0016787;GO:0016887;GO:0017111;GO:0022624;GO:0030163;GO:0003674;GO:0005575;GO:0005622;GO:0005623;GO:0005737;GO:0008150;GO:0009056;GO:0043167;	K03061	veNOG15718	O	sp|P46471|PRS7_MOUSE 26S protease regulatory subunit 7 OS=Mus musculus GN=Psmc2 PE=1 SV=5	ENSGALG00000008236	PSMC2	Gallus gallus proteasome (prosome, macropain) 26Ssubunit, ATPase, 2 (PSMC2), mRNA. [Source:RefSeqmRNA;Acc:NM_001006225]
c38383_g1_i1	964	GO:0005509;GO:0005509;GO:0005515;GO:0005615;GO:0005615;GO:0005634;GO:0005654;GO:0005737;GO:0005737;GO:0005771;GO:0005771;GO:0008134;GO:0009615;GO:0019827;GO:0044822;GO:0045298;GO:0045298;GO:1902230;GO:2000384;GO:0003674;GO:0005575;GO:0005576;GO:0005615;GO:0005622;GO:0005623;GO:0005737;GO:0005768;GO:0005856;GO:0043167;GO:0043226;GO:0043234;	-	veNOG08452	ZD	sp|P43347|TCTP_CHICK Translationally-controlled tumor protein homolog OS=Gallus gallus GN=TPT1 PE=2 SV=1	ENSGALG00000028872	TPT1	Gallus gallus tumor protein, translationally-controlled 1 (TPT1), mRNA. [Source:RefSeqmRNA;Acc:NM_205398]
c38387_g1_i1	2409	GO:0001784;GO:0002820;GO:0005515;GO:0005634;GO:0005634;GO:0005829;GO:0044822;GO:0050732;GO:0050869;GO:0003674;	-	veNOG05286	T	sp|Q9NSI8|SAMN1_HUMAN SAM domain-containing protein SAMSN-1 OS=Homo sapiens GN=SAMSN1 PE=1 SV=1	ENSGALG00000015679	SAMSN1	Gallus gallus SAM domain, SH3 domain and nuclearlocalization signals 1 (SAMSN1), mRNA. [Source:RefSeqmRNA;Acc:NM_001006256]
c38424_g1_i1	4474	GO:0004497;GO:0005506;GO:0016491;GO:0016705;GO:0016712;GO:0020037;GO:0046872;GO:0055114;GO:0003674;GO:0008150;GO:0016491;GO:0043167;	K07418	veNOG03418	Q	sp|P51589|CP2J2_HUMAN Cytochrome P450 2J2 OS=Homo sapiens GN=CYP2J2 PE=1 SV=2	ENSGALG00000018634	-	Uncharacterized protein[Source:UniProtKB/TrEMBL;Acc:E1C4W1]
c38427_g1_i1	2589	GO:0000166;GO:0005515;GO:0031047;GO:0044822;GO:0060213;GO:1900153;GO:0003674;	K18412	veNOG08315	S	sp|Q9UPQ9|TNR6B_HUMAN Trinucleotide repeat-containing gene 6B protein OS=Homo sapiens GN=TNRC6B PE=1 SV=4	ENSGALG00000012050	TNRC6B	trinucleotide repeat containing 6B [Source:HGNCSymbol;Acc:HGNC:29190]
c38427_g2_i1	4959	GO:0008270;GO:0016491;GO:0016747;GO:0055114;GO:0070062;GO:0003674;GO:0008150;GO:0016491;GO:0016746;GO:0043167;	K13948	veNOG10658	R	sp|P97584|PTGR1_RAT Prostaglandin reductase 1 OS=Rattus norvegicus GN=Ptgr1 PE=2 SV=3	ENSGALG00000015702	PTGR1	Gallus gallus prostaglandin reductase 1 (PTGR1),mRNA. [Source:RefSeq mRNA;Acc:NM_001031435]
c38436_g1_i1	2113	GO:0004181;GO:0004181;GO:0005488;GO:0005515;GO:0006508;GO:0008270;GO:0015631;GO:0035609;GO:0035610;GO:0003674;GO:0008150;GO:0008233;GO:0043167;	-	veNOG08411	E	sp|Q96MI9|CBPC4_HUMAN Cytosolic carboxypeptidase 4 OS=Homo sapiens GN=AGBL1 PE=2 SV=2	ENSGALG00000006819	AGBL1	ATP/GTP binding protein-like 1 [Source:HGNCSymbol;Acc:HGNC:26504]
c38442_g1_i1	3229	GO:0005097;GO:0005097;GO:0005515;GO:0005576;GO:0005737;GO:0005739;GO:0032313;GO:0032313;GO:0070062;GO:0003674;GO:0008150;GO:0030234;	-	veNOG04798	T	sp|Q8TC07|TBC15_HUMAN TBC1 domain family member 15 OS=Homo sapiens GN=TBC1D15 PE=1 SV=2	ENSGALG00000010190	TBC1D15	Gallus gallus TBC1 domain family, member 15(TBC1D15), mRNA. [Source:RefSeq mRNA;Acc:NM_001012809]
c38448_g1_i1	855	GO:0005739;GO:0005742;GO:0005575;GO:0005622;GO:0005623;GO:0005737;GO:0005739;GO:0043226;GO:0043234;	K17773	veNOG25991	U	sp|Q5R676|TOM5_PONAB Mitochondrial import receptor subunit TOM5 homolog OS=Pongo abelii GN=TOMM5 PE=3 SV=1	ENSGALG00000026300	-	Uncharacterized protein[Source:UniProtKB/TrEMBL;Acc:R4GGX6]
c38455_g1_i1	5265	GO:0016021;GO:0005575;	K17087	veNOG06253	U	sp|Q9HD45|TM9S3_HUMAN Transmembrane 9 superfamily member 3 OS=Homo sapiens GN=TM9SF3 PE=1 SV=2	ENSGALG00000005534	TM9SF3	transmembrane 9 superfamily member 3 [Source:HGNCSymbol;Acc:HGNC:21529]
c38456_g1_i1	1022	-	-	veNOG07771;veNOG34125	S	sp|Q6NV74|K121L_HUMAN Uncharacterized protein KIAA1211-like OS=Homo sapiens GN=KIAA1211L PE=2 SV=3	ENSGALG00000016755	KIAA1211L	KIAA1211-like [Source:HGNC Symbol;Acc:HGNC:33454]"
c38483_g1_i1	656	-	-	veNOG24919	S	sp|Q6V289|ABRAL_COTCO Costars family protein ABRACL OS=Coturnix coturnix PE=3 SV=2	ENSGALG00000013826	ABRACL	ABRA C-terminal like [Source:HGNCSymbol;Acc:HGNC:21230]
c38484_g1_i1	3979	GO:0005515;GO:0005515;GO:0006511;GO:0006513;GO:0006915;GO:0008283;GO:0009887;GO:0016567;GO:0019005;GO:0031146;GO:0031461;GO:0031625;GO:0003674;GO:0005575;GO:0005622;GO:0005623;GO:0008150;GO:0009056;GO:0019899;GO:0043234;	K03347	spriNOG13521;veNOG11001	D	sp|Q9WTX6|CUL1_MOUSE Cullin-1 OS=Mus musculus GN=Cul1 PE=1 SV=1	ENSGALG00000012402	CUL1	cullin 1 [Source:HGNC Symbol;Acc:HGNC:2551]"
c38507_g1_i1	542	-	-	veNOG12543	S	sp|Q6P7N7|TMM81_HUMAN Transmembrane protein 81 OS=Homo sapiens GN=TMEM81 PE=2 SV=1	ENSGALG00000000656	TMEM81	transmembrane protein 81 [Source:HGNCSymbol;Acc:HGNC:32349]
c38514_g1_i1	4938	GO:0003824;GO:0004721;GO:0004722;GO:0005739;GO:0006470;GO:0016787;GO:0046872;GO:0003674;GO:0006464;GO:0008150;GO:0016791;GO:0043167;	K01102	veNOG09314	T	sp|Q9P2J9|PDP2_HUMAN [Pyruvate dehydrogenase [acetyl-transferring]]-phosphatase 2, mitochondrial OS=Homo sapiens GN=PDP2 PE=2 SV=2	ENSGALG00000005146	PDP2	pyruvate dehyrogenase phosphatase catalytic subunit2 [Source:HGNC Symbol;Acc:HGNC:30263]
c38529_g1_i1	3759	GO:0005515;GO:0005634;GO:0005730;GO:0031965;GO:0044822;GO:0003674;	K14556	veNOG03685	A	sp|Q9UNX4|WDR3_HUMAN WD repeat-containing protein 3 OS=Homo sapiens GN=WDR3 PE=1 SV=1	ENSGALG00000014791	WDR3	Gallus gallus WD repeat domain 3 (WDR3), mRNA.[Source:RefSeq mRNA;Acc:NM_001031485]
c38532_g1_i1	1551	GO:0000056;GO:0001649;GO:0003723;GO:0003735;GO:0005515;GO:0005840;GO:0006364;GO:0006412;GO:0015935;GO:0016020;GO:0022627;GO:0022627;GO:0030529;GO:0042274;GO:0044822;GO:0003674;GO:0003723;GO:0003735;GO:0005198;GO:0005575;GO:0005622;GO:0005623;GO:0005737;GO:0005829;GO:0005840;GO:0006412;GO:0008150;GO:0009058;GO:0043226;	K02958	roNOG00914;veNOG04996	J	sp|P62845|RS15_RAT 40S ribosomal protein S15 OS=Rattus norvegicus GN=Rps15 PE=1 SV=2	ENSGALG00000015195	RPS15	Gallus gallus ribosomal protein S15 (RPS15), mRNA.[Source:RefSeq mRNA;Acc:NM_205462]
c38545_g1_i1	924	GO:0000381;GO:0005515;GO:0005515;GO:0005634;GO:0005737;GO:0016607;GO:0035145;GO:0043065;GO:0044822;GO:0048025;GO:0061574;GO:0003674;	K14324	opiNOG29458;veNOG05322	K	sp|Q5RDT5|SAP18_PONAB Histone deacetylase complex subunit SAP18 OS=Pongo abelii GN=SAP18 PE=2 SV=1	ENSGALG00000017129	CHSAP18	Gallus gallus Sin3A-associated protein, 18kDa(SAP18), mRNA. [Source:RefSeq mRNA;Acc:NM_204312]
c38547_g1_i1	5024	-	-	veNOG12862	S	sp|Q6IQ49|SDE2_HUMAN Protein SDE2 homolog OS=Homo sapiens GN=SDE2 PE=1 SV=1	ENSGALG00000009253	SDE2	SDE2 telomere maintenance homolog (S. pombe)[Source:HGNC Symbol;Acc:HGNC:26643]
c38548_g1_i1	832	GO:0000793;GO:0001938;GO:0003677;GO:0003684;GO:0003700;GO:0005515;GO:0005615;GO:0005634;GO:0005737;GO:0006288;GO:0006357;GO:0007283;GO:0007289;GO:0008301;GO:0008584;GO:0019904;GO:0032075;GO:0042056;GO:0043234;GO:0043388;GO:0043388;GO:0044212;GO:0044822;GO:0045648;GO:0045654;GO:0045892;GO:0045893;GO:0045944;GO:0045944;GO:0048471;GO:0048545;GO:0050786;GO:0050918;GO:0060326;GO:0071222;GO:1902042;GO:…	K11295	veNOG00894	K	sp|P26584|HMGB2_CHICK High mobility group protein B2 OS=Gallus gallus GN=HMGB2 PE=2 SV=2	ENSGALG00000010745	HMGB2	Gallus gallus high mobility group box 2 (HMGB2),mRNA. [Source:RefSeq mRNA;Acc:NM_205486]
c38548_g2_i1	1388	-	-	veNOG00140	S	sp|Q4ZG55|GREB1_HUMAN Protein GREB1 OS=Homo sapiens GN=GREB1 PE=2 SV=1	ENSGALG00000016455	GREB1	growth regulation by estrogen in breast cancer 1[Source:HGNC Symbol;Acc:HGNC:24885]
c38557_g1_i1	4683	GO:0004872;GO:0004872;GO:0005515;GO:0005515;GO:0005615;GO:0007275;GO:0016020;GO:0016021;GO:0021549;GO:0030246;GO:0040014;GO:0042552;GO:0043473;GO:0070062;GO:0003674;GO:0005575;GO:0008150;	-	veNOG04032	T	sp|O75882|ATRN_HUMAN Attractin OS=Homo sapiens GN=ATRN PE=1 SV=2	ENSGALG00000016034	ATRN	attractin [Source:HGNC Symbol;Acc:HGNC:885]"
c38569_g2_i1	1334	GO:0000166;GO:0001934;GO:0004672;GO:0004713;GO:0005515;GO:0005515;GO:0005524;GO:0005886;GO:0005887;GO:0006355;GO:0006468;GO:0007528;GO:0008582;GO:0016020;GO:0016021;GO:0016301;GO:0016310;GO:0016740;GO:0016772;GO:0018108;GO:0030165;GO:0031594;GO:0043113;GO:0043235;GO:0043525;GO:0045211;GO:0071340;GO:2000541;GO:0003674;GO:0005575;GO:0006464;GO:0008150;GO:0016301;GO:0043167;	K05129	veNOG06574	T	sp|Q8AXY6|MUSK_CHICK Muscle, skeletal receptor tyrosine protein kinase OS=Gallus gallus GN=MUSK PE=2 SV=1	ENSGALG00000015728	MUSK	Gallus gallus muscle, skeletal, receptor tyrosinekinase (MUSK), mRNA. [Source:RefSeq mRNA;Acc:NM_204108]
c38571_g1_i1	1806	GO:0005215;GO:0006810;GO:0016020;GO:0003674;GO:0005575;GO:0006810;GO:0008150;	K14639	veNOG00928	P	sp|A6NIM6|S15A5_HUMAN Solute carrier family 15 member 5 OS=Homo sapiens GN=SLC15A5 PE=3 SV=2	ENSGALG00000013097	SLC15A5	solute carrier family 15, member 5 [Source:HGNCSymbol;Acc:HGNC:33455]
c38574_g1_i1	1428	GO:0000166;GO:0003735;GO:0005622;GO:0005739;GO:0005840;GO:0006412;GO:0003674;GO:0003735;GO:0005198;GO:0005575;GO:0005622;GO:0005623;GO:0005737;GO:0005840;GO:0006412;GO:0008150;GO:0009058;GO:0043226;	K02892	veNOG20796	J	sp|Q16540|RM23_HUMAN 39S ribosomal protein L23, mitochondrial OS=Homo sapiens GN=MRPL23 PE=1 SV=1	ENSGALG00000006561	MRPL23	Gallus gallus mitochondrial ribosomal protein L23(MRPL23), nuclear gene encoding mitochondrial protein,mRNA. [Source:RefSeq mRNA;Acc:NM_001199385]
c38733_g1_i1	1723	GO:0003735;GO:0005515;GO:0005622;GO:0005737;GO:0005840;GO:0006414;GO:0022625;GO:0030529;GO:0070062;GO:0003674;GO:0003735;GO:0005198;GO:0005575;GO:0005622;GO:0005623;GO:0005737;GO:0005840;GO:0006412;GO:0008150;GO:0009058;GO:0043226;	K02942	veNOG24818	J	sp|P18660|RLA1_CHICK 60S acidic ribosomal protein P1 OS=Gallus gallus GN=RPLP1 PE=3 SV=1	ENSGALG00000016172	RPLP1	Gallus gallus ribosomal protein, large, P1 (RPLP1),mRNA. [Source:RefSeq mRNA;Acc:NM_205322]
c38988_g1_i2	1417	GO:0000122;GO:0004860;GO:0004862;GO:0005515;GO:0005634;GO:0005737;GO:0006469;GO:0006469;GO:0010389;GO:0034236;GO:0042308;GO:0043086;GO:2000480;GO:0003674;GO:0008150;GO:0030234;	K15985	veNOG24708	T	sp|Q90641|IPKA_CHICK cAMP-dependent protein kinase inhibitor alpha OS=Gallus gallus GN=PKIA PE=3 SV=3	ENSGALG00000015732	PKIA	cAMP-dependent protein kinase inhibitor alpha[Source:UniProtKB/Swiss-Prot;Acc:Q90641]
c38997_g1_i1	531	GO:0003777;GO:0005515;GO:0005524;GO:0006200;GO:0007018;GO:0008152;GO:0016887;GO:0030286;GO:0003674;GO:0005575;GO:0005622;GO:0005623;GO:0005856;GO:0008150;GO:0009056;GO:0016887;GO:0034641;GO:0034655;GO:0043167;GO:0043226;GO:0043234;GO:0044281;	-	-	-	-	ENSAPLG00000009676	DNAH17	dynein, axonemal, heavy chain 17 [Source:HGNCSymbol;Acc:HGNC:2946]
c39046_g1_i2	1060	GO:0000122;GO:0000978;GO:0001078;GO:0002053;GO:0003677;GO:0003677;GO:0003677;GO:0003700;GO:0003700;GO:0005515;GO:0006355;GO:0007519;GO:0009791;GO:0021549;GO:0021757;GO:0021758;GO:0021987;GO:0030324;GO:0040007;GO:0042297;GO:0042803;GO:0042803;GO:0043010;GO:0043565;GO:0045892;GO:0045892;GO:0046982;GO:0048286;GO:0048745;GO:0050679;GO:0060013;GO:0060501;GO:0001071;GO:0003674;GO:0003677;GO:0008150;	K09409	COG5025;opiNOG79067;veNOG01048	K	sp|Q8MJ98|FOXP2_PONPY Forkhead box protein P2 OS=Pongo pygmaeus GN=FOXP2 PE=2 SV=3	ENSGALG00000009424	FOXP2	Uncharacterized protein[Source:UniProtKB/TrEMBL;Acc:F1NY57]
c39127_g1_i1	952	GO:0005787;GO:0006465;GO:0006508;GO:0008233;GO:0016021;GO:0003674;GO:0005575;GO:0005622;GO:0005623;GO:0005737;GO:0005783;GO:0008150;GO:0008233;GO:0034641;GO:0043226;GO:0043234;GO:0051604;	K12947	veNOG01492	U	sp|Q5M8Y1|SPCS2_XENTR Probable signal peptidase complex subunit 2 OS=Xenopus tropicalis GN=spcs2 PE=2 SV=1	ENSGALG00000019036	SPCS2	signal peptidase complex subunit 2 homolog (S.cerevisiae) [Source:HGNC Symbol;Acc:HGNC:28962]
c39146_g1_i1	276	GO:0000228;GO:0000724;GO:0000800;GO:0005515;GO:0005634;GO:0005694;GO:0006302;GO:0007128;GO:0007129;GO:0007283;GO:0009566;GO:0030893;GO:0030999;GO:0034991;GO:0070197;GO:0072520;GO:0000228;GO:0003674;GO:0005575;GO:0005622;GO:0005623;GO:0005634;GO:0005694;GO:0043226;	-	NOG05206;veNOG15004	SD	sp|Q9H4I0|RD21L_HUMAN Double-strand-break repair protein rad21-like protein 1 OS=Homo sapiens GN=RAD21L1 PE=2 SV=3	ENSGALG00000006186	RAD21L1	RAD21-like 1 (S. pombe) [Source:HGNCSymbol;Acc:HGNC:16271]
c39251_g1_i1	1477	-	-	veNOG11121	R	sp|Q3SZZ7|FGL1_BOVIN Fibrinogen-like protein 1 OS=Bos taurus GN=FGL1 PE=2 SV=1	ENSGALG00000017029	-	Uncharacterized protein[Source:UniProtKB/TrEMBL;Acc:F1P5A6]
c39282_g1_i1	414	GO:0007276;GO:0000003;GO:0008150;	-	-	-	-	ENSGALG00000029162	SPINW	Gallus gallus spindlin 1 (SPINW), mRNA.[Source:RefSeq mRNA;Acc:NM_204191]
c39422_g1_i1	4326	GO:0005509;GO:0007156;GO:0008013;GO:0016020;GO:0016021;GO:0070062;GO:0003674;GO:0005575;GO:0007155;GO:0008150;GO:0043167;	K16505	NOG10880;veNOG16070	SU	sp|Q8VHF2|CDHR5_MOUSE Cadherin-related family member 5 OS=Mus musculus GN=Cdhr5 PE=2 SV=1	ENSGALG00000005059	CDHR5	cadherin-related family member 5 [Source:HGNCSymbol;Acc:HGNC:7521]
c39428_g1_i1	3263	GO:0000790;GO:0000978;GO:0000980;GO:0003723;GO:0005515;GO:0005515;GO:0005634;GO:0006337;GO:0006338;GO:0008080;GO:0008152;GO:0016514;GO:0016514;GO:0016922;GO:0017053;GO:0031492;GO:0043044;GO:0043234;GO:0045892;GO:0047485;GO:0071564;GO:0071565;	K11651	veNOG03421	B	sp|O54941|SMCE1_MOUSE SWI/SNF-related matrix-associated actin-dependent regulator of chromatin subfamily E member 1 OS=Mus musculus GN=Smarce1 PE=1 SV=1	ENSGALG00000003882	SMARCE1	Gallus gallus SWI/SNF related, matrix associated,actin dependent regulator of chromatin, subfamily e,member 1 (SMARCE1), mRNA. [Source:RefSeqmRNA;Acc:NM_001006335]
c39451_g1_i1	448	GO:0005215;GO:0006810;GO:0009636;GO:0016020;GO:0016021;GO:0003674;GO:0005575;GO:0006810;GO:0008150;	-	veNOG04044	G	sp|Q96PS8|AQP10_HUMAN Aquaporin-10 OS=Homo sapiens GN=AQP10 PE=2 SV=2	ENSGALG00000025924	AQP10	aquaporin 10 [Source:HGNC Symbol;Acc:HGNC:16029]"
c39516_g1_i1	1599	GO:0005198;GO:0005515;GO:0005886;GO:0005923;GO:0016020;GO:0016021;GO:0030054;GO:0003674;GO:0005198;GO:0005575;GO:0005623;GO:0005886;	K06087	veNOG02705	P	sp|Q91Y55|CLD16_RAT Claudin-16 OS=Rattus norvegicus GN=Cldn16 PE=2 SV=1	ENSGALG00000025821	CLDN16	claudin 16 [Source:HGNC Symbol;Acc:HGNC:2037]"
c39614_g1_i2	2456	GO:0000278;GO:0003824;GO:0005515;GO:0005515;GO:0005524;GO:0005634;GO:0005634;GO:0005829;GO:0006464;GO:0007113;GO:0008641;GO:0016881;GO:0019781;GO:0045116;GO:0046982;GO:0051726;GO:0003674;GO:0005575;GO:0005622;GO:0005623;GO:0005634;GO:0005737;GO:0005829;GO:0006464;GO:0008150;GO:0016874;GO:0043167;GO:0043226;	K10686	veNOG07382	O	sp|Q8TBC4|UBA3_HUMAN NEDD8-activating enzyme E1 catalytic subunit OS=Homo sapiens GN=UBA3 PE=1 SV=2	ENSGALG00000013410	UBA3	ubiquitin-like modifier activating enzyme 3[Source:HGNC Symbol;Acc:HGNC:12470]
c39789_g1_i1	1288	GO:0005739;	K17776	veNOG11081	U	sp|Q2L969|MTX2_PIG Metaxin-2 OS=Sus scrofa GN=MTX2 PE=2 SV=1	ENSGALG00000009264	MTX2	metaxin 2 [Source:HGNC Symbol;Acc:HGNC:7506]"
c40086_g1_i2	1395	GO:0005216;GO:0005249;GO:0005251;GO:0005267;GO:0006810;GO:0006811;GO:0006813;GO:0008076;GO:0016020;GO:0016021;GO:0055085;GO:0071805;GO:0003674;GO:0005575;GO:0005623;GO:0005886;GO:0006810;GO:0008150;GO:0022857;GO:0043234;GO:0055085;GO:0005216;GO:0005249;GO:0005249;GO:0005251;GO:0005267;GO:0005515;GO:0005516;GO:0005764;GO:0005769;GO:0005770;GO:0006349;GO:0006810;GO:0006811;GO:0006813;GO:0008076;GO:…	K04926	veNOG09051	P	sp|P97414|KCNQ1_MOUSE Potassium voltage-gated channel subfamily KQT member 1 OS=Mus musculus GN=Kcnq1 PE=2 SV=3	ENSGALG00000006472	KCNQ1	potassium voltage-gated channel, KQT-likesubfamily, member 1 [Source:HGNC Symbol;Acc:HGNC:6294]
c40288_g1_i2	1316	GO:0005794;GO:0006486;GO:0016020;GO:0016021;GO:0016740;GO:0016757;GO:0046872;GO:0003674;GO:0005575;GO:0005622;GO:0005623;GO:0005737;GO:0005794;GO:0005975;GO:0006464;GO:0008150;GO:0009058;GO:0016757;GO:0043167;GO:0043226;	K00710	veNOG00341	O	sp|Q9GM01|GALT9_MACFA Polypeptide N-acetylgalactosaminyltransferase 9 OS=Macaca fascicularis GN=GALNT9 PE=2 SV=1	ENSGALG00000002242	GALNT9	polypeptide N-acetylgalactosaminyltransferase 9[Source:HGNC Symbol;Acc:HGNC:4131]
c40289_g1_i1	3947	GO:0000413;GO:0003755;GO:0005515;GO:0005737;GO:0006457;GO:0016607;GO:0016853;GO:0043021;GO:0045070;GO:0046540;GO:0071001;GO:0003674;GO:0006457;GO:0006464;GO:0008150;GO:0016853;	K09567	COG0652;veNOG03422;veNOG03891	OK	sp|Q06066|YBOX1_CHICK Nuclease-sensitive element-binding protein 1 OS=Gallus gallus GN=YBX1 PE=2 SV=1	ENSGALG00000004874	PPIH	Gallus gallus peptidylprolyl isomerase H(cyclophilin H) (PPIH), mRNA. [Source:RefSeqmRNA;Acc:NM_001277912]
c40289_g1_i2	3959	GO:0003676;GO:0003677;GO:0003723;GO:0005634;GO:0005737;GO:0006351;GO:0006355;GO:0006397;GO:0008380;GO:0071204;GO:0003674;GO:0003677;GO:0003723;GO:0005575;GO:0005622;GO:0005623;GO:0005634;GO:0005737;GO:0006397;GO:0008150;GO:0009058;GO:0034641;GO:0043226;GO:0000122;GO:0003676;GO:0003677;GO:0003697;GO:0003723;GO:0005515;GO:0005515;GO:0005634;GO:0005689;GO:0005737;GO:0005737;GO:0006355;GO:0010494;GO:…	K09276	veNOG03422;veNOG03891	OK	sp|Q06066|YBOX1_CHICK Nuclease-sensitive element-binding protein 1 OS=Gallus gallus GN=YBX1 PE=2 SV=1	ENSGALG00000004848	YBX1	Gallus gallus Y box binding protein 1 (YBX1), mRNA.[Source:RefSeq mRNA;Acc:NM_204414]
c40393_g1_i1	620	GO:0005576;GO:0005575;GO:0005576;	-	veNOG09285	W	sp|P54097|TECTB_CHICK Beta-tectorin OS=Gallus gallus GN=TECTB PE=2 SV=1	ENSGALG00000008802	TECTB	Gallus gallus tectorin beta (TECTB), mRNA.[Source:RefSeq mRNA;Acc:NM_205363]
c40451_g1_i1	557	-	-	-	-	-	ENSGALG00000025979	-	Uncharacterized protein[Source:UniProtKB/TrEMBL;Acc:R4GJQ3]
c40488_g1_i1	1400	GO:0000166;GO:0003924;GO:0005515;GO:0005515;GO:0005525;GO:0005615;GO:0005654;GO:0006184;GO:0015093;GO:0015684;GO:0016020;GO:0016021;GO:0044822;GO:0003674;GO:0003924;GO:0005575;GO:0006810;GO:0008150;GO:0009056;GO:0022857;GO:0034641;GO:0034655;GO:0043167;GO:0044281;	K14538	veNOG04439	R	sp|Q9NVN8|GNL3L_HUMAN Guanine nucleotide-binding protein-like 3-like protein OS=Homo sapiens GN=GNL3L PE=1 SV=1	ENSGALG00000001613	GNL3	guanine nucleotide binding protein-like 3(nucleolar) [Source:HGNC Symbol;Acc:HGNC:29931]
c40530_g1_i1	627	GO:0000122;GO:0000166;GO:0001085;GO:0001191;GO:0003676;GO:0003697;GO:0003700;GO:0003714;GO:0005515;GO:0005515;GO:0005634;GO:0005634;GO:0017053;GO:0044822;GO:0045892;GO:0045892;GO:0045893;GO:0050769;GO:0070062;GO:0003674;	-	-	-	-	ENSAPLG00000012618	SPEN	spen family transcriptional repressor [Source:HGNCSymbol;Acc:HGNC:17575]
c40673_g1_i1	2521	GO:0004298;GO:0005515;GO:0005634;GO:0005839;GO:0005839;GO:0042802;GO:0051603;GO:0070062;GO:0003674;GO:0005575;GO:0005622;GO:0005623;GO:0008150;GO:0008233;GO:0009056;GO:0043234;	K02731	veNOG00620	O	sp|Q3ZBG0|PSA7_BOVIN Proteasome subunit alpha type-7 OS=Bos taurus GN=PSMA7 PE=1 SV=1	ENSGALG00000027156	PSMA7	proteasome subunit alpha type-7 [Source:RefSeqpeptide;Acc:NP_989944]
c40785_g1_i1	727	GO:0000902;GO:0001525;GO:0001658;GO:0002042;GO:0002092;GO:0003257;GO:0003337;GO:0005125;GO:0005515;GO:0005576;GO:0005615;GO:0005615;GO:0007165;GO:0007171;GO:0007267;GO:0008284;GO:0009887;GO:0009954;GO:0009986;GO:0010717;GO:0030199;GO:0030297;GO:0030326;GO:0030502;GO:0030514;GO:0030514;GO:0033689;GO:0042346;GO:0043184;GO:0043542;GO:0045766;GO:0045892;GO:0045893;GO:0045944;GO:0046851;GO:0048018;GO:…	-	veNOG05945	W	sp|O73755|GREM1_CHICK Gremlin-1 OS=Gallus gallus GN=GREM1 PE=2 SV=1	ENSGALG00000009724	GREM1	Gallus gallus gremlin 1 (GREM1), mRNA.[Source:RefSeq mRNA;Acc:NM_204978]
c40912_g1_i1	1211	GO:0005739;GO:0008152;GO:0008796;GO:0016787;GO:0003674;GO:0008150;	K01518	veNOG14436	L	sp|P50583|AP4A_HUMAN Bis(5'-nucleosyl)-tetraphosphatase [asymmetrical] OS=Homo sapiens GN=NUDT2 PE=1 SV=3	ENSGALG00000027295	NUDT2	nudix (nucleoside diphosphate linked moiety X)-typemotif 2 [Source:HGNC Symbol;Acc:HGNC:8049]
c40985_g1_i1	2594	GO:0005515;GO:0003674;	K10472	veNOG01658	T	sp|Q9NVX7|KBTB4_HUMAN Kelch repeat and BTB domain-containing protein 4 OS=Homo sapiens GN=KBTBD4 PE=1 SV=3	ENSGALG00000008089	KBTBD4	Gallus gallus kelch repeat and BTB (POZ) domaincontaining 4 (KBTBD4), mRNA. [Source:RefSeqmRNA;Acc:NM_001199645]
c41176_g1_i1	238	-	-	-	-	sp|Q58A44|PCOTH_HUMAN Protein PCOTH OS=Homo sapiens GN=PCOTH PE=2 SV=2	ENSGALG00000028620	-	Uncharacterized protein[Source:UniProtKB/TrEMBL;Acc:R4GHT9]
c41206_g1_i1	1328	GO:0004843;GO:0032496;GO:0070536;GO:0071108;	K12655	opiNOG01571;veNOG05585	O	sp|Q3U2S4|OTUD5_MOUSE OTU domain-containing protein 5 OS=Mus musculus GN=Otud5 PE=1 SV=2	ENSGALG00000027557	OTUD5	OTU deubiquitinase 5 [Source:HGNCSymbol;Acc:HGNC:25402]
c41241_g1_i1	895	GO:0005576;GO:0006955;GO:0008009;GO:0060326;GO:0002376;GO:0003674;GO:0005575;GO:0005576;GO:0008150;GO:0040011;GO:0048870;GO:0005125;GO:0005576;GO:0005615;GO:0006955;GO:0008009;GO:0060326;GO:0002376;GO:0003674;GO:0005575;GO:0005576;GO:0005615;GO:0008150;GO:0040011;GO:0048870;GO:0005576;GO:0006955;GO:0008009;GO:0060326;GO:0002376;GO:0003674;GO:0005575;GO:0005576;GO:0008150;GO:0040011;GO:0048870;	-	veNOG23180;veNOG23630;veNOG24912;veNOG24953	TR	sp|O00175|CCL24_HUMAN C-C motif chemokine 24 OS=Homo sapiens GN=CCL24 PE=1 SV=2	ENSGALG00000000956	CCL4	Gallus gallus chemokine-like ligand 1 (GGCL1),mRNA. [Source:RefSeq mRNA;Acc:NM_001045831]
c41305_g1_i1	471	GO:0004888;GO:0004930;GO:0005886;GO:0007166;GO:0007186;GO:0007218;GO:0016020;GO:0016021;GO:0003674;GO:0004871;GO:0005575;GO:0005623;GO:0005886;GO:0007165;GO:0008150;	-	veNOG02502	T	sp|Q8IZF7|GP111_HUMAN Probable G-protein coupled receptor 111 OS=Homo sapiens GN=GPR111 PE=2 SV=1	ENSGALG00000016723	-	Uncharacterized protein[Source:UniProtKB/TrEMBL;Acc:F1NEY4]
c41342_g1_i2	1850	GO:0003824;GO:0004364;GO:0005515;GO:0005737;GO:0005739;GO:0006749;GO:0009072;GO:0016034;GO:0042803;GO:0003674;GO:0005575;GO:0005622;GO:0005623;GO:0005737;GO:0006520;GO:0008150;GO:0044281;	K01800	veNOG12734	O	sp|P57113|MAAI_RAT Maleylacetoacetate isomerase OS=Rattus norvegicus GN=Gstz1 PE=1 SV=2	ENSGALG00000010432	GSTZ1	Gallus gallus glutathione S-transferase zeta 1(GSTZ1), transcript variant 2, mRNA. [Source:RefSeqmRNA;Acc:NM_001277469]
c41368_g1_i1	3621	GO:0004871;GO:0004930;GO:0004983;GO:0007165;GO:0007186;GO:0007218;GO:0016021;GO:0003674;GO:0004871;GO:0005575;GO:0007165;GO:0008150;	K04210	veNOG06580	T	sp|P30731|GPR83_MOUSE Probable G-protein coupled receptor 83 OS=Mus musculus GN=Gpr83 PE=2 SV=2	ENSGALG00000004619	-	Uncharacterized protein[Source:UniProtKB/TrEMBL;Acc:F1NK50]
c41424_g1_i1	297	GO:0000786;GO:0003677;GO:0005622;GO:0005634;GO:0005694;GO:0006334;GO:0043565;GO:0046982;GO:0003674;GO:0003677;GO:0005575;GO:0005622;GO:0005623;GO:0005634;GO:0005694;GO:0006259;GO:0006461;GO:0008150;GO:0022607;GO:0034641;GO:0043226;GO:0043234;GO:0051276;GO:0065003;	K11251	virNOG18023	B	sp|Q9C681|H2A1_ARATH Probable histone H2A.1 OS=Arabidopsis thaliana GN=At1g51060 PE=1 SV=1	ENSGALG00000026449	-	Histone H2A [Source:UniProtKB/TrEMBL;Acc:R4GJP9]"
c41560_g1_i1	733	GO:0005576;GO:0008083;GO:0040007;GO:0003674;GO:0005575;GO:0005576;GO:0008150;GO:0040007;	-	veNOG15549	T	sp|P49003|BMP5_MOUSE Bone morphogenetic protein 5 OS=Mus musculus GN=Bmp5 PE=2 SV=1	ENSGALG00000006239	-	Uncharacterized protein[Source:UniProtKB/TrEMBL;Acc:F1NWX5]
c41629_g1_i1	4246	GO:0005737;GO:0008060;GO:0008060;GO:0008270;GO:0030276;GO:0032312;GO:0043547;GO:0043547;GO:0045648;GO:0046872;GO:2000369;GO:0003674;GO:0008150;GO:0030234;GO:0043167;	K12486	veNOG13377	T	sp|Q91VZ6|SMAP1_MOUSE Stromal membrane-associated protein 1 OS=Mus musculus GN=Smap1 PE=1 SV=1	ENSGALG00000015959	SMAP1	small ArfGAP 1 [Source:HGNC Symbol;Acc:HGNC:19651]"
c41659_g1_i1	525	GO:0000166;GO:0004672;GO:0004672;GO:0004713;GO:0004713;GO:0005102;GO:0005515;GO:0005515;GO:0005524;GO:0005737;GO:0005739;GO:0005743;GO:0005764;GO:0005770;GO:0005829;GO:0005886;GO:0005886;GO:0005901;GO:0006468;GO:0006468;GO:0016301;GO:0016301;GO:0016310;GO:0016477;GO:0016740;GO:0016772;GO:0018108;GO:0018108;GO:0018108;GO:0019904;GO:0020037;GO:0030900;GO:0032463;GO:0033146;GO:0035556;GO:0042169;GO:…	-	-	-	-	ENSAPLG00000004290	SRC	SRC proto-oncogene, non-receptor tyrosine kinase[Source:HGNC Symbol;Acc:HGNC:11283]
c41716_g1_i1	352	GO:0001954;GO:0004672;GO:0004672;GO:0004713;GO:0004715;GO:0004871;GO:0005515;GO:0005515;GO:0005524;GO:0005634;GO:0005737;GO:0005925;GO:0006468;GO:0006468;GO:0007165;GO:0007166;GO:0007172;GO:0007229;GO:0008284;GO:0008285;GO:0008360;GO:0010595;GO:0010976;GO:0016772;GO:0018108;GO:0018108;GO:0030027;GO:0030155;GO:0030335;GO:0030838;GO:0033209;GO:0042976;GO:0043066;GO:0043267;GO:0045638;GO:0045860;GO:…	-	-	-	-	ENSAPLG00000009501	PTK2B	protein tyrosine kinase 2 beta [Source:HGNCSymbol;Acc:HGNC:9612]
c41891_g1_i2	750	GO:0005515;GO:0005634;GO:0051059;GO:0051091;GO:0051092;GO:1900017;GO:0003674;	K17593	veNOG06295	R	sp|Q3V096|ANR42_MOUSE Ankyrin repeat domain-containing protein 42 OS=Mus musculus GN=Ankrd42 PE=2 SV=1	ENSGALG00000017250	ANKRD42	ankyrin repeat domain 42 [Source:HGNCSymbol;Acc:HGNC:26752]
c42050_g1_i2	4382	GO:0000902;GO:0003007;GO:0005515;GO:0005634;GO:0005739;GO:0005794;GO:0005829;GO:0006672;GO:0006936;GO:0007029;GO:0007165;GO:0008283;GO:0016301;GO:0016310;GO:0034976;GO:0035620;GO:0035621;GO:0048471;GO:0055088;GO:0070273;GO:0070584;GO:0097001;	K08283	veNOG00136	TV	sp|Q9Y5P4|C43BP_HUMAN Collagen type IV alpha-3-binding protein OS=Homo sapiens GN=COL4A3BP PE=1 SV=1	ENSGALG00000014952	COL4A3BP	collagen, type IV, alpha 3 (Goodpasture antigen)binding protein [Source:HGNC Symbol;Acc:HGNC:2205]
c42083_g1_i1	774	GO:0003735;GO:0005622;GO:0005737;GO:0005840;GO:0006364;GO:0006412;GO:0015935;GO:0022627;GO:0042274;GO:0044822;GO:0070062;GO:0003674;GO:0003735;GO:0005198;GO:0005575;GO:0005622;GO:0005623;GO:0005737;GO:0005840;GO:0006412;GO:0008150;GO:0009058;GO:0043226;	K02979	COG2053;veNOG24623	J	sp|P62859|RS28_RAT 40S ribosomal protein S28 OS=Rattus norvegicus GN=Rps28 PE=1 SV=1	ENSGALG00000024398	RPS28	ribosomal protein S28 [Source:HGNCSymbol;Acc:HGNC:10418]
c42244_g1_i1	511	GO:0005739;GO:0006810;GO:0006811;GO:0008289;GO:0015078;GO:0015986;GO:0015991;GO:0015992;GO:0016020;GO:0016021;GO:0033177;GO:0045263;GO:0003674;GO:0005575;GO:0005622;GO:0005623;GO:0006810;GO:0008150;GO:0008289;GO:0009058;GO:0022857;GO:0034641;GO:0043234;GO:0044281;GO:0055085;	-	opiNOG33090	C	sp|Q9U505|AT5G_MANSE ATP synthase lipid-binding protein, mitochondrial OS=Manduca sexta PE=2 SV=1	ENSGALG00000009286	ATP5G3	Gallus gallus ATP synthase, H+ transporting,mitochondrial Fo complex, subunit C3 (subunit 9) (ATP5G3),nuclear gene encoding mitochondrial protein, transcriptvariant 1, mRNA. [Source:RefSeq mRNA;Acc:NM_001277855]
c42444_g1_i1	2081	GO:0000502;GO:0000932;GO:0004175;GO:0004298;GO:0005634;GO:0005737;GO:0005839;GO:0005839;GO:0006508;GO:0006511;GO:0008233;GO:0016787;GO:0019773;GO:0051603;GO:0003674;GO:0005575;GO:0005622;GO:0005623;GO:0005634;GO:0005737;GO:0008150;GO:0008233;GO:0009056;GO:0043226;GO:0043234;	K02726	veNOG15384	O	sp|P25787|PSA2_HUMAN Proteasome subunit alpha type-2 OS=Homo sapiens GN=PSMA2 PE=1 SV=2	ENSGALG00000019598	PSMA2	Gallus gallus proteasome (prosome, macropain)subunit, alpha type, 2 (PSMA2), mRNA. [Source:RefSeqmRNA;Acc:NM_001012860]
c42506_g1_i1	943	GO:0005515;GO:0005886;GO:0005886;GO:0007411;GO:0010001;GO:0016198;GO:0030424;GO:0031527;GO:0040008;GO:0045165;GO:0051489;GO:0071944;GO:0003674;GO:0008150;	-	veNOG15021	Z	sp|Q98987|NEUM_SERCA Neuromodulin (Fragment) OS=Serinus canaria GN=GAP43 PE=2 SV=1	ENSGALG00000015089	GAP43	growth associated protein 43 [Source:HGNCSymbol;Acc:HGNC:4140]
c42590_g1_i1	2906	GO:0004842;GO:0005515;GO:0005737;GO:0005886;GO:0008270;GO:0043161;GO:0046872;GO:1901981;GO:1902042;GO:2001271;GO:0003674;GO:0043167;	-	veNOG06550	O	sp|Q5NVC7|RNF34_PONAB E3 ubiquitin-protein ligase RNF34 OS=Pongo abelii GN=RNF34 PE=2 SV=2	ENSGALG00000004190	RNF34	Gallus gallus ring finger protein 34, E3 ubiquitinprotein ligase (RNF34), mRNA. [Source:RefSeqmRNA;Acc:NM_001006188]
c42614_g1_i1	529	GO:0005509;GO:0005509;GO:0005515;GO:0005515;GO:0005615;GO:0005634;GO:0042802;GO:0043123;GO:0044822;GO:0048471;GO:0050786;GO:0070062;GO:0003674;GO:0043167;	-	veNOG23532	R	sp|Q98953|S10A6_CHICK Protein S100-A6 OS=Gallus gallus GN=S100A6 PE=3 SV=1	ENSGALG00000026613	S100A4	S100 calcium binding protein A4 [Source:HGNCSymbol;Acc:HGNC:10494]
c42753_g1_i1	1969	GO:0005576;GO:0005634;GO:0005737;GO:0006351;GO:0006355;GO:0006662;GO:0009314;GO:0015035;GO:0033158;GO:0043388;GO:0045454;GO:0055114;GO:0003674;GO:0005575;GO:0005576;GO:0005622;GO:0005623;GO:0005634;GO:0005737;GO:0008150;GO:0009058;GO:0016491;GO:0034641;GO:0042592;GO:0043226;GO:0044281;	K03671	veNOG22969	K	sp|P08629|THIO_CHICK Thioredoxin OS=Gallus gallus GN=TXN PE=3 SV=2	ENSGALG00000015704	TXN	Gallus gallus thioredoxin (TXN), mRNA.[Source:RefSeq mRNA;Acc:NM_205453]
c42763_g1_i1	580	GO:0000166;GO:0003676;GO:0005634;GO:0005654;GO:0005730;GO:0005737;GO:0016020;GO:0040019;GO:0044822;GO:0003674;	-	-	-	-	ENSAPLG00000015319	RBM19	RNA binding motif protein 19 [Source:HGNCSymbol;Acc:HGNC:29098]
c42975_g1_i1	1999	GO:0000139;GO:0004871;GO:0005515;GO:0005783;GO:0005794;GO:0007165;GO:0008152;GO:0008270;GO:0015095;GO:0015693;GO:0016020;GO:0016020;GO:0016021;GO:0016409;GO:0016740;GO:0016746;GO:0019706;GO:0030660;GO:0043123;GO:0043231;GO:0046872;GO:0003674;GO:0005575;GO:0008150;GO:0016746;GO:0043167;	-	veNOG06273	R	sp|Q4R690|ZDH13_MACFA Palmitoyltransferase ZDHHC13 OS=Macaca fascicularis GN=ZDHHC13 PE=2 SV=1	ENSGALG00000004085	ZDHHC13	zinc finger, DHHC-type containing 13 [Source:HGNCSymbol;Acc:HGNC:18413]
c43095_g1_i1	263	GO:0005515;GO:0042802;	-	virNOG03350	S	sp|Q6GLM5|DESI1_XENLA Desumoylating isopeptidase 1 OS=Xenopus laevis GN=desi1 PE=2 SV=1	ENSGALG00000011934	DESI1	desumoylating isopeptidase 1 [Source:HGNCSymbol;Acc:HGNC:24577]
c43105_g1_i1	681	GO:0000166;GO:0000287;GO:0004012;GO:0005515;GO:0005524;GO:0005765;GO:0005765;GO:0005783;GO:0005783;GO:0006812;GO:0008152;GO:0015914;GO:0016020;GO:0016020;GO:0016021;GO:0016787;GO:0019829;GO:0045332;GO:0046872;GO:0055037;GO:0055037;GO:0003674;GO:0005575;GO:0005622;GO:0005623;GO:0005737;GO:0005764;GO:0005768;GO:0005773;GO:0005783;GO:0006810;GO:0008150;GO:0016887;GO:0022857;GO:0043167;GO:0043226;GO:…	-	veNOG04938	P	sp|P98196|AT11A_HUMAN Probable phospholipid-transporting ATPase IH OS=Homo sapiens GN=ATP11A PE=1 SV=3	ENSAPLG00000008836	ATP11A	Putative phospholipid-transporting ATPase IH;Uncharacterized protein[Source:UniProtKB/TrEMBL;Acc:R0LH43]
c43253_g1_i2	1943	GO:0006956;GO:0030449;GO:0045087;GO:0070062;GO:0072562;GO:0002376;GO:0006950;GO:0008150;	K03999	veNOG17012	W	sp|P07360|CO8G_HUMAN Complement component C8 gamma chain OS=Homo sapiens GN=C8G PE=1 SV=3	ENSGALG00000024004	C8G	complement component 8, gamma polypeptide[Source:HGNC Symbol;Acc:HGNC:1354]
c43267_g2_i1	311	GO:0000166;GO:0003924;GO:0005515;GO:0005525;GO:0005622;GO:0005737;GO:0005886;GO:0006886;GO:0007264;GO:0015031;GO:0032456;GO:0043014;GO:0003674;GO:0003924;GO:0005575;GO:0005622;GO:0005623;GO:0006810;GO:0007165;GO:0008150;GO:0043167;	-	NOG01152;veNOG03337	RU	sp|P61208|ARL4C_MOUSE ADP-ribosylation factor-like protein 4C OS=Mus musculus GN=Arl4c PE=2 SV=1	ENSGALG00000021021	ARL4C	ADP-ribosylation factor-like 4C [Source:HGNCSymbol;Acc:HGNC:698]
c43509_g1_i1	3077	GO:0004364;GO:0004364;GO:0004602;GO:0005515;GO:0005739;GO:0005739;GO:0005743;GO:0006749;GO:0055114;GO:0071449;	K00799	veNOG17420	O	sp|P79382|MGST1_PIG Microsomal glutathione S-transferase 1 OS=Sus scrofa GN=MGST1 PE=2 SV=3	ENSGALG00000013098	MGST1	Gallus gallus microsomal glutathione S-transferase1 (MGST1), mRNA. [Source:RefSeq mRNA;Acc:NM_001135550]
c43872_g1_i1	561	GO:0004721;GO:0004725;GO:0005515;GO:0005515;GO:0006468;GO:0006468;GO:0006470;GO:0008286;GO:0008286;GO:0016311;GO:0016787;GO:0016791;GO:0035335;GO:0043235;GO:0070062;GO:0003674;GO:0006464;GO:0007165;GO:0008150;GO:0016791;	-	-	-	-	ENSAPLG00000003363	PTPRA	protein tyrosine phosphatase, receptor type, A[Source:HGNC Symbol;Acc:HGNC:9664]
c44127_g1_i1	2681	GO:0001731;GO:0002192;GO:0003723;GO:0005737;GO:0005737;GO:0005886;GO:0006351;GO:0006355;GO:0007049;GO:0022627;GO:0032790;GO:0040008;GO:0003674;GO:0003723;GO:0005575;GO:0005622;GO:0005623;GO:0005737;GO:0007049;GO:0008150;GO:0009058;GO:0034641;	K07575	veNOG06289	K	sp|Q5ZI42|MCTS1_CHICK Malignant T-cell-amplified sequence 1 OS=Gallus gallus GN=MCTS1 PE=2 SV=1	ENSGALG00000008517	MCTS1	Gallus gallus malignant T cell amplified sequence 1(MCTS1), mRNA. [Source:RefSeq mRNA;Acc:NM_001105675]
c44196_g1_i2	453	GO:0004993;GO:0005230;GO:0006810;GO:0006811;GO:0007210;GO:0015276;GO:0016020;GO:0016021;GO:0034220;GO:0045211;GO:0051378;GO:0003674;GO:0005575;GO:0005623;GO:0005886;GO:0006810;GO:0008150;GO:0022857;GO:0055085;	-	veNOG10854	T	sp|P46098|5HT3A_HUMAN 5-hydroxytryptamine receptor 3A OS=Homo sapiens GN=HTR3A PE=1 SV=1	ENSGALG00000007004	HTR3A	5-hydroxytryptamine (serotonin) receptor 3A,ionotropic [Source:HGNC Symbol;Acc:HGNC:5297]
c44253_g1_i2	1363	GO:0004930;GO:0007186;GO:0016021;GO:0003674;GO:0004871;GO:0005575;GO:0007165;GO:0008150;	K04319	veNOG08906	T	sp|Q99680|GPR22_HUMAN Probable G-protein coupled receptor 22 OS=Homo sapiens GN=GPR22 PE=2 SV=2	ENSGALG00000008032	GPR22	G protein-coupled receptor 22 [Source:HGNCSymbol;Acc:HGNC:4477]
c44373_g1_i1	388	GO:0004725;GO:0005515;GO:0005515;GO:0005634;GO:0005634;GO:0005737;GO:0005737;GO:0005856;GO:0005886;GO:0006470;GO:0016311;GO:0016791;GO:0030027;GO:0035335;GO:0070062;GO:0003674;GO:0005575;GO:0005622;GO:0005623;GO:0005856;GO:0006464;GO:0008150;GO:0016791;GO:0043226;	-	-	-	-	ENSAPLG00000005052	PTPN13	protein tyrosine phosphatase, non-receptor type 13(APO-1/CD95 (Fas)-associated phosphatase) [Source:HGNCSymbol;Acc:HGNC:9646]
c44441_g1_i1	469	-	-	veNOG00312	S	sp|Q5VZQ5|TEX36_HUMAN Testis-expressed sequence 36 protein OS=Homo sapiens GN=TEX36 PE=2 SV=1	ENSGALG00000027867	TEX36	testis expressed 36 [Source:HGNCSymbol;Acc:HGNC:31653]
c44449_g1_i1	696	GO:0004653;GO:0005509;GO:0005794;GO:0005794;GO:0006486;GO:0016020;GO:0016021;GO:0016740;GO:0016757;GO:0018242;GO:0018243;GO:0030145;GO:0046872;GO:0048471;GO:0003674;GO:0005575;GO:0005622;GO:0005623;GO:0005737;GO:0005794;GO:0005975;GO:0006464;GO:0008150;GO:0009058;GO:0016757;GO:0043167;GO:0043226;	-	veNOG00204	O	sp|P70419|GALT3_MOUSE Polypeptide N-acetylgalactosaminyltransferase 3 OS=Mus musculus GN=Galnt3 PE=2 SV=3	ENSGALG00000010960	GALNT3	polypeptide N-acetylgalactosaminyltransferase 3[Source:HGNC Symbol;Acc:HGNC:4125]
c44506_g1_i2	2042	GO:0000166;GO:0001570;GO:0001764;GO:0001764;GO:0004672;GO:0004713;GO:0004714;GO:0005030;GO:0005515;GO:0005515;GO:0005524;GO:0005768;GO:0005768;GO:0005829;GO:0005886;GO:0005886;GO:0005887;GO:0005887;GO:0006468;GO:0007169;GO:0007275;GO:0007399;GO:0007528;GO:0007612;GO:0007612;GO:0007623;GO:0007631;GO:0008284;GO:0010008;GO:0010628;GO:0010628;GO:0010976;GO:0010976;GO:0014047;GO:0014068;GO:0016020;GO:…	K04360	veNOG04308	T	sp|Q91987|NTRK2_CHICK BDNF/NT-3 growth factors receptor OS=Gallus gallus GN=NTRK2 PE=1 SV=1	ENSGALG00000012594	NTRK2	BDNF/NT-3 growth factors receptor[Source:UniProtKB/Swiss-Prot;Acc:Q91987]
c44607_g1_i1	262	GO:0000166;GO:0001678;GO:0004340;GO:0004396;GO:0005515;GO:0005515;GO:0005524;GO:0005536;GO:0005634;GO:0005739;GO:0005975;GO:0006006;GO:0006096;GO:0006739;GO:0016301;GO:0016310;GO:0016740;GO:0016773;GO:0032024;GO:0042593;GO:0043266;GO:0045721;GO:0045725;GO:0046835;GO:0050796;GO:0050796;GO:0051594;GO:0070509;GO:0003674;GO:0005975;GO:0006091;GO:0008150;GO:0009056;GO:0016301;GO:0043167;GO:0044281;	-	opiNOG01612;veNOG00349;veNOG03736	G	sp|P52792|HXK4_MOUSE Glucokinase OS=Mus musculus GN=Gck PE=2 SV=1	ENSGALG00000027313	GCK	glucokinase (hexokinase 4) [Source:HGNCSymbol;Acc:HGNC:4195]
c44728_g1_i1	358	GO:0008146;GO:0016021;GO:0016051;GO:0003674;GO:0005575;GO:0005975;GO:0008150;GO:0009058;	-	veNOG09831	WM	-	ENSGALG00000008599	-	Uncharacterized protein[Source:UniProtKB/TrEMBL;Acc:F1NY83]
c44766_g2_i1	1268	GO:0003824;GO:0005634;GO:0005739;GO:0005739;GO:0005743;GO:0005886;GO:0005975;GO:0006099;GO:0006108;GO:0006475;GO:0016491;GO:0016615;GO:0016616;GO:0030060;GO:0030060;GO:0044262;GO:0044822;GO:0055114;GO:0070062;GO:0003674;GO:0005975;GO:0006091;GO:0008150;GO:0016491;GO:0044281;	K00026	veNOG09780	C	sp|P04636|MDHM_RAT Malate dehydrogenase, mitochondrial OS=Rattus norvegicus GN=Mdh2 PE=1 SV=2	ENSGALG00000001949	MDH2	malate dehydrogenase 2, NAD (mitochondrial)[Source:HGNC Symbol;Acc:HGNC:6971]
c44797_g1_i1	940	GO:0000166;GO:0003676;GO:0005689;GO:0008270;GO:0044822;GO:0046872;GO:0003674;GO:0043167;	K13154	veNOG08045	A	sp|Q8TBF4|ZCRB1_HUMAN Zinc finger CCHC-type and RNA-binding motif-containing protein 1 OS=Homo sapiens GN=ZCRB1 PE=1 SV=2	ENSGALG00000009544	ZCRB1	Gallus gallus zinc finger CCHC-type and RNA bindingmotif 1 (ZCRB1), mRNA. [Source:RefSeqmRNA;Acc:NM_001277358]
c44800_g1_i1	1037	GO:0005634;GO:0005671;GO:0006351;GO:0006355;GO:0016568;GO:0035064;GO:0070461;GO:0003674;GO:0005575;GO:0005622;GO:0005623;GO:0005634;GO:0005654;GO:0008150;GO:0009058;GO:0034641;GO:0042393;GO:0043226;GO:0043234;GO:0051276;	K11364	NOG01527;veNOG14944	K	sp|Q96ES7|SGF29_HUMAN SAGA-associated factor 29 homolog OS=Homo sapiens GN=CCDC101 PE=1 SV=1	ENSGALG00000020590	CCDC101	Gallus gallus coiled-coil domain containing 101(CCDC101), mRNA. [Source:RefSeq mRNA;Acc:NM_001031298]
c44833_g1_i2	1384	GO:0000166;GO:0000381;GO:0000398;GO:0003676;GO:0003729;GO:0005515;GO:0005634;GO:0044822;GO:0048026;GO:0003674;	K12897	opiNOG33892;veNOG06441	A	sp|P62997|TRA2B_RAT Transformer-2 protein homolog beta OS=Rattus norvegicus GN=Tra2b PE=1 SV=1	ENSGALG00000006531	TRA2B	Gallus gallus transformer 2 beta homolog(Drosophila) (TRA2B), mRNA. [Source:RefSeqmRNA;Acc:NM_204678]
c44837_g1_i1	977	GO:0005515;GO:0007249;	-	veNOG07656	K	sp|Q9ESJ7|IKBP1_MOUSE Interleukin-1 receptor-associated kinase 1-binding protein 1 OS=Mus musculus GN=Irak1bp1 PE=1 SV=1	ENSGALG00000015892	IRAK1BP1	Gallus gallus interleukin-1 receptor-associatedkinase 1 binding protein 1 (IRAK1BP1), mRNA.[Source:RefSeq mRNA;Acc:NM_001278022]
c44859_g1_i1	989	GO:0002053;GO:0003677;GO:0003700;GO:0005634;GO:0006355;GO:0007275;GO:0030326;GO:0042472;GO:0042474;GO:0043565;GO:0045880;GO:0048701;GO:0048704;GO:0048844;GO:0051216;GO:0001071;GO:0003674;GO:0003677;GO:0005575;GO:0005622;GO:0005623;GO:0005634;GO:0008150;GO:0043226;	K09329	veNOG14341	K	sp|Q99811|PRRX2_HUMAN Paired mesoderm homeobox protein 2 OS=Homo sapiens GN=PRRX2 PE=2 SV=2	ENSGALG00000028236	PRRX2	paired related homeobox 2 [Source:HGNCSymbol;Acc:HGNC:21338]
c44870_g1_i1	364	GO:0005509;GO:0005515;GO:0003674;GO:0043167;	-	KOG1217;veNOG07618;veNOG11929	T	sp|Q92832|NELL1_HUMAN Protein kinase C-binding protein NELL1 OS=Homo sapiens GN=NELL1 PE=1 SV=4	ENSGALG00000003777	NELL1	NEL-like 1 (chicken) [Source:HGNCSymbol;Acc:HGNC:7750]
c44896_g1_i1	2318	GO:0000079;GO:0000166;GO:0001649;GO:0003924;GO:0005515;GO:0005525;GO:0005622;GO:0005634;GO:0005634;GO:0005730;GO:0005730;GO:0005737;GO:0005794;GO:0006184;GO:0007264;GO:0008156;GO:0008285;GO:0015093;GO:0015684;GO:0016020;GO:0016021;GO:0022408;GO:0030336;GO:0031397;GO:0031965;GO:0033342;GO:0042254;GO:0044822;GO:0048471;GO:0050821;GO:0003674;GO:0005575;GO:0005622;GO:0005623;GO:0005634;GO:0005730;GO:…	K06943	veNOG10299	R	sp|Q9BZE4|NOG1_HUMAN Nucleolar GTP-binding protein 1 OS=Homo sapiens GN=GTPBP4 PE=1 SV=3	ENSGALG00000006703	GTPBP4	Gallus gallus GTP binding protein 4 (GTPBP4), mRNA.[Source:RefSeq mRNA;Acc:NM_001006354]
c44936_g1_i1	3828	GO:0003735;GO:0003674;GO:0003735;GO:0005198;	K02902	veNOG08440	J	sp|Q13084|RM28_HUMAN 39S ribosomal protein L28, mitochondrial OS=Homo sapiens GN=MRPL28 PE=1 SV=4	ENSGALG00000007473	MRPL28	Gallus gallus mitochondrial ribosomal protein L28(MRPL28), nuclear gene encoding mitochondrial protein,mRNA. [Source:RefSeq mRNA;Acc:NM_001031359]
c44988_g1_i1	2853	GO:0000166;GO:0001501;GO:0001502;GO:0001756;GO:0004672;GO:0004713;GO:0004714;GO:0005109;GO:0005515;GO:0005515;GO:0005524;GO:0006468;GO:0007169;GO:0007223;GO:0007254;GO:0008285;GO:0016020;GO:0016021;GO:0016301;GO:0016310;GO:0016740;GO:0016772;GO:0017147;GO:0017147;GO:0018108;GO:0030154;GO:0030335;GO:0030538;GO:0042472;GO:0045893;GO:0060071;GO:0090090;GO:0090263;GO:0003674;GO:0004871;GO:0005575;GO:…	K05123	veNOG11591	T	sp|Q01974|ROR2_HUMAN Tyrosine-protein kinase transmembrane receptor ROR2 OS=Homo sapiens GN=ROR2 PE=1 SV=2	ENSGALG00000015208	ROR2	Gallus gallus receptor tyrosine kinase-like orphanreceptor 2 (ROR2), mRNA. [Source:RefSeqmRNA;Acc:NM_001080716]
c44992_g1_i1	966	GO:0000166;GO:0004672;GO:0004674;GO:0004713;GO:0005515;GO:0005524;GO:0005886;GO:0006468;GO:0016772;GO:0042802;GO:0042803;GO:0046777;GO:0070062;GO:0071593;GO:2000401;GO:2000401;GO:0003674;GO:0006464;GO:0008150;GO:0016301;GO:0043167;	-	-	-	-	ENSAPLG00000003252	STK10	serine/threonine kinase 10 [Source:HGNCSymbol;Acc:HGNC:11388]
c45032_g1_i1	1054	GO:0006457;GO:0031072;GO:0046872;GO:0051082;GO:0003674;GO:0006457;GO:0008150;GO:0043167;GO:0051082;	K09502	veNOG27313	O	sp|P63036|DNJA1_RAT DnaJ homolog subfamily A member 1 OS=Rattus norvegicus GN=Dnaja1 PE=2 SV=1	ENSGALG00000017589	-	Uncharacterized protein[Source:UniProtKB/TrEMBL;Acc:H9L0R8]
c45040_g1_i1	514	GO:0000122;GO:0001816;GO:0002088;GO:0003677;GO:0003677;GO:0003700;GO:0003700;GO:0005515;GO:0005634;GO:0005634;GO:0005737;GO:0006355;GO:0006355;GO:0010628;GO:0032330;GO:0043565;GO:0043565;GO:0045944;GO:0048468;GO:0048839;GO:0070306;GO:0001071;GO:0003674;GO:0003677;GO:0005575;GO:0005622;GO:0005623;GO:0005634;GO:0008150;GO:0043226;	K09035	veNOG08601	K	sp|Q789F3|MAF_CHICK Transcription factor Maf OS=Gallus gallus GN=MAF PE=1 SV=1	ENSGALG00000026258	MAF	transcription factor Maf [Source:RefSeqpeptide;Acc:NP_001038136]
c45129_g1_i1	1354	GO:0016020;GO:0005575;	-	homNOG05923;veNOG03144;veNOG04697	S	sp|Q4R6L9|SERC5_MACFA Serine incorporator 5 OS=Macaca fascicularis GN=SERINC5 PE=2 SV=1	ENSGALG00000013914	SERINC4	serine incorporator 4 [Source:HGNCSymbol;Acc:HGNC:32237]
c45154_g1_i1	556	GO:0001046;GO:0003676;GO:0003677;GO:0004386;GO:0005515;GO:0005524;GO:0005634;GO:0005634;GO:0006974;GO:0007517;GO:0008152;GO:0016787;GO:0042393;GO:0060218;GO:0003674;GO:0003677;GO:0004386;GO:0005575;GO:0005622;GO:0005623;GO:0005634;GO:0008150;GO:0043167;GO:0043226;	-	-	-	-	ENSAPLG00000011141	-	transcript_id=ENSAPLT00000011667"
c45167_g1_i2	1051	GO:0005515;GO:0003674;	-	veNOG14024	R	sp|Q5FWF7|FBX48_HUMAN F-box only protein 48 OS=Homo sapiens GN=FBXO48 PE=2 SV=1	ENSGALG00000008753	FBXO48	F-box protein 48 [Source:HGNCSymbol;Acc:HGNC:33857]
c45184_g1_i1	1800	-	-	veNOG32082;veNOG33712	S	sp|Q69YW0|CA222_HUMAN Uncharacterized protein C1orf222 OS=Homo sapiens GN=C1orf222 PE=2 SV=1	ENSGALG00000001300	-	Uncharacterized protein[Source:UniProtKB/TrEMBL;Acc:F1NYC5]
c45197_g1_i1	3531	GO:0007165;GO:0007165;GO:0008150;	K09855	veNOG03093	T	sp|Q8NHQ8|RASF8_HUMAN Ras association domain-containing protein 8 OS=Homo sapiens GN=RASSF8 PE=1 SV=2	ENSGALG00000014041	RASSF8	Ras association (RalGDS/AF-6) domain family (N-terminal) member 8 [Source:HGNC Symbol;Acc:HGNC:13232]
c45236_g1_i1	575	GO:0000187;GO:0004871;GO:0004930;GO:0007165;GO:0007186;GO:0007186;GO:0016021;GO:0030424;GO:0032060;GO:0043410;GO:0048672;GO:0070915;GO:0003674;GO:0004871;GO:0005575;GO:0007165;GO:0008150;	K04294	veNOG05933	T	sp|Q9UBY5|LPAR3_HUMAN Lysophosphatidic acid receptor 3 OS=Homo sapiens GN=LPAR3 PE=2 SV=1	ENSGALG00000008733	LPAR3	Gallus gallus lysophosphatidic acid receptor 3(LPAR3), mRNA. [Source:RefSeq mRNA;Acc:NM_001113710]
c45358_g1_i1	661	-	K02947	veNOG08050	J	sp|P46783|RS10_HUMAN 40S ribosomal protein S10 OS=Homo sapiens GN=RPS10 PE=1 SV=1	ENSGALG00000002813	RPS10	Gallus gallus ribosomal protein S10 (RPS10), mRNA.[Source:RefSeq mRNA;Acc:NM_001257297]
c45409_g1_i1	1547	GO:0005739;GO:0042273;GO:0070130;	-	veNOG04349	J	sp|Q96EH3|MASU1_HUMAN Mitochondrial assembly of ribosomal large subunit protein 1 OS=Homo sapiens GN=MALSU1 PE=1 SV=1	ENSGALG00000010954	MALSU1	mitochondrial assembly of ribosomal large subunit 1[Source:HGNC Symbol;Acc:HGNC:21721]
c45476_g1_i1	994	-	-	veNOG03651	S	sp|Q8NE31|FA13C_HUMAN Protein FAM13C OS=Homo sapiens GN=FAM13C PE=2 SV=2	ENSGALG00000001825	FAM13C	family with sequence similarity 13, member C[Source:HGNC Symbol;Acc:HGNC:19371]
c45598_g1_i1	2354	GO:0004029;GO:0008152;GO:0016491;GO:0016620;GO:0055114;GO:0070062;GO:0003674;GO:0008150;GO:0016491;	K07249	veNOG00562	C	sp|P27463|AL1A1_CHICK Retinal dehydrogenase 1 OS=Gallus gallus GN=ALDH1A1 PE=2 SV=1	ENSGALG00000015147	ALDH1A1	Gallus gallus aldehyde dehydrogenase 1 family,member A1 (ALDH1A1), mRNA. [Source:RefSeqmRNA;Acc:NM_204577]
c45629_g1_i1	537	-	-	veNOG04670	S	sp|Q5XGD7|TM45B_XENTR Transmembrane protein 45B OS=Xenopus tropicalis GN=tmem45b PE=2 SV=1	ENSGALG00000024296	-	Uncharacterized protein[Source:UniProtKB/TrEMBL;Acc:E1BSJ8]
c45752_g1_i1	1412	-	-	veNOG20031	R	sp|Q673H1|TUSC1_MOUSE Tumor suppressor candidate gene 1 protein homolog OS=Mus musculus GN=Tusc1 PE=2 SV=1	ENSGALG00000017510	TUSC1	tumor suppressor candidate 1 [Source:HGNCSymbol;Acc:HGNC:31010]
c45934_g1_i1	3200	GO:0000188;GO:0005173;GO:0005515;GO:0005515;GO:0005634;GO:0005737;GO:0007275;GO:0009966;GO:0010801;GO:0010801;GO:0010923;GO:0016020;GO:0019901;GO:0019901;GO:0019902;GO:0030291;GO:0043517;GO:0090311;GO:0005575;GO:0008150;	K04703	veNOG01168	T	sp|Q7Z699|SPRE1_HUMAN Sprouty-related, EVH1 domain-containing protein 1 OS=Homo sapiens GN=SPRED1 PE=1 SV=2	ENSGALG00000028203	SPRED1	sprouty-related, EVH1 domain containing 1[Source:HGNC Symbol;Acc:HGNC:20249]
c45970_g1_i1	1971	GO:0003824;GO:0005102;GO:0005515;GO:0005739;GO:0008152;GO:0016020;GO:0070062;GO:0003674;GO:0008150;	K12663	veNOG15822	I	sp|Q62651|ECH1_RAT Delta(3,5)-Delta(2,4)-dienoyl-CoA isomerase, mitochondrial OS=Rattus norvegicus GN=Ech1 PE=1 SV=2	ENSGALG00000029054	ECH1	enoyl CoA hydratase 1, peroxisomal [Source:HGNCSymbol;Acc:HGNC:3149]
c45973_g1_i1	730	GO:0003735;GO:0005622;GO:0005737;GO:0005840;GO:0006412;GO:0016020;GO:0022625;GO:0044822;GO:0003674;GO:0003735;GO:0005198;GO:0005575;GO:0005622;GO:0005623;GO:0005737;GO:0005840;GO:0006412;GO:0008150;GO:0009058;GO:0043226;	K02918	COG0255;veNOG21321	J	sp|Q98TF7|RL35_CHICK 60S ribosomal protein L35 OS=Gallus gallus GN=RPL35 PE=2 SV=3	ENSGALG00000001039	RPL35	60S ribosomal protein L35 [Source:RefSeqpeptide;Acc:NP_989604]
c46011_g1_i1	2991	GO:0016881;GO:0018279;GO:0030433;GO:0003674;GO:0016874;	K10578	veNOG07855	O	sp|Q9Y385|UB2J1_HUMAN Ubiquitin-conjugating enzyme E2 J1 OS=Homo sapiens GN=UBE2J1 PE=1 SV=2	ENSGALG00000015775	UBE2J1	Gallus gallus ubiquitin-conjugating enzyme E2, J1(UBE2J1), mRNA. [Source:RefSeq mRNA;Acc:NM_204763]
c46052_g1_i1	2189	GO:0003939;GO:0005739;GO:0006060;GO:0006062;GO:0008270;GO:0016020;GO:0016491;GO:0016747;GO:0030317;GO:0031514;GO:0046370;GO:0051160;GO:0051164;GO:0051287;GO:0055114;GO:0070062;GO:0003674;GO:0008150;GO:0016491;GO:0016746;GO:0043167;	K00008	opiNOG01088;veNOG02511	Q	sp|Q58D31|DHSO_BOVIN Sorbitol dehydrogenase OS=Bos taurus GN=SORD PE=2 SV=3	ENSGALG00000002317	SORD	sorbitol dehydrogenase [Source:HGNCSymbol;Acc:HGNC:11184]
c46083_g1_i2	987	GO:0005328;GO:0005332;GO:0005887;GO:0006810;GO:0006836;GO:0015293;GO:0015812;GO:0016020;GO:0016021;GO:0055085;GO:0070062;GO:0003674;GO:0005575;GO:0005623;GO:0005886;GO:0006810;GO:0008150;GO:0022857;GO:0055085;	-	COG0733;veNOG01765	P	sp|Q9NSD5|S6A13_HUMAN Sodium- and chloride-dependent GABA transporter 2 OS=Homo sapiens GN=SLC6A13 PE=1 SV=3	ENSGALG00000012985	SLC6A13	solute carrier family 6 (neurotransmittertransporter), member 13 [Source:HGNCSymbol;Acc:HGNC:11046]
c46125_g1_i1	2174	GO:0005515;GO:0005801;GO:0006904;GO:0009636;GO:0016192;GO:0006810;GO:0008150;GO:0016192;	-	veNOG00437	U	sp|Q8WVM8|SCFD1_HUMAN Sec1 family domain-containing protein 1 OS=Homo sapiens GN=SCFD1 PE=1 SV=4	ENSGALG00000009916	SCFD1	Gallus gallus sec1 family domain containing 1(SCFD1), mRNA. [Source:RefSeq mRNA;Acc:NM_001199714]
c46137_g1_i1	1233	GO:0000166;GO:0003676;GO:0004386;GO:0005515;GO:0005524;GO:0005634;GO:0007140;GO:0007283;GO:0009566;GO:0016787;GO:0034587;GO:0043046;GO:0071547;GO:0003674;GO:0004386;GO:0043167;	K18193	-	-	sp|P14790|68MP_BOVIN 6.8 kDa mitochondrial proteolipid OS=Bos taurus GN=MP68 PE=1 SV=1	ENSGALG00000011565	TDRD9	tudor domain containing 9 [Source:HGNCSymbol;Acc:HGNC:20122]
c46141_g1_i2	2122	GO:0005622;GO:0005730;GO:0006396;GO:0005575;GO:0005622;GO:0005623;GO:0008150;GO:0034641;	K14557	veNOG05242	A	sp|Q8VCY6|UTP6_MOUSE U3 small nucleolar RNA-associated protein 6 homolog OS=Mus musculus GN=Utp6 PE=2 SV=1	ENSGALG00000003260	UTP6	Gallus gallus UTP6, small subunit (SSU) processomecomponent, homolog (yeast) (UTP6), mRNA. [Source:RefSeqmRNA;Acc:NM_001006207]
c46154_g1_i1	2079	GO:0005515;GO:0005634;GO:0005737;GO:0005819;GO:0007059;GO:0071817;GO:0097361;	-	veNOG11809	S	sp|Q9D187|MIP18_MOUSE Mitotic spindle-associated MMXD complex subunit MIP18 OS=Mus musculus GN=Fam96b PE=2 SV=1	ENSGALG00000005132	FAM96B	family with sequence similarity 96, member B[Source:HGNC Symbol;Acc:HGNC:24261]
c46190_g1_i1	664	GO:0051260;GO:0006461;GO:0008150;GO:0022607;GO:0065003;	-	veNOG01138	R	sp|Q29RJ0|KCD18_BOVIN BTB/POZ domain-containing protein KCTD18 OS=Bos taurus GN=KCTD18 PE=2 SV=1	ENSGALG00000008155	KCTD18	potassium channel tetramerization domain containing18 [Source:HGNC Symbol;Acc:HGNC:26446]
c46247_g1_i1	1416	GO:0005634;GO:0006355;GO:0005575;GO:0005622;GO:0005623;GO:0005634;GO:0008150;GO:0043226;	-	veNOG12576	K	sp|P85442|VGLL3_MOUSE Transcription cofactor vestigial-like protein 3 OS=Mus musculus GN=Vgll3 PE=2 SV=1	ENSGALG00000015497	VGLL3	vestigial-like family member 3 [Source:HGNCSymbol;Acc:HGNC:24327]
c46260_g1_i1	3625	GO:0005737;GO:0005764;GO:0006629;GO:0008134;GO:0016810;GO:0070062;GO:0005575;GO:0005622;GO:0005623;GO:0005737;GO:0005764;GO:0005773;GO:0006629;GO:0008150;GO:0043226;	K13720	veNOG07515	R	sp|Q02083|NAAA_HUMAN N-acylethanolamine-hydrolyzing acid amidase OS=Homo sapiens GN=NAAA PE=1 SV=3	ENSGALG00000011529	NAAA	N-acylethanolamine acid amidase [Source:HGNCSymbol;Acc:HGNC:736]
c46294_g1_i2	528	GO:0001669;GO:0001669;GO:0005515;GO:0005515;GO:0007224;GO:0031514;GO:0031514;GO:0060271;GO:0060271;GO:0000902;GO:0003674;GO:0005575;GO:0005622;GO:0005623;GO:0005737;GO:0005929;GO:0008150;GO:0016023;GO:0043226;GO:0048856;	-	veNOG05727	S	sp|Q4R6T7|IQUB_MACFA IQ and ubiquitin-like domain-containing protein OS=Macaca fascicularis GN=IQUB PE=2 SV=2	ENSAPLG00000014571	IQUB	IQ motif and ubiquitin domain containing[Source:HGNC Symbol;Acc:HGNC:21995]
c46317_g1_i2	3395	-	-	veNOG03425	S	sp|Q8IWP9|CC28A_HUMAN Coiled-coil domain-containing protein 28A OS=Homo sapiens GN=CCDC28A PE=2 SV=1	ENSGALG00000013834	CCDC28A	coiled-coil domain containing 28A [Source:HGNCSymbol;Acc:HGNC:21098]
c46330_g1_i1	1113	GO:0005515;	-	veNOG16044	S	sp|Q9CZG3|COMD8_MOUSE COMM domain-containing protein 8 OS=Mus musculus GN=Commd8 PE=2 SV=1	ENSGALG00000026279	COMMD8	Gallus gallus COMM domain containing 8 (COMMD8),mRNA. [Source:RefSeq mRNA;Acc:NM_001277821]
c46353_g1_i2	664	GO:0004497;GO:0004508;GO:0004508;GO:0005506;GO:0005739;GO:0006704;GO:0008202;GO:0016491;GO:0016705;GO:0020037;GO:0030424;GO:0042446;GO:0042448;GO:0043025;GO:0046872;GO:0055114;GO:0003674;GO:0008150;GO:0016491;GO:0043167;	K00512	veNOG07376	Q	sp|P12394|CP17A_CHICK Steroid 17-alpha-hydroxylase/17,20 lyase OS=Gallus gallus GN=CYP17A1 PE=2 SV=1	ENSGALG00000008121	CYP17A1	Gallus gallus cytochrome P450, family 17, subfamilyA, polypeptide 1 (CYP17A1), mRNA. [Source:RefSeqmRNA;Acc:NM_001001901]
c46375_g1_i1	2876	GO:0003700;GO:0005515;GO:0005515;GO:0005634;GO:0005634;GO:0005730;GO:0005730;GO:0005737;GO:0005737;GO:0005813;GO:0005925;GO:0006974;GO:0007155;GO:0007346;GO:0032929;GO:0040016;GO:0042254;GO:0042985;GO:0043066;GO:0043522;GO:0044822;GO:0045944;GO:2000378;GO:0005575;GO:0005622;GO:0005623;GO:0005634;GO:0043226;	K14782	veNOG10578	K	sp|Q5ZIM6|AATF_CHICK Protein AATF OS=Gallus gallus GN=AATF PE=2 SV=1	ENSGALG00000005420	AATF	Gallus gallus apoptosis antagonizing transcriptionfactor (AATF), mRNA. [Source:RefSeqmRNA;Acc:NM_001030724]
c46405_g2_i1	1503	GO:0003677;GO:0003700;GO:0005634;GO:0006355;GO:0043565;GO:0001071;GO:0003674;GO:0003677;GO:0005575;GO:0005622;GO:0005623;GO:0005634;GO:0008150;GO:0043226;	K09367	veNOG00456	K	sp|B3DM25|P5F11_XENTR POU domain, class 5, transcription factor 1.1 OS=Xenopus tropicalis GN=pou5f1.1 PE=2 SV=1	ENSGALG00000026574	POUV	Gallus gallus POU domain class 5 transcriptionfactor 1 (POUV), mRNA. [Source:RefSeqmRNA;Acc:NM_001110178]
c46406_g1_i1	3778	GO:0005515;GO:0005634;GO:0005737;GO:0008270;GO:0045944;GO:0046872;GO:0003674;GO:0043167;	-	veNOG05297;veNOG34708	R	sp|P55197|AF10_HUMAN Protein AF-10 OS=Homo sapiens GN=MLLT10 PE=1 SV=2	ENSGALG00000007928	MLLT10	myeloid/lymphoid or mixed-lineage leukemia(trithorax homolog, Drosophila); translocated to, 10[Source:HGNC Symbol;Acc:HGNC:16063]
c46477_g1_i1	1892	GO:0005515;GO:0016020;GO:0016020;GO:0030863;GO:0030863;	K06576	veNOG24654	S	sp|Q78HU7|GLPC_MOUSE Glycophorin-C OS=Mus musculus GN=Gypc PE=2 SV=2	ENSGALG00000011566	GYPC	Gallus gallus glycophorin C (Gerbich blood group)(GYPC), mRNA. [Source:RefSeq mRNA;Acc:NM_001004407]
c46504_g1_i2	4229	GO:0003712;GO:0004872;GO:0005515;GO:0006367;GO:0016020;GO:0016592;GO:0016592;GO:0030375;GO:0030518;GO:0030521;GO:0045893;GO:0046966;GO:2000273;GO:0003674;	K15159	NOG20095;veNOG00117	K	sp|Q6PGF3|MED16_MOUSE Mediator of RNA polymerase II transcription subunit 16 OS=Mus musculus GN=Med16 PE=2 SV=2	ENSGALG00000001978	MED16	mediator complex subunit 16 [Source:HGNCSymbol;Acc:HGNC:17556]
c46543_g1_i1	1783	GO:0000776;GO:0005515;GO:0005634;GO:0031080;GO:0003674;	K14302	veNOG11675	R	sp|Q8NFH4|NUP37_HUMAN Nucleoporin Nup37 OS=Homo sapiens GN=NUP37 PE=1 SV=1	ENSGALG00000012759	NUP37	Gallus gallus nucleoporin 37kDa (NUP37), mRNA.[Source:RefSeq mRNA;Acc:NM_001277392]
c46579_g1_i1	795	GO:0003824;GO:0005515;GO:0005739;GO:0008081;GO:0008152;GO:0046872;GO:0070062;GO:0003674;GO:0008150;GO:0043167;	K07023	veNOG13146	R	sp|Q0P565|HDDC2_BOVIN HD domain-containing protein 2 OS=Bos taurus GN=HDDC2 PE=2 SV=1	ENSGALG00000014841	HDDC2	Gallus gallus HD domain containing 2 (HDDC2), mRNA.[Source:RefSeq mRNA;Acc:NM_001277918]
c46731_g1_i1	1688	GO:0001525;GO:0001569;GO:0001569;GO:0001570;GO:0001649;GO:0001937;GO:0001938;GO:0001938;GO:0005125;GO:0005515;GO:0005515;GO:0005576;GO:0005615;GO:0008083;GO:0010596;GO:0010628;GO:0010862;GO:0030308;GO:0030509;GO:0030513;GO:0032757;GO:0032924;GO:0040007;GO:0045603;GO:0045669;GO:0045766;GO:0045766;GO:0045893;GO:0045893;GO:0045944;GO:0045944;GO:0048514;GO:0060389;GO:0070062;GO:0071773;GO:2000279;GO:…	K05503	veNOG01497	T	sp|P34822|DSL1_CHICK Dorsalin-1 OS=Gallus gallus GN=DSL1 PE=1 SV=1	ENSGALG00000005981	DSL1	Gallus gallus growth differentiation factor 2(GDF2), mRNA. [Source:RefSeq mRNA;Acc:NM_205432]
c46754_g1_i1	5858	GO:0003713;GO:0005789;GO:0005829;GO:0006629;GO:0008195;GO:0016311;GO:0045944;GO:0000988;GO:0003674;GO:0006629;GO:0008150;GO:0016791;	K15728	veNOG07785	NI	sp|Q92539|LPIN2_HUMAN Phosphatidate phosphatase LPIN2 OS=Homo sapiens GN=LPIN2 PE=1 SV=1	ENSGALG00000014836	LPIN2	Gallus gallus lipin 2 (LPIN2), mRNA. [Source:RefSeqmRNA;Acc:NM_001006386]
c46756_g1_i1	2855	GO:0000166;GO:0000381;GO:0003676;GO:0005515;GO:0005634;GO:0005654;GO:0044822;GO:0003674;	K13190	veNOG11859	R	sp|Q6PHZ5|RB15B_MOUSE Putative RNA-binding protein 15B OS=Mus musculus GN=Rbm15b PE=1 SV=2	ENSGALG00000002372	RBM15B	RNA binding motif protein 15B [Source:HGNCSymbol;Acc:HGNC:24303]
c46759_g1_i1	2167	GO:0005739;	-	opiNOG29413;veNOG06281;veNOG08904	ST	sp|Q148H0|APOO_BOVIN Apolipoprotein O OS=Bos taurus GN=APOO PE=2 SV=1	ENSGALG00000016347	APOO	apolipoprotein O [Source:HGNCSymbol;Acc:HGNC:28727]
c46798_g1_i1	480	GO:0005515;GO:0042802;GO:0051260;GO:0003674;GO:0006461;GO:0008150;GO:0022607;GO:0065003;	-	veNOG08187	P	sp|Q8N5I3|KCNRG_HUMAN Potassium channel regulatory protein OS=Homo sapiens GN=KCNRG PE=1 SV=1	ENSGALG00000017012	KCNRG	potassium channel regulator [Source:HGNCSymbol;Acc:HGNC:18893]
c46817_g1_i1	501	GO:0031012;GO:0048593;GO:0050673;	-	-	-	sp|Q4R5L5|ANXA7_MACFA Annexin A7 OS=Macaca fascicularis GN=ANXA7 PE=2 SV=1	ENSAPLG00000009336	COL8A2	collagen, type VIII, alpha 2 [Source:HGNCSymbol;Acc:HGNC:2216]
c46852_g1_i1	2028	GO:0005515;GO:0005634;GO:0005675;GO:0005737;GO:0006200;GO:0006355;GO:0006357;GO:0006366;GO:0006468;GO:0007049;GO:0007512;GO:0008094;GO:0008353;GO:0021591;GO:0045944;GO:0047485;GO:0051592;GO:0005575;GO:0005622;GO:0005623;GO:0005634;GO:0007049;GO:0008150;GO:0043226;	K10842	opiNOG02612;veNOG03850	O	sp|P51948|MAT1_HUMAN CDK-activating kinase assembly factor MAT1 OS=Homo sapiens GN=MNAT1 PE=1 SV=1	ENSGALG00000011910	MNAT1	MNAT CDK-activating kinase assembly factor 1[Source:HGNC Symbol;Acc:HGNC:7181]
c47002_g1_i1	825	GO:0004871;GO:0005768;GO:0007165;GO:0030659;GO:0030659;GO:0031301;GO:0005575;GO:0005622;GO:0005623;GO:0005737;GO:0016023;GO:0043226;	-	veNOG16588	S	sp|Q8R1C3|VOPP1_MOUSE Vesicular, overexpressed in cancer, prosurvival protein 1 OS=Mus musculus GN=Vopp1 PE=2 SV=1	ENSGALG00000012354	VOPP1	vesicular, overexpressed in cancer, prosurvivalprotein 1 [Source:HGNC Symbol;Acc:HGNC:34518]
c47024_g1_i2	2646	-	-	meNOG12852;opiNOG64144;veNOG12822	ZSTR	sp|Q54N00|FORH_DICDI Formin-H OS=Dictyostelium discoideum GN=forH PE=1 SV=1	ENSGALG00000020895	-	Uncharacterized protein[Source:UniProtKB/TrEMBL;Acc:E1BVU8]
c47041_g1_i1	1507	GO:0000293;GO:0000293;GO:0010039;GO:0010039;GO:0016021;GO:0031526;GO:0031526;GO:0055114;GO:0070062;GO:0003674;GO:0005575;GO:0005623;GO:0005886;GO:0008150;GO:0016491;	K08370	veNOG07348	C	sp|Q5CZL8|CYBR1_XENTR Cytochrome b reductase 1 OS=Xenopus tropicalis GN=cybrd1 PE=2 SV=2	ENSGALG00000026652	CYBRD1	cytochrome b reductase 1 [Source:HGNCSymbol;Acc:HGNC:20797]
c47043_g1_i1	1289	GO:0004631;GO:0004631;GO:0005524;GO:0005737;GO:0005777;GO:0005829;GO:0006695;GO:0016020;GO:0016126;GO:0016310;GO:0070062;GO:0070723;GO:0003674;GO:0005575;GO:0005622;GO:0005623;GO:0005737;GO:0006629;GO:0008150;GO:0009058;GO:0016301;GO:0044281;	K13273	veNOG06787	H	sp|Q2KIU2|PMVK_BOVIN Phosphomevalonate kinase OS=Bos taurus GN=PMVK PE=2 SV=3	ENSGALG00000027194	PMVK	phosphomevalonate kinase [Source:HGNCSymbol;Acc:HGNC:9141]
c47335_g1_i1	5481	GO:0004497;GO:0005506;GO:0006707;GO:0006805;GO:0016491;GO:0016705;GO:0020037;GO:0033781;GO:0046872;GO:0055114;GO:0003674;GO:0008150;GO:0016491;GO:0043167;	K07440	veNOG08314	Q	sp|Q9Y6A2|CP46A_HUMAN Cholesterol 24-hydroxylase OS=Homo sapiens GN=CYP46A1 PE=1 SV=1	ENSGALG00000011162	CYP46A1	Gallus gallus cytochrome P450, family 46, subfamilyA, polypeptide 1 (CYP46A1), mRNA. [Source:RefSeqmRNA;Acc:NM_001252027]
c47449_g1_i2	5119	GO:0000922;GO:0005814;	K16801	veNOG08850	S	sp|A6H7C9|CEP19_BOVIN Centrosomal protein of 19 kDa OS=Bos taurus GN=CEP19 PE=2 SV=1	ENSGALG00000006405	CEP19	Gallus gallus centrosomal protein 19kDa (CEP19),transcript variant 1, mRNA. [Source:RefSeqmRNA;Acc:NM_001277440]
c47529_g1_i1	542	GO:0000178;GO:0003824;GO:0004126;GO:0005515;GO:0005515;GO:0005634;GO:0005737;GO:0008270;GO:0009972;GO:0016445;GO:0016446;GO:0016787;GO:0016814;GO:0045190;GO:0071222;GO:0080111;GO:0090310;GO:0003674;GO:0016810;GO:0043167;	K16932	homNOG15658;veNOG12967	K	sp|P41238|ABEC1_HUMAN C-&gt;U-editing enzyme APOBEC-1 OS=Homo sapiens GN=APOBEC1 PE=1 SV=3	ENSGALG00000014280	AICDA	Gallus gallus activation-induced cytidine deaminase(AICDA), mRNA. [Source:RefSeq mRNA;Acc:NM_001243222]
c47556_g2_i1	894	GO:0000166;GO:0005388;GO:0005515;GO:0005515;GO:0005524;GO:0006812;GO:0008152;GO:0016020;GO:0016021;GO:0016787;GO:0019829;GO:0046872;GO:0070062;GO:0070588;GO:0003674;GO:0005575;GO:0006810;GO:0008150;GO:0016887;GO:0022857;GO:0043167;GO:0055085;GO:0000166;GO:0005388;GO:0005524;GO:0006812;GO:0008152;GO:0016020;GO:0016021;GO:0016787;GO:0019829;GO:0046872;GO:0070588;GO:0003674;GO:0005575;GO:0006810;GO:…	-	veNOG06926	P	sp|P20020|AT2B1_HUMAN Plasma membrane calcium-transporting ATPase 1 OS=Homo sapiens GN=ATP2B1 PE=1 SV=3	ENSGALG00000011258	ATP2B1	Gallus gallus ATPase, Ca++ transporting, plasmamembrane 1 (ATP2B1), mRNA. [Source:RefSeqmRNA;Acc:NM_001168002]
c47595_g1_i1	1192	-	-	veNOG04171	S	sp|Q9CX30|YIF1B_MOUSE Protein YIF1B OS=Mus musculus GN=Yif1b PE=2 SV=2	ENSAPLG00000003281	YIF1B	Protein YIF1B; Uncharacterized protein[Source:UniProtKB/TrEMBL;Acc:R0J710]
c47661_g1_i1	2218	GO:0002639;GO:0002925;GO:0005515;GO:0005615;GO:0020027;GO:0042168;GO:0042511;GO:0051246;GO:0060332;GO:0060335;GO:0070062;GO:0072562;	-	veNOG10150	OW	sp|P02790|HEMO_HUMAN Hemopexin OS=Homo sapiens GN=HPX PE=1 SV=2	ENSGALG00000022586	HPX	hemopexin [Source:HGNC Symbol;Acc:HGNC:5171]"
c47719_g1_i1	640	GO:0004871;GO:0004930;GO:0004958;GO:0004958;GO:0005576;GO:0005737;GO:0005886;GO:0007165;GO:0007186;GO:0016021;GO:0032496;GO:0035584;GO:0043066;GO:0003674;GO:0004871;GO:0005575;GO:0007165;GO:0008150;	K04262	veNOG07657	T	sp|P43088|PF2R_HUMAN Prostaglandin F2-alpha receptor OS=Homo sapiens GN=PTGFR PE=2 SV=1	ENSGALG00000008901	PTGFR	Gallus gallus prostaglandin F receptor (FP)(PTGFR), mRNA. [Source:RefSeq mRNA;Acc:NM_001044657]
c47794_g1_i1	557	GO:0003073;GO:0003779;GO:0005509;GO:0005578;GO:0005622;GO:0007165;GO:0015631;GO:0019722;GO:0030276;GO:0046872;GO:0070062;GO:0003674;GO:0005575;GO:0005576;GO:0005578;GO:0007165;GO:0008150;GO:0043167;	K13764	veNOG03554	T	sp|P22728|VISI_CHICK Visinin OS=Gallus gallus PE=2 SV=5	ENSGALG00000013363	NCALD	Neurocalcin-delta [Source:UniProtKB/Swiss-Prot;Acc:P62758]
c48077_g1_i1	865	GO:0003924;GO:0005515;GO:0005525;GO:0005622;GO:0006184;GO:0006886;GO:0006913;GO:0007165;GO:0007264;GO:0015031;GO:0016020;GO:0003674;GO:0003924;GO:0005575;GO:0005622;GO:0005623;GO:0006810;GO:0006913;GO:0007165;GO:0008150;GO:0009056;GO:0034641;GO:0034655;GO:0043167;GO:0044281;	-	-	-	-	ENSAPLG00000015770	RABL6	RAB, member RAS oncogene family-like 6 [Source:HGNCSymbol;Acc:HGNC:24703]
c48104_g1_i1	336	GO:0003824;GO:0005524;GO:0007269;GO:0007269;GO:0008021;GO:0008152;GO:0030672;GO:0045202;GO:0003674;GO:0005575;GO:0005622;GO:0005623;GO:0005737;GO:0006810;GO:0007267;GO:0008150;GO:0016023;GO:0043167;GO:0043226;GO:0050877;	-	-	-	-	ENSAPLG00000009144	SYN2	synapsin II [Source:HGNC Symbol;Acc:HGNC:11495]"
c48298_g1_i1	836	GO:0008146;GO:0008152;GO:0003674;GO:0008150;	-	veNOG12203	R	sp|P0CC03|ST6B1_MOUSE Sulfotransferase 6B1 OS=Mus musculus GN=Sult6b1 PE=1 SV=1	ENSGALG00000013226	-	Uncharacterized protein[Source:UniProtKB/TrEMBL;Acc:E1BZH2]
c48420_g1_i1	1892	GO:0001505;GO:0004890;GO:0005216;GO:0005230;GO:0005886;GO:0006810;GO:0006811;GO:0006821;GO:0006836;GO:0007214;GO:0007214;GO:0008503;GO:0016020;GO:0016021;GO:0030054;GO:0030285;GO:0030424;GO:0034220;GO:0045202;GO:0003674;GO:0004871;GO:0005575;GO:0005623;GO:0005886;GO:0006810;GO:0007165;GO:0008150;GO:0022857;GO:0055085;	K05175	veNOG03383	T	sp|Q5RCC5|GBRA2_PONAB Gamma-aminobutyric acid receptor subunit alpha-2 OS=Pongo abelii GN=GABRA2 PE=2 SV=2	ENSGALG00000014206	GABRA2	gamma-aminobutyric acid (GABA) A receptor, alpha 2[Source:HGNC Symbol;Acc:HGNC:4076]
c48437_g1_i1	1432	GO:0005509;GO:0005578;GO:0007165;GO:0003674;GO:0005575;GO:0005576;GO:0005578;GO:0007165;GO:0008150;GO:0043167;	-	veNOG21064;virNOG00835	T	sp|P02597|CALMS_CHICK Calmodulin, striated muscle OS=Gallus gallus GN=CCM1 PE=3 SV=2	ENSGALG00000008424	CALML3	Gallus gallus calmodulin-like 3 (CALML3), mRNA.[Source:RefSeq mRNA;Acc:NM_001081697]
c48442_g1_i1	1060	GO:0003677;GO:0003729;GO:0005515;GO:0005634;GO:0005840;GO:0006364;GO:0016020;GO:0022625;GO:0022625;GO:0030529;GO:0030529;GO:0042273;GO:0042803;GO:0044822;GO:0070062;GO:0005575;GO:0005622;GO:0005623;GO:0005737;GO:0005840;GO:0043226;	K02937	veNOG09622	J	sp|Q5ZJ56|RL7_CHICK 60S ribosomal protein L7 OS=Gallus gallus GN=RPL7 PE=2 SV=1	ENSGALG00000015637	RPL7	Gallus gallus ribosomal protein L7 (RPL7), mRNA.[Source:RefSeq mRNA;Acc:NM_001006345]
c48444_g1_i2	403	GO:0005515;GO:0003674;	-	carNOG12897;veNOG08233	R	sp|Q8N7Z5|ANR31_HUMAN Putative ankyrin repeat domain-containing protein 31 OS=Homo sapiens GN=ANKRD31 PE=5 SV=2	ENSGALG00000014945	ANKRD31	ankyrin repeat domain 31 [Source:HGNCSymbol;Acc:HGNC:26853]
c48592_g1_i1	1097	-	-	-	-	-	ENSAPLG00000001824	-	Uncharacterized protein[Source:UniProtKB/TrEMBL;Acc:U3I1X6]
c48604_g1_i1	818	GO:0002027;GO:0016020;GO:0016020;GO:0030552;GO:0042391;GO:0060931;GO:0005575;GO:0016020;GO:0005575;	-	veNOG13674	S	sp|Q9ES82|POPD2_MOUSE Popeye domain-containing protein 2 OS=Mus musculus GN=Popdc2 PE=2 SV=1	ENSGALG00000014988	POPDC2	Gallus gallus popeye domain containing 2 (POPDC2),mRNA. [Source:RefSeq mRNA;Acc:NM_206865]
c48604_g1_i2	595	GO:0002027;GO:0016020;GO:0016020;GO:0030552;GO:0042391;GO:0060931;GO:0005575;GO:0016020;GO:0005575;	-	veNOG13674	S	sp|Q9ES82|POPD2_MOUSE Popeye domain-containing protein 2 OS=Mus musculus GN=Popdc2 PE=2 SV=1	ENSGALG00000014988	POPDC2	Gallus gallus popeye domain containing 2 (POPDC2),mRNA. [Source:RefSeq mRNA;Acc:NM_206865]
c48624_g1_i1	2145	GO:0000502;GO:0000932;GO:0003723;GO:0003723;GO:0004175;GO:0004298;GO:0005515;GO:0005634;GO:0005634;GO:0005737;GO:0005737;GO:0005737;GO:0005839;GO:0005839;GO:0005844;GO:0006508;GO:0006511;GO:0008233;GO:0016363;GO:0016787;GO:0019773;GO:0051059;GO:0051092;GO:0051603;GO:0070062;GO:0003674;GO:0005575;GO:0005622;GO:0005623;GO:0005634;GO:0005737;GO:0008150;GO:0008233;GO:0009056;GO:0043226;GO:0043234;	K02730	veNOG05985	O	sp|P60901|PSA6_RAT Proteasome subunit alpha type-6 OS=Rattus norvegicus GN=Psma6 PE=1 SV=1	ENSGALG00000010060	PSMA6	Gallus gallus proteasome (prosome, macropain)subunit, alpha type, 6 (PSMA6), mRNA. [Source:RefSeqmRNA;Acc:NM_001277443]
c48712_g1_i2	505	GO:0004890;GO:0005230;GO:0005886;GO:0006810;GO:0006811;GO:0007165;GO:0016020;GO:0016021;GO:0030054;GO:0034220;GO:0045202;GO:0003674;GO:0004871;GO:0005575;GO:0005623;GO:0005886;GO:0006810;GO:0007165;GO:0008150;GO:0022857;GO:0055085;	-	veNOG00022	T	sp|Q8QZW7|GBRP_MOUSE Gamma-aminobutyric acid receptor subunit pi OS=Mus musculus GN=Gabrp PE=2 SV=1	ENSGALG00000002152	GABRP	gamma-aminobutyric acid (GABA) A receptor, pi[Source:HGNC Symbol;Acc:HGNC:4089]
c48766_g1_i1	667	GO:0004930;GO:0007186;GO:0008528;GO:0016021;GO:0032467;GO:0051482;GO:0003674;GO:0004871;GO:0005575;GO:0007165;GO:0008150;	K08397	veNOG10191	T	sp|Q8BGE9|RL3R1_MOUSE Relaxin-3 receptor 1 OS=Mus musculus GN=Rxfp3 PE=2 SV=1	ENSGALG00000017411	RXFP3	relaxin/insulin-like family peptide receptor 3[Source:HGNC Symbol;Acc:HGNC:24883]
c48800_g1_i1	823	GO:0000166;GO:0004672;GO:0004672;GO:0004674;GO:0004713;GO:0005524;GO:0006468;GO:0016772;GO:0051155;GO:2001056;GO:0003674;GO:0006464;GO:0008150;GO:0016301;GO:0043167;	-	veNOG07948	T	sp|Q7TSC3|NEK5_MOUSE Serine/threonine-protein kinase Nek5 OS=Mus musculus GN=Nek5 PE=2 SV=1	ENSGALG00000017023	NEK5	NIMA-related kinase 5 [Source:HGNCSymbol;Acc:HGNC:7748]
c48838_g1_i1	378	GO:0003796;GO:0009253;GO:0016998;GO:0003674;GO:0008150;GO:0009056;GO:0016798;GO:0071554;	-	veNOG16109	R	sp|Q90X99|LYG_EPICO Lysozyme g OS=Epinephelus coioides PE=1 SV=1	ENSGALG00000019141	-	Uncharacterized protein[Source:UniProtKB/TrEMBL;Acc:F1P5H7]
c48892_g1_i1	717	GO:0005212;GO:0007525;GO:0003674;GO:0005198;	K09543	veNOG13981	O	sp|O35878|HSPB2_RAT Heat shock protein beta-2 OS=Rattus norvegicus GN=Hspb2 PE=3 SV=1	ENSGALG00000028966	HSPB2	Gallus gallus heat shock 27kDa protein 2 (HSPB2),mRNA. [Source:RefSeq mRNA;Acc:NM_001001527]
c48917_g1_i1	3031	GO:0000166;GO:0000910;GO:0004672;GO:0005488;GO:0005515;GO:0005515;GO:0005524;GO:0005770;GO:0005942;GO:0006468;GO:0016020;GO:0016301;GO:0016303;GO:0016310;GO:0016740;GO:0016772;GO:0016773;GO:0030496;GO:0045022;GO:0045335;GO:0046854;GO:0048015;GO:0003674;GO:0005575;GO:0005622;GO:0005623;GO:0005737;GO:0005829;GO:0006629;GO:0007165;GO:0008150;GO:0016301;GO:0043167;GO:0043234;	K00914	veNOG11688	T	sp|Q8NEB9|PK3C3_HUMAN Phosphatidylinositol 3-kinase catalytic subunit type 3 OS=Homo sapiens GN=PIK3C3 PE=1 SV=1	ENSGALG00000008887	PIK3C3	phosphatidylinositol 3-kinase, catalytic subunittype 3 [Source:HGNC Symbol;Acc:HGNC:8974]
c48942_g1_i1	226	GO:0005524;GO:0005739;GO:0005765;GO:0005829;GO:0005886;GO:0005902;GO:0006810;GO:0006811;GO:0015991;GO:0015992;GO:0016324;GO:0016820;GO:0033178;GO:0033180;GO:0046034;GO:0046961;GO:0070062;GO:0003674;GO:0005575;GO:0006810;GO:0008150;GO:0016887;GO:0022857;GO:0034641;GO:0043167;GO:0043234;GO:0044281;GO:0055085;GO:0005524;GO:0006810;GO:0006811;GO:0015991;GO:0015992;GO:0016820;GO:0033178;GO:0033180;GO:…	-	opiNOG04448	C	sp|Q2TJ56|VATA_AEDAL V-type proton ATPase catalytic subunit A OS=Aedes albopictus GN=VhaA PE=2 SV=1	ENSGALG00000014800	ATP6V1A	Gallus gallus ATPase, H+ transporting, lysosomal70kDa, V1 subunit A (ATP6V1A), mRNA. [Source:RefSeqmRNA;Acc:NM_204974]
c48945_g1_i1	1013	GO:0005215;GO:0005886;GO:0015721;GO:0046982;GO:0003674;GO:0005575;GO:0005623;GO:0005886;GO:0006810;GO:0008150;	-	veNOG26577	O	-	ENSGALG00000021024	-	Uncharacterized protein[Source:UniProtKB/TrEMBL;Acc:E1BQR3]
c48979_g1_i1	1113	-	-	-	-	-	ENSGALG00000025718	-	Uncharacterized protein[Source:UniProtKB/TrEMBL;Acc:R4GHG7]
c49040_g1_i1	2216	GO:0005488;GO:0005634;GO:0007527;GO:0042692;GO:0003674;	-	veNOG00697	Z	sp|O00458|IFRD1_HUMAN Interferon-related developmental regulator 1 OS=Homo sapiens GN=IFRD1 PE=1 SV=4	ENSGALG00000009448	IFRD1	Gallus gallus interferon-related developmentalregulator 1 (IFRD1), mRNA. [Source:RefSeqmRNA;Acc:NM_001001468]
c49046_g1_i1	1184	GO:0004197;GO:0006508;GO:0006915;GO:0008234;GO:0003674;GO:0008150;GO:0008219;GO:0008233;	-	-	-	-	ENSAPLG00000005636	-	Uncharacterized protein[Source:UniProtKB/TrEMBL;Acc:U3ID70]
c49163_g1_i1	6104	GO:0000209;GO:0002218;GO:0002669;GO:0004842;GO:0005515;GO:0005515;GO:0005634;GO:0005737;GO:0005737;GO:0005886;GO:0005938;GO:0006511;GO:0006511;GO:0016020;GO:0016020;GO:0016567;GO:0016567;GO:0016874;GO:0016874;GO:0031410;GO:0032088;GO:0035519;GO:0042787;GO:0043021;GO:0043066;GO:0045087;GO:0045236;GO:0045732;GO:0046329;GO:0046642;GO:0050687;GO:0050687;GO:0070534;GO:0070936;GO:0090085;GO:0002376;GO:…	K05632	veNOG08687	O	sp|Q8C863|ITCH_MOUSE E3 ubiquitin-protein ligase Itchy OS=Mus musculus GN=Itch PE=1 SV=2	ENSGALG00000001957	ITCH	itchy E3 ubiquitin protein ligase [Source:HGNCSymbol;Acc:HGNC:13890]
c49176_g1_i1	574	GO:0005515;GO:0003674;	K10466	veNOG10732	T	sp|Q0D2K2|KLH30_HUMAN Kelch-like protein 30 OS=Homo sapiens GN=KLHL30 PE=2 SV=3	ENSGALG00000006260	KLHL30	kelch-like family member 30 [Source:HGNCSymbol;Acc:HGNC:24770]
c49239_g1_i1	4032	GO:0001775;GO:0001932;GO:0001974;GO:0005158;GO:0005159;GO:0005159;GO:0005178;GO:0005179;GO:0005515;GO:0005515;GO:0005576;GO:0005615;GO:0005615;GO:0005615;GO:0007399;GO:0008083;GO:0008284;GO:0008284;GO:0008285;GO:0010001;GO:0010613;GO:0014068;GO:0014068;GO:0014834;GO:0014896;GO:0014904;GO:0014911;GO:0021940;GO:0030104;GO:0030166;GO:0030324;GO:0031017;GO:0032878;GO:0033160;GO:0034392;GO:0035264;GO:…	K05459	veNOG15700	W	sp|P18254|IGF1_CHICK Insulin-like growth factor I OS=Gallus gallus GN=IGF1 PE=1 SV=1	ENSGALG00000012755	IGF-I	Gallus gallus insulin-like growth factor 1(somatomedin C) (IGF1), mRNA. [Source:RefSeqmRNA;Acc:NM_001004384]
c49345_g1_i1	1343	GO:0004930;GO:0007186;GO:0016021;GO:0003674;GO:0004871;GO:0005575;GO:0007165;GO:0008150;	K08429	veNOG12285	T	sp|Q7TQP0|GP141_MOUSE Probable G-protein coupled receptor 141 OS=Mus musculus GN=Gpr141 PE=2 SV=1	ENSGALG00000012083	GPR141	G protein-coupled receptor 141 [Source:HGNCSymbol;Acc:HGNC:19997]
c49351_g1_i2	2110	GO:0000902;GO:0001708;GO:0003676;GO:0005515;GO:0005634;GO:0007281;GO:0009566;GO:0010468;GO:0030718;GO:0034972;GO:0040029;GO:0040037;GO:0044030;GO:0046872;GO:0048873;GO:0003674;GO:0043167;	-	veNOG10450	K	sp|Q9GZV8|PRD14_HUMAN PR domain zinc finger protein 14 OS=Homo sapiens GN=PRDM14 PE=1 SV=1	ENSGALG00000022809	PRDM14	PR domain containing 14 [Source:HGNCSymbol;Acc:HGNC:14001]
c49429_g1_i1	2251	GO:0005515;GO:0005515;GO:0005634;GO:0019005;GO:0003674;	K10305	veNOG06692	E	sp|Q4R372|FBX25_MACFA F-box only protein 25 OS=Macaca fascicularis GN=FBXO25 PE=2 SV=1	ENSGALG00000016359	FBXO25	F-box protein 25 [Source:HGNCSymbol;Acc:HGNC:13596]
c49481_g1_i1	312	-	-	veNOG11510	S	sp|Q4R8X4|FA46C_MACFA Protein FAM46C OS=Macaca fascicularis GN=FAM46C PE=2 SV=1	ENSGALG00000007157	FAM46D	family with sequence similarity 46, member D[Source:HGNC Symbol;Acc:HGNC:28399]
c49503_g1_i1	3482	GO:0003676;GO:0046872;GO:0003674;GO:0043167;	K09201	veNOG09494	K	sp|P25490|TYY1_HUMAN Transcriptional repressor protein YY1 OS=Homo sapiens GN=YY1 PE=1 SV=2	ENSGALG00000017388	YY1	Gallus gallus YY1 transcription factor (YY1), mRNA.[Source:RefSeq mRNA;Acc:NM_001031210]
c49535_g1_i1	1738	GO:0005938;GO:0016192;GO:0030036;GO:0030036;GO:0030659;GO:0032154;GO:0036089;GO:0040038;GO:0046907;GO:0051295;GO:0051295;GO:0070649;	K02098	veNOG00089	U	sp|Q8K1S6|SPIR2_MOUSE Protein spire homolog 2 OS=Mus musculus GN=Spire2 PE=2 SV=1	ENSGALG00000000521	SPIRE2	spire-type actin nucleation factor 2 [Source:HGNCSymbol;Acc:HGNC:30623]
c49617_g1_i2	1251	GO:0008270;GO:0046872;GO:0003674;GO:0043167;	K11977	veNOG03977	O	sp|D3YYI7|RN217_MOUSE Probable E3 ubiquitin-protein ligase RNF217 OS=Mus musculus GN=Rnf217 PE=3 SV=2	ENSGALG00000013651	RNF217	ring finger protein 217 [Source:HGNCSymbol;Acc:HGNC:21487]
c49871_g1_i1	3728	GO:0004653;GO:0004653;GO:0004653;GO:0005794;GO:0006486;GO:0006493;GO:0006493;GO:0016020;GO:0016020;GO:0016021;GO:0016740;GO:0016757;GO:0018242;GO:0018243;GO:0030145;GO:0046872;GO:0048471;GO:0003674;GO:0005575;GO:0005622;GO:0005623;GO:0005737;GO:0005794;GO:0005975;GO:0006464;GO:0008150;GO:0009058;GO:0016757;GO:0043167;GO:0043226;	K00710	veNOG00055	O	sp|Q10472|GALT1_HUMAN Polypeptide N-acetylgalactosaminyltransferase 1 OS=Homo sapiens GN=GALNT1 PE=1 SV=1	ENSGALG00000013135	GALNT1	Gallus gallus UDP-N-acetyl-alpha-D-galactosamine:polypeptide N-acetylgalactosaminyltransferase 1 (GalNAc-T1) (GALNT1),mRNA. [Source:RefSeq mRNA;Acc:NM_001006381]
c50118_g1_i1	606	GO:0003824;GO:0005739;GO:0008152;GO:0003674;GO:0008150;	-	veNOG10646	T	sp|Q8SQ21|HINT2_BOVIN Histidine triad nucleotide-binding protein 2, mitochondrial OS=Bos taurus GN=HINT2 PE=2 SV=1	ENSGALG00000027418	HINT2	histidine triad nucleotide binding protein 2[Source:HGNC Symbol;Acc:HGNC:18344]
c50220_g1_i2	620	GO:0007281;GO:0007283;	K13983	veNOG05706	A	sp|Q9BXT6|M10L1_HUMAN Putative helicase Mov10l1 OS=Homo sapiens GN=MOV10L1 PE=1 SV=1	ENSGALG00000008570	MOV10L1	Mov10 RISC complex RNA helicase like 1 [Source:HGNCSymbol;Acc:HGNC:7201]
c50307_g1_i1	3745	GO:0030246;GO:0072546;GO:0003674;	-	veNOG08553	S	sp|Q9EP72|EMC7_MOUSE ER membrane protein complex subunit 7 OS=Mus musculus GN=Emc7 PE=2 SV=1	ENSGALG00000009637	EMC7	ER membrane protein complex subunit 7 [Source:HGNCSymbol;Acc:HGNC:24301]
c50428_g1_i1	2557	GO:0005254;GO:0006821;GO:0016323;GO:0030321;GO:0030321;GO:0050908;GO:0051924;	K13878	veNOG00423	R	sp|O76090|BEST1_HUMAN Bestrophin-1 OS=Homo sapiens GN=BEST1 PE=1 SV=1	ENSGALG00000007217	BEST1	bestrophin 1 [Source:HGNC Symbol;Acc:HGNC:12703]"
c50505_g1_i1	2735	GO:0004871;GO:0004930;GO:0004983;GO:0007165;GO:0007186;GO:0007218;GO:0016021;GO:0003674;GO:0004871;GO:0005575;GO:0007165;GO:0008150;	K08427	veNOG03743	T	sp|Q8IZ08|GP135_HUMAN Probable G-protein coupled receptor 135 OS=Homo sapiens GN=GPR135 PE=2 SV=2	ENSGALG00000015953	-	Uncharacterized protein[Source:UniProtKB/TrEMBL;Acc:E1BX72]
c50525_g1_i1	346	GO:0006099;GO:0009055;GO:0016491;GO:0051536;GO:0051537;GO:0055114;GO:0003674;GO:0006091;GO:0008150;GO:0016491;	-	veNOG12073	C	sp|Q9CQA3|DHSB_MOUSE Succinate dehydrogenase [ubiquinone] iron-sulfur subunit, mitochondrial OS=Mus musculus GN=Sdhb PE=1 SV=1	ENSGALG00000028929	-	Uncharacterized protein[Source:UniProtKB/TrEMBL;Acc:R4GHG4]
c50564_g1_i1	808	-	-	veNOG04204	S	-	ENSGALG00000016968	CCDC122	coiled-coil domain containing 122 [Source:HGNCSymbol;Acc:HGNC:26478]
c50591_g1_i1	1513	GO:0001190;GO:0003677;GO:0003700;GO:0005515;GO:0005634;GO:0005634;GO:0005783;GO:0005789;GO:0006351;GO:0006355;GO:0016020;GO:0016021;GO:0030218;GO:0043565;GO:0045944;GO:0001071;GO:0003674;GO:0003677;GO:0005575;GO:0005622;GO:0005623;GO:0005634;GO:0005737;GO:0005783;GO:0008150;GO:0009058;GO:0034641;GO:0043226;	K09040	veNOG13833	K	sp|Q5ZL67|NF2L1_CHICK Nuclear factor erythroid 2-related factor 1 OS=Gallus gallus GN=NFE2L1 PE=2 SV=1	ENSGALG00000011937	NFE2L1	Gallus gallus nuclear factor (erythroid-derived 2)-like 1 (NFE2L1), mRNA. [Source:RefSeqmRNA;Acc:NM_001030756]
c50596_g1_i1	282	GO:0004222;GO:0005515;GO:0006508;GO:0008237;GO:0008270;GO:0003674;GO:0008150;GO:0008233;GO:0043167;	-	-	-	-	ENSAPLG00000005645	ADAM33	ADAM metallopeptidase domain 33 [Source:HGNCSymbol;Acc:HGNC:15478]
c50609_g1_i1	395	GO:0000166;GO:0004672;GO:0004674;GO:0004683;GO:0004713;GO:0005524;GO:0005886;GO:0005954;GO:0006468;GO:0012505;GO:0016301;GO:0016310;GO:0016740;GO:0016772;GO:0003674;GO:0006464;GO:0008150;GO:0016301;GO:0043167;	-	veNOG06387	T	sp|Q96NX5|KCC1G_HUMAN Calcium/calmodulin-dependent protein kinase type 1G OS=Homo sapiens GN=CAMK1G PE=1 SV=3	ENSGALG00000001319	CAMK1G	calcium/calmodulin-dependent protein kinase IG[Source:HGNC Symbol;Acc:HGNC:14585]
c50647_g1_i1	2554	GO:0005515;GO:0005634;GO:0005758;GO:0003674;	K10270	veNOG13976	R	sp|Q9UKA2|FBXL4_HUMAN F-box/LRR-repeat protein 4 OS=Homo sapiens GN=FBXL4 PE=1 SV=2	ENSGALG00000015490	FBXL4	F-box and leucine-rich repeat protein 4[Source:HGNC Symbol;Acc:HGNC:13601]
c50696_g1_i1	989	GO:0005515;GO:0035641;GO:0003674;GO:0005515;GO:0005886;GO:0007155;GO:0016020;GO:0031225;GO:0003674;GO:0005575;GO:0005623;GO:0005886;GO:0007155;GO:0008150;	-	veNOG00619	T	sp|A6NGN9|IGLO5_HUMAN IgLON family member 5 OS=Homo sapiens GN=IGLON5 PE=2 SV=4	ENSGALG00000015087	LSAMP	Gallus gallus limbic system-associated membraneprotein (LSAMP), mRNA. [Source:RefSeq mRNA;Acc:NM_204874]
c50696_g1_i2	1041	GO:0005515;GO:0003674;GO:0005515;GO:0003674;GO:0005515;GO:0003674;GO:0005515;GO:0003674;	K06773	veNOG00619	T	sp|A6NGN9|IGLO5_HUMAN IgLON family member 5 OS=Homo sapiens GN=IGLON5 PE=2 SV=4	ENSGALG00000001437	NTM	Gallus gallus neurotrimin (NTM), mRNA.[Source:RefSeq mRNA;Acc:NM_204711]
c50863_g1_i1	1872	GO:0004872;GO:0016020;GO:0003674;GO:0005575;	-	veNOG06145	K	sp|Q5TC84|OGRL1_HUMAN Opioid growth factor receptor-like protein 1 OS=Homo sapiens GN=OGFRL1 PE=2 SV=1	ENSGALG00000015951	OGFRL1	opioid growth factor receptor-like 1 [Source:HGNCSymbol;Acc:HGNC:21378]
c50880_g1_i1	357	-	-	opiNOG41915;veNOG19400	S	sp|Q3C1V1|CK091_HUMAN Uncharacterized protein C11orf91 OS=Homo sapiens GN=C11orf91 PE=2 SV=2	ENSGALG00000028923	C11orf91	chromosome 11 open reading frame 91 [Source:HGNCSymbol;Acc:HGNC:34444]
c51069_g1_i1	2152	GO:0005783;GO:0006621;GO:0006810;GO:0015031;GO:0016020;GO:0016021;GO:0046923;GO:0070062;GO:0003674;GO:0005575;GO:0005622;GO:0005623;GO:0005737;GO:0005783;GO:0006810;GO:0008150;GO:0043226;	K10949	COG5196;veNOG01308	U	sp|Q5ZKX9|ERD22_CHICK ER lumen protein retaining receptor 2 OS=Gallus gallus GN=KDELR2 PE=2 SV=1	ENSGALG00000007089	KDELR2	Gallus gallus KDEL (Lys-Asp-Glu-Leu) endoplasmicreticulum protein retention receptor 2 (KDELR2), mRNA.[Source:RefSeq mRNA;Acc:NM_001159715]
c51073_g1_i1	480	GO:0002237;GO:0002755;GO:0005515;GO:0006954;GO:0016021;GO:0034134;GO:0045087;GO:0050707;GO:0050729;GO:0002376;GO:0003674;GO:0005575;GO:0006950;GO:0007165;GO:0008150;	K10159	veNOG05073	T	sp|Q9DGB6|TLR22_CHICK Toll-like receptor 2 type-2 OS=Gallus gallus GN=TLR2-2 PE=2 SV=1	ENSGALG00000009239	TLR2-2	Gallus gallus toll-like receptor 2 (TLR2-2), mRNA.[Source:RefSeq mRNA;Acc:NM_001161650]
c51206_g1_i1	1642	GO:0000932;GO:0005515;GO:0005515;GO:0005634;GO:0006355;GO:0030014;GO:2000036;GO:2000036;GO:0005575;GO:0005622;GO:0005623;GO:0005634;GO:0008150;GO:0043226;	K12580	veNOG06016	K	sp|O75175|CNOT3_HUMAN CCR4-NOT transcription complex subunit 3 OS=Homo sapiens GN=CNOT3 PE=1 SV=1	ENSAPLG00000001872	CNOT3	CCR4-NOT transcription complex, subunit 3[Source:HGNC Symbol;Acc:HGNC:7879]
c51244_g1_i1	323	GO:0005576;GO:0006952;GO:0031640;GO:0042742;GO:0050832;GO:0005575;GO:0005576;GO:0006950;GO:0008150;	-	-	-	sp|P85114|OSTR2_STRCA Ostricacin-2 (Fragment) OS=Struthio camelus PE=1 SV=1	ENSGALG00000022815	GAL1	Gallus gallus gallinacin 1 (GAL1), mRNA.[Source:RefSeq mRNA;Acc:NM_204993]
c51299_g1_i1	1585	GO:0005515;GO:0003674;	-	opiNOG30713;veNOG03883	S	sp|Q6NW29|RWDD4_HUMAN RWD domain-containing protein 4 OS=Homo sapiens GN=RWDD4 PE=1 SV=3	ENSGALG00000010658	RWDD4	RWD domain containing 4 [Source:HGNCSymbol;Acc:HGNC:23750]
c51344_g1_i1	2875	GO:0005768;GO:0006810;GO:0006811;GO:0015078;GO:0015991;GO:0016020;GO:0016021;GO:0016021;GO:0033177;GO:0033179;GO:0003674;GO:0005575;GO:0006810;GO:0008150;GO:0022857;GO:0043234;GO:0055085;	K03661	veNOG04747	C	sp|Q2TA24|VATO_BOVIN V-type proton ATPase 21 kDa proteolipid subunit OS=Bos taurus GN=ATP6V0B PE=2 SV=1	ENSGALG00000010091	ATP6V0B	Gallus gallus ATPase, H+ transporting, lysosomal21kDa, V0 subunit b (ATP6V0B), mRNA. [Source:RefSeqmRNA;Acc:NM_001277572]
c51374_g1_i1	2174	GO:0004871;GO:0004930;GO:0007165;GO:0007186;GO:0016021;GO:0003674;GO:0004871;GO:0005575;GO:0007165;GO:0008150;	K08424	veNOG14230;veNOG16620	TR	sp|Q8TDV5|GP119_HUMAN Glucose-dependent insulinotropic receptor OS=Homo sapiens GN=GPR119 PE=1 SV=1	ENSGALG00000010394	-	Uncharacterized protein[Source:UniProtKB/TrEMBL;Acc:F1NE05]
c51380_g1_i1	3865	GO:0005739;GO:0005739;GO:0045087;GO:0005575;GO:0005622;GO:0005623;GO:0005737;GO:0005739;GO:0043226;GO:0005739;GO:0005575;GO:0005622;GO:0005623;GO:0005737;GO:0005739;GO:0043226;	-	veNOG23019	S	sp|Q5VUM1|CF057_HUMAN UPF0369 protein C6orf57 OS=Homo sapiens GN=C6orf57 PE=2 SV=1	ENSAPLG00000012169	C6orf57	chromosome 6 open reading frame 57 [Source:HGNCSymbol;Acc:HGNC:20957]
c51404_g1_i1	691	GO:0005179;GO:0005576;GO:0003674;GO:0005575;GO:0005576;	K05251	veNOG20048	O	sp|O57340|TSHB_CHICK Thyrotropin subunit beta OS=Gallus gallus GN=TSHB PE=2 SV=1	ENSGALG00000002550	TSHB	Gallus gallus thyroid stimulating hormone, beta(TSHB), mRNA. [Source:RefSeq mRNA;Acc:NM_205063]
c51430_g1_i1	5052	GO:0001523;GO:0003151;GO:0004745;GO:0008152;GO:0009058;GO:0016491;GO:0030278;GO:0048387;GO:0055114;GO:0060021;GO:0060349;GO:0060411;GO:0003674;GO:0008150;GO:0009058;GO:0016491;	K11146	veNOG03880	Q	sp|O88876|DHRS3_MOUSE Short-chain dehydrogenase/reductase 3 OS=Mus musculus GN=Dhrs3 PE=2 SV=2	ENSGALG00000004256	DHRS3	Gallus gallus dehydrogenase/reductase (SDR family)member 3 (DHRS3), mRNA. [Source:RefSeqmRNA;Acc:NM_001277910]
c51437_g1_i1	1720	GO:0001658;GO:0002246;GO:0004415;GO:0004888;GO:0005515;GO:0005540;GO:0005540;GO:0005737;GO:0005794;GO:0005886;GO:0005886;GO:0007155;GO:0007155;GO:0009897;GO:0009986;GO:0009986;GO:0010628;GO:0016020;GO:0016055;GO:0016323;GO:0030214;GO:0033138;GO:0034116;GO:0043066;GO:0043154;GO:0043518;GO:0044344;GO:0050731;GO:0051216;GO:0060442;GO:0070062;GO:0070374;GO:0070487;GO:1900625;GO:1902166;GO:0003674;GO:…	K06256	veNOG06659	T	sp|P14745|CD44_PAPHA CD44 antigen OS=Papio hamadryas GN=CD44 PE=1 SV=1	ENSGALG00000007849	CD44	Gallus gallus CD44 molecule (Indian blood group)(CD44), mRNA. [Source:RefSeq mRNA;Acc:NM_204860]
c51489_g1_i1	842	-	-	-	-	-	ENSAPLG00000003350	-	Uncharacterized protein[Source:UniProtKB/TrEMBL;Acc:U3I6E2]
c51522_g1_i1	207	GO:0005515;GO:0005515;GO:0005546;GO:0005547;GO:0008060;GO:0008060;GO:0008270;GO:0032312;GO:0043547;GO:0046872;GO:0060271;GO:0003674;GO:0008150;GO:0030234;GO:0043167;	-	-	-	-	ENSAPLG00000005640	ASAP1	ArfGAP with SH3 domain, ankyrin repeat and PHdomain 1 [Source:HGNC Symbol;Acc:HGNC:2720]
c51907_g1_i1	765	GO:0005515;GO:0005739;GO:0097191;GO:2001238;	-	veNOG24744	T	sp|Q61585|G0S2_MOUSE G0/G1 switch protein 2 OS=Mus musculus GN=G0s2 PE=2 SV=1	ENSGALG00000023933	G0S2	Gallus gallus G0/G1switch 2 (G0S2), mRNA.[Source:RefSeq mRNA;Acc:NM_001190924]
c51960_g1_i1	1141	GO:0005518;GO:0005604;GO:0010811;GO:0031012;	-	veNOG10043	R	sp|Q5FVJ4|RELL2_RAT RELT-like protein 2 OS=Rattus norvegicus GN=Rell2 PE=2 SV=1	ENSAPLG00000005508	RELL2	RELT-like 2 [Source:HGNC Symbol;Acc:HGNC:26902]"
c52005_g1_i1	217	GO:0005216;GO:0005222;GO:0005223;GO:0005249;GO:0005887;GO:0006810;GO:0006811;GO:0007603;GO:0007608;GO:0016020;GO:0016021;GO:0030553;GO:0042391;GO:0055085;GO:0071805;GO:0003674;GO:0005575;GO:0005623;GO:0005886;GO:0006810;GO:0007165;GO:0008150;GO:0022857;GO:0043167;GO:0055085;	-	veNOG09721;veNOG10233	P	sp|Q64359|CNGA4_RAT Cyclic nucleotide-gated cation channel alpha-4 OS=Rattus norvegicus GN=Cnga4 PE=2 SV=1	ENSGALG00000022704	CNGA4	cyclic nucleotide gated channel alpha 4[Source:HGNC Symbol;Acc:HGNC:2152]
c52051_g1_i1	1284	GO:0008270;GO:0016491;GO:0016747;GO:0055114;GO:0003674;GO:0008150;GO:0016491;GO:0016746;GO:0043167;	-	opiNOG13342;veNOG10289	C	sp|Q8WWV3|RT4I1_HUMAN Reticulon-4-interacting protein 1, mitochondrial OS=Homo sapiens GN=RTN4IP1 PE=1 SV=2	ENSGALG00000015343	RTN4IP1	reticulon 4 interacting protein 1 [Source:HGNCSymbol;Acc:HGNC:18647]
c52107_g1_i1	1320	GO:0000785;GO:0003677;GO:0005634;GO:0031492;GO:0003674;GO:0003677;GO:0005575;GO:0005622;GO:0005623;GO:0005634;GO:0005694;GO:0043226;	K11300	veNOG25138;veNOG25577	JR	sp|Q86SG4|DPCA2_HUMAN Putative Dresden prostate carcinoma protein 2 OS=Homo sapiens GN=HMGN2P46 PE=5 SV=1	ENSGALG00000000372	HMGN2	Gallus gallus high mobility group nucleosomalbinding domain 2 (HMGN2), mRNA. [Source:RefSeqmRNA;Acc:NM_001079485]
c52108_g1_i1	3479	GO:0003779;GO:0005515;GO:0005737;GO:0005829;GO:0008290;GO:0008290;GO:0016020;GO:0030018;GO:0030036;GO:0030863;GO:0051016;GO:0051693;GO:0070062;GO:0071203;GO:0003674;GO:0005575;GO:0005622;GO:0005623;GO:0005737;GO:0005829;GO:0005856;GO:0007010;GO:0008092;GO:0008150;GO:0043226;GO:0043234;	K10364	veNOG00735	Z	sp|P28497|CAZA2_CHICK F-actin-capping protein subunit alpha-2 OS=Gallus gallus GN=CAPZA2 PE=1 SV=1	ENSGALG00000009385	CAPZA2	Gallus gallus capping protein (actin filament)muscle Z-line, alpha 2 (CAPZA2), mRNA. [Source:RefSeqmRNA;Acc:NM_001004380]
c52117_g1_i1	1898	-	-	COG1511;NOG107545	SR	sp|B3A0Q2|GTRP_LOTGI Glycine and tyrosine-rich protein OS=Lottia gigantea PE=1 SV=1	ENSGALG00000028957	-	Uncharacterized protein[Source:UniProtKB/TrEMBL;Acc:R4GLG7]
c52120_g1_i1	943	GO:0000166;GO:0000187;GO:0001933;GO:0002039;GO:0004672;GO:0004713;GO:0004714;GO:0005030;GO:0005030;GO:0005515;GO:0005515;GO:0005524;GO:0005737;GO:0005887;GO:0006468;GO:0007169;GO:0007169;GO:0007623;GO:0008284;GO:0010628;GO:0016020;GO:0016021;GO:0016301;GO:0016310;GO:0016740;GO:0016772;GO:0018108;GO:0030335;GO:0032148;GO:0032856;GO:0033138;GO:0042490;GO:0043235;GO:0048691;GO:0050927;GO:0070306;GO:…	K05101	veNOG04308	T	sp|Q91044|NTRK3_CHICK NT-3 growth factor receptor OS=Gallus gallus GN=NTRK3 PE=2 SV=2	ENSGALG00000006793	NTRK3	NT-3 growth factor receptor precursor[Source:RefSeq peptide;Acc:NP_990500]
c52143_g1_i1	1416	GO:0001666;GO:0005506;GO:0005515;GO:0005737;GO:0016491;GO:0016705;GO:0016706;GO:0018401;GO:0031418;GO:0031545;GO:0032364;GO:0043433;GO:0045765;GO:0055008;GO:0055114;GO:0060347;GO:0060412;GO:0071731;GO:0003674;GO:0008150;GO:0016491;GO:0043167;	K09592	veNOG09747	T	sp|Q9GZT9|EGLN1_HUMAN Egl nine homolog 1 OS=Homo sapiens GN=EGLN1 PE=1 SV=1	ENSGALG00000011056	EGLN1	egl-9 family hypoxia-inducible factor 1[Source:HGNC Symbol;Acc:HGNC:1232]
c52258_g1_i1	737	GO:0002027;GO:0003755;GO:0003755;GO:0003755;GO:0005102;GO:0005515;GO:0005515;GO:0005528;GO:0005528;GO:0005737;GO:0006457;GO:0006939;GO:0007204;GO:0009749;GO:0010459;GO:0010880;GO:0010880;GO:0010881;GO:0014808;GO:0016020;GO:0016529;GO:0016853;GO:0019227;GO:0019855;GO:0030018;GO:0030073;GO:0032513;GO:0033017;GO:0034704;GO:0034704;GO:0042098;GO:0044325;GO:0051209;GO:0051280;GO:0051284;GO:0051480;GO:…	K09568	veNOG21159	O	sp|Q8HYX6|FKB1B_RABIT Peptidyl-prolyl cis-trans isomerase FKBP1B OS=Oryctolagus cuniculus GN=FKBP1B PE=3 SV=3	ENSGALG00000016500	FKBP1B	Gallus gallus FK506 binding protein 1B, 12.6 kDa(FKBP1B), mRNA. [Source:RefSeq mRNA;Acc:NM_204567]
c52291_g1_i1	1353	GO:0005515;GO:0005769;GO:0006810;GO:0006811;GO:0015078;GO:0015991;GO:0015992;GO:0016020;GO:0016324;GO:0016471;GO:0033179;GO:0070062;GO:0003674;GO:0005575;GO:0006810;GO:0008150;GO:0022857;GO:0043234;GO:0055085;	K02146	veNOG00652	C	sp|Q5ZHL0|VA0D2_CHICK V-type proton ATPase subunit d 2 OS=Gallus gallus GN=ATP6V0D2 PE=2 SV=1	ENSGALG00000015868	ATP6V0D2	Gallus gallus ATPase, H+ transporting, lysosomal38kDa, V0 subunit d2 (ATP6V0D2), mRNA. [Source:RefSeqmRNA;Acc:NM_001008455]
c52337_g1_i1	610	GO:0005515;GO:0003674;	-	veNOG16945	R	sp|P0DKB5|TPBGL_HUMAN Trophoblast glycoprotein-like OS=Homo sapiens GN=TPBGL PE=4 SV=1	ENSGALG00000022693	TPBGL	trophoblast glycoprotein-like [Source:HGNCSymbol;Acc:HGNC:44159]
c52362_g1_i1	3644	GO:0008152;GO:0016757;GO:0003674;GO:0008150;GO:0016757;	K00720	veNOG01549	G	sp|Q16739|CEGT_HUMAN Ceramide glucosyltransferase OS=Homo sapiens GN=UGCG PE=1 SV=1	ENSGALG00000015682	UGCG	UDP-glucose ceramide glucosyltransferase[Source:HGNC Symbol;Acc:HGNC:12524]
c52446_g1_i1	2269	GO:0005509;GO:0005886;GO:0007155;GO:0007156;GO:0016020;GO:0016021;GO:0003674;GO:0005575;GO:0005623;GO:0005886;GO:0007155;GO:0008150;GO:0043167;	K06804	veNOG00640	S	sp|P55289|CAD12_HUMAN Cadherin-12 OS=Homo sapiens GN=CDH12 PE=2 SV=2	ENSGALG00000012941	CDH12	cadherin 12, type 2 (N-cadherin 2) [Source:HGNCSymbol;Acc:HGNC:1751]
c52626_g1_i1	2416	GO:0003676;GO:0003713;GO:0003723;GO:0004860;GO:0005515;GO:0005654;GO:0005730;GO:0006281;GO:0006334;GO:0006950;GO:0008104;GO:0010826;GO:0016020;GO:0019901;GO:0030529;GO:0030957;GO:0031616;GO:0032071;GO:0042393;GO:0042803;GO:0043023;GO:0043024;GO:0043066;GO:0044387;GO:0044822;GO:0045727;GO:0046599;GO:0046982;GO:0051092;GO:0051259;GO:0060699;GO:0060735;GO:0003674;	K11276	veNOG12278	S	sp|P16039|NPM_CHICK Nucleophosmin OS=Gallus gallus GN=NPM1 PE=2 SV=1	ENSGALG00000002197	NPM1	Gallus gallus nucleophosmin (nucleolarphosphoprotein B23, numatrin) (NPM1), mRNA. [Source:RefSeqmRNA;Acc:NM_205267]
c52649_g1_i1	1690	GO:0005765;GO:0005887;GO:0006810;GO:0016021;GO:0005575;GO:0005622;GO:0005623;GO:0005737;GO:0005764;GO:0005773;GO:0005886;GO:0006810;GO:0008150;GO:0043226;	K12387	veNOG12890	S	sp|Q5REZ0|LAPM5_PONAB Lysosomal-associated transmembrane protein 5 OS=Pongo abelii GN=LAPTM5 PE=2 SV=1	ENSGALG00000000562	LAPTM5	lysosomal protein transmembrane 5 [Source:HGNCSymbol;Acc:HGNC:29612]
c52699_g1_i1	490	GO:0008195;	-	-	-	-	ENSAPLG00000005962	LPIN3	lipin 3 [Source:HGNC Symbol;Acc:HGNC:14451]"
c52711_g1_i2	1172	GO:0003723;GO:0003729;GO:0005515;GO:0005634;GO:0005813;GO:0005849;GO:0006378;GO:0006397;GO:0016787;GO:0017091;GO:0042382;GO:0042803;GO:0042826;GO:0044822;GO:0051262;GO:0003674;GO:0003723;GO:0003729;GO:0005575;GO:0005622;GO:0005623;GO:0005634;GO:0005654;GO:0006397;GO:0008150;GO:0034641;GO:0043226;GO:0043234;	K14397	NOG07125;veNOG11231	A	sp|Q6DJE4|CPSF5_XENLA Cleavage and polyadenylation specificity factor subunit 5 OS=Xenopus laevis GN=cpsf5 PE=2 SV=1	ENSGALG00000003084	NUDT21	Gallus gallus nudix (nucleoside diphosphate linkedmoiety X)-type motif 21 (NUDT21), mRNA. [Source:RefSeqmRNA;Acc:NM_001277674]
c52767_g1_i1	2344	GO:0000209;GO:0004842;GO:0005515;GO:0005515;GO:0005634;GO:0008270;GO:0031398;GO:0043161;GO:0046872;GO:0048471;GO:0003674;GO:0043167;	K10602	veNOG07689	O	sp|Q6VVB1|NHLC1_HUMAN E3 ubiquitin-protein ligase NHLRC1 OS=Homo sapiens GN=NHLRC1 PE=1 SV=2	ENSGALG00000012688	NHLRC1	NHL repeat containing E3 ubiquitin protein ligase 1[Source:HGNC Symbol;Acc:HGNC:21576]
c52870_g1_i1	3100	GO:0006508;GO:0008233;GO:0008234;GO:0016787;GO:0003674;GO:0008150;GO:0008233;	K18342	veNOG01286	OT	sp|Q5ZIP6|OTU6B_CHICK OTU domain-containing protein 6B OS=Gallus gallus GN=OTUD6B PE=2 SV=1	ENSGALG00000015920	OTUD6B	Gallus gallus OTU domain containing 6B (OTUD6B),mRNA. [Source:RefSeq mRNA;Acc:NM_001006347]
c52896_g2_i1	5640	GO:0005515;GO:0005525;GO:0005622;GO:0007264;GO:0015031;GO:0003674;GO:0005575;GO:0005622;GO:0005623;GO:0006810;GO:0007165;GO:0008150;GO:0043167;	-	veNOG03149	TU	sp|Q3YEC7|RABL6_HUMAN Rab-like protein 6 OS=Homo sapiens GN=RABL6 PE=1 SV=2	ENSGALG00000008984	RABL6	RAB, member RAS oncogene family-like 6 [Source:HGNCSymbol;Acc:HGNC:24703]
c52952_g1_i2	1859	GO:0005488;GO:0006281;GO:0003674;GO:0006259;GO:0006950;GO:0008150;GO:0034641;GO:0002262;GO:0005488;GO:0005515;GO:0005829;GO:0006281;GO:0006289;GO:0007276;GO:0007281;GO:0019430;GO:0043240;GO:0003674;GO:0006259;GO:0006950;GO:0008150;GO:0034641;	K10890	veNOG13958	S	sp|Q00597|FANCC_HUMAN Fanconi anemia group C protein OS=Homo sapiens GN=FANCC PE=1 SV=1	ENSGALG00000012618	FANCC	Gallus gallus Fanconi anemia, complementation groupC (FANCC), mRNA. [Source:RefSeq mRNA;Acc:NM_001006587]
c53001_g1_i2	3069	GO:0003334;GO:0003682;GO:0005634;GO:0005813;GO:0005813;GO:0005929;GO:0005929;GO:0007219;GO:0008544;GO:0030992;GO:0030992;GO:0033630;GO:0035735;GO:0042073;GO:0042384;GO:0042384;GO:0045944;GO:0048487;GO:0048487;GO:0050680;GO:0060271;GO:0000902;GO:0003674;GO:0005575;GO:0005622;GO:0005623;GO:0005815;GO:0005856;GO:0005929;GO:0006810;GO:0008092;GO:0008150;GO:0022607;GO:0030705;GO:0043226;GO:0043234;GO:…	-	veNOG10435	R	sp|Q8BKE9|IFT74_MOUSE Intraflagellar transport protein 74 homolog OS=Mus musculus GN=Ift74 PE=1 SV=2	ENSGALG00000001801	IFT74	intraflagellar transport 74 [Source:HGNCSymbol;Acc:HGNC:21424]
c53047_g1_i1	4351	GO:0016020;	K09520	veNOG06897	O	sp|Q8TBM8|DJB14_HUMAN DnaJ homolog subfamily B member 14 OS=Homo sapiens GN=DNAJB14 PE=2 SV=1	ENSGALG00000014026	DNAJB14	Gallus gallus DnaJ (Hsp40) homolog, subfamily B,member 14 (DNAJB14), mRNA. [Source:RefSeqmRNA;Acc:NM_001031375]
c53085_g1_i1	2918	GO:0000776;GO:0000785;GO:0005515;GO:0007089;GO:0008285;GO:0034501;GO:0071174;	-	veNOG09890	D	sp|Q96DY7|MTBP_HUMAN Mdm2-binding protein OS=Homo sapiens GN=MTBP PE=1 SV=1	ENSGALG00000016404	MTBP	MDM2 binding protein [Source:HGNCSymbol;Acc:HGNC:7417]
c53127_g1_i1	3394	GO:0005515;GO:0005515;GO:0005576;GO:0005604;GO:0005614;GO:0005615;GO:0030198;GO:0031012;GO:0042802;GO:0048266;GO:0070062;GO:0003674;	-	veNOG09859	W	sp|Q8R2Z5|VWA1_MOUSE von Willebrand factor A domain-containing protein 1 OS=Mus musculus GN=Vwa1 PE=1 SV=1	ENSGALG00000001527	VWA1	von Willebrand factor A domain containing 1[Source:HGNC Symbol;Acc:HGNC:30910]
c53167_g1_i1	1263	GO:0004857;GO:0005515;GO:0006886;GO:0007218;GO:0016486;GO:0030141;GO:0043086;GO:0046883;GO:0051082;GO:0005575;GO:0005622;GO:0005623;GO:0005737;GO:0007165;GO:0008150;GO:0016023;GO:0043226;	-	veNOG13032	OU	sp|P05408|7B2_HUMAN Neuroendocrine protein 7B2 OS=Homo sapiens GN=SCG5 PE=1 SV=2	ENSGALG00000009725	SCG5	secretogranin V (7B2 protein) [Source:HGNCSymbol;Acc:HGNC:10816]
c53310_g1_i1	895	GO:0000976;GO:0003677;GO:0003700;GO:0005515;GO:0005634;GO:0006355;GO:0007420;GO:0009952;GO:0010468;GO:0021542;GO:0021796;GO:0021846;GO:0021885;GO:0021987;GO:0030182;GO:0030900;GO:0042493;GO:0043565;GO:0060993;GO:0072001;GO:0001071;GO:0003674;GO:0003677;GO:0005575;GO:0005622;GO:0005623;GO:0005634;GO:0008150;GO:0043226;GO:0048856;	K09317	NOG59515;veNOG02491	K	sp|Q04743|EMX2_HUMAN Homeobox protein EMX2 OS=Homo sapiens GN=EMX2 PE=1 SV=2	ENSGALG00000009302	EMX2	empty spiracles homeobox 2 [Source:HGNCSymbol;Acc:HGNC:3341]
c53546_g1_i1	2485	GO:0005515;GO:0003674;	-	veNOG10267	R	sp|Q8N6D5|ANR29_HUMAN Ankyrin repeat domain-containing protein 29 OS=Homo sapiens GN=ANKRD29 PE=2 SV=2	ENSGALG00000015034	ANKRD29	ankyrin repeat domain 29 [Source:HGNCSymbol;Acc:HGNC:27110]
c53597_g1_i2	1176	-	-	veNOG10667	K	sp|Q8BW22|CREST_MOUSE Calcium-responsive transactivator OS=Mus musculus GN=Ss18l1 PE=1 SV=1	ENSGALG00000005145	-	Uncharacterized protein[Source:UniProtKB/TrEMBL;Acc:F1NW13]
c53739_g1_i1	4536	GO:0005506;GO:0005739;GO:0005739;GO:0005739;GO:0005759;GO:0016491;GO:0016702;GO:0031418;GO:0045329;GO:0046872;GO:0050353;GO:0051213;GO:0051354;GO:0055114;GO:0003674;GO:0005575;GO:0005622;GO:0005623;GO:0005737;GO:0005739;GO:0008150;GO:0009058;GO:0016491;GO:0034641;GO:0043167;GO:0043226;GO:0044281;	K00474	veNOG08186	I	sp|Q5F4B3|TMLH_CHICK Trimethyllysine dioxygenase, mitochondrial OS=Gallus gallus GN=TMLHE PE=2 SV=1	ENSGALG00000007443	TMLHE	Gallus gallus trimethyllysine hydroxylase, epsilon(TMLHE), nuclear gene encoding mitochondrial protein,mRNA. [Source:RefSeq mRNA;Acc:NM_001012575]
c53767_g1_i1	1022	-	-	-	-	-	ENSGALG00000025917	-	Uncharacterized protein[Source:UniProtKB/TrEMBL;Acc:R4GGK6]
c53790_g1_i1	2022	GO:0007605;GO:0043025;	-	veNOG06937	S	sp|Q0ZLH3|PJVK_HUMAN Pejvakin OS=Homo sapiens GN=DFNB59 PE=1 SV=1	ENSGALG00000023439	DFNB59	deafness, autosomal recessive 59 [Source:HGNCSymbol;Acc:HGNC:29502]
c53868_g1_i1	740	GO:0003824;GO:0004252;GO:0005044;GO:0005515;GO:0006508;GO:0006898;GO:0008233;GO:0008236;GO:0016020;GO:0016787;GO:0003674;GO:0005575;GO:0006810;GO:0008150;GO:0008233;GO:0016192;	K09635	veNOG08960	O	sp|Q9NRS4|TMPS4_HUMAN Transmembrane protease serine 4 OS=Homo sapiens GN=TMPRSS4 PE=2 SV=2	ENSGALG00000007406	TMPRSS4	transmembrane protease, serine 4 [Source:HGNCSymbol;Acc:HGNC:11878]
c54059_g1_i1	292	GO:0000166;GO:0005515;GO:0005515;GO:0005525;GO:0005622;GO:0006184;GO:0007165;GO:0007264;GO:0015031;GO:0016020;GO:0003674;GO:0005575;GO:0005622;GO:0005623;GO:0006810;GO:0007165;GO:0008150;GO:0009056;GO:0034641;GO:0034655;GO:0043167;GO:0044281;	-	COG1100;meNOG02826;veNOG02599	R	sp|Q9BYZ6|RHBT2_HUMAN Rho-related BTB domain-containing protein 2 OS=Homo sapiens GN=RHOBTB2 PE=2 SV=2	ENSGALG00000000464	RHOBTB2	Rho-related BTB domain containing 2 [Source:HGNCSymbol;Acc:HGNC:18756]
c54088_g1_i1	1718	GO:0005689;GO:0070234;GO:2001235;	-	veNOG09464	S	sp|Q8N8D1|PDCD7_HUMAN Programmed cell death protein 7 OS=Homo sapiens GN=PDCD7 PE=1 SV=1	ENSGALG00000021027	PDCD7	programmed cell death 7 [Source:HGNCSymbol;Acc:HGNC:8767]
c54281_g1_i1	1683	GO:0004843;GO:0004866;GO:0005515;GO:0005622;GO:0005634;GO:0005829;GO:0006511;GO:0008242;GO:0010951;GO:0016579;GO:0021670;GO:0030901;GO:0031011;GO:0044822;GO:0048853;GO:0061136;GO:0070628;GO:0003674;GO:0005575;GO:0005622;GO:0005623;GO:0008150;GO:0008233;GO:0009056;	K05610	veNOG00187	O	sp|Q06AT3|UCHL5_PIG Ubiquitin carboxyl-terminal hydrolase isozyme L5 OS=Sus scrofa GN=UCHL5 PE=2 SV=1	ENSGALG00000002524	UCHL5	Gallus gallus ubiquitin carboxyl-terminal hydrolaseL5 (UCHL5), mRNA. [Source:RefSeq mRNA;Acc:NM_001006530]
c54432_g1_i1	1221	GO:0002922;GO:0004871;GO:0010737;GO:0032190;GO:0035556;GO:0042102;GO:0045860;GO:0060478;GO:0070528;GO:2000344;GO:2000360;	-	veNOG01024	W	sp|Q12836|ZP4_HUMAN Zona pellucida sperm-binding protein 4 OS=Homo sapiens GN=ZP4 PE=2 SV=1	ENSGALG00000005462	ZP4	Gallus gallus zona pellucida glycoprotein 4 (ZP4),mRNA. [Source:RefSeq mRNA;Acc:NM_204879]
c54616_g1_i1	203	GO:0004030;GO:0006081;GO:0008152;GO:0016491;GO:0016620;GO:0055114;GO:0003674;GO:0008150;GO:0016491;	-	-	-	-	ENSAPLG00000012844	-	Aldehyde dehydrogenase[Source:UniProtKB/TrEMBL;Acc:U3IZG9]
c54631_g1_i2	1048	GO:0005515;GO:0005578;GO:0005615;GO:0031012;GO:0003674;GO:0005575;GO:0005576;GO:0005578;	K08121	veNOG15501	R	sp|P51887|FMOD_CHICK Fibromodulin OS=Gallus gallus GN=FMOD PE=2 SV=1	ENSGALG00000003546	FMOD	Gallus gallus fibromodulin (FMOD), mRNA.[Source:RefSeq mRNA;Acc:NM_204967]
c54792_g1_i1	1648	GO:0001569;GO:0001666;GO:0001667;GO:0001764;GO:0003779;GO:0004871;GO:0004930;GO:0004950;GO:0005515;GO:0005515;GO:0005764;GO:0005769;GO:0005770;GO:0005886;GO:0005911;GO:0006935;GO:0007165;GO:0007186;GO:0007281;GO:0007420;GO:0008045;GO:0008354;GO:0009897;GO:0009986;GO:0009986;GO:0016020;GO:0016021;GO:0016023;GO:0016494;GO:0019722;GO:0019955;GO:0030334;GO:0030426;GO:0031252;GO:0031410;GO:0031625;GO:…	K04189	veNOG05588	T	sp|P56491|CXCR4_PAPAN C-X-C chemokine receptor type 4 OS=Papio anubis GN=CXCR4 PE=2 SV=1	ENSGALG00000012357	CXCR4	Gallus gallus chemokine (C-X-C motif) receptor 4(CXCR4), mRNA. [Source:RefSeq mRNA;Acc:NM_204617]
c54988_g1_i1	2985	GO:0000786;GO:0003677;GO:0005634;GO:0005694;GO:0006334;GO:0003674;GO:0003677;GO:0005575;GO:0005622;GO:0005623;GO:0005634;GO:0005694;GO:0006259;GO:0006461;GO:0008150;GO:0022607;GO:0034641;GO:0043226;GO:0043234;GO:0051276;GO:0065003;	-	veNOG07864	B	sp|Q5ZM33|HP1B3_CHICK Heterochromatin protein 1-binding protein 3 OS=Gallus gallus GN=HP1BP3 PE=2 SV=1	ENSGALG00000010079	HP1BP3	Gallus gallus heterochromatin protein 1, bindingprotein 3 (HP1BP3), mRNA. [Source:RefSeqmRNA;Acc:NM_001006560]
c55065_g1_i1	366	GO:0016021;GO:0016324;GO:0005575;	-	-	-	-	ENSAPLG00000015243	CLDND1	claudin domain containing 1 [Source:HGNCSymbol;Acc:HGNC:1322]
c55349_g1_i1	915	GO:0002084;GO:0002084;GO:0005615;GO:0005634;GO:0005764;GO:0005764;GO:0005794;GO:0006309;GO:0006464;GO:0006898;GO:0006898;GO:0006907;GO:0007040;GO:0007042;GO:0007269;GO:0007399;GO:0007420;GO:0007601;GO:0007625;GO:0008021;GO:0008306;GO:0008344;GO:0008474;GO:0008474;GO:0015031;GO:0016020;GO:0016042;GO:0030308;GO:0030424;GO:0030424;GO:0030425;GO:0031579;GO:0032429;GO:0043025;GO:0043066;GO:0043524;GO:…	K01074	veNOG01312	G	sp|Q1JQA0|PPT2_BOVIN Lysosomal thioesterase PPT2 OS=Bos taurus GN=PPT2 PE=2 SV=1	ENSGALG00000003936	PPT1	Gallus gallus palmitoyl-protein thioesterase 1(PPT1), mRNA. [Source:RefSeq mRNA;Acc:NM_001030903]
c55359_g1_i1	270	GO:0001726;GO:0002102;GO:0003779;GO:0003779;GO:0005515;GO:0005622;GO:0005737;GO:0005938;GO:0007416;GO:0016601;GO:0019904;GO:0030027;GO:0048812;GO:0051015;GO:0070062;GO:0071800;GO:0003674;GO:0005575;GO:0005622;GO:0005623;GO:0008092;	-	-	-	-	ENSAPLG00000001070	DBNL	drebrin-like [Source:HGNC Symbol;Acc:HGNC:2696]"
c55379_g1_i1	2783	-	-	veNOG06767	S	sp|Q96N11|CG026_HUMAN Uncharacterized protein C7orf26 OS=Homo sapiens GN=C7orf26 PE=2 SV=1	ENSGALG00000007591	C7orf26	chromosome 7 open reading frame 26 [Source:HGNCSymbol;Acc:HGNC:21702]
c55406_g1_i3	1706	GO:0000185;GO:0000186;GO:0005515;GO:0005515;GO:0005634;GO:0005737;GO:0006469;GO:0006950;GO:0043065;GO:0046330;GO:0051726;GO:0051726;GO:1900745;GO:0005575;GO:0005622;GO:0005623;GO:0005634;GO:0006950;GO:0008150;GO:0043226;	K04402	opiNOG24691;veNOG06409	DL	sp|O95257|GA45G_HUMAN Growth arrest and DNA damage-inducible protein GADD45 gamma OS=Homo sapiens GN=GADD45G PE=1 SV=1	ENSGALG00000028005	GADD45	Gallus gallus growth arrest and DNA-damage-inducible, beta (GADD45B), mRNA. [Source:RefSeqmRNA;Acc:NM_001044666]
c55407_g1_i1	3724	GO:0004867;GO:0005515;GO:0005615;GO:0010951;GO:0030198;GO:0070062;GO:0003674;GO:0008150;GO:0030234;	K15619	veNOG04970	O	sp|O43278|SPIT1_HUMAN Kunitz-type protease inhibitor 1 OS=Homo sapiens GN=SPINT1 PE=1 SV=2	ENSGALG00000008469	SPINT1	serine peptidase inhibitor, Kunitz type 1[Source:HGNC Symbol;Acc:HGNC:11246]
c55410_g1_i1	3015	GO:0004721;GO:0005506;GO:0005509;GO:0005515;GO:0005515;GO:0008152;GO:0010801;GO:0016311;GO:0016787;GO:0030145;GO:0030544;GO:0031435;GO:0043409;GO:0050906;GO:0051879;GO:0003674;GO:0008150;GO:0016791;GO:0043167;GO:0050877;	K13807	veNOG03535	T	sp|O14830|PPE2_HUMAN Serine/threonine-protein phosphatase with EF-hands 2 OS=Homo sapiens GN=PPEF2 PE=1 SV=2	ENSGALG00000011524	PPEF2	protein phosphatase, EF-hand calcium binding domain2 [Source:HGNC Symbol;Acc:HGNC:9244]
c55449_g1_i2	549	GO:0000166;GO:0003050;GO:0005515;GO:0005525;GO:0005622;GO:0006184;GO:0007165;GO:0007264;GO:0015031;GO:0016020;GO:0090277;GO:0003674;GO:0005575;GO:0005622;GO:0005623;GO:0006810;GO:0007165;GO:0008150;GO:0009056;GO:0034641;GO:0034655;GO:0043167;GO:0044281;	K07851	veNOG10996	R	sp|Q96S79|RSLAB_HUMAN Ras-like protein family member 10B OS=Homo sapiens GN=RASL10B PE=2 SV=1	ENSGALG00000002086	RASL10B	RAS-like, family 10, member B [Source:HGNCSymbol;Acc:HGNC:30295]
c55495_g1_i1	780	GO:0003735;GO:0005622;GO:0005634;GO:0005737;GO:0005840;GO:0006412;GO:0016020;GO:0022627;GO:0030529;GO:0030529;GO:0044822;GO:0070062;GO:0003674;GO:0003735;GO:0005198;GO:0005575;GO:0005622;GO:0005623;GO:0005737;GO:0005840;GO:0006412;GO:0008150;GO:0009058;GO:0043226;	K02995	COG2007;roNOG08464;veNOG04365	J	sp|P62243|RS8_RAT 40S ribosomal protein S8 OS=Rattus norvegicus GN=Rps8 PE=1 SV=2	ENSGALG00000010124	RPS8	Gallus gallus ribosomal protein S8 (RPS8), mRNA.[Source:RefSeq mRNA;Acc:NM_001252126]
c55510_g1_i1	1084	GO:0000976;GO:0003677;GO:0003700;GO:0005515;GO:0005515;GO:0005634;GO:0006355;GO:0006357;GO:0007399;GO:0007605;GO:0007634;GO:0008045;GO:0009653;GO:0009653;GO:0009952;GO:0021569;GO:0021570;GO:0021571;GO:0021599;GO:0021612;GO:0021754;GO:0021953;GO:0030902;GO:0042472;GO:0042473;GO:0043565;GO:0045944;GO:0048646;GO:0048702;GO:0048839;GO:0048844;GO:0050795;GO:0050890;GO:0050905;GO:0060840;GO:0060876;GO:…	K09301	veNOG07047	K	sp|P09022|HXA1_MOUSE Homeobox protein Hox-A1 OS=Mus musculus GN=Hoxa1 PE=1 SV=2	ENSGALG00000028095	HOXA1	Uncharacterized protein[Source:UniProtKB/TrEMBL;Acc:R4GHI8]
c55525_g1_i1	3123	GO:0000166;GO:0001726;GO:0003924;GO:0005515;GO:0005525;GO:0005622;GO:0005769;GO:0006184;GO:0006184;GO:0006897;GO:0007165;GO:0007264;GO:0015031;GO:0016020;GO:0019001;GO:0003674;GO:0005575;GO:0005622;GO:0005623;GO:0006810;GO:0007165;GO:0008150;GO:0009056;GO:0034641;GO:0034655;GO:0043167;GO:0044281;	K07921	veNOG00838	U	sp|Q9BZG1|RAB34_HUMAN Ras-related protein Rab-34 OS=Homo sapiens GN=RAB34 PE=1 SV=1	ENSGALG00000026315	RAB34	RAB34, member RAS oncogene family [Source:HGNCSymbol;Acc:HGNC:16519]
c55525_g1_i2	1721	GO:0000166;GO:0003735;GO:0005515;GO:0005622;GO:0005634;GO:0005840;GO:0006412;GO:0008283;GO:0022625;GO:0030529;GO:0044822;GO:0070062;GO:0003674;GO:0003735;GO:0005198;GO:0005575;GO:0005622;GO:0005623;GO:0005737;GO:0005840;GO:0006412;GO:0008150;GO:0009058;GO:0043226;	K02893	COG0089;veNOG15321	J	sp|P62752|RL23A_RAT 60S ribosomal protein L23a OS=Rattus norvegicus GN=Rpl23a PE=2 SV=1	ENSGALG00000003966	RPL23A	ribosomal protein L23a [Source:HGNCSymbol;Acc:HGNC:10317]
c55552_g1_i1	1791	GO:0005515;GO:0005783;GO:0006629;GO:0006631;GO:0006633;GO:0016020;GO:0016021;GO:0016740;GO:0019367;GO:0019367;GO:0034625;GO:0034625;GO:0034626;GO:0042761;GO:0042761;GO:0003674;GO:0005575;GO:0006629;GO:0008150;GO:0009058;GO:0044281;	-	meNOG12433;opiNOG00556;veNOG07353	I	sp|Q5ZJR8|ELOV6_CHICK Elongation of very long chain fatty acids protein 6 OS=Gallus gallus GN=ELOVL6 PE=2 SV=1	ENSGALG00000025772	ELOVL3	ELOVL fatty acid elongase 3 [Source:HGNCSymbol;Acc:HGNC:18047]
c55640_g1_i1	2918	GO:0003824;GO:0004252;GO:0005509;GO:0005515;GO:0006508;GO:0003674;GO:0008150;GO:0008233;GO:0043167;	-	veNOG04719	O	sp|Q5RDI1|PAMR1_PONAB Inactive serine protease PAMR1 OS=Pongo abelii GN=PAMR1 PE=2 SV=1	ENSGALG00000007886	PAMR1	peptidase domain containing associated with muscleregeneration 1 [Source:HGNC Symbol;Acc:HGNC:24554]
c55660_g1_i1	1806	GO:0003700;GO:0005515;GO:0005622;GO:0005634;GO:0005667;GO:0006351;GO:0006355;GO:0007179;GO:0001071;GO:0003674;GO:0005575;GO:0005622;GO:0005623;GO:0005634;GO:0007165;GO:0008150;GO:0009058;GO:0034641;GO:0043226;GO:0043234;	K04677	veNOG03220	TK	sp|O15105|SMAD7_HUMAN Mothers against decapentaplegic homolog 7 OS=Homo sapiens GN=SMAD7 PE=1 SV=1	ENSGALG00000018639	SMAD7A	TGF-beta signal pathway antagonist Smad7[Source:RefSeq peptide;Acc:NP_001153135]
c55674_g1_i1	1235	-	K11270	veNOG21808	L	sp|P0CG11|CTF8_BOVIN Chromosome transmission fidelity protein 8 homolog OS=Bos taurus GN=CHTF8 PE=3 SV=1	ENSGALG00000000632	CHTF8	Gallus gallus CTF8, chromosome transmissionfidelity factor 8 homolog (S. cerevisiae) (CHTF8),transcript variant 2, mRNA. [Source:RefSeqmRNA;Acc:NM_001277645]
c55725_g1_i2	206	GO:0005515;GO:0005515;GO:0045202;GO:0060292;GO:0003674;	-	veNOG08044	T	sp|Q0QWG9|GRD2I_MOUSE Delphilin OS=Mus musculus GN=Grid2ip PE=1 SV=1	ENSAPLG00000009359	GRID2IP	glutamate receptor, ionotropic, delta 2 (Grid2)interacting protein [Source:HGNC Symbol;Acc:HGNC:18464]
c55729_g1_i1	3243	GO:0004128;GO:0005515;GO:0005739;GO:0005743;GO:0005783;GO:0005811;GO:0016020;GO:0016491;GO:0050660;GO:0055114;GO:0070062;GO:0071949;GO:0003674;GO:0008150;GO:0016491;GO:0043167;	K00326	veNOG08023	C	sp|P07514|NB5R3_BOVIN NADH-cytochrome b5 reductase 3 OS=Bos taurus GN=CYB5R3 PE=1 SV=3	ENSGALG00000014122	CYB5R3	cytochrome b5 reductase 3 [Source:HGNCSymbol;Acc:HGNC:2873]
c55747_g1_i1	269	GO:0007155;	-	-	-	-	ENSAPLG00000008500	CERCAM	cerebral endothelial cell adhesion molecule[Source:HGNC Symbol;Acc:HGNC:23723]
c55816_g1_i2	1758	GO:0005515;GO:0005515;GO:0005737;GO:0005737;GO:0006897;GO:0042802;GO:0070062;GO:0003674;GO:0005575;GO:0005622;GO:0005623;GO:0005737;GO:0006810;GO:0008150;GO:0016192;	K11247	veNOG00223	T	sp|Q8AXU9|SH3G3_CHICK Endophilin-A3 OS=Gallus gallus GN=SH3GL3 PE=1 SV=1	ENSGALG00000006045	SH3GL3	endophilin-A3 [Source:RefSeqpeptide;Acc:NP_989859]
c55837_g1_i1	1687	GO:0001822;GO:0003824;GO:0004586;GO:0005829;GO:0006596;GO:0008284;GO:0009615;GO:0003674;GO:0008150;GO:0009058;GO:0034641;	K01581	veNOG02770	E	sp|P27118|DCOR_CHICK Ornithine decarboxylase (Fragment) OS=Gallus gallus GN=ODC1 PE=2 SV=1	ENSGALG00000016444	ODC1	Gallus gallus ornithine decarboxylase 1 (ODC1),mRNA. [Source:RefSeq mRNA;Acc:NM_001167766]
c55866_g1_i1	407	GO:0005515;GO:0010923;GO:0003674;	-	-	-	-	ENSAPLG00000011150	WDR81	WD repeat domain 81 [Source:HGNCSymbol;Acc:HGNC:26600]
c55883_g1_i1	1632	GO:0000166;GO:0003924;GO:0005200;GO:0005525;GO:0005634;GO:0005737;GO:0005856;GO:0005874;GO:0006184;GO:0007017;GO:0043234;GO:0051258;GO:0003674;GO:0003924;GO:0005198;GO:0005575;GO:0005622;GO:0005623;GO:0005737;GO:0005856;GO:0006461;GO:0008150;GO:0009056;GO:0022607;GO:0034641;GO:0034655;GO:0043167;GO:0043226;GO:0043234;GO:0044281;GO:0065003;	K07374	veNOG02855;veNOG11371	Z	sp|Q9BQE3|TBA1C_HUMAN Tubulin alpha-1C chain OS=Homo sapiens GN=TUBA1C PE=1 SV=1	ENSGALG00000010439	TUBA3E	tubulin, alpha 3e [Source:HGNCSymbol;Acc:HGNC:20765]
c55951_g1_i1	1277	GO:0001786;GO:0005509;GO:0005544;GO:0005615;GO:0070062;GO:1901611;GO:0003674;GO:0008289;GO:0043167;GO:0005509;GO:0005544;GO:0003674;GO:0008289;GO:0043167;	K17099	veNOG07719	U	sp|Q99JG3|ANX13_MOUSE Annexin A13 OS=Mus musculus GN=Anxa13 PE=2 SV=3	ENSGALG00000016360	ANXA13	Gallus gallus annexin A13 (ANXA13), mRNA.[Source:RefSeq mRNA;Acc:NM_001199501]
c55991_g1_i2	1876	GO:0003824;GO:0005739;GO:0005759;GO:0006633;GO:0008152;GO:0015645;GO:0003674;GO:0008150;	K01896	veNOG00974	I	sp|Q5REV5|ACSM3_PONAB Acyl-coenzyme A synthetase ACSM3, mitochondrial OS=Pongo abelii GN=ACSM3 PE=2 SV=1	ENSGALG00000002200	ACSM3	acyl-CoA synthetase medium-chain family member 3[Source:HGNC Symbol;Acc:HGNC:10522]
c56007_g1_i2	758	GO:0005881;	-	veNOG02380	S	sp|Q96E40|CI009_HUMAN Uncharacterized protein C9orf9 OS=Homo sapiens GN=C9orf9 PE=2 SV=1	ENSGALG00000003509	C9ORF9	chromosome 17 open reading frame, human C9orf9[Source:RefSeq peptide;Acc:NP_001264636]
c56043_g1_i1	1702	-	-	aveNOG16284;veNOG03822	S	sp|Q9NX04|CA109_HUMAN Uncharacterized protein C1orf109 OS=Homo sapiens GN=C1orf109 PE=2 SV=1	ENSGALG00000021645	C1orf109	chromosome 1 open reading frame 109 [Source:HGNCSymbol;Acc:HGNC:26039]
c56066_g1_i1	1783	GO:0005515;GO:0008104;GO:0010038;GO:0016020;GO:0019899;GO:0070062;GO:0008150;	K03926	veNOG21629	P	sp|Q7T3C3|CUTA_DANRE Protein CutA homolog OS=Danio rerio GN=cuta PE=2 SV=1	ENSGALG00000001620	CUTA	cutA divalent cation tolerance homolog (E. coli)[Source:HGNC Symbol;Acc:HGNC:21101]
c56258_g1_i1	2461	GO:0002092;GO:0005515;GO:0005576;GO:0005615;GO:0005634;GO:0005737;GO:0007275;GO:0008285;GO:0009986;GO:0010628;GO:0017147;GO:0043065;GO:0043433;GO:0045606;GO:0055062;GO:0090090;GO:0090263;GO:1902174;GO:2000119;GO:0003674;GO:0005575;GO:0005576;GO:0008150;	K02185	KOG3577;veNOG06578	T	sp|Q6FHJ7|SFRP4_HUMAN Secreted frizzled-related protein 4 OS=Homo sapiens GN=SFRP4 PE=1 SV=2	ENSGALG00000012073	SFRP4	secreted frizzled-related protein 4 [Source:HGNCSymbol;Acc:HGNC:10778]
c56275_g1_i1	813	-	-	veNOG16754	S	sp|A8MXK1|VSTM5_HUMAN V-set and transmembrane domain-containing protein 5 OS=Homo sapiens GN=VSTM5 PE=4 SV=1	ENSGALG00000017217	VSTM5	V-set and transmembrane domain containing 5[Source:HGNC Symbol;Acc:HGNC:34443]
c56316_g1_i1	897	GO:0005488;GO:0003674;	-	-	-	-	ENSGALG00000025914	-	Uncharacterized protein[Source:UniProtKB/TrEMBL;Acc:R4GLI6]
c56333_g1_i1	1078	GO:0005515;GO:0003674;	-	NOG101263;veNOG08233	R	sp|Q8N7Z5|ANR31_HUMAN Putative ankyrin repeat domain-containing protein 31 OS=Homo sapiens GN=ANKRD31 PE=5 SV=2	ENSGALG00000014946	-	Uncharacterized protein[Source:UniProtKB/TrEMBL;Acc:F1NTL7]
c56345_g1_i1	2329	GO:0016021;GO:0005575;	-	veNOG08658	U	sp|Q5R8Y6|TM9S2_PONAB Transmembrane 9 superfamily member 2 OS=Pongo abelii GN=TM9SF2 PE=2 SV=1	ENSGALG00000006487	-	Gallus gallus transmembrane 9 superfamily member 2-like (LOC422249), mRNA. [Source:RefSeqmRNA;Acc:NM_001039296]
c56349_g1_i2	1482	GO:0016020;GO:0016021;GO:0005575;	K17349	veNOG16211	R	sp|P19075|TSN8_HUMAN Tetraspanin-8 OS=Homo sapiens GN=TSPAN8 PE=1 SV=1	ENSGALG00000010152	TSPAN8	tetraspanin-8 [Source:RefSeqpeptide;Acc:NP_001186579]
c56488_g1_i1	1247	GO:0000002;GO:0000166;GO:0004672;GO:0004674;GO:0004713;GO:0005515;GO:0005524;GO:0005634;GO:0005737;GO:0005794;GO:0005886;GO:0006468;GO:0007165;GO:0016301;GO:0016310;GO:0016740;GO:0016772;GO:0003674;GO:0006464;GO:0008150;GO:0016301;GO:0043167;	-	veNOG06559	T	sp|Q9WUA6|AKT3_MOUSE RAC-gamma serine/threonine-protein kinase OS=Mus musculus GN=Akt3 PE=1 SV=1	ENSGALG00000010709	AKT3	v-akt murine thymoma viral oncogene homolog 3[Source:HGNC Symbol;Acc:HGNC:393]
c56500_g1_i1	2158	GO:0005488;GO:0005515;GO:0005634;GO:0005737;GO:0006606;GO:0006607;GO:0006810;GO:0008139;GO:0008565;GO:0015031;GO:0016020;GO:0042826;GO:0044822;GO:0003674;GO:0005575;GO:0005622;GO:0005623;GO:0005634;GO:0005737;GO:0006605;GO:0006810;GO:0006913;GO:0008150;GO:0008565;GO:0043226;	K15043	veNOG02828	U	sp|P52292|IMA1_HUMAN Importin subunit alpha-1 OS=Homo sapiens GN=KPNA2 PE=1 SV=1	ENSGALG00000003584	KPNA2	Gallus gallus karyopherin alpha 2 (RAG cohort 1,importin alpha 1) (KPNA2), mRNA. [Source:RefSeqmRNA;Acc:NM_001006209]
c56523_g1_i1	588	GO:0004601;GO:0005509;GO:0005515;GO:0005615;GO:0005739;GO:0006979;GO:0020037;GO:0035162;GO:0055114;GO:0003674;GO:0006950;GO:0008150;GO:0016491;GO:0043167;	-	veNOG03540	R	sp|P09933|PERT_PIG Thyroid peroxidase OS=Sus scrofa GN=TPO PE=1 SV=1	ENSGALG00000016370	TPO	Uncharacterized protein[Source:UniProtKB/TrEMBL;Acc:F1NN54]
c56671_g1_i2	3880	GO:0005385;GO:0005739;GO:0005794;GO:0005794;GO:0006810;GO:0006811;GO:0006812;GO:0006829;GO:0006829;GO:0006895;GO:0008324;GO:0016020;GO:0016021;GO:0055085;GO:0071577;GO:0003674;GO:0005575;GO:0005622;GO:0005623;GO:0005737;GO:0005794;GO:0006810;GO:0008150;GO:0022857;GO:0043226;GO:0055085;	K14693	veNOG02922;veNOG03821	OP	sp|Q5ZIH3|ZNT6_CHICK Zinc transporter 6 OS=Gallus gallus GN=SLC30A6 PE=1 SV=1	ENSGALG00000010618	SLC30A6	Gallus gallus solute carrier family 30 (zinctransporter), member 6 (SLC30A6), mRNA. [Source:RefSeqmRNA;Acc:NM_001006402]
c56697_g1_i1	1055	GO:0002779;GO:0004222;GO:0005576;GO:0006508;GO:0008233;GO:0008237;GO:0008270;GO:0016787;GO:0030574;GO:0031012;GO:0042127;GO:0042493;GO:0042742;GO:0046872;GO:0050829;GO:0050830;GO:0070062;GO:0003674;GO:0005575;GO:0005576;GO:0008150;GO:0008233;GO:0009056;GO:0043167;	K01397	veNOG10878	O	sp|P09237|MMP7_HUMAN Matrilysin OS=Homo sapiens GN=MMP7 PE=1 SV=1	ENSGALG00000017184	MMP7	Gallus gallus matrix metallopeptidase 7(matrilysin, uterine) (MMP7), mRNA. [Source:RefSeqmRNA;Acc:NM_001006278]
c56813_g1_i1	1050	GO:0007218;GO:0032277;GO:0046880;GO:0046882;GO:0007165;GO:0008150;	-	veNOG05960	R	sp|Q9DGD4|GNIH_COTJA Gonadotropin inhibitory hormone peptides OS=Coturnix coturnix japonica GN=GNIH PE=1 SV=1	ENSGALG00000011022	GNIH	Gallus gallus neuropeptide VF precursor (NPVF),mRNA. [Source:RefSeq mRNA;Acc:NM_204363]
c56828_g1_i1	603	GO:0005515;GO:0003674;GO:0005515;GO:0003674;GO:0005515;GO:0003674;GO:0005515;GO:0003674;GO:0005515;GO:0003674;	-	-	-	-	ENSAPLG00000004272	-	Uncharacterized protein[Source:UniProtKB/TrEMBL;Acc:U3I947]
c56834_g1_i1	685	GO:0000165;GO:0000166;GO:0000186;GO:0000187;GO:0000212;GO:0004672;GO:0004674;GO:0004709;GO:0004713;GO:0005524;GO:0005737;GO:0006325;GO:0006468;GO:0016301;GO:0016310;GO:0016740;GO:0016772;GO:0040020;GO:0046777;GO:0051296;GO:1902103;GO:0003674;GO:0004871;GO:0006464;GO:0007165;GO:0008150;GO:0016301;GO:0043167;	K04367	veNOG02209	T	sp|P10741|MOS_CHICK Serine/threonine-protein kinase mos OS=Gallus gallus GN=MOS PE=3 SV=1	ENSGALG00000015406	MOS	Gallus gallus v-mos Moloney murine sarcoma viraloncogene homolog (MOS), mRNA. [Source:RefSeqmRNA;Acc:NM_001031516]
c56839_g1_i1	2033	-	-	-	-	-	ENSGALG00000027493	-	Uncharacterized protein[Source:UniProtKB/TrEMBL;Acc:R4GGB7]
c56869_g1_i1	1361	GO:0003713;GO:0005515;GO:0005634;GO:0005737;GO:0017025;GO:0051451;GO:0003674;	K03626	veNOG03143	K	sp|Q5R9I9|NACA_PONAB Nascent polypeptide-associated complex subunit alpha OS=Pongo abelii GN=NACA PE=2 SV=1	ENSGALG00000000489	-	Uncharacterized protein[Source:UniProtKB/TrEMBL;Acc:H9KYU8]
c56886_g1_i1	3497	GO:0004872;GO:0004970;GO:0004972;GO:0004972;GO:0004972;GO:0005215;GO:0005216;GO:0005234;GO:0005262;GO:0005515;GO:0005515;GO:0005886;GO:0006810;GO:0006811;GO:0006816;GO:0016020;GO:0016021;GO:0016358;GO:0016594;GO:0017146;GO:0017146;GO:0030054;GO:0030425;GO:0034220;GO:0035235;GO:0035249;GO:0042802;GO:0043005;GO:0043025;GO:0043025;GO:0045202;GO:0045202;GO:0045211;GO:0045211;GO:0045471;GO:0060134;GO:…	K05213	veNOG08682	T	sp|Q8TCU5|NMD3A_HUMAN Glutamate receptor ionotropic, NMDA 3A OS=Homo sapiens GN=GRIN3A PE=1 SV=2	ENSGALG00000015551	GRIN3A	glutamate receptor, ionotropic, N-methyl-D-aspartate 3A [Source:HGNC Symbol;Acc:HGNC:16767]
c56962_g1_i1	1897	GO:0003677;GO:0003700;GO:0005634;GO:0006351;GO:0006355;GO:0007275;GO:0043565;GO:0001071;GO:0003674;GO:0003677;GO:0005575;GO:0005622;GO:0005623;GO:0005634;GO:0008150;GO:0009058;GO:0034641;GO:0043226;	K09305	veNOG01320	K	sp|Q6B3N0|HXA5_CHICK Homeobox protein Hox-A5 OS=Gallus gallus GN=HOXA5 PE=2 SV=1	ENSGALG00000027338	HOXA5	Homeobox protein Hox-A5 [Source:UniProtKB/Swiss-Prot;Acc:Q6B3N0]
c56973_g1_i1	2003	-	K09532	veNOG03078	O	sp|Q9UKB3|DJC12_HUMAN DnaJ homolog subfamily C member 12 OS=Homo sapiens GN=DNAJC12 PE=1 SV=1	ENSGALG00000002769	DNAJC12	Gallus gallus DnaJ (Hsp40) homolog, subfamily C,member 12 (DNAJC12), mRNA. [Source:RefSeqmRNA;Acc:NM_001199530]
c57046_g1_i1	556	-	-	-	-	-	ENSAPLG00000003638	-	Uncharacterized protein[Source:UniProtKB/TrEMBL;Acc:U3I795]
c57061_g1_i1	2979	-	-	veNOG15916	R	-	ENSGALG00000027568	-	Uncharacterized protein[Source:UniProtKB/TrEMBL;Acc:R4GGM9]
c57074_g1_i1	7029	GO:0000166;GO:0004672;GO:0004674;GO:0004713;GO:0005515;GO:0005515;GO:0005524;GO:0005634;GO:0005634;GO:0005737;GO:0005737;GO:0005813;GO:0006468;GO:0007165;GO:0010631;GO:0016301;GO:0016310;GO:0016740;GO:0016772;GO:0030027;GO:0030496;GO:0032154;GO:0032467;GO:0042826;GO:0043296;GO:0043296;GO:0043297;GO:0043297;GO:0044822;GO:0045111;GO:0045931;GO:2000145;GO:0003674;GO:0006464;GO:0007165;GO:0008150;GO:…	K06071	veNOG00698	T	sp|Q16513|PKN2_HUMAN Serine/threonine-protein kinase N2 OS=Homo sapiens GN=PKN2 PE=1 SV=1	ENSGALG00000006237	PKN2	protein kinase N2 [Source:HGNCSymbol;Acc:HGNC:9406]
c57080_g1_i1	526	GO:0005515;GO:0014065;GO:0014065;GO:0048812;GO:0048812;GO:0000902;GO:0007165;GO:0008150;GO:0030154;GO:0048856;	-	veNOG08198	T	sp|Q6ZVC0|NYAP1_HUMAN Neuronal tyrosine-phosphorylated phosphoinositide-3-kinase adapter 1 OS=Homo sapiens GN=NYAP1 PE=1 SV=1	ENSGALG00000004966	NYAP2	neuronal tyrosine-phosphorylated phosphoinositide-3-kinase adaptor 2 [Source:HGNC Symbol;Acc:HGNC:29291]
c57098_g1_i1	2228	GO:0001525;GO:0001525;GO:0002040;GO:0002092;GO:0005102;GO:0005615;GO:0005886;GO:0005902;GO:0007162;GO:0007169;GO:0007171;GO:0010595;GO:0014068;GO:0014842;GO:0030097;GO:0030210;GO:0030971;GO:0031398;GO:0031589;GO:0033138;GO:0034394;GO:0043066;GO:0043116;GO:0043116;GO:0043524;GO:0043536;GO:0045121;GO:0045785;GO:0048014;GO:0050731;GO:0050731;GO:0050918;GO:0051897;GO:0070062;GO:0070374;GO:0072012;GO:…	K05465	veNOG00776	R	sp|Q15389|ANGP1_HUMAN Angiopoietin-1 OS=Homo sapiens GN=ANGPT1 PE=1 SV=2	ENSGALG00000016083	ANG-1	Gallus gallus angiopoietin 1 (ANGPT1), mRNA.[Source:RefSeq mRNA;Acc:NM_001199447]
c57146_g1_i1	746	GO:0005215;GO:0006810;GO:0016020;GO:0016021;GO:0055085;GO:0070062;GO:0003674;GO:0005575;GO:0006810;GO:0008150;GO:0055085;	-	veNOG10497	P	sp|A0PJK1|SC5AA_HUMAN Sodium/glucose cotransporter 5 OS=Homo sapiens GN=SLC5A10 PE=1 SV=2	ENSGALG00000005083	SLC5A10	solute carrier family 5 (sodium/sugarcotransporter), member 10 [Source:HGNCSymbol;Acc:HGNC:23155]
c57175_g1_i1	527	-	-	veNOG25158	S	sp|Q69YU5|CL073_HUMAN Uncharacterized protein C12orf73 OS=Homo sapiens GN=C12orf73 PE=2 SV=2	ENSGALG00000027808	C1H12ORF73	Gallus gallus chromosome 1 open reading frame,human C12orf73 (C1H12ORF73), mRNA. [Source:RefSeqmRNA;Acc:NM_001135572]
c57275_g1_i1	2050	GO:0001731;GO:0003743;GO:0003743;GO:0005515;GO:0005737;GO:0005852;GO:0005852;GO:0005852;GO:0006412;GO:0006413;GO:0006413;GO:0016020;GO:0016282;GO:0033290;GO:0044822;GO:0070062;GO:0071541;GO:0003674;GO:0003723;GO:0005575;GO:0005622;GO:0005623;GO:0005737;GO:0006412;GO:0008135;GO:0008150;GO:0009058;GO:0022607;GO:0022618;GO:0043234;GO:0065003;	K03247	veNOG00148	J	sp|Q5ZLE6|EIF3H_CHICK Eukaryotic translation initiation factor 3 subunit H OS=Gallus gallus GN=EIF3H PE=2 SV=1	ENSGALG00000016122	EIF3H	Gallus gallus eukaryotic translation initiationfactor 3, subunit H (EIF3H), mRNA. [Source:RefSeqmRNA;Acc:NM_001030951]
c57308_g1_i2	848	GO:0004089;	K01672	veNOG02948	R	sp|Q9WVT6|CAH14_MOUSE Carbonic anhydrase 14 OS=Mus musculus GN=Ca14 PE=1 SV=1	ENSGALG00000028764	CA14	carbonic anhydrase XIV [Source:HGNCSymbol;Acc:HGNC:1372]
c57529_g1_i1	391	GO:0003824;GO:0005515;GO:0005515;GO:0005634;GO:0005739;GO:0006591;GO:0006596;GO:0042978;GO:0043085;GO:1990005;GO:0003674;GO:0008150;GO:0009058;GO:0034641;	-	-	-	-	ENSAPLG00000006932	AZIN2	antizyme inhibitor 2 [Source:HGNCSymbol;Acc:HGNC:29957]
c57554_g2_i1	4332	GO:0002322;GO:0002337;GO:0004435;GO:0004871;GO:0005509;GO:0005515;GO:0005543;GO:0005938;GO:0006629;GO:0007165;GO:0007214;GO:0008081;GO:0016042;GO:0016787;GO:0032065;GO:0032228;GO:0033135;GO:0035556;GO:0050811;GO:0050859;GO:1900122;GO:0003674;GO:0004871;GO:0005575;GO:0005622;GO:0005623;GO:0005737;GO:0006629;GO:0007165;GO:0008150;GO:0008289;GO:0009056;GO:0043167;	K15370	veNOG02414	I	sp|Q9UPR0|PLCL2_HUMAN Inactive phospholipase C-like protein 2 OS=Homo sapiens GN=PLCL2 PE=1 SV=2	ENSGALG00000011248	PLCL2	phospholipase C-like 2 [Source:HGNCSymbol;Acc:HGNC:9064]
c57597_g1_i1	230	GO:0005515;GO:0005515;GO:0016020;GO:0030001;GO:0046873;GO:0055085;GO:0003674;GO:0005575;GO:0006810;GO:0008150;GO:0022857;GO:0055085;	-	opiNOG41087	R	sp|Q01443|SSP2_PLAYO Sporozoite surface protein 2 OS=Plasmodium yoelii yoelii GN=SSP2 PE=1 SV=2	ENSAPLG00000012489	SLC39A7	solute carrier family 39 (zinc transporter), member7 [Source:HGNC Symbol;Acc:HGNC:4927]
c57682_g1_i1	1766	GO:0000064;GO:0002537;GO:0003333;GO:0005289;GO:0006809;GO:0006810;GO:0006865;GO:0015171;GO:0015179;GO:0015181;GO:0015189;GO:0015807;GO:0015809;GO:0015819;GO:0015822;GO:0016020;GO:0016021;GO:0016021;GO:0042116;GO:0043030;GO:0050727;GO:0055085;GO:1902475;GO:0003674;GO:0005575;GO:0006810;GO:0008150;GO:0022857;GO:0055085;GO:0003333;GO:0006810;GO:0006865;GO:0015171;GO:0016020;GO:0016021;GO:0055085;GO:…	-	veNOG01969	E	sp|P52569|CTR2_HUMAN Low affinity cationic amino acid transporter 2 OS=Homo sapiens GN=SLC7A2 PE=1 SV=2	ENSGALG00000013627	SLC7A2	Gallus gallus solute carrier family 7 (cationicamino acid transporter, y+ system), member 2 (SLC7A2),mRNA. [Source:RefSeq mRNA;Acc:NM_001199102]
c57732_g1_i1	3806	GO:0006629;GO:0006631;GO:0006633;GO:0016020;GO:0016021;GO:0016740;GO:0003674;GO:0005575;GO:0006629;GO:0008150;GO:0009058;GO:0044281;GO:0000038;GO:0005515;GO:0005783;GO:0006629;GO:0006631;GO:0006633;GO:0009922;GO:0009922;GO:0016020;GO:0016021;GO:0016740;GO:0016747;GO:0034626;GO:0034626;GO:0042761;GO:0042761;GO:0003674;GO:0005575;GO:0006629;GO:0008150;GO:0009058;GO:0044281;	K10205	veNOG02241	I	sp|Q9NXB9|ELOV2_HUMAN Elongation of very long chain fatty acids protein 2 OS=Homo sapiens GN=ELOVL2 PE=2 SV=2	ENSGALG00000012748	ELOVL2	Gallus gallus ELOVL fatty acid elongase 2 (ELOVL2),mRNA. [Source:RefSeq mRNA;Acc:NM_001197308]
c57763_g1_i1	2331	GO:0004308;GO:0005886;GO:0005975;GO:0006689;GO:0009313;GO:0016997;GO:0003674;GO:0016798;	K12357	veNOG02471	R	sp|Q9UQ49|NEUR3_HUMAN Sialidase-3 OS=Homo sapiens GN=NEU3 PE=1 SV=1	ENSGALG00000028960	NEU3	sialidase 3 (membrane sialidase) [Source:HGNCSymbol;Acc:HGNC:7760]
c57833_g1_i1	732	GO:0005319;GO:0006869;GO:0003674;GO:0006810;GO:0008150;	-	veNOG08585	I	sp|P02845|VIT2_CHICK Vitellogenin-2 OS=Gallus gallus GN=VTG2 PE=1 SV=1	ENSGALG00000001863	VTG2	Gallus gallus vitellogenin 2 (VTG2), mRNA.[Source:RefSeq mRNA;Acc:NM_001031276]
c57878_g1_i1	2531	GO:0003676;GO:0005515;GO:0005730;GO:0005737;GO:0005794;GO:0008270;GO:0008631;GO:0033674;GO:0043065;GO:0043410;GO:0044822;GO:0046330;GO:0046872;GO:0003674;GO:0043167;	K14816	veNOG00034	R	sp|Q969S3|ZN622_HUMAN Zinc finger protein 622 OS=Homo sapiens GN=ZNF622 PE=1 SV=1	ENSGALG00000022938	ZNF622	Gallus gallus zinc finger protein 622 (ZNF622),mRNA. [Source:RefSeq mRNA;Acc:NM_204130]
c57942_g1_i1	910	GO:0005515;GO:0003674;	K05469	veNOG33291	S	-	ENSGALG00000003069	-	Uncharacterized protein[Source:UniProtKB/TrEMBL;Acc:E1C5L7]
c58022_g1_i1	2043	GO:0004871;GO:0004930;GO:0005886;GO:0005886;GO:0005887;GO:0007165;GO:0007186;GO:0007213;GO:0008016;GO:0009615;GO:0016020;GO:0016021;GO:0016907;GO:0016907;GO:0030054;GO:0045202;GO:0045211;GO:0003674;GO:0004871;GO:0005575;GO:0005623;GO:0005886;GO:0007165;GO:0008150;	K04130	veNOG05150	T	sp|P30372|ACM2_CHICK Muscarinic acetylcholine receptor M2 OS=Gallus gallus GN=CHRM2 PE=3 SV=1	ENSGALG00000012894	CHRM2	Gallus gallus cholinergic receptor, muscarinic 2(CHRM2), mRNA. [Source:RefSeq mRNA;Acc:NM_001030765]
c58042_g1_i1	931	GO:0005737;GO:0005739;GO:0005739;GO:0005747;GO:0006979;GO:0008137;GO:0009055;GO:0016020;GO:0055114;GO:0003674;GO:0005575;GO:0008150;GO:0016491;	K11352	veNOG11472	C	sp|Q7TMF3|NDUAC_MOUSE NADH dehydrogenase [ubiquinone] 1 alpha subcomplex subunit 12 OS=Mus musculus GN=Ndufa12 PE=1 SV=2	ENSGALG00000011325	NDUFA12	Gallus gallus NADH dehydrogenase (ubiquinone) 1alpha subcomplex, 12 (NDUFA12), nuclear gene encodingmitochondrial protein, mRNA. [Source:RefSeqmRNA;Acc:NM_001184758]
c58056_g1_i1	1637	GO:0001764;GO:0003407;GO:0005515;GO:0016021;GO:0044295;GO:0048812;GO:0048863;GO:0070062;GO:0005575;	-	veNOG07679	S	sp|Q5R9Q3|GPM6A_PONAB Neuronal membrane glycoprotein M6-a OS=Pongo abelii GN=GPM6A PE=2 SV=1	ENSGALG00000020199	GPM6A	Gallus gallus glycoprotein M6A (GPM6A), mRNA.[Source:RefSeq mRNA;Acc:NM_001012579]
c58066_g1_i1	2213	GO:0005515;GO:0005739;GO:0005743;GO:0006260;GO:0016020;GO:0003674;GO:0005575;GO:0005622;GO:0005623;GO:0005737;GO:0005739;GO:0006259;GO:0008150;GO:0009058;GO:0034641;GO:0043226;	K17080	COG0330;veNOG03709	O	sp|P84173|PHB_CHICK Prohibitin OS=Gallus gallus GN=PHB PE=1 SV=1	ENSGALG00000001162	PHB	Gallus gallus prohibitin (PHB), mRNA.[Source:RefSeq mRNA;Acc:NM_001177735]
c58068_g1_i1	2346	GO:0005515;GO:0005762;	-	veNOG14680	J	sp|Q96CB9|NSUN4_HUMAN 5-methylcytosine rRNA methyltransferase NSUN4 OS=Homo sapiens GN=NSUN4 PE=1 SV=2	ENSGALG00000010360	NSUN4	Gallus gallus NOP2/Sun domain family, member 4(NSUN4), mRNA. [Source:RefSeq mRNA;Acc:NM_001277592]
c58111_g1_i3	930	GO:0003700;GO:0005634;GO:0006355;GO:0001071;GO:0003674;GO:0005575;GO:0005622;GO:0005623;GO:0005634;GO:0008150;GO:0043226;GO:0000122;GO:0000976;GO:0000977;GO:0000978;GO:0000979;GO:0000979;GO:0000980;GO:0000981;GO:0000982;GO:0000987;GO:0000987;GO:0001077;GO:0001077;GO:0001078;GO:0001105;GO:0001106;GO:0001228;GO:0001822;GO:0001843;GO:0002089;GO:0003151;GO:0003334;GO:0003404;GO:0003409;GO:0003682;GO:…	K09176	veNOG00383;veNOG27352	K	sp|P05549|AP2A_HUMAN Transcription factor AP-2-alpha OS=Homo sapiens GN=TFAP2A PE=1 SV=1	ENSGALG00000012775	TFAP2A	Gallus gallus transcription factor AP-2 alpha(activating enhancer binding protein 2 alpha) (TFAP2A),mRNA. [Source:RefSeq mRNA;Acc:NM_205094]
c58112_g1_i2	578	GO:0005515;GO:0016020;GO:0016021;GO:0003674;GO:0005575;	-	veNOG04496;veNOG32435	T	sp|Q5RD64|CNTP2_PONAB Contactin-associated protein-like 2 OS=Pongo abelii GN=CNTNAP2 PE=2 SV=1	ENSGALG00000012391	-	Uncharacterized protein[Source:UniProtKB/TrEMBL;Acc:F1NDL6]
c58221_g1_i1	2219	GO:0005515;GO:0050901;	K06818	veNOG01012	T	sp|Q9NZ53|PDXL2_HUMAN Podocalyxin-like protein 2 OS=Homo sapiens GN=PODXL2 PE=1 SV=1	ENSGALG00000006009	PODXL2	podocalyxin-like 2 [Source:HGNCSymbol;Acc:HGNC:17936]
c58228_g1_i1	392	GO:0005515;GO:0003674;	-	veNOG17301;veNOG21075;veNOG23221;veNOG26826	R	sp|Q6SJQ7|CLM1_MOUSE CMRF35-like molecule 1 OS=Mus musculus GN=Cd300lf PE=1 SV=1	ENSGALG00000007718	-	Uncharacterized protein[Source:UniProtKB/TrEMBL;Acc:F1NTH8]
c58238_g1_i1	690	-	-	-	-	-	ENSGALG00000025856	-	Uncharacterized protein[Source:UniProtKB/TrEMBL;Acc:R4GGS8]
c58241_g1_i1	4103	GO:0001889;GO:0003723;GO:0005488;GO:0005515;GO:0005634;GO:0005737;GO:0031100;GO:0035145;GO:0003674;GO:0003723;	K14327	veNOG08921	A	sp|Q9HAU5|RENT2_HUMAN Regulator of nonsense transcripts 2 OS=Homo sapiens GN=UPF2 PE=1 SV=1	ENSGALG00000006694	UPF2	UPF2 regulator of nonsense transcripts homolog(yeast) [Source:HGNC Symbol;Acc:HGNC:17854]
c58242_g1_i1	4279	GO:0000166;GO:0005515;GO:0005524;GO:0006281;GO:0006310;GO:0009378;GO:0016787;GO:0016887;GO:0017111;GO:0003674;GO:0004386;GO:0006259;GO:0006950;GO:0008150;GO:0016887;GO:0034641;GO:0043167;	K13525	veNOG12076	O	sp|P46462|TERA_RAT Transitional endoplasmic reticulum ATPase OS=Rattus norvegicus GN=Vcp PE=1 SV=3	ENSGALG00000001986	VCP	Gallus gallus valosin containing protein (VCP),mRNA. [Source:RefSeq mRNA;Acc:NM_001044664]
c58269_g1_i1	1887	GO:0000166;GO:0005515;GO:0005525;GO:0005844;GO:0015093;GO:0015684;GO:0016020;GO:0016021;GO:0042802;GO:0003674;GO:0005575;GO:0006810;GO:0008150;GO:0022857;GO:0043167;	-	COG1163;veNOG07420	TR	sp|P32233|DRG1_MOUSE Developmentally-regulated GTP-binding protein 1 OS=Mus musculus GN=Drg1 PE=1 SV=1	ENSGALG00000006921	DRG1	Gallus gallus developmentally regulated GTP bindingprotein 1 (DRG1), mRNA. [Source:RefSeqmRNA;Acc:NM_001032362]
c58286_g1_i2	575	-	-	veNOG08608	S	sp|Q8N8D7|NKAI3_HUMAN Sodium/potassium-transporting ATPase subunit beta-1-interacting protein 3 OS=Homo sapiens GN=NKAIN3 PE=2 SV=1	ENSGALG00000027377	NKAIN3	Na+/K+ transporting ATPase interacting 3[Source:HGNC Symbol;Acc:HGNC:26829]
c58329_g2_i1	485	GO:0005179;GO:0005576;GO:0003674;GO:0005575;GO:0005576;	-	veNOG21541	R	sp|Q9W7E9|SMS2_PROAN Somatostatin-2 OS=Protopterus annectens GN=sst2 PE=3 SV=1	ENSGALG00000003034	SS2	Gallus gallus somatostatin II (SS2), mRNA.[Source:RefSeq mRNA;Acc:NM_204455]
c58362_g1_i1	506	GO:0000124;GO:0003713;GO:0005643;GO:0006406;GO:0016578;GO:0030374;GO:0045893;GO:0000988;GO:0003674;GO:0005575;GO:0005622;GO:0005623;GO:0005634;GO:0005635;GO:0005654;GO:0006810;GO:0006913;GO:0008150;GO:0043226;GO:0043234;	K11368	veNOG23761	K	sp|B5FZ63|ENY2_TAEGU Enhancer of yellow 2 transcription factor homolog OS=Taeniopygia guttata GN=ENY2 PE=3 SV=1	ENSGALG00000019438	ENY2	Gallus gallus enhancer of yellow 2 homolog(Drosophila) (ENY2), transcript variant 2, mRNA.[Source:RefSeq mRNA;Acc:NM_001277433]
c58366_g1_i1	805	GO:0000127;GO:0003677;GO:0005515;GO:0006351;GO:0006383;	K15203	veNOG13258	K	-	ENSGALG00000015044	GTF3C6	Gallus gallus general transcription factor IIIC,polypeptide 6, alpha 35kDa (GTF3C6), mRNA. [Source:RefSeqmRNA;Acc:NM_001031076]
c58414_g2_i1	9861	GO:0000278;GO:0005515;GO:0005737;GO:0005813;GO:0016020;GO:0051301;GO:0003674;GO:0007049;GO:0008150;GO:0051301;	K16770	veNOG12978	S	sp|Q7Z7A1|CNTRL_HUMAN Centriolin OS=Homo sapiens GN=CNTRL PE=1 SV=2	ENSGALG00000001513	CNTRL	centriolin [Source:HGNC Symbol;Acc:HGNC:1858]"
c58422_g1_i2	571	GO:0001755;GO:0002690;GO:0003100;GO:0005179;GO:0005576;GO:0005615;GO:0007166;GO:0008284;GO:0010460;GO:0014826;GO:0019229;GO:0030072;GO:0030182;GO:0030318;GO:0030334;GO:0030593;GO:0042310;GO:0043406;GO:0045840;GO:0046887;GO:0048016;GO:0048070;GO:0005575;GO:0005576;GO:0008150;	K05227	veNOG19509;veNOG30844	ST	sp|P14138|EDN3_HUMAN Endothelin-3 OS=Homo sapiens GN=EDN3 PE=1 SV=1	ENSGALG00000028310	EDN3	Uncharacterized protein[Source:UniProtKB/TrEMBL;Acc:R4GFB7]
c58432_g1_i1	3462	GO:0000166;GO:0005524;GO:0005739;GO:0008152;GO:0016301;GO:0016887;GO:0017111;GO:0034605;GO:0003674;GO:0008150;GO:0016301;GO:0016887;GO:0043167;	K03695	veNOG00245	O	sp|Q5E9N5|CLPB_BOVIN Caseinolytic peptidase B protein homolog OS=Bos taurus GN=CLPB PE=2 SV=1	ENSGALG00000025846	CLPB	ClpB caseinolytic peptidase B homolog (E. coli)[Source:HGNC Symbol;Acc:HGNC:30664]
c58456_g1_i1	2575	GO:0004872;GO:0009615;GO:0016021;GO:0005575;	-	veNOG15110	U	sp|Q9UBH6|XPR1_HUMAN Xenotropic and polytropic retrovirus receptor 1 OS=Homo sapiens GN=XPR1 PE=1 SV=1	ENSGALG00000003893	XPR1	xenotropic and polytropic retrovirus receptor 1[Source:HGNC Symbol;Acc:HGNC:12827]
c58461_g1_i1	5847	GO:0004842;GO:0005488;GO:0005515;GO:0008270;GO:0016567;GO:0016874;GO:0046872;GO:0051865;GO:0003674;GO:0006464;GO:0008150;GO:0016874;GO:0043167;	-	veNOG01623	O	sp|E1C231|LTN1_CHICK E3 ubiquitin-protein ligase listerin OS=Gallus gallus GN=LTN1 PE=3 SV=1	ENSGALG00000015804	LTN1	E3 ubiquitin-protein ligase listerin[Source:UniProtKB/Swiss-Prot;Acc:E1C231]
c58473_g1_i1	1563	GO:0008146;GO:0008146;GO:0008152;GO:0015016;GO:0016787;GO:0019213;GO:0003674;GO:0008150;	-	homNOG06581;veNOG03654;veNOG27644	OG	sp|Q9H3R1|NDST4_HUMAN Bifunctional heparan sulfate N-deacetylase/N-sulfotransferase 4 OS=Homo sapiens GN=NDST4 PE=2 SV=1	ENSGALG00000012015	NDST4	N-deacetylase/N-sulfotransferase (heparanglucosaminyl) 4 [Source:HGNC Symbol;Acc:HGNC:20779]
c58533_g1_i2	2853	GO:0005198;GO:0005634;GO:0005635;GO:0005637;GO:0005638;GO:0005638;GO:0005654;GO:0005882;GO:0016020;GO:0031965;GO:0043274;GO:0003674;GO:0005198;GO:0005575;GO:0005622;GO:0005623;GO:0005634;GO:0005635;GO:0005856;GO:0043226;GO:0043234;	K07611	veNOG03211	DY	sp|P14733|LMNB1_MOUSE Lamin-B1 OS=Mus musculus GN=Lmnb1 PE=1 SV=3	ENSGALG00000014692	LMNB1	Gallus gallus lamin B1 (LMNB1), mRNA.[Source:RefSeq mRNA;Acc:NM_205286]
c58630_g1_i1	403	GO:0001659;GO:0002862;GO:0004601;GO:0004602;GO:0004602;GO:0006979;GO:0009609;GO:0016491;GO:0051702;GO:0055114;GO:0070062;GO:0003674;GO:0006950;GO:0008150;GO:0016491;	-	veNOG07610	O	sp|Q4AEI0|GPX2_PONPY Glutathione peroxidase 2 OS=Pongo pygmaeus GN=GPX2 PE=2 SV=2	ENSGALG00000026823	GPX2	Gallus gallus glutathione peroxidase 2(gastrointestinal) (GPX2), mRNA. [Source:RefSeqmRNA;Acc:NM_001277854]
c58668_g1_i1	705	GO:0005515;GO:0007049;GO:0016538;GO:0045859;GO:0051301;GO:0003674;GO:0007049;GO:0008150;GO:0030234;GO:0051301;	K02219	NOG63104;veNOG23130;veNOG23232	TD	sp|P33552|CKS2_HUMAN Cyclin-dependent kinases regulatory subunit 2 OS=Homo sapiens GN=CKS2 PE=1 SV=1	ENSGALG00000028664	CKS1B	Gallus gallus CDC28 protein kinase regulatorysubunit 1B (CKS1B), mRNA. [Source:RefSeqmRNA;Acc:NM_001112806]
c58680_g1_i1	1305	GO:0005634;GO:0005689;GO:0008270;GO:0046872;GO:0003674;GO:0043167;	K13152	opiNOG26371;veNOG14796	A	sp|Q9UDW3|ZMAT5_HUMAN Zinc finger matrin-type protein 5 OS=Homo sapiens GN=ZMAT5 PE=1 SV=1	ENSGALG00000008070	ZMAT5	Gallus gallus zinc finger, matrin type 5 (ZMAT5),transcript variant 2, mRNA. [Source:RefSeqmRNA;Acc:NM_001277514]
c58735_g1_i1	2338	GO:0005515;GO:0005737;GO:0005739;GO:0005739;GO:0005856;GO:0006839;GO:0006839;GO:0007275;GO:0007399;GO:0019894;GO:0030154;GO:0005575;GO:0005622;GO:0005623;GO:0005737;GO:0005739;GO:0005856;GO:0006810;GO:0008150;GO:0030154;GO:0043226;GO:0048856;	-	opiNOG00726;veNOG01109	SU	sp|Q5ZIL9|KBP_CHICK KIF1-binding protein homolog OS=Gallus gallus GN=kbp PE=2 SV=1	ENSGALG00000004156	KBP	Gallus gallus KIAA1279 (KIAA1279), nuclear geneencoding mitochondrial protein, mRNA. [Source:RefSeqmRNA;Acc:NM_001007944]
c58750_g2_i1	531	GO:0005515;GO:0003674;	-	veNOG06627	R	sp|Q9H756|LRC19_HUMAN Leucine-rich repeat-containing protein 19 OS=Homo sapiens GN=LRRC19 PE=2 SV=1	ENSGALG00000026339	LRRC19	leucine rich repeat containing 19 [Source:HGNCSymbol;Acc:HGNC:23379]
c58760_g1_i1	4885	GO:0001666;GO:0005506;GO:0005515;GO:0005634;GO:0005737;GO:0006915;GO:0006919;GO:0016491;GO:0016705;GO:0016706;GO:0018126;GO:0018401;GO:0031418;GO:0031545;GO:0042127;GO:0042127;GO:0043523;GO:0055114;GO:0003674;GO:0008150;GO:0016491;GO:0043167;	K09592	veNOG07898	T	sp|Q91UZ4|EGLN3_MOUSE Egl nine homolog 3 OS=Mus musculus GN=Egln3 PE=2 SV=1	ENSGALG00000010001	EGLN3	egl-9 family hypoxia-inducible factor 3[Source:HGNC Symbol;Acc:HGNC:14661]
c58765_g1_i1	3125	GO:0003735;GO:0005622;GO:0005634;GO:0005730;GO:0005737;GO:0005840;GO:0006412;GO:0016020;GO:0019843;GO:0022625;GO:0003674;GO:0003723;GO:0003735;GO:0005198;GO:0005575;GO:0005622;GO:0005623;GO:0005737;GO:0005840;GO:0006412;GO:0008150;GO:0009058;GO:0019843;GO:0043226;	K02940	COG0097;veNOG09031	J	sp|P32969|RL9_HUMAN 60S ribosomal protein L9 OS=Homo sapiens GN=RPL9 PE=1 SV=1	ENSGALG00000000150	RPL9	Gallus gallus ribosomal protein L9 (RPL9), mRNA.[Source:RefSeq mRNA;Acc:NM_001257333]
c58792_g1_i1	938	GO:0006810;GO:0032217;GO:0032218;GO:0003674;GO:0006810;GO:0008150;	K13649	veNOG17664	R	sp|P86009|RBP_DRONO Riboflavin-binding protein OS=Dromaius novaehollandiae PE=1 SV=1	ENSGALG00000010293	RD	Gallus gallus retbindin (RTBDN), mRNA.[Source:RefSeq mRNA;Acc:NM_205463]
c58795_g1_i1	3436	GO:0005525;GO:0005634;GO:0005737;GO:0005783;GO:0015030;GO:0016020;GO:0051168;GO:0003674;GO:0043167;	K14539	veNOG08431	R	sp|Q5ZJD3|LSG1_CHICK Large subunit GTPase 1 homolog OS=Gallus gallus GN=LSG1 PE=2 SV=1	ENSGALG00000007058	LSG1	Gallus gallus large subunit GTPase 1 homolog (S.cerevisiae) (LSG1), mRNA. [Source:RefSeqmRNA;Acc:NM_001006549]
c58883_g1_i1	1655	GO:0000166;GO:0003746;GO:0003746;GO:0003924;GO:0005525;GO:0005737;GO:0005737;GO:0005853;GO:0006184;GO:0006414;GO:0006414;GO:0043065;GO:0003674;GO:0003723;GO:0003924;GO:0005575;GO:0005622;GO:0005623;GO:0005737;GO:0006412;GO:0008135;GO:0008150;GO:0009056;GO:0009058;GO:0034641;GO:0034655;GO:0043167;GO:0044281;GO:0000166;GO:0003746;GO:0003924;GO:0005525;GO:0005737;GO:0006184;GO:0006414;GO:0003674;GO:…	K02358	veNOG07208	J	sp|P49411|EFTU_HUMAN Elongation factor Tu, mitochondrial OS=Homo sapiens GN=TUFM PE=1 SV=2	ENSGALG00000005843	EF1A	Gallus gallus eukaryotic translation elongationfactor 1 alpha 2 (EEF1A2), mRNA. [Source:RefSeqmRNA;Acc:NM_001032398]
c58941_g1_i1	2996	GO:0000993;GO:0003682;GO:0005515;GO:0005634;GO:0005681;GO:0006974;GO:0010390;GO:0016239;GO:0032435;GO:0044783;GO:0045893;GO:0071894;GO:0003674;	-	veNOG12032	A	sp|Q9BTA9|WAC_HUMAN WW domain-containing adapter protein with coiled-coil OS=Homo sapiens GN=WAC PE=1 SV=3	ENSGALG00000007379	WAC	WW domain containing adaptor with coiled-coil[Source:HGNC Symbol;Acc:HGNC:17327]
c58954_g1_i2	2832	GO:0005509;GO:0005886;GO:0007155;GO:0007156;GO:0016020;GO:0016021;GO:0003674;GO:0005575;GO:0005623;GO:0005886;GO:0007155;GO:0008150;GO:0043167;	K06812	veNOG13571	S	sp|Q63315|CAD22_RAT Cadherin-22 OS=Rattus norvegicus GN=Cdh22 PE=1 SV=1	ENSGALG00000007211	CDH22	cadherin 22, type 2 [Source:HGNCSymbol;Acc:HGNC:13251]
c58961_g1_i1	2323	GO:0000166;GO:0005515;GO:0005524;GO:0005524;GO:0005525;GO:0005634;GO:0005730;GO:0005737;GO:0005737;GO:0006200;GO:0015093;GO:0015684;GO:0016020;GO:0016021;GO:0016787;GO:0016887;GO:0043022;GO:0043023;GO:0046872;GO:0070062;GO:0003674;GO:0005575;GO:0005622;GO:0005623;GO:0005634;GO:0005730;GO:0005737;GO:0006810;GO:0008150;GO:0016887;GO:0022857;GO:0043167;GO:0043226;	K06942	veNOG04458	R	sp|Q5ZM25|OLA1_CHICK Obg-like ATPase 1 OS=Gallus gallus GN=OLA1 PE=2 SV=1	ENSGALG00000009325	OLA1	Gallus gallus Obg-like ATPase 1 (OLA1), mRNA.[Source:RefSeq mRNA;Acc:NM_001031254]
c58985_g1_i1	1179	GO:0000276;GO:0015078;GO:0015986;GO:0003674;GO:0005575;GO:0005622;GO:0005623;GO:0005737;GO:0005739;GO:0006810;GO:0008150;GO:0009058;GO:0022857;GO:0034641;GO:0043226;GO:0043234;GO:0044281;GO:0055085;	K02140	veNOG23236	C	sp|O75964|ATP5L_HUMAN ATP synthase subunit g, mitochondrial OS=Homo sapiens GN=ATP5L PE=1 SV=3	ENSGALG00000006899	-	Uncharacterized protein[Source:UniProtKB/TrEMBL;Acc:F1NIL3]
c59046_g1_i1	2175	GO:0003677;GO:0003700;GO:0003707;GO:0003714;GO:0005515;GO:0005515;GO:0005634;GO:0005737;GO:0006351;GO:0006355;GO:0019904;GO:0042803;GO:0043401;GO:0043433;GO:0001071;GO:0003674;GO:0003677;GO:0004871;GO:0005575;GO:0005622;GO:0005623;GO:0005634;GO:0007165;GO:0008150;GO:0009058;GO:0034641;GO:0043226;	K08563	veNOG09452	K	sp|Q62227|NR0B2_MOUSE Nuclear receptor subfamily 0 group B member 2 OS=Mus musculus GN=Nr0b2 PE=1 SV=1	ENSGALG00000000887	NR0B2	Gallus gallus nuclear receptor subfamily 0, groupB, member 2 (NR0B2), mRNA. [Source:RefSeqmRNA;Acc:NM_001030893]
c59059_g1_i1	1420	-	-	artNOG11390;opiNOG05966;spriNOG20953;veNOG09757	SR	sp|Q9H0J4|QRIC2_HUMAN Glutamine-rich protein 2 OS=Homo sapiens GN=QRICH2 PE=1 SV=1	ENSGALG00000026208	-	Uncharacterized protein[Source:UniProtKB/TrEMBL;Acc:R4GF84]
c59092_g1_i1	1317	GO:0006835;GO:0016020;GO:0017153;GO:0003674;GO:0005575;GO:0006810;GO:0008150;GO:0022857;	K05618	COG1301;veNOG06454	CP	sp|O00341|EAA5_HUMAN Excitatory amino acid transporter 5 OS=Homo sapiens GN=SLC1A7 PE=2 SV=2	ENSGALG00000010673	SLC1A7	solute carrier family 1 (glutamate transporter),member 7 [Source:HGNC Symbol;Acc:HGNC:10945]
c59109_g1_i1	989	GO:0005509;GO:0005576;GO:0003674;GO:0005575;GO:0005576;GO:0043167;	-	veNOG24924;veNOG31231	WR	sp|P02822|OSTCN_CHICK Osteocalcin OS=Gallus gallus GN=BGLAP PE=1 SV=2	ENSGALG00000028560	OC3	Gallus gallus osteocalcin-like protein OC3 (OC3),mRNA. [Source:RefSeq mRNA;Acc:NM_001201386]
[truncated: 12,928 more rows]
