# Supplementary material for: Prosteatotic and Protective Components in a Unique Model of Fatty Liver: Gut Microbiota and Suppressed Complement System
Source: Sci Rep. 2016 Aug 23;6:31763. doi: 10.1038/srep31763 (PMC4994046; doi:10.1038/srep31763)
Supplement: Supplementary Table S2 [file srep31763-s3.xls]

## Sheet: differentially expressed genes
Supplementary Table S5. Detailed information on differentially expressed genes in the livers of the overfed vs normally fed geese													Notes: DEGs denote differentially expressed genes; 77T-C, 84T-C and 89T-C denote gene expression comparisons of overfed group versus control group at day 7, 14 and 19 of overfeeding; fold change denotes ratio of gene expression value of overfed group to control group. Red background color indicates an upregulated trend of DEG in overfed group while green background color indicates an downregulate…
DEGs of 77T-C	len	GO	KO	NOG	NOG Class	Ensembl	Symbol	Description	Pvalue	Fold change	Max RPKM		DEGs of 84T-C	len	GO	KO	NOG	NOG Class	Ensembl	Symbol	Description	Pvalue	Fold change	Max RPKM		DEGs of 89T-C	len	GO	KO	NOG	NOG Class	Ensembl	Symbol	Description	P-value	Fold change	Max RPKM
c110573_g1_i1	821	-	-	meNOG34306;veNOG26550	S	ENSGALG00000027901	THRSP	Thyroid hormone responsive spot 14 beta 1;Uncharacterized protein[Source:UniProtKB/TrEMBL;Acc:Q6Q125]	1.81963e-26	5.58375	19421.2		c120786_g1_i1	6240	GO:0005200;GO:0005882;GO:0003674;GO:0005198;GO:0005575;GO:0005622;GO:0005623;GO:0005856;GO:0043226;GO:0043234;	-	veNOG30048	S	ENSGALG00000024285	BKJ	Gallus gallus beta-keratin related protein (BKJ),mRNA. [Source:RefSeq mRNA;Acc:NM_204846]	1.31413e-68	39.3084	5.42304		c266036_g1_i1	1282	GO:0046872;GO:0003674;GO:0043167;	-	-	-	ENSGALG00000028451	MT4	Gallus gallus metallothionein 4 (MT4), mRNA.[Source:RefSeq mRNA;Acc:NM_205275]	5.73498e-95	0.0072193	2068.49
c87967_g1_i3	2405	GO:0016651;GO:0022900;GO:0003674;GO:0006091;GO:0008150;GO:0016491;GO:0016651;GO:0022900;GO:0003674;GO:0006091;GO:0008150;GO:0016491;	-	veNOG34796	S	ENSAPLG00000015832	WDR93	WD repeat domain 93 [Source:HGNCSymbol;Acc:HGNC:26924]	4.46233e-26	13.4297	27.4054		c107335_g1_i1	2643	GO:0015355;GO:0015711;GO:0015718;GO:0016021;GO:0055085;GO:0003674;GO:0005575;GO:0006810;GO:0008150;GO:0022857;GO:0055085;	K08184	veNOG14662	G	ENSGALG00000007596	-	Uncharacterized protein[Source:UniProtKB/TrEMBL;Acc:E1C9D2]	1.43794e-52	0.0662942	25.4977		c92332_g1_i1	2221	GO:0004497;GO:0005506;GO:0005783;GO:0005789;GO:0016491;GO:0016705;GO:0016712;GO:0020037;GO:0043231;GO:0046872;GO:0055114;GO:0070330;GO:0003674;GO:0005575;GO:0005622;GO:0005623;GO:0005737;GO:0005783;GO:0008150;GO:0016491;GO:0043167;GO:0043226;	K07408	veNOG14537	Q	ENSGALG00000001320	CYP1A1	Gallus gallus cytochrome P450, family 1, subfamilyA, polypeptide 1 (CYP1A1), mRNA. [Source:RefSeqmRNA;Acc:NM_205146]	3.72049e-79	0.0140497	341.834
c99346_g1_i1	1873	GO:0005179;GO:0005515;GO:0005576;GO:0008083;GO:0009267;GO:0009267;GO:0009612;GO:0009612;GO:0032869;GO:0032869;GO:0032924;GO:0032924;GO:0040007;GO:0042803;GO:0042803;GO:0044320;GO:0045444;GO:0045444;GO:0046676;GO:0046676;GO:0046881;GO:0046881;GO:0046882;GO:0046882;GO:0048178;GO:0048178;GO:0048471;GO:0048471;GO:0048599;GO:0060279;GO:0060279;GO:2001235;GO:0003674;GO:0005575;GO:0005576;GO:0005622;GO:…	K04667	veNOG06723;veNOG14020	T	ENSGALG00000028770	INHBB	Gallus gallus inhibin, beta B (INHBB), mRNA.[Source:RefSeq mRNA;Acc:NM_205206]	4.35176e-23	5.50255	493.103		c108627_g1_i2	2079	GO:0003677;GO:0003700;GO:0004871;GO:0005515;GO:0005634;GO:0005667;GO:0005737;GO:0006351;GO:0006355;GO:0007165;GO:0042745;GO:0045475;GO:0045739;GO:0045893;GO:0045944;GO:0046983;GO:0051775;GO:0051879;GO:0060548;GO:2001020;GO:0001071;GO:0003674;GO:0003677;GO:0004871;GO:0005575;GO:0005622;GO:0005623;GO:0005634;GO:0005737;GO:0007165;GO:0008150;GO:0009058;GO:0034641;GO:0043226;GO:0043234;	K09026	KOG3561;veNOG04904	K	ENSGALG00000016774	NPAS2	Gallus gallus neuronal PAS domain protein 2(NPAS2), mRNA. [Source:RefSeq mRNA;Acc:NM_001030542]	9.83765e-52	19.6176	31.5491		c101704_g1_i2	633	GO:0005576;GO:0006955;GO:0008009;GO:0060326;GO:0002376;GO:0003674;GO:0005575;GO:0005576;GO:0008150;GO:0040011;GO:0048870;	-	veNOG26986	R	ENSGALG00000027051	-	Gallus gallus chemokine ah221 (LOC417536), mRNA.[Source:RefSeq mRNA;Acc:NM_001030712]	1.78526e-59	39.5338	159.453
c122154_g12_i3	6206	GO:0006629;GO:0008152;GO:0006629;GO:0008150;	-	veNOG07567	I	ENSGALG00000014190	-	Uncharacterized protein[Source:UniProtKB/TrEMBL;Acc:F1NXW6]	2.07645e-22	4.72145	49.1819		c67763_g1_i1	2263	GO:0005044;GO:0005604;GO:0006508;GO:0006898;GO:0006955;GO:0007155;GO:0008234;GO:0030247;GO:0002376;GO:0003674;GO:0006810;GO:0008150;GO:0008233;GO:0016192;	-	veNOG08170	R	ENSGALG00000016300	TINAG	Gallus gallus tubulointerstitial nephritis antigen(TINAG), mRNA. [Source:RefSeq mRNA;Acc:NM_001278025]	8.99972e-44	0.0907463	24.6497		c77390_g1_i1	1057	GO:0005515;GO:0005520;GO:0005520;GO:0005576;GO:0005615;GO:0005615;GO:0031994;GO:0042104;GO:0070062;GO:0003674;GO:0005575;GO:0005576;	-	veNOG07802	T	ENSGALG00000011469	IGFBP2	Gallus gallus insulin-like growth factor bindingprotein 2, 36kDa (IGFBP2), mRNA. [Source:RefSeqmRNA;Acc:NM_205359]	2.31013e-57	0.0288515	122.771
c51907_g1_i1	765	GO:0005515;GO:0005739;GO:0097191;GO:2001238;	-	veNOG24744	T	ENSGALG00000023933	G0S2	Gallus gallus G0/G1switch 2 (G0S2), mRNA.[Source:RefSeq mRNA;Acc:NM_001190924]	2.01956e-20	12.0144	361.27		c92332_g1_i1	2221	GO:0004497;GO:0005506;GO:0005783;GO:0005789;GO:0016491;GO:0016705;GO:0016712;GO:0020037;GO:0043231;GO:0046872;GO:0055114;GO:0070330;GO:0003674;GO:0005575;GO:0005622;GO:0005623;GO:0005737;GO:0005783;GO:0008150;GO:0016491;GO:0043167;GO:0043226;	K07408	veNOG14537	Q	ENSGALG00000001320	CYP1A1	Gallus gallus cytochrome P450, family 1, subfamilyA, polypeptide 1 (CYP1A1), mRNA. [Source:RefSeqmRNA;Acc:NM_205146]	4.55552e-40	0.120672	341.834		c87967_g1_i3	2405	GO:0016651;GO:0022900;GO:0003674;GO:0006091;GO:0008150;GO:0016491;GO:0016651;GO:0022900;GO:0003674;GO:0006091;GO:0008150;GO:0016491;	-	veNOG34796	S	ENSAPLG00000015832	WDR93	WD repeat domain 93 [Source:HGNCSymbol;Acc:HGNC:26924]	1.57069e-56	62.3762	27.4054
c96323_g1_i1	3538	GO:0005515;GO:0005634;GO:0005737;GO:0005811;GO:0005811;GO:0005829;GO:0005886;GO:0015909;GO:0019915;	K17284	veNOG09635	R	ENSGALG00000015090	PLIN2	Gallus gallus perilipin 2 (PLIN2), mRNA.[Source:RefSeq mRNA;Acc:NM_001031420]	4.66303e-20	8.96287	457.059		c38427_g2_i1	4959	GO:0008270;GO:0016491;GO:0016747;GO:0055114;GO:0070062;GO:0003674;GO:0008150;GO:0016491;GO:0016746;GO:0043167;	K13948	veNOG10658	R	ENSGALG00000015702	PTGR1	Gallus gallus prostaglandin reductase 1 (PTGR1),mRNA. [Source:RefSeq mRNA;Acc:NM_001031435]	3.49202e-33	6.45131	203.75		c112347_g1_i1	3735	GO:0004871;GO:0004930;GO:0004977;GO:0005515;GO:0005886;GO:0007165;GO:0007186;GO:0016020;GO:0016021;GO:0030819;GO:0003674;GO:0004871;GO:0005575;GO:0005623;GO:0005886;GO:0007165;GO:0008150;	K04203	veNOG00979	T	ENSGALG00000013890	MC5R	Gallus gallus melanocortin 5 receptor (MC5R), mRNA.[Source:RefSeq mRNA;Acc:NM_001031015]	3.90052e-56	0.0303307	73.7147
c105664_g1_i1	10454	GO:0005515;GO:0005515;GO:0005634;GO:0005634;GO:0005730;GO:0005739;GO:0007286;	K15185	veNOG00385	K	ENSGALG00000007126	AFF4	AF4/FMR2 family, member 4 [Source:HGNCSymbol;Acc:HGNC:17869]	1.10327e-18	4.03541	34.9099		c107427_g2_i1	6069	GO:0001077;GO:0001525;GO:0001666;GO:0001974;GO:0002027;GO:0003677;GO:0003677;GO:0003677;GO:0003700;GO:0003700;GO:0004871;GO:0005515;GO:0005634;GO:0005634;GO:0005667;GO:0005667;GO:0005667;GO:0005737;GO:0005737;GO:0006351;GO:0006355;GO:0006979;GO:0007005;GO:0007165;GO:0007601;GO:0008134;GO:0008134;GO:0030097;GO:0030154;GO:0030218;GO:0030324;GO:0035035;GO:0042415;GO:0043129;GO:0043565;GO:0043619;GO:…	K09095	veNOG02228	K	ENSGALG00000010005	EPAS1	Gallus gallus endothelial PAS domain protein 1(EPAS1), mRNA. [Source:RefSeq mRNA;Acc:NM_204807]	2.90872e-32	0.159221	287.352		c110815_g1_i2	5852	GO:0005515;GO:0005856;GO:0003674;GO:0005575;GO:0005622;GO:0005623;GO:0005856;GO:0043226;	K10361	veNOG06839;veNOG33707	ZN	ENSGALG00000002444	-	Uncharacterized protein[Source:UniProtKB/TrEMBL;Acc:F1NTS4]	1.93556e-42	142.796	2.03121
c123001_g1_i6	1763	GO:0006855;GO:0015238;GO:0015297;GO:0016020;GO:0016021;GO:0055085;GO:0003674;GO:0005575;GO:0006810;GO:0008150;GO:0022857;GO:0055085;	K03327	COG0534;opiNOG17726;veNOG06688	SPV	ENSGALG00000004778	SLC47A2	Gallus gallus solute carrier family 47, member 2(SLC47A2), mRNA. [Source:RefSeq mRNA;Acc:NM_001135679]	1.09121e-17	9.2809	14.7508		c120524_g6_i1	1570	GO:0008270;GO:0016491;GO:0016747;GO:0046872;GO:0055114;GO:0003674;GO:0008150;GO:0016491;GO:0016746;GO:0043167;GO:0008270;GO:0016491;GO:0016747;GO:0046872;GO:0055114;GO:0003674;GO:0008150;GO:0016491;GO:0016746;GO:0043167;GO:0008270;GO:0016491;GO:0046872;GO:0055114;GO:0003674;GO:0008150;GO:0016491;GO:0043167;	-	veNOG02419	Q	ENSGALG00000020160	ADH6	Gallus gallus alcohol dehydrogenase 6 (class V)(ADH6), mRNA. [Source:RefSeq mRNA;Acc:NM_205092]	1.8787e-31	0.162243	223.369		c106225_g1_i1	1752	GO:0005515;GO:0005515;GO:0005789;GO:0005886;GO:0034976;GO:0003674;	-	veNOG08265	R	ENSGALG00000002442	ANKS4B	ankyrin repeat and sterile alpha motif domaincontaining 4B [Source:HGNC Symbol;Acc:HGNC:26795]	1.82952e-41	69.6391	17.4732
c103662_g2_i1	2095	GO:0004127;GO:0004550;GO:0004798;GO:0005524;GO:0005634;GO:0005739;GO:0006165;GO:0006233;GO:0009142;GO:0033862;GO:0071222;GO:0003674;GO:0008150;GO:0009058;GO:0016301;GO:0034641;GO:0043167;GO:0044281;	K13809	veNOG06057	F	ENSGALG00000028982	CMPK2	cytidine monophosphate (UMP-CMP) kinase 2,mitochondrial [Source:HGNC Symbol;Acc:HGNC:27015]	7.90938e-17	0.183858	26.6106		c120524_g4_i2	1073	GO:0008270;GO:0016491;GO:0016747;GO:0046872;GO:0055114;GO:0003674;GO:0008150;GO:0016491;GO:0016746;GO:0043167;GO:0008270;GO:0016491;GO:0016747;GO:0046872;GO:0055114;GO:0003674;GO:0008150;GO:0016491;GO:0016746;GO:0043167;GO:0008270;GO:0016491;GO:0046872;GO:0055114;GO:0003674;GO:0008150;GO:0016491;GO:0043167;	-	veNOG02419	Q	ENSGALG00000020160	ADH6	Gallus gallus alcohol dehydrogenase 6 (class V)(ADH6), mRNA. [Source:RefSeq mRNA;Acc:NM_205092]	5.60618e-31	0.16663	679.159		c79447_g1_i2	5051	GO:0005215;GO:0005515;GO:0006810;GO:0016020;GO:0016021;GO:0055085;GO:0003674;GO:0005575;GO:0006810;GO:0008150;GO:0055085;	K08747	veNOG04692;veNOG15655	Q	ENSGALG00000019277	SLCO1B3	Uncharacterized protein[Source:UniProtKB/TrEMBL;Acc:F1NQ62]	6.693e-40	0.0526806	77.9571
c30474_g1_i1	1859	GO:0004842;GO:0005515;GO:0005737;GO:0008270;GO:0046872;GO:0003674;GO:0043167;	-	veNOG00016;veNOG30912	O	ENSGALG00000012700	RNF182	ring finger protein 182 [Source:HGNCSymbol;Acc:HGNC:28522]	1.94575e-16	5.94933	4.62986		c120524_g6_i2	1468	GO:0008270;GO:0016491;GO:0016747;GO:0046872;GO:0055114;GO:0003674;GO:0008150;GO:0016491;GO:0016746;GO:0043167;GO:0008270;GO:0016491;GO:0016747;GO:0046872;GO:0055114;GO:0003674;GO:0008150;GO:0016491;GO:0016746;GO:0043167;GO:0008270;GO:0016491;GO:0046872;GO:0055114;GO:0003674;GO:0008150;GO:0016491;GO:0043167;	-	veNOG02419	Q	ENSGALG00000020160	ADH6	Gallus gallus alcohol dehydrogenase 6 (class V)(ADH6), mRNA. [Source:RefSeq mRNA;Acc:NM_205092]	4.79773e-27	0.185164	112.343		c89709_g1_i1	901	GO:0001527;GO:0001968;GO:0005515;GO:0030220;GO:0070051;GO:0005575;GO:0005576;GO:0005578;	-	veNOG08058	R	ENSGALG00000027326	MFAP2	microfibrillar-associated protein 2 [Source:HGNCSymbol;Acc:HGNC:7033]	4.54449e-38	62.8735	13.2603
c90948_g1_i1	1160	GO:0005886;GO:0016020;GO:0016021;GO:0005575;GO:0005623;GO:0005886;	-	veNOG08644	S	ENSGALG00000003973	TLCD1	Calfacilitin [Source:UniProtKB/Swiss-Prot;Acc:F1NZP5]	2.66617e-16	3.69343	101.986		c99882_g1_i1	2594	GO:0001558;GO:0005520;GO:0005615;GO:0010906;GO:0040008;GO:0043410;GO:0043568;GO:0044342;	-	veNOG02990	T	ENSGALG00000028931	IGFBP4	Gallus gallus insulin-like growth factor bindingprotein 4 (IGFBP4), mRNA. [Source:RefSeqmRNA;Acc:NM_204353]	3.65133e-24	0.209006	186.508		c113637_g2_i1	3326	GO:0003824;GO:0004252;GO:0005044;GO:0005515;GO:0005576;GO:0005615;GO:0006508;GO:0006898;GO:0006956;GO:0008233;GO:0008236;GO:0016020;GO:0016787;GO:0030449;GO:0045087;GO:0070062;GO:0002376;GO:0003674;GO:0005575;GO:0005576;GO:0006810;GO:0006950;GO:0008150;GO:0008233;GO:0016192;	K01333	veNOG06277	E	ENSGALG00000012126	CFI	complement factor I precursor [Source:RefSeqpeptide;Acc:NP_001258947]	2.70878e-37	0.0810005	161.021
c266206_g1_i1	2628	GO:0003824;GO:0004801;GO:0005634;GO:0005737;GO:0005975;GO:0006098;GO:0016740;GO:0070062;GO:0003674;GO:0005575;GO:0005622;GO:0005623;GO:0005737;GO:0005975;GO:0008150;GO:0009056;GO:0034641;GO:0044281;GO:0051186;	K00616	veNOG07126	G	ENSGALG00000005127	TALDO1	Gallus gallus transaldolase 1 (TALDO1), mRNA.[Source:RefSeq mRNA;Acc:NM_001031177]	2.12273e-15	3.48557	229.872		c121420_g1_i1	6832	GO:0001656;GO:0001657;GO:0005515;GO:0005515;GO:0007156;GO:0007411;GO:0007420;GO:0009986;GO:0030673;GO:0032870;GO:0042802;GO:0046982;GO:0050772;GO:0050925;GO:0061364;GO:0070062;GO:0003674;	K06754	veNOG03159	T	ENSGALG00000015519	ROBO2	roundabout, axon guidance receptor, homolog 2(Drosophila) [Source:HGNC Symbol;Acc:HGNC:10250]	8.20611e-23	0.185321	4.56772		c86174_g1_i1	593	GO:0005576;GO:0030704;GO:0070062;GO:0000003;GO:0005575;GO:0005576;GO:0008150;GO:0022607;GO:0030154;GO:0030198;GO:0048856;	-	veNOG15947	R	ENSGALG00000017172	VMO1	Gallus gallus vitelline membrane outer layer 1homolog (chicken) (VMO1), mRNA. [Source:RefSeqmRNA;Acc:NM_001167761]	8.18619e-34	0.0906685	3322.43
c102286_g1_i2	4787	-	-	veNOG09941	T	ENSGALG00000010372	ANGEL1	protein angel homolog 1 precursor [Source:RefSeqpeptide;Acc:NP_001026376]	2.17996e-15	3.72083	28.7969		c91937_g1_i2	3661	-	-	veNOG03408	S	ENSGALG00000028823	C9orf172	chromosome 9 open reading frame 172 [Source:HGNCSymbol;Acc:HGNC:37284]	1.27715e-22	11.7506	11.093		c70261_g1_i1	5873	GO:0001968;GO:0005539;GO:0005604;GO:0005614;GO:0008201;GO:0010811;GO:0030198;GO:0031012;	-	veNOG11533	S	ENSGALG00000015193	CCDC80	coiled-coil domain-containing protein 80 precursor[Source:RefSeq peptide;Acc:NP_989762]	9.15718e-33	16.2945	4.35784
c115407_g1_i1	3451	GO:0004768;GO:0005506;GO:0005783;GO:0005783;GO:0006629;GO:0006633;GO:0016020;GO:0016020;GO:0016021;GO:0016491;GO:0016717;GO:0055114;GO:0003674;GO:0005575;GO:0005622;GO:0005623;GO:0005737;GO:0005783;GO:0006629;GO:0008150;GO:0009058;GO:0016491;GO:0043167;GO:0043226;GO:0044281;	K00507	veNOG03325	I	ENSGALG00000005739	SCD	Gallus gallus stearoyl-CoA desaturase (delta-9-desaturase) (SCD), mRNA. [Source:RefSeqmRNA;Acc:NM_204890]	5.26988e-15	5.37938	7061.21		c122327_g2_i3	9401	GO:0000122;GO:0000976;GO:0001222;GO:0002931;GO:0003713;GO:0004871;GO:0005515;GO:0005515;GO:0005634;GO:0005737;GO:0005737;GO:0005978;GO:0006094;GO:0006631;GO:0007165;GO:0007623;GO:0008134;GO:0019229;GO:0019249;GO:0019900;GO:0031397;GO:0032922;GO:0035257;GO:0036002;GO:0042752;GO:0042754;GO:0042826;GO:0043130;GO:0045892;GO:0048471;GO:0050767;GO:0050796;GO:0050872;GO:0051726;GO:0051946;GO:0060567;GO:…	K02633	veNOG03468	T	ENSGALG00000005521	PER2	Gallus gallus period homolog 2 (Drosophila) (PER2),mRNA. [Source:RefSeq mRNA;Acc:NM_204262]	1.57112e-21	0.228169	16.056		c107335_g1_i1	2643	GO:0015355;GO:0015711;GO:0015718;GO:0016021;GO:0055085;GO:0003674;GO:0005575;GO:0006810;GO:0008150;GO:0022857;GO:0055085;	K08184	veNOG14662	G	ENSGALG00000007596	-	Uncharacterized protein[Source:UniProtKB/TrEMBL;Acc:E1C9D2]	2.08614e-31	0.0265232	25.4977
c87967_g1_i4	1345	GO:0016651;GO:0022900;GO:0003674;GO:0006091;GO:0008150;GO:0016491;GO:0016651;GO:0022900;GO:0003674;GO:0006091;GO:0008150;GO:0016491;	-	veNOG34796	S	ENSAPLG00000015832	WDR93	WD repeat domain 93 [Source:HGNCSymbol;Acc:HGNC:26924]	5.27836e-15	10.8432	7.62909		c121635_g2_i2	2763	GO:0005515;GO:0006936;GO:0030017;GO:0031430;GO:0042802;GO:0042803;GO:0003674;GO:0005515;GO:0003674;	-	veNOG01453	Z	ENSGALG00000014847	MYOM1	Gallus gallus myomesin 1, 185kDa (MYOM1), mRNA.[Source:RefSeq mRNA;Acc:NM_204959]	8.19635e-21	8.29057	3.74081		c160826_g1_i1	2932	GO:0005737;GO:0008270;GO:0008898;GO:0009086;GO:0032259;GO:0046872;GO:0047150;GO:0003674;GO:0005575;GO:0005622;GO:0005623;GO:0005737;GO:0006520;GO:0006790;GO:0008150;GO:0008168;GO:0009058;GO:0043167;GO:0044281;	K00544	veNOG05549	E	ENSGALG00000004518	-	Uncharacterized protein[Source:UniProtKB/TrEMBL;Acc:E1BSH9]	5.32044e-31	0.107897	602.278
c123528_g7_i1	4555	GO:0004128;GO:0005634;GO:0005739;GO:0016020;GO:0016491;GO:0055114;GO:0003674;GO:0008150;GO:0016491;	K00326	veNOG00397;veNOG08023	CR	ENSGALG00000005301	CYB5R2	Gallus gallus cytochrome b5 reductase 2 (CYB5R2),mRNA. [Source:RefSeq mRNA;Acc:NM_001271982]	1.75918e-14	3.32018	82.1288		c99185_g2_i1	4372	GO:0005783;GO:0006629;GO:0006665;GO:0006666;GO:0008152;GO:0016020;GO:0016491;GO:0030148;GO:0044281;GO:0047560;GO:0055114;GO:0003674;GO:0006629;GO:0008150;GO:0016491;GO:0044281;	K04708	opiNOG03310;veNOG03207	Q	ENSGALG00000012882	KDSR	3-ketodihydrosphingosine reductase [Source:RefSeqpeptide;Acc:NP_001026173]	1.9244e-20	0.237862	50.4266		c95557_g1_i1	3035	GO:0003868;GO:0009072;GO:0016701;GO:0046872;GO:0055114;GO:0003674;GO:0006520;GO:0008150;GO:0016491;GO:0043167;GO:0044281;	K00457	veNOG06471	E	ENSGALG00000004343	HPD	Gallus gallus 4-hydroxyphenylpyruvate dioxygenase(HPD), mRNA. [Source:RefSeq mRNA;Acc:NM_001277491]	2.87682e-30	0.108218	541.086
c110266_g1_i1	1384	GO:0001894;GO:0001935;GO:0003094;GO:0003158;GO:0005576;GO:0005737;GO:0005737;GO:0005886;GO:0006536;GO:0007155;GO:0007165;GO:0008134;GO:0008217;GO:0009897;GO:0009897;GO:0009986;GO:0010628;GO:0010629;GO:0016020;GO:0016020;GO:0016337;GO:0030097;GO:0030195;GO:0030246;GO:0032720;GO:0032733;GO:0038001;GO:0042482;GO:0043199;GO:0045019;GO:0045171;GO:0045766;GO:0048471;GO:0048870;GO:0050900;GO:0060290;GO:…	K06474	veNOG07419	T	ENSGALG00000001177	CD34	CD34 molecule [Source:HGNC Symbol;Acc:HGNC:1662]"	2.16943e-14	10.2834	22.893		c91241_g1_i1	2604	GO:0003676;GO:0004518;GO:0004519;GO:0005576;GO:0008152;GO:0016787;GO:0016892;GO:0090305;GO:0090502;GO:0003674;GO:0004518;GO:0005575;GO:0005576;GO:0008150;GO:0034641;	K16631	opiNOG34362;veNOG20305;veNOG26701	WRL	ENSGALG00000011455	CL2	Gallus gallus liver ribonuclease A (CL2), mRNA.[Source:RefSeq mRNA;Acc:NM_001011690]	2.89352e-20	0.120901	482.265		c102159_g1_i3	6596	GO:0005615;GO:0005575;GO:0005576;GO:0005615;	K03984	veNOG01217	V	ENSGALG00000020390	-	Uncharacterized protein[Source:UniProtKB/TrEMBL;Acc:E1C206]	3.6203e-30	0.106179	22.5956
c120167_g1_i2	7112	GO:0006915;GO:0008150;GO:0008219;GO:0005515;GO:0005515;GO:0005737;GO:0006915;GO:0015629;GO:0016459;GO:0032464;GO:0043276;GO:0090200;GO:2001234;GO:2001235;GO:0008150;GO:0008219;	K17460	veNOG11296	S	ENSGALG00000014537	BMF	Gallus gallus Bcl2 modifying factor (BMF), mRNA.[Source:RefSeq mRNA;Acc:NM_001113292]	2.2571e-14	0.242061	2.44981		c79447_g1_i2	5051	GO:0005215;GO:0005515;GO:0006810;GO:0016020;GO:0016021;GO:0055085;GO:0003674;GO:0005575;GO:0006810;GO:0008150;GO:0055085;	K08747	veNOG04692;veNOG15655	Q	ENSGALG00000019277	SLCO1B3	Uncharacterized protein[Source:UniProtKB/TrEMBL;Acc:F1NQ62]	4.01127e-19	0.205161	77.9571		c85657_g1_i1	2290	GO:0004497;GO:0005506;GO:0016491;GO:0016705;GO:0016712;GO:0020037;GO:0046872;GO:0055114;GO:0003674;GO:0008150;GO:0016491;GO:0043167;	K07424	veNOG01875	Q	ENSGALG00000004449	CYP3A37	Gallus gallus cytochrome P450 A 37 (CYP3A7), mRNA.[Source:RefSeq mRNA;Acc:NM_001001751]	4.86928e-30	0.0584272	331.454
c116038_g3_i1	3410	GO:0000166;GO:0003872;GO:0003872;GO:0005515;GO:0005524;GO:0005737;GO:0005829;GO:0005829;GO:0005945;GO:0005945;GO:0006002;GO:0006002;GO:0006002;GO:0006096;GO:0009749;GO:0009749;GO:0016020;GO:0016301;GO:0016310;GO:0016740;GO:0019900;GO:0030388;GO:0042802;GO:0046676;GO:0046835;GO:0051259;GO:0070061;GO:0070062;GO:0070095;GO:0003674;GO:0005575;GO:0005622;GO:0005623;GO:0005737;GO:0005829;GO:0005975;GO:…	K00850	opiNOG02563;veNOG01036	G	ENSGALG00000006543	PFKL	phosphofructokinase, liver [Source:HGNCSymbol;Acc:HGNC:8876]	5.27667e-14	3.25261	584.045		c112337_g2_i1	2128	GO:0005385;GO:0005886;GO:0007165;GO:0010975;GO:0016020;GO:0030001;GO:0031113;GO:0046873;GO:0048471;GO:0055085;GO:0071578;GO:0003674;GO:0005575;GO:0006810;GO:0008150;GO:0022857;GO:0055085;	K14710	veNOG15735	P	ENSGALG00000008602	SLC39A12	solute carrier family 39 (zinc transporter), member12 [Source:HGNC Symbol;Acc:HGNC:20860]	5.47322e-19	4.76474	37.2285		c122483_g3_i6	4521	GO:0005515;GO:0005634;GO:0005829;	-	veNOG14461	S	ENSGALG00000015822	MAP3K7CL	MAP3K7 C-terminal like [Source:HGNCSymbol;Acc:HGNC:16457]	2.58126e-29	44.6151	21.3923
c119900_g2_i1	1396	GO:0004867;GO:0005515;GO:0005515;GO:0005737;GO:0005886;GO:0006953;GO:0010951;GO:0030212;GO:0034097;GO:0070062;GO:0072562;GO:0003674;GO:0008150;GO:0030234;	-	-	-	ENSAPLG00000004101	ITIH4	inter-alpha-trypsin inhibitor heavy chain family,member 4 [Source:HGNC Symbol;Acc:HGNC:6169]	2.14448e-13	0.163714	7.51052		c114631_g1_i11	4091	GO:0005215;GO:0006810;GO:0016020;GO:0016021;GO:0022857;GO:0022891;GO:0055085;GO:0003674;GO:0005575;GO:0006810;GO:0008150;GO:0022857;GO:0055085;	-	veNOG01831;veNOG11880	G	ENSGALG00000006320	-	Uncharacterized protein[Source:UniProtKB/TrEMBL;Acc:F1P492]	5.4914e-19	0.229297	17.8571		c85334_g1_i1	4528	GO:0001649;GO:0005515;GO:0005518;GO:0016020;GO:0030246;GO:0030574;GO:0003674;	K06560	veNOG02546	T	ENSGALG00000000461	MRC2	mannose receptor, C type 2 [Source:HGNCSymbol;Acc:HGNC:16875]	1.04397e-28	9.18742	21.9079
c122929_g6_i1	1368	GO:0003677;GO:0003700;GO:0005634;GO:0005634;GO:0006355;GO:0007628;GO:0019230;GO:0021522;GO:0043565;GO:0048663;GO:0097374;GO:0001071;GO:0003674;GO:0003677;GO:0005575;GO:0005622;GO:0005623;GO:0005634;GO:0008150;GO:0043226;	K09321	veNOG05719	K	ENSGALG00000023647	GBX-1	Transcription factor Gbx-1; Uncharacterized protein[Source:UniProtKB/TrEMBL;Acc:Q9DEB1]	2.70516e-13	170.316	8.61328		c122021_g1_i1	7196	GO:0005509;GO:0005515;GO:0005886;GO:0007155;GO:0007155;GO:0007156;GO:0016020;GO:0016021;GO:0016021;GO:0030308;GO:0070062;GO:0003674;GO:0005575;GO:0005623;GO:0005886;GO:0007155;GO:0008150;GO:0043167;	K16502	veNOG03103	S	ENSGALG00000003285	CDHR2	cadherin-related family member 2 [Source:HGNCSymbol;Acc:HGNC:18231]	1.71156e-18	4.10413	53.4655		c92589_g2_i1	6444	GO:0004047;GO:0005737;GO:0005739;GO:0006544;GO:0006546;GO:0016491;GO:0032259;GO:0044822;GO:0047865;GO:0055114;GO:0003674;GO:0005575;GO:0005622;GO:0005623;GO:0005737;GO:0006520;GO:0008150;GO:0008168;GO:0009056;GO:0016491;GO:0044281;	K00315	veNOG10900	E	ENSGALG00000004491	DMGDH	dimethylglycine dehydrogenase [Source:HGNCSymbol;Acc:HGNC:24475]	2.17627e-28	0.120337	68.3442
c81058_g2_i2	1340	GO:0005515;GO:0003674;	-	veNOG07697	R	ENSGALG00000011376	ANKRD9	ankyrin repeat domain 9 [Source:HGNCSymbol;Acc:HGNC:20096]	6.41854e-13	3.98997	549.246		c119891_g1_i1	3239	GO:0000166;GO:0000287;GO:0004672;GO:0004674;GO:0004674;GO:0004713;GO:0005515;GO:0005524;GO:0006468;GO:0009103;GO:0016020;GO:0016772;GO:0016773;GO:0030036;GO:0042149;GO:0043066;GO:0003674;GO:0005575;GO:0005975;GO:0006464;GO:0006629;GO:0008150;GO:0009058;GO:0016301;GO:0043167;	K08800	KOG0611;veNOG13569	T	ENSGALG00000000680	NUAK2	NUAK family, SNF1-like kinase, 2 [Source:HGNCSymbol;Acc:HGNC:29558]	2.01149e-18	4.28496	17.4253		c98247_g1_i1	1518	GO:0005794;GO:0006486;GO:0008378;GO:0016020;GO:0016021;GO:0016740;GO:0016757;GO:0003674;GO:0005575;GO:0005622;GO:0005623;GO:0005737;GO:0005794;GO:0005975;GO:0006464;GO:0008150;GO:0009058;GO:0016757;GO:0043226;	K09664	veNOG02172	G	ENSGALG00000007701	B3GNT7	UDP-GlcNAc:betaGal beta-1,3-N-acetylglucosaminyltransferase 7 [Source:HGNCSymbol;Acc:HGNC:18811]	1.21373e-27	22.0556	7.99755
c118610_g1_i3	3756	GO:0000122;GO:0000151;GO:0000278;GO:0000791;GO:0000792;GO:0001702;GO:0001739;GO:0003682;GO:0004842;GO:0004842;GO:0005515;GO:0005515;GO:0005634;GO:0005634;GO:0008270;GO:0009948;GO:0016574;GO:0016604;GO:0031519;GO:0031519;GO:0035102;GO:0035518;GO:0036353;GO:0046872;GO:0071339;GO:0071535;GO:0003674;GO:0043167;	K10695	veNOG03787	O	ENSGALG00000004823	RNF2	ring finger protein 2 [Source:HGNCSymbol;Acc:HGNC:10061]	3.90955e-12	6.58827	2.78289		c95002_g1_i1	2843	GO:0000287;GO:0004449;GO:0006099;GO:0016491;GO:0016616;GO:0051287;GO:0055114;GO:0003674;GO:0006091;GO:0008150;GO:0016491;GO:0043167;GO:0000287;GO:0004449;GO:0005634;GO:0005739;GO:0005739;GO:0006099;GO:0016491;GO:0016616;GO:0051287;GO:0055114;GO:0003674;GO:0006091;GO:0008150;GO:0016491;GO:0043167;	K00030	veNOG10659	C	ENSGALG00000003303	IDH3A	isocitrate dehydrogenase [Source:RefSeqpeptide;Acc:NP_001005808]	3.13292e-18	6.31137	15.5161		c96755_g1_i3	2732	GO:0005216;GO:0005249;GO:0005249;GO:0005251;GO:0005251;GO:0005267;GO:0005515;GO:0005516;GO:0005516;GO:0005764;GO:0005764;GO:0005769;GO:0005769;GO:0005770;GO:0005770;GO:0006349;GO:0006349;GO:0006810;GO:0006811;GO:0006813;GO:0008076;GO:0008076;GO:0008157;GO:0008157;GO:0016020;GO:0016021;GO:0016323;GO:0016323;GO:0016458;GO:0016458;GO:0034236;GO:0034236;GO:0034237;GO:0034237;GO:0035690;GO:0035690;GO:…	-	veNOG09051	P	ENSAPLG00000014530	KCNQ1	potassium voltage-gated channel, KQT-likesubfamily, member 1 [Source:HGNC Symbol;Acc:HGNC:6294]	1.83025e-27	11.9856	9.96901
c103686_g1_i1	2506	GO:0003846;GO:0004144;GO:0005739;GO:0005783;GO:0005783;GO:0005811;GO:0016020;GO:0016021;GO:0016021;GO:0016747;GO:0019915;GO:0030176;GO:0034383;GO:0035336;GO:0035336;GO:0035356;GO:0042632;GO:0042803;GO:0046339;GO:0046339;GO:0048471;GO:0055089;GO:0060613;GO:0071400;GO:0097006;GO:0003674;GO:0016746;	K11160	veNOG05747	I	ENSGALG00000009114	DGAT2	diacylglycerol O-acyltransferase 2 [Source:HGNCSymbol;Acc:HGNC:16940]	9.0285e-12	10.0847	277.638		c120055_g1_i4	772	GO:0000786;GO:0003677;GO:0005622;GO:0005634;GO:0005694;GO:0006334;GO:0043565;GO:0046982;GO:0003674;GO:0003677;GO:0005575;GO:0005622;GO:0005623;GO:0005634;GO:0005694;GO:0006259;GO:0006461;GO:0008150;GO:0022607;GO:0034641;GO:0043226;GO:0043234;GO:0051276;GO:0065003;	K11251	opiNOG29208;veNOG19347;veNOG19863	B	ENSGALG00000028417	H2A-VII	Gallus gallus histone cluster 1, H2A, IX (similarto human histone cluster 2, class H2A genes) (HIST1H2A9),mRNA. [Source:RefSeq mRNA;Acc:NM_001030753]	1.46854e-17	4.06845	74.4408		c103428_g1_i2	8809	GO:0003824;GO:0008152;GO:0003674;GO:0008150;	K01896	veNOG00974	I	ENSGALG00000018875	-	Uncharacterized protein[Source:UniProtKB/TrEMBL;Acc:F1P5K1]	3.88165e-27	0.106307	18.5204
c121914_g2_i5	5064	GO:0003677;GO:0003682;GO:0004672;GO:0004674;GO:0004713;GO:0005515;GO:0005515;GO:0005524;GO:0005634;GO:0005634;GO:0006282;GO:0006468;GO:0008024;GO:0008024;GO:0008353;GO:0016020;GO:0016605;GO:0016772;GO:0017069;GO:0031056;GO:0043111;GO:0043231;GO:0044212;GO:0071157;GO:0071345;GO:0003674;GO:0006464;GO:0008150;GO:0016301;GO:0043167;	K02211	veNOG01707	D	ENSGALG00000005045	CDK9	Gallus gallus cyclin-dependent kinase 9 (CDK9),mRNA. [Source:RefSeq mRNA;Acc:NM_001006201]	1.08934e-11	0.355294	105.997		c117060_g2_i4	4111	GO:0001948;GO:0002690;GO:0003824;GO:0004252;GO:0005509;GO:0005515;GO:0005576;GO:0006508;GO:0007596;GO:0007596;GO:0008233;GO:0008236;GO:0010641;GO:0016787;GO:0050927;GO:0051897;GO:0003674;GO:0005575;GO:0005576;GO:0006950;GO:0008150;GO:0008233;GO:0043167;	-	veNOG17379	T	ENSGALG00000016833	F7	Gallus gallus coagulation factor VII (serumprothrombin conversion accelerator) (F7), mRNA.[Source:RefSeq mRNA;Acc:NM_204442]	2.40929e-17	0.268778	40.7271		c123849_g2_i2	2140	GO:0005102;GO:0005198;GO:0005577;GO:0005615;GO:0005938;GO:0007160;GO:0007165;GO:0009897;GO:0009986;GO:0030168;GO:0030674;GO:0031091;GO:0034116;GO:0043623;GO:0045907;GO:0045921;GO:0050714;GO:0050839;GO:0051258;GO:0051592;GO:0070062;GO:0070374;GO:0070527;GO:0072562;GO:0090277;GO:1902042;GO:2000352;GO:0003674;GO:0005575;GO:0005576;GO:0005615;GO:0006461;GO:0006950;GO:0007165;GO:0008150;GO:0022607;GO:…	K03905	veNOG01644	R	ENSGALG00000009268	FGG	Gallus gallus fibrinogen gamma chain (FGG), mRNA.[Source:RefSeq mRNA;Acc:NM_204989]	3.33624e-26	0.126157	7889.3
c121914_g2_i6	4928	GO:0004326;GO:0005524;GO:0005739;GO:0006730;GO:0009058;GO:0009396;GO:0016874;GO:0046901;GO:0003674;GO:0006520;GO:0008150;GO:0009058;GO:0016874;GO:0034641;GO:0043167;GO:0044281;GO:0051186;	K01930	veNOG01707;veNOG07626	HD	ENSGALG00000005051	FPGS	folylpolyglutamate synthase [Source:HGNCSymbol;Acc:HGNC:3824]	4.78294e-11	0.368357	93.1713		c45598_g1_i1	2354	GO:0004029;GO:0008152;GO:0016491;GO:0016620;GO:0055114;GO:0070062;GO:0003674;GO:0008150;GO:0016491;	K07249	veNOG00562	C	ENSGALG00000015147	ALDH1A1	Gallus gallus aldehyde dehydrogenase 1 family,member A1 (ALDH1A1), mRNA. [Source:RefSeqmRNA;Acc:NM_204577]	3.59019e-17	0.159094	299.426		c33319_g1_i1	2221	GO:0005615;GO:0005575;GO:0005576;GO:0005615;	K03984	veNOG01217	V	ENSGALG00000023070	SERPINA1	Gallus gallus serpin peptidase inhibitor, clade A(alpha-1 antiproteinase, antitrypsin), member 1(SERPINA1), mRNA. [Source:RefSeq mRNA;Acc:NM_001277493]	4.45423e-26	0.134237	1147.82
c119017_g1_i1	3131	GO:0005515;GO:0016020;GO:0016021;GO:0070062;GO:0005575;	K06509	veNOG00575	R	ENSGALG00000008044	CD82	Gallus gallus CD82 molecule (CD82), mRNA.[Source:RefSeq mRNA;Acc:NM_001008470]	6.78572e-11	0.361743	98.904		c119473_g1_i4	3522	GO:0000122;GO:0000122;GO:0003714;GO:0003714;GO:0005515;GO:0005515;GO:0005634;GO:0005634;GO:0005737;GO:0009404;GO:0016363;GO:0016477;GO:0019904;GO:0030011;GO:0050827;GO:0051402;	K14755	veNOG09776	R	ENSAPLG00000004855	ATN1	atrophin 1 [Source:HGNC Symbol;Acc:HGNC:3033]"	4.28205e-17	0.211476	4.68724		c121973_g2_i7	3822	-	-	KOG0637;NOG167850;veNOG06567	GU	ENSGALG00000028050	-	Uncharacterized protein[Source:UniProtKB/TrEMBL;Acc:R4GH88]	9.09421e-26	0.117666	35.3122
c115475_g1_i1	6591	GO:0005783;GO:0005789;GO:0006629;GO:0006631;GO:0006633;GO:0016020;GO:0016021;GO:0016740;GO:0019367;GO:0042759;GO:0003674;GO:0005575;GO:0005622;GO:0005623;GO:0005737;GO:0005783;GO:0006629;GO:0008150;GO:0009058;GO:0043226;GO:0044281;GO:0005515;GO:0005783;GO:0006629;GO:0006631;GO:0006633;GO:0016020;GO:0016021;GO:0016740;GO:0016747;GO:0019367;GO:0030176;GO:0030497;GO:0042759;GO:0003674;GO:0005575;GO:…	K10203	veNOG07353	I	ENSGALG00000012131	ELOVL6	Gallus gallus ELOVL fatty acid elongase 6 (ELOVL6),mRNA. [Source:RefSeq mRNA;Acc:NM_001031539]	7.03316e-11	2.75191	475.366		c105892_g1_i2	7636	GO:0003723;GO:0005515;GO:0005634;GO:0006376;GO:0044822;	-	veNOG04121;veNOG14048	ATG	ENSGALG00000011795	YTHDC1	YTH domain containing 1 [Source:RefSeqpeptide;Acc:NP_001026318]	5.97933e-17	0.27614	18.593		c106993_g1_i1	1465	GO:0005096;GO:0005515;GO:0005515;GO:0005737;GO:0005829;GO:0005886;GO:0007283;GO:0008277;GO:0009898;GO:0010519;GO:0010614;GO:0038032;GO:0043407;GO:0043547;GO:0043951;GO:0045744;GO:0050873;GO:0055119;GO:0060087;GO:0060452;GO:0071877;GO:0003674;GO:0005575;GO:0005622;GO:0005623;GO:0005737;GO:0005886;GO:0008150;GO:0030234;	K18154	opiNOG14184;veNOG09477	T	ENSGALG00000002540	RGS2	Gallus gallus regulator of G-protein signaling 2,24kDa (RGS2), mRNA. [Source:RefSeq mRNA;Acc:NM_204395]	1.10427e-25	12.7314	22.7414
c122163_g6_i1	2750	-	-	veNOG12333	R	ENSGALG00000026827	-	Uncharacterized protein[Source:UniProtKB/TrEMBL;Acc:R4GLT2]	9.08938e-11	0.37179	455.876		c196774_g1_i3	2984	GO:0005506;GO:0016705;GO:0020037;GO:0055114;GO:0003674;GO:0008150;GO:0016491;GO:0043167;	K07413	veNOG03418	Q	ENSGALG00000005469	-	transcript_id=ENSGALT00000008786"	8.43168e-17	0.116406	211.399		c115407_g3_i2	2927	GO:0005102;GO:0005198;GO:0005515;GO:0005577;GO:0005615;GO:0005938;GO:0007160;GO:0007165;GO:0007596;GO:0009897;GO:0009986;GO:0030168;GO:0030674;GO:0031091;GO:0034116;GO:0043623;GO:0045907;GO:0045921;GO:0050714;GO:0050839;GO:0051258;GO:0051592;GO:0070062;GO:0070374;GO:0070527;GO:0072377;GO:0072562;GO:0090277;GO:1902042;GO:2000352;GO:0003674;GO:0005575;GO:0005576;GO:0005615;GO:0006461;GO:0006950;GO:…	K03903	KOG2579;veNOG09195	R	ENSGALG00000009266	FGA	Gallus gallus fibrinogen alpha chain (FGA),transcript variant 1, mRNA. [Source:RefSeqmRNA;Acc:NM_001271911]	1.24623e-25	0.128761	10652.3
c119053_g1_i1	898	GO:0000786;GO:0003677;GO:0005634;GO:0005654;GO:0005694;GO:0006334;GO:0006352;GO:0046982;GO:0003674;GO:0003677;GO:0005575;GO:0005622;GO:0005623;GO:0005634;GO:0005654;GO:0005694;GO:0006259;GO:0006461;GO:0008150;GO:0009058;GO:0022607;GO:0034641;GO:0043226;GO:0043234;GO:0051276;GO:0065003;	K11254	COG2036;opiNOG33487;veNOG21368	B	ENSGALG00000025786	H4-I	Gallus gallus histone cluster 1, H4-VI, germinal H4(similar to human histone cluster 1, class H4 genes)(HIST1H46), mRNA. [Source:RefSeq mRNA;Acc:NM_001037845]	1.04192e-10	2.75212	286.582		c69786_g1_i1	1945	GO:0004512;GO:0006021;GO:0008654;GO:0003674;GO:0005975;GO:0006629;GO:0008150;GO:0009058;GO:0016853;GO:0044281;	K01858	veNOG09539	I	ENSAPLG00000014410	ISYNA1	inositol-3-phosphate synthase 1 [Source:HGNCSymbol;Acc:HGNC:29821]	1.15606e-16	5.56806	288.89		c121973_g2_i4	12304	GO:0005515;GO:0005515;GO:0005737;GO:0019901;GO:0031234;GO:0031953;GO:0042059;GO:0043589;GO:0045616;GO:0048286;GO:0060426;GO:0060428;	-	veNOG06567;veNOG06809	TG	ENSGALG00000000535	ERRFI1	ERBB receptor feedback inhibitor 1 [Source:HGNCSymbol;Acc:HGNC:18185]	1.60023e-25	0.126925	41.5421
c113288_g2_i2	7111	GO:0003951;GO:0005739;GO:0005739;GO:0006741;GO:0008152;GO:0016310;GO:0019674;GO:0019674;GO:0042803;GO:0003674;GO:0008150;GO:0009058;GO:0016301;GO:0034641;GO:0044281;GO:0051186;	-	veNOG09123	R	ENSGALG00000003558	NADK2	NAD kinase 2, mitochondrial [Source:HGNCSymbol;Acc:HGNC:26404]	1.05551e-10	0.367512	112.662		c105892_g1_i5	8970	GO:0005975;GO:0008152;GO:0016740;GO:0016757;GO:0016758;GO:0030246;GO:0030259;GO:0003674;GO:0005975;GO:0006629;GO:0008150;GO:0016757;	K00699	veNOG04121;veNOG14048	ATG	ENSGALG00000011805	-	Uncharacterized protein[Source:UniProtKB/TrEMBL;Acc:F1NMB3]	1.9045e-16	0.283099	17.1686		c123429_g6_i1	6701	GO:0004866;GO:0005576;GO:0005615;GO:0010951;GO:0003674;GO:0005575;GO:0005576;GO:0005615;GO:0008150;GO:0030234;	K03910	veNOG06233	O	ENSGALG00000022964	-	Uncharacterized protein[Source:UniProtKB/TrEMBL;Acc:E1C544]	3.34514e-25	0.131211	873.089
c114750_g1_i1	4172	-	-	veNOG07559	S	ENSGALG00000006519	DD1	Gallus gallus KIAA1024 (KIAA1024), mRNA.[Source:RefSeq mRNA;Acc:NM_001007827]	1.42091e-10	22.6547	3.45504		c114277_g1_i2	5488	GO:0005739;GO:0006810;GO:0016020;GO:0016021;GO:0005575;GO:0006810;GO:0008150;	K15124	veNOG00128	C	ENSGALG00000006341	SLC25A48	solute carrier family 25, member 48 [Source:HGNCSymbol;Acc:HGNC:30451]	1.96095e-16	3.66749	21.5899		c108886_g2_i1	3339	GO:0005102;GO:0005198;GO:0005515;GO:0005577;GO:0005615;GO:0005938;GO:0007160;GO:0007165;GO:0009897;GO:0009986;GO:0030168;GO:0030674;GO:0031091;GO:0034116;GO:0043623;GO:0045907;GO:0045921;GO:0050714;GO:0050839;GO:0051087;GO:0051258;GO:0051592;GO:0070062;GO:0070374;GO:0070527;GO:0072562;GO:0090277;GO:1902042;GO:2000352;GO:0003674;GO:0005575;GO:0005576;GO:0005615;GO:0006461;GO:0006950;GO:0007165;GO:…	K03904	veNOG14759	R	ENSGALG00000009262	FGB	Gallus gallus fibrinogen beta chain (FGB), mRNA.[Source:RefSeq mRNA;Acc:NM_001167683]	4.45696e-25	0.131771	7117.15
c115358_g1_i1	1921	GO:0004497;GO:0005506;GO:0016491;GO:0016705;GO:0020037;GO:0046872;GO:0055114;GO:0003674;GO:0008150;GO:0016491;GO:0043167;	K17854	veNOG03418	Q	ENSGALG00000022812	-	Uncharacterized protein[Source:UniProtKB/TrEMBL;Acc:E1BY32]	1.53674e-10	0.204881	152.766		c69602_g1_i1	2281	GO:0000188;GO:0004725;GO:0005634;GO:0005737;GO:0006470;GO:0008138;GO:0016311;GO:0016787;GO:0016791;GO:0017017;GO:0035335;GO:0003674;GO:0005575;GO:0005622;GO:0005623;GO:0005634;GO:0005737;GO:0006464;GO:0008150;GO:0016791;GO:0043226;	K04459	veNOG04028	V	ENSGALG00000006647	DUSP8	dual specificity phosphatase 8 [Source:HGNCSymbol;Acc:HGNC:3074]	4.55442e-16	4.90458	11.473		c91241_g1_i1	2604	GO:0003676;GO:0004518;GO:0004519;GO:0005576;GO:0008152;GO:0016787;GO:0016892;GO:0090305;GO:0090502;GO:0003674;GO:0004518;GO:0005575;GO:0005576;GO:0008150;GO:0034641;	K16631	opiNOG34362;veNOG20305;veNOG26701	WRL	ENSGALG00000011455	CL2	Gallus gallus liver ribonuclease A (CL2), mRNA.[Source:RefSeq mRNA;Acc:NM_001011690]	6.17624e-25	0.126983	482.265
c29758_g1_i1	1685	GO:0004310;GO:0005783;GO:0008610;GO:0009058;GO:0016021;GO:0016740;GO:0016765;GO:0003674;GO:0005575;GO:0006629;GO:0008150;GO:0009058;GO:0016765;	K00801	opiNOG02299;veNOG06389	I	ENSGALG00000016665	FDFT1	Gallus gallus farnesyl-diphosphatefarnesyltransferase 1 (FDFT1), mRNA. [Source:RefSeqmRNA;Acc:NM_001039294]	2.16917e-10	0.351191	507.074		c118610_g1_i3	3756	GO:0000122;GO:0000151;GO:0000278;GO:0000791;GO:0000792;GO:0001702;GO:0001739;GO:0003682;GO:0004842;GO:0004842;GO:0005515;GO:0005515;GO:0005634;GO:0005634;GO:0008270;GO:0009948;GO:0016574;GO:0016604;GO:0031519;GO:0031519;GO:0035102;GO:0035518;GO:0036353;GO:0046872;GO:0071339;GO:0071535;GO:0003674;GO:0043167;	K10695	veNOG03787	O	ENSGALG00000004823	RNF2	ring finger protein 2 [Source:HGNCSymbol;Acc:HGNC:10061]	6.29104e-16	5.84352	2.78289		c107765_g1_i2	2808	GO:0005737;GO:0016787;GO:0016810;GO:0016812;GO:0019556;GO:0003674;GO:0005575;GO:0005622;GO:0005623;GO:0005737;GO:0006520;GO:0008150;GO:0009056;GO:0016810;GO:0034641;GO:0044281;	K01468	veNOG03334	F	ENSGALG00000011414	AMDHD1	amidohydrolase domain containing 1 [Source:HGNCSymbol;Acc:HGNC:28577]	1.1715e-24	0.130309	37.7558
c120833_g1_i1	4305	GO:0016021;GO:0055085;GO:0005575;GO:0006810;GO:0008150;GO:0055085;	K08182	veNOG05228	G	ENSGALG00000007955	SLC16A5	solute carrier family 16 (monocarboxylatetransporter), member 5 [Source:HGNCSymbol;Acc:HGNC:10926]	2.44723e-10	3.22781	17.2499		c95557_g1_i1	3035	GO:0003868;GO:0009072;GO:0016701;GO:0046872;GO:0055114;GO:0003674;GO:0006520;GO:0008150;GO:0016491;GO:0043167;GO:0044281;	K00457	veNOG06471	E	ENSGALG00000004343	HPD	Gallus gallus 4-hydroxyphenylpyruvate dioxygenase(HPD), mRNA. [Source:RefSeq mRNA;Acc:NM_001277491]	8.67168e-16	0.299012	541.086		c118935_g1_i3	7954	GO:0005230;GO:0005886;GO:0006810;GO:0006811;GO:0016020;GO:0016021;GO:0030054;GO:0034220;GO:0045202;GO:0003674;GO:0005575;GO:0005623;GO:0005886;GO:0006810;GO:0008150;GO:0022857;GO:0055085;	-	veNOG07129	T	ENSGALG00000014414	GABRR3	gamma-aminobutyric acid (GABA) A receptor, rho 3(gene/pseudogene) [Source:HGNC Symbol;Acc:HGNC:17969]	1.6767e-24	0.066854	2.38409
c38427_g2_i1	4959	GO:0008270;GO:0016491;GO:0016747;GO:0055114;GO:0070062;GO:0003674;GO:0008150;GO:0016491;GO:0016746;GO:0043167;	K13948	veNOG10658	R	ENSGALG00000015702	PTGR1	Gallus gallus prostaglandin reductase 1 (PTGR1),mRNA. [Source:RefSeq mRNA;Acc:NM_001031435]	3.30899e-10	2.64783	203.75		c112503_g1_i1	6733	GO:0004867;GO:0010951;GO:0030212;GO:0003674;GO:0008150;GO:0030234;	-	veNOG01174	R	ENSGALG00000001697	ITIH3	inter-alpha-trypsin inhibitor heavy chain 3[Source:HGNC Symbol;Acc:HGNC:6168]	1.12602e-15	0.299617	119.462		c122881_g4_i2	8558	GO:0000166;GO:0005515;GO:0005524;GO:0007588;GO:0007588;GO:0010949;GO:0016020;GO:0016020;GO:0016324;GO:0016324;GO:0016887;GO:0017111;GO:0017127;GO:0017127;GO:0033344;GO:0033344;GO:0042632;GO:0045177;GO:0045796;GO:0046982;GO:0003674;GO:0005575;GO:0016887;GO:0043167;	K05683	veNOG04431;veNOG11806	Q	ENSGALG00000009955	ABCG5	ATP-binding cassette, sub-family G (WHITE), member5 [Source:HGNC Symbol;Acc:HGNC:13886]	4.36206e-24	0.11166	5.45048
c114120_g1_i1	9697	GO:0005739;GO:0008152;GO:0016740;GO:0016746;GO:0003674;GO:0008150;GO:0016746;	K13997	veNOG07360	C	ENSGALG00000007842	PDHX	Gallus gallus pyruvate dehydrogenase complex,component X (PDHX), nuclear gene encoding mitochondrialprotein, mRNA. [Source:RefSeq mRNA;Acc:NM_001031187]	3.80651e-10	2.63723	34.5098		c123737_g2_i1	1997	GO:0000977;GO:0001228;GO:0005515;GO:0005515;GO:0005654;GO:0006355;GO:0030308;GO:0032783;GO:0045893;GO:0045944;GO:0060770;GO:0005575;GO:0005622;GO:0005623;GO:0005634;GO:0005654;GO:0008150;GO:0043226;GO:0043234;	K15186	veNOG11062	K	ENSGALG00000011657	EAF2	Gallus gallus ELL associated factor 2 (EAF2), mRNA.[Source:RefSeq mRNA;Acc:NM_001006525]	1.1502e-15	6.00998	29.4567		c127190_g1_i1	2204	GO:0005634;GO:0005737;GO:0005925;GO:0008270;GO:0008285;GO:0030054;GO:0042127;GO:0043234;GO:0044822;GO:0046872;GO:0003674;GO:0005575;GO:0005622;GO:0005623;GO:0005737;GO:0008150;GO:0043167;	-	veNOG00309	ZT	ENSGALG00000009398	TES	Gallus gallus testis derived transcript (3 LIMdomains) (TES), mRNA. [Source:RefSeq mRNA;Acc:NM_204623]	6.24543e-24	9.87107	10.288
c103325_g2_i2	2667	GO:0003824;GO:0003854;GO:0005783;GO:0005811;GO:0006694;GO:0007224;GO:0008203;GO:0009058;GO:0016491;GO:0016616;GO:0043231;GO:0050662;GO:0055114;GO:0003674;GO:0006629;GO:0008150;GO:0009058;GO:0016491;	K07748	veNOG01690	G	ENSGALG00000007493	NSDHL	NAD(P) dependent steroid dehydrogenase-like[Source:HGNC Symbol;Acc:HGNC:13398]	4.23803e-10	0.372322	42.7303		c119679_g1_i1	5149	GO:0003824;GO:0004637;GO:0004641;GO:0004644;GO:0005524;GO:0005737;GO:0006189;GO:0008168;GO:0009058;GO:0009113;GO:0016742;GO:0016874;GO:0032259;GO:0046872;GO:0070062;GO:0003674;GO:0005575;GO:0005622;GO:0005623;GO:0005737;GO:0008150;GO:0008168;GO:0009058;GO:0016874;GO:0034641;GO:0043167;GO:0044281;	K11787	veNOG03858	F	ENSGALG00000015983	GART	Gallus gallus phosphoribosylglycinamideformyltransferase, phosphoribosylglycinamide synthetase,phosphoribosylaminoimidazole synthetase (GART), mRNA.[Source:RefSeq mRNA;Acc:NM_001001469]	1.4655e-15	0.286499	197.689		c106195_g2_i1	5406	GO:0001523;GO:0001523;GO:0001523;GO:0003834;GO:0003834;GO:0004497;GO:0016491;GO:0042572;GO:0046872;GO:0055114;GO:0003674;GO:0006629;GO:0008150;GO:0016491;GO:0043167;GO:0044281;	K00515	veNOG06555	Q	ENSGALG00000005408	BCMO1	Gallus gallus beta-carotene 15,15'-monooxygenase 1(BCMO1), mRNA. [Source:RefSeq mRNA;Acc:NM_204635]	1.29061e-23	0.143152	29.262
c1866_g1_i1	2000	GO:0004842;GO:0005515;GO:0005515;GO:0005737;GO:0005886;GO:0005886;GO:0006513;GO:0007288;GO:0008270;GO:0008285;GO:0014069;GO:0030317;GO:0043065;GO:0043197;GO:0043204;GO:0045183;GO:0045741;GO:0045746;GO:0046872;GO:0048170;GO:0051491;GO:0060999;GO:0071230;GO:0090129;GO:0097440;GO:0003674;GO:0043167;GO:0005515;GO:0008270;GO:0046872;GO:0003674;GO:0043167;	K01931	veNOG01150	O	ENSGALG00000008281	NEURL	Gallus gallus neuralized homolog (Drosophila)(NEURL), mRNA. [Source:RefSeq mRNA;Acc:NM_001012910]	4.34842e-10	0.241455	3.19166		c122483_g3_i6	4521	GO:0005515;GO:0005634;GO:0005829;	-	veNOG14461	S	ENSGALG00000015822	MAP3K7CL	MAP3K7 C-terminal like [Source:HGNCSymbol;Acc:HGNC:16457]	1.96765e-15	4.94765	21.3923		c114514_g1_i2	1311	GO:0004871;GO:0004930;GO:0005886;GO:0007165;GO:0007186;GO:0008502;GO:0016020;GO:0016021;GO:0003674;GO:0004871;GO:0005575;GO:0005623;GO:0005886;GO:0007165;GO:0008150;	-	veNOG06459	T	ENSGALG00000009067	-	Gallus gallus Mel-1c melatonin receptor(LOC396318), mRNA. [Source:RefSeq mRNA;Acc:NM_205361]	1.6727e-23	0.0267318	3.35973
c121097_g1_i1	2127	-	-	-	-	ENSAPLG00000003496	-	Uncharacterized protein[Source:UniProtKB/TrEMBL;Acc:U3I6U3]	4.77701e-10	3.08801	27.9404		c100443_g1_i1	1513	GO:0005515;GO:0005811;GO:0005829;GO:0016042;	K08768	veNOG05487	S	ENSGALG00000023395	PLIN1	Gallus gallus perilipin 1 (PLIN1), mRNA.[Source:RefSeq mRNA;Acc:NM_001127439]	3.4417e-15	18.0794	8.47612		c121973_g2_i6	877	GO:0016021;GO:0055085;GO:0005575;GO:0006810;GO:0008150;GO:0055085;	-	meNOG45912;veNOG06567	G	ENSGALG00000000530	-	Uncharacterized protein[Source:UniProtKB/TrEMBL;Acc:F1NLB2]	2.2759e-23	0.102231	26.064
c82209_g1_i1	725	GO:0000062;GO:0005739;GO:0006641;GO:0036042;GO:0036151;GO:0043588;GO:0046983;GO:0070062;GO:0097038;GO:0003674;GO:0043167;	K08762	veNOG25053	I	ENSGALG00000012112	DBI	Gallus gallus diazepam binding inhibitor (GABAreceptor modulator, acyl-CoA binding protein) (DBI), mRNA.[Source:RefSeq mRNA;Acc:NM_204576]	6.09251e-10	2.83678	3086.69		c95706_g1_i1	1869	GO:0003824;GO:0005737;GO:0005739;GO:0005739;GO:0005829;GO:0006569;GO:0008152;GO:0009435;GO:0016787;GO:0019363;GO:0019805;GO:0019805;GO:0030170;GO:0030429;GO:0034341;GO:0034354;GO:0034516;GO:0042803;GO:0043420;GO:0043420;GO:0097053;GO:0003674;GO:0005575;GO:0005622;GO:0005623;GO:0005737;GO:0006520;GO:0008150;GO:0009056;GO:0009058;GO:0034641;GO:0043167;GO:0044281;GO:0051186;	K01556	veNOG11038	E	ENSGALG00000012418	KYNU	kynureninase [Source:HGNC Symbol;Acc:HGNC:6469]"	4.77809e-15	0.184809	18.9546		c119822_g1_i1	6690	-	-	veNOG09884	OP	ENSGALG00000023670	NAALADL2	N-acetylated alpha-linked acidic dipeptidase-like 2[Source:HGNC Symbol;Acc:HGNC:23219]	2.80766e-23	0.0876332	2.23098
c123528_g6_i14	4732	GO:0003677;GO:0005515;GO:0005615;GO:0008907;GO:0015074;GO:0003674;GO:0003677;GO:0006259;GO:0008150;GO:0034641;	-	NOG07556;veNOG00397	R	ENSGALG00000005294	PPFIBP2	PTPRF interacting protein, binding protein 2(liprin beta 2) [Source:HGNC Symbol;Acc:HGNC:9250]	7.03739e-10	2.77038	8.55558		c117542_g1_i7	2850	GO:0005515;GO:0005737;GO:0005739;GO:0005813;GO:0005886;GO:0006915;GO:0030308;GO:0045095;GO:0045179;	-	veNOG13753	S	ENSGALG00000026191	TCHP	trichoplein, keratin filament binding [Source:HGNCSymbol;Acc:HGNC:28135]	1.12243e-14	0.259856	7.52407		c124040_g1_i1	10530	GO:0005813;GO:0008017;GO:0034453;GO:0003674;GO:0005575;GO:0005622;GO:0005623;GO:0005815;GO:0005856;GO:0007010;GO:0008092;GO:0008150;GO:0043226;	-	KOG4568;veNOG09560;veNOG30611	SZ	ENSGALG00000001762	-	Uncharacterized protein[Source:UniProtKB/TrEMBL;Acc:E1BSK5]	4.73744e-23	11.974	2.64793
c119822_g1_i1	6690	-	-	veNOG09884	OP	ENSGALG00000023670	NAALADL2	N-acetylated alpha-linked acidic dipeptidase-like 2[Source:HGNC Symbol;Acc:HGNC:23219]	8.03097e-10	0.280701	2.23098		c117060_g1_i1	3571	GO:0003824;GO:0004252;GO:0005509;GO:0005515;GO:0005576;GO:0006508;GO:0007596;GO:0008233;GO:0008233;GO:0008236;GO:0016787;GO:0030195;GO:0043066;GO:0003674;GO:0005575;GO:0005576;GO:0006950;GO:0008150;GO:0008233;GO:0043167;	K01344	veNOG01952	O	ENSGALG00000001780	PROC	Gallus gallus protein C (inactivator of coagulationfactors Va and VIIIa) (PROC), mRNA. [Source:RefSeqmRNA;Acc:NM_204441]	1.12355e-14	0.31261	134.26		c39422_g1_i1	4326	GO:0005509;GO:0007156;GO:0008013;GO:0016020;GO:0016021;GO:0070062;GO:0003674;GO:0005575;GO:0007155;GO:0008150;GO:0043167;	K16505	NOG10880;veNOG16070	SU	ENSGALG00000005059	CDHR5	cadherin-related family member 5 [Source:HGNCSymbol;Acc:HGNC:7521]	9.68651e-23	1062.78	19.4118
c107335_g1_i1	2643	GO:0015355;GO:0015711;GO:0015718;GO:0016021;GO:0055085;GO:0003674;GO:0005575;GO:0006810;GO:0008150;GO:0022857;GO:0055085;	K08184	veNOG14662	G	ENSGALG00000007596	-	Uncharacterized protein[Source:UniProtKB/TrEMBL;Acc:E1C9D2]	1.15087e-09	0.377679	25.4977		c102956_g1_i1	2409	GO:0004303;GO:0008152;GO:0016491;GO:0032526;GO:0047035;GO:0055114;GO:0003674;GO:0008150;GO:0016491;	K13368	veNOG13118	Q	ENSGALG00000005467	HSD17B2	hydroxysteroid (17-beta) dehydrogenase 2[Source:HGNC Symbol;Acc:HGNC:5211]	2.22191e-14	0.237427	6.49667		c111562_g1_i1	8420	GO:0004322;GO:0005507;GO:0005622;GO:0005886;GO:0006826;GO:0006879;GO:0008198;GO:0016323;GO:0016491;GO:0055114;GO:0003674;GO:0005575;GO:0005623;GO:0005886;GO:0006810;GO:0008150;GO:0016491;GO:0042592;GO:0043167;	K14735	veNOG04699	Q	ENSGALG00000004638	HEPH	hephaestin [Source:HGNC Symbol;Acc:HGNC:4866]"	2.84186e-22	6.40435	28.9563
c120536_g2_i3	4872	GO:0003836;GO:0005794;GO:0006486;GO:0006486;GO:0008373;GO:0016020;GO:0016021;GO:0016740;GO:0016757;GO:0030173;GO:0097503;GO:0003674;GO:0005575;GO:0005622;GO:0005623;GO:0005737;GO:0005794;GO:0005975;GO:0006464;GO:0008150;GO:0009058;GO:0016757;GO:0043226;	K00781	veNOG02427	G	ENSGALG00000010083	ST3GAL3	ST3 beta-galactoside alpha-2,3-sialyltransferase 3[Source:HGNC Symbol;Acc:HGNC:10866]	1.25686e-09	0.380884	19.805		c87312_g1_i1	4413	GO:0003677;GO:0003700;GO:0003707;GO:0004879;GO:0005634;GO:0006351;GO:0006355;GO:0008270;GO:0030522;GO:0043401;GO:0043565;GO:0045893;GO:0046872;GO:0001071;GO:0003674;GO:0003677;GO:0004871;GO:0005575;GO:0005622;GO:0005623;GO:0005634;GO:0007165;GO:0008150;GO:0009058;GO:0034641;GO:0043167;GO:0043226;	K08037	veNOG06002	K	ENSGALG00000015670	HNF4G	hepatocyte nuclear factor 4, gamma [Source:HGNCSymbol;Acc:HGNC:5026]	3.92726e-14	0.267042	4.92087		c107427_g2_i1	6069	GO:0001077;GO:0001525;GO:0001666;GO:0001974;GO:0002027;GO:0003677;GO:0003677;GO:0003677;GO:0003700;GO:0003700;GO:0004871;GO:0005515;GO:0005634;GO:0005634;GO:0005667;GO:0005667;GO:0005667;GO:0005737;GO:0005737;GO:0006351;GO:0006355;GO:0006979;GO:0007005;GO:0007165;GO:0007601;GO:0008134;GO:0008134;GO:0030097;GO:0030154;GO:0030218;GO:0030324;GO:0035035;GO:0042415;GO:0043129;GO:0043565;GO:0043619;GO:…	K09095	veNOG02228	K	ENSGALG00000010005	EPAS1	Gallus gallus endothelial PAS domain protein 1(EPAS1), mRNA. [Source:RefSeq mRNA;Acc:NM_204807]	6.45116e-22	0.121916	287.352
c110525_g1_i1	6946	GO:0003824;GO:0003920;GO:0009117;GO:0016491;GO:0046872;GO:0055114;GO:1902560;GO:0003674;GO:0005575;GO:0005623;GO:0008150;GO:0016491;GO:0034641;GO:0043167;GO:0043234;GO:0044281;GO:0003824;GO:0003920;GO:0009117;GO:0016491;GO:0046872;GO:0055114;GO:1902560;GO:0003674;GO:0005575;GO:0005623;GO:0008150;GO:0016491;GO:0034641;GO:0043167;GO:0043234;GO:0044281;	K00364	veNOG11980	F	ENSGALG00000012705	GMPR	Gallus gallus guanosine monophosphate reductase(GMPR), mRNA. [Source:RefSeq mRNA;Acc:NM_001030998]	2.21369e-09	7.54264	14.1716		c102159_g1_i3	6596	GO:0005615;GO:0005575;GO:0005576;GO:0005615;	K03984	veNOG01217	V	ENSGALG00000020390	-	Uncharacterized protein[Source:UniProtKB/TrEMBL;Acc:E1C206]	9.30662e-14	0.320514	22.5956		c101258_g1_i6	3763	GO:0005506;GO:0005783;GO:0006633;GO:0006643;GO:0016020;GO:0016021;GO:0016491;GO:0046485;GO:0050479;GO:0055114;GO:0003674;GO:0005575;GO:0006629;GO:0008150;GO:0009058;GO:0016491;GO:0043167;GO:0044281;	K15537	veNOG05022	I	ENSGALG00000010792	AGMO	alkylglycerol monooxygenase [Source:HGNCSymbol;Acc:HGNC:33784]	7.14839e-22	0.128832	8.28514
c93382_g1_i1	2807	GO:0001662;GO:0005515;GO:0005634;GO:0005739;GO:0005739;GO:0005741;GO:0005743;GO:0006820;GO:0007268;GO:0007270;GO:0007612;GO:0008308;GO:0008308;GO:0016020;GO:0030855;GO:0042645;GO:0044070;GO:0055085;GO:0070062;GO:0003674;GO:0005575;GO:0005622;GO:0005623;GO:0005737;GO:0005739;GO:0006810;GO:0008150;GO:0022857;GO:0043226;GO:0055085;	K05862	opiNOG06995;veNOG13686	P	ENSGALG00000006503	VDAC1	Gallus gallus voltage-dependent anion channel 1(VDAC1), nuclear gene encoding mitochondrial protein,mRNA. [Source:RefSeq mRNA;Acc:NM_001033869]	2.25638e-09	2.49561	255.022		c275174_g1_i1	822	GO:0005215;GO:0005515;GO:0005615;GO:0006810;GO:0008092;GO:0008289;GO:0036041;GO:0070062;GO:0070538;GO:0003674;GO:0006810;GO:0008150;GO:0008289;	K08752	veNOG19638	I	ENSGALG00000000620	FABP3	Gallus gallus fatty acid binding protein 3, muscleand heart (mammary-derived growth inhibitor) (FABP3),mRNA. [Source:RefSeq mRNA;Acc:NM_001030889]	1.17549e-13	4.5869	48.1106		c101263_g1_i1	2386	GO:0005576;GO:0005576;GO:0005615;GO:0005615;GO:0005615;GO:0016525;GO:0031012;GO:0050769;GO:0060770;GO:0070062;GO:0005575;GO:0005576;GO:0005615;	-	veNOG01374	V	ENSGALG00000003015	SERPINF1	Gallus gallus serpin peptidase inhibitor, clade F(alpha-2 antiplasmin, pigment epithelium derived factor),member 1 (SERPINF1), mRNA. [Source:RefSeqmRNA;Acc:NM_001257289]	7.21869e-22	0.164192	409.361
c104184_g1_i2	2995	GO:0003779;GO:0005509;GO:0005515;GO:0005737;GO:0005737;GO:0005903;GO:0046872;GO:0070062;GO:0003674;GO:0005575;GO:0005622;GO:0005623;GO:0005737;GO:0008092;GO:0043167;	K17275	veNOG03322	Z	ENSGALG00000002647	PLS1	Gallus gallus plastin 1 (PLS1), mRNA.[Source:RefSeq mRNA;Acc:NM_205347]	2.57186e-09	6.9218	17.8264		c118155_g1_i1	4206	GO:0000122;GO:0000979;GO:0000983;GO:0000988;GO:0001077;GO:0001106;GO:0003151;GO:0003181;GO:0003184;GO:0003198;GO:0003203;GO:0003208;GO:0003677;GO:0003700;GO:0003714;GO:0005515;GO:0005515;GO:0005634;GO:0005737;GO:0006351;GO:0006355;GO:0006366;GO:0007219;GO:0010629;GO:0014031;GO:0032835;GO:0035914;GO:0035939;GO:0042803;GO:0043565;GO:0045666;GO:0045892;GO:0045892;GO:0045944;GO:0045944;GO:0046982;GO:…	K09091	veNOG01569	K	ENSGALG00000021593	HEYL	hes-related family bHLH transcription factor withYRPW motif-like [Source:HGNC Symbol;Acc:HGNC:4882]	1.26438e-13	3.96479	10.0907		c87967_g1_i4	1345	GO:0016651;GO:0022900;GO:0003674;GO:0006091;GO:0008150;GO:0016491;GO:0016651;GO:0022900;GO:0003674;GO:0006091;GO:0008150;GO:0016491;	-	veNOG34796	S	ENSAPLG00000015832	WDR93	WD repeat domain 93 [Source:HGNCSymbol;Acc:HGNC:26924]	8.66192e-22	28.0856	7.62909
c94925_g1_i1	2378	GO:0005515;GO:0007030;GO:0050714;GO:0070273;	K15620	veNOG03756	U	ENSGALG00000014640	GOLPH3L	golgi phosphoprotein 3-like [Source:HGNCSymbol;Acc:HGNC:24882]	2.98806e-09	3.02395	15.4462		c116069_g1_i1	8993	GO:0000775;GO:0001655;GO:0003676;GO:0003677;GO:0003682;GO:0004386;GO:0005515;GO:0005515;GO:0005524;GO:0005634;GO:0005721;GO:0006306;GO:0006342;GO:0006346;GO:0007275;GO:0010216;GO:0016787;GO:0031508;GO:0043066;GO:0046651;GO:2001243;GO:0003674;GO:0003677;GO:0004386;GO:0043167;	-	veNOG00375	K	ENSGALG00000005451	HELLS	helicase, lymphoid-specific [Source:HGNCSymbol;Acc:HGNC:4861]	1.42715e-13	3.04208	50.6448		c29765_g1_i1	2489	-	-	veNOG23044;veNOG26049	R	ENSGALG00000020840	MSMB	microseminoprotein, beta- [Source:HGNCSymbol;Acc:HGNC:7372]	1.90533e-21	0.168001	241.601
c122316_g3_i2	3786	GO:0000165;GO:0000979;GO:0001657;GO:0001710;GO:0002051;GO:0003700;GO:0003700;GO:0005515;GO:0005515;GO:0005622;GO:0005634;GO:0005634;GO:0005634;GO:0005637;GO:0005667;GO:0005667;GO:0005737;GO:0005737;GO:0005739;GO:0006351;GO:0006355;GO:0006357;GO:0006468;GO:0006954;GO:0007179;GO:0007183;GO:0007276;GO:0008285;GO:0010628;GO:0010628;GO:0019901;GO:0030901;GO:0030902;GO:0042592;GO:0042802;GO:0043234;GO:…	K04676	veNOG03539	K	ENSGALG00000009977	SMAD1	Gallus gallus SMAD family member 1 (SMAD1), mRNA.[Source:RefSeq mRNA;Acc:NM_001201455]	2.99167e-09	5.63269	4.24878		c114379_g1_i2	3719	GO:0004843;GO:0035871;GO:0044313;	K13717	veNOG03511	S	ENSGALG00000014175	OTUD3	OTU deubiquitinase 3 [Source:HGNCSymbol;Acc:HGNC:29038]	1.44465e-13	4.01379	6.52688		c113512_g1_i1	4483	GO:0005576;GO:0005578;GO:0005581;GO:0007155;GO:0005575;GO:0005576;GO:0005578;GO:0007155;GO:0008150;GO:0043234;GO:0005515;GO:0005576;GO:0005615;GO:0031012;GO:0031012;GO:0042383;GO:0043234;GO:0070062;GO:0070208;	K06238	veNOG03777	W	ENSGALG00000006126	COL6A2	Gallus gallus collagen, type VI, alpha 2 (COL6A2),mRNA. [Source:RefSeq mRNA;Acc:NM_205348]	3.13891e-21	11.0038	127.122
c114840_g1_i3	6287	GO:0060348;	-	veNOG06373	S	ENSGALG00000004490	FAM73B	family with sequence similarity 73, member B[Source:HGNC Symbol;Acc:HGNC:23621]	4.57095e-09	2.59426	16.389		c122451_g1_i4	6935	GO:0003824;GO:0004553;GO:0005516;GO:0005976;GO:0005977;GO:0003674;GO:0005975;GO:0006091;GO:0008150;GO:0016798;	K07190	veNOG02286	G	ENSGALG00000016518	PHKA2	phosphorylase kinase, alpha 2 (liver) [Source:HGNCSymbol;Acc:HGNC:8926]	1.53347e-13	0.312086	17.702		c113812_g1_i1	2330	GO:0006071;GO:0006629;GO:0008081;GO:0008889;GO:0003674;GO:0005975;GO:0006629;GO:0008150;GO:0044281;	K01124	veNOG00876	C	ENSGALG00000005842	GDPD2	glycerophosphodiester phosphodiesterase domaincontaining 2 [Source:HGNC Symbol;Acc:HGNC:25974]	3.32145e-21	46.459	5.90646
c76364_g1_i1	6739	GO:0004366;GO:0004366;GO:0004366;GO:0005739;GO:0005743;GO:0005886;GO:0006631;GO:0006637;GO:0006641;GO:0006650;GO:0008152;GO:0008374;GO:0008654;GO:0009749;GO:0016746;GO:0019432;GO:0040018;GO:0042104;GO:0044255;GO:0050707;GO:0051607;GO:0055089;GO:0055091;GO:0070236;GO:0070970;GO:0003674;GO:0005575;GO:0005623;GO:0005886;GO:0006629;GO:0008150;GO:0009058;GO:0016746;	K00629	veNOG14848	I	ENSGALG00000008795	GPAM	glycerol-3-phosphate acyltransferase, mitochondrial[Source:HGNC Symbol;Acc:HGNC:24865]	4.60802e-09	2.69176	129.712		c160928_g1_i1	2854	GO:0003983;GO:0005515;GO:0005634;GO:0006011;GO:0008152;GO:0016779;GO:0070062;GO:0070569;GO:0003674;GO:0008150;GO:0016779;GO:0034641;GO:0044281;	K00963	veNOG12840	G	ENSGALG00000008855	UGP2	Gallus gallus UDP-glucose pyrophosphorylase 2(UGP2), mRNA. [Source:RefSeq mRNA;Acc:NM_204111]	1.59001e-13	0.333354	845.734		c55951_g1_i1	1277	GO:0001786;GO:0005509;GO:0005544;GO:0005615;GO:0070062;GO:1901611;GO:0003674;GO:0008289;GO:0043167;GO:0005509;GO:0005544;GO:0003674;GO:0008289;GO:0043167;	K17099	veNOG07719	U	ENSGALG00000016360	ANXA13	Gallus gallus annexin A13 (ANXA13), mRNA.[Source:RefSeq mRNA;Acc:NM_001199501]	3.68988e-21	7.02152	33.6681
c123103_g3_i1	6527	GO:0003779;GO:0005515;GO:0005515;GO:0005884;GO:0008154;GO:0015629;GO:0015629;GO:0030048;GO:0051707;GO:0003674;GO:0005575;GO:0005622;GO:0005623;GO:0005856;GO:0007010;GO:0008092;GO:0008150;GO:0043226;	-	-	-	ENSGALG00000009321	WIPF1	Gallus gallus WAS/WASL interacting protein family,member 1 (WIPF1), mRNA. [Source:RefSeqmRNA;Acc:NM_001012917]	5.34647e-09	2.69405	4.45283		c11496_g1_i1	2665	GO:0005515;GO:0005515;GO:0005886;GO:0070062;GO:0003674;	-	veNOG03363	T	ENSGALG00000010988	MPP6	membrane protein, palmitoylated 6 (MAGUK p55subfamily member 6) [Source:HGNC Symbol;Acc:HGNC:18167]	1.74776e-13	0.298105	14.5164		c118504_g2_i1	4511	GO:0001501;GO:0001568;GO:0005201;GO:0005515;GO:0005515;GO:0005581;GO:0005581;GO:0005584;GO:0005584;GO:0005615;GO:0007179;GO:0007266;GO:0008217;GO:0030199;GO:0030674;GO:0031012;GO:0042802;GO:0043589;GO:0046332;GO:0048407;GO:0070062;GO:0070208;GO:0071230;GO:0003674;GO:0005198;GO:0005575;GO:0043234;	K06236	KOG3544;veNOG00535	W	ENSGALG00000009641	COL1A2	Gallus gallus collagen, type I, alpha 2 (COL1A2),mRNA. [Source:RefSeq mRNA;Acc:NM_001079714]	7.52583e-21	20.2289	325.106
c96383_g1_i1	1614	-	-	veNOG12381	S	ENSGALG00000029015	TM6SF2	transmembrane 6 superfamily member 2 [Source:HGNCSymbol;Acc:HGNC:11861]	1.03992e-08	2.45598	192.993		c94295_g1_i1	891	GO:0005215;GO:0005501;GO:0006810;GO:0008289;GO:0003674;GO:0006810;GO:0008150;GO:0008289;	-	veNOG19176	I	ENSGALG00000002637	RBP7	retinol binding protein 7, cellular [Source:HGNCSymbol;Acc:HGNC:30316]	3.00966e-13	20.3056	63.8978		c114960_g3_i3	5270	GO:0004866;GO:0005576;GO:0005615;GO:0010951;GO:0003674;GO:0005575;GO:0005576;GO:0005615;GO:0008150;GO:0030234;	-	veNOG06233	O	ENSGALG00000000293	-	Uncharacterized protein[Source:UniProtKB/TrEMBL;Acc:F1NK40]	8.95114e-21	0.162925	1745.04
c95706_g1_i1	1869	GO:0003824;GO:0005737;GO:0005739;GO:0005739;GO:0005829;GO:0006569;GO:0008152;GO:0009435;GO:0016787;GO:0019363;GO:0019805;GO:0019805;GO:0030170;GO:0030429;GO:0034341;GO:0034354;GO:0034516;GO:0042803;GO:0043420;GO:0043420;GO:0097053;GO:0003674;GO:0005575;GO:0005622;GO:0005623;GO:0005737;GO:0006520;GO:0008150;GO:0009056;GO:0009058;GO:0034641;GO:0043167;GO:0044281;GO:0051186;	K01556	veNOG11038	E	ENSGALG00000012418	KYNU	kynureninase [Source:HGNC Symbol;Acc:HGNC:6469]"	1.16849e-08	0.355028	18.9546		c160826_g1_i1	2932	GO:0005737;GO:0008270;GO:0008898;GO:0009086;GO:0032259;GO:0046872;GO:0047150;GO:0003674;GO:0005575;GO:0005622;GO:0005623;GO:0005737;GO:0006520;GO:0006790;GO:0008150;GO:0008168;GO:0009058;GO:0043167;GO:0044281;	K00544	veNOG05549	E	ENSGALG00000004518	-	Uncharacterized protein[Source:UniProtKB/TrEMBL;Acc:E1BSH9]	5.27032e-13	0.340256	602.278		c106956_g1_i1	2831	GO:0002760;GO:0002760;GO:0005739;GO:0006952;GO:0006952;GO:0008152;GO:0008152;GO:0019543;GO:0032088;GO:0032480;GO:0032496;GO:0034136;GO:0034144;GO:0035458;GO:0045824;GO:0047547;GO:0047613;GO:0047613;GO:0050728;GO:0071219;GO:0071222;GO:0071222;GO:0071346;GO:0071347;GO:0071356;GO:0071393;GO:0072573;GO:0072573;GO:2000379;GO:0003674;GO:0006629;GO:0008150;GO:0009056;GO:0016829;GO:0044281;	K17724	veNOG01808	T	ENSGALG00000016919	IRG1	Gallus gallus immunoresponsive 1 homolog (mouse)(IRG1), mRNA. [Source:RefSeq mRNA;Acc:NM_001030821]	9.94047e-21	6.33617	23.9451
c119883_g3_i2	2253	GO:0010629;GO:0010629;GO:0010988;GO:0010988;GO:0045716;GO:0045716;GO:0008150;GO:0010629;GO:0010988;GO:0045716;GO:0008150;GO:0010629;GO:0010988;GO:0045716;GO:0008150;	-	veNOG15255	R	ENSAPLG00000005635	-	Uncharacterized protein[Source:UniProtKB/TrEMBL;Acc:U3ID72]	1.94851e-08	2.44495	76.5143		c266264_g1_i1	3400	-	-	veNOG31941	S	ENSGALG00000023444	-	Uncharacterized protein[Source:UniProtKB/TrEMBL;Acc:F1NXJ1]	5.58915e-13	0.28457	36.8313		c116069_g1_i1	8993	GO:0000775;GO:0001655;GO:0003676;GO:0003677;GO:0003682;GO:0004386;GO:0005515;GO:0005515;GO:0005524;GO:0005634;GO:0005721;GO:0006306;GO:0006342;GO:0006346;GO:0007275;GO:0010216;GO:0016787;GO:0031508;GO:0043066;GO:0046651;GO:2001243;GO:0003674;GO:0003677;GO:0004386;GO:0043167;	-	veNOG00375	K	ENSGALG00000005451	HELLS	helicase, lymphoid-specific [Source:HGNCSymbol;Acc:HGNC:4861]	1.72373e-20	6.00076	50.6448
c122021_g1_i1	7196	GO:0005509;GO:0005515;GO:0005886;GO:0007155;GO:0007155;GO:0007156;GO:0016020;GO:0016021;GO:0016021;GO:0030308;GO:0070062;GO:0003674;GO:0005575;GO:0005623;GO:0005886;GO:0007155;GO:0008150;GO:0043167;	K16502	veNOG03103	S	ENSGALG00000003285	CDHR2	cadherin-related family member 2 [Source:HGNCSymbol;Acc:HGNC:18231]	2.27854e-08	6.90266	53.4655		c116567_g2_i1	1584	GO:0004865;GO:0005737;GO:0042325;GO:0005575;GO:0005622;GO:0005623;GO:0005737;GO:0008150;	K17556	veNOG22121	T	ENSGALG00000012390	PPP1R14C	protein phosphatase 1, regulatory (inhibitor)subunit 14C [Source:HGNC Symbol;Acc:HGNC:14952]	7.45654e-13	21.0295	3.89022		c121173_g2_i3	14624	GO:0004222;GO:0004867;GO:0005515;GO:0005578;GO:0005604;GO:0006508;GO:0008233;GO:0008237;GO:0008270;GO:0010951;GO:0031012;GO:0003674;GO:0005575;GO:0005576;GO:0005578;GO:0008150;GO:0008233;GO:0030234;GO:0043167;	-	veNOG14886	O	ENSGALG00000009315	PAPLN	papilin, proteoglycan-like sulfated glycoprotein[Source:HGNC Symbol;Acc:HGNC:19262]	2.7362e-20	0.173447	16.047
c121961_g1_i9	1120	GO:0000082;GO:0000166;GO:0004672;GO:0004674;GO:0004674;GO:0004683;GO:0004713;GO:0005515;GO:0005515;GO:0005516;GO:0005524;GO:0005634;GO:0006468;GO:0006816;GO:0016301;GO:0016301;GO:0016310;GO:0016740;GO:0016772;GO:0035254;GO:0046777;GO:0046928;GO:0048168;GO:0051092;GO:0003674;GO:0006464;GO:0008150;GO:0016301;GO:0043167;GO:0000166;GO:0004672;GO:0004674;GO:0004683;GO:0004713;GO:0005516;GO:0005524;GO:…	-	KOG0033;veNOG04411	T	ENSGALG00000005621	CAMK2A	Gallus gallus calcium/calmodulin-dependent proteinkinase II alpha (CAMK2A), mRNA. [Source:RefSeqmRNA;Acc:NM_204295]	2.33012e-08	50.134	3.70831		c115358_g1_i1	1921	GO:0004497;GO:0005506;GO:0016491;GO:0016705;GO:0020037;GO:0046872;GO:0055114;GO:0003674;GO:0008150;GO:0016491;GO:0043167;	K17854	veNOG03418	Q	ENSGALG00000022812	-	Uncharacterized protein[Source:UniProtKB/TrEMBL;Acc:E1BY32]	8.93366e-13	0.0820018	152.766		c123047_g4_i2	3055	GO:0002021;GO:0005509;GO:0005739;GO:0005739;GO:0005743;GO:0006810;GO:0014823;GO:0016020;GO:0016021;GO:0032094;GO:0035264;GO:0043010;GO:0043231;GO:0045333;GO:0046034;GO:0055085;GO:0060612;GO:0070062;GO:0070588;GO:0003674;GO:0005575;GO:0005622;GO:0005623;GO:0005737;GO:0005739;GO:0006810;GO:0008150;GO:0043167;GO:0043226;GO:0055085;	-	veNOG01742	C	ENSGALG00000005095	SLC25A25	solute carrier family 25 (mitochondrial carrier;phosphate carrier), member 25 [Source:HGNCSymbol;Acc:HGNC:20663]	3.05874e-20	0.13852	71.716
c120987_g2_i4	2446	GO:0005313;GO:0005313;GO:0005515;GO:0006835;GO:0007399;GO:0007632;GO:0009416;GO:0009611;GO:0010259;GO:0015501;GO:0015813;GO:0016020;GO:0017153;GO:0021537;GO:0030424;GO:0030534;GO:0030673;GO:0031668;GO:0035264;GO:0042493;GO:0043200;GO:0046326;GO:0051938;GO:0070779;GO:0003674;GO:0005575;GO:0006810;GO:0008150;GO:0022857;GO:0006835;GO:0016020;GO:0017153;GO:0003674;GO:0005575;GO:0006810;GO:0008150;GO:…	K05613	veNOG02322	E	ENSGALG00000007871	SLC1A2	Gallus gallus solute carrier family 1 (glial highaffinity glutamate transporter), member 2 (SLC1A2), mRNA.[Source:RefSeq mRNA;Acc:NM_001012899]	2.44252e-08	8.48682	2.90902		c130435_g1_i1	2266	GO:0001965;GO:0002286;GO:0002690;GO:0002741;GO:0004930;GO:0004930;GO:0005515;GO:0005887;GO:0007186;GO:0007204;GO:0007596;GO:0010804;GO:0014068;GO:0015057;GO:0016021;GO:0030193;GO:0030335;GO:0030836;GO:0031143;GO:0031274;GO:0031681;GO:0032930;GO:0034137;GO:0034140;GO:0034141;GO:0034145;GO:0035025;GO:0035926;GO:0042119;GO:0043122;GO:0043123;GO:0043311;GO:0045909;GO:0045944;GO:0046328;GO:0046329;GO:…	K04234	veNOG01122	T	ENSGALG00000014984	F2RL1	Gallus gallus coagulation factor II (thrombin)receptor-like 1 (F2RL1), mRNA. [Source:RefSeqmRNA;Acc:NM_001012608]	1.13711e-12	0.204605	3.52267		c70290_g1_i1	1789	GO:0000188;GO:0000188;GO:0002819;GO:0004725;GO:0005634;GO:0005794;GO:0006470;GO:0008138;GO:0016311;GO:0016787;GO:0016791;GO:0017017;GO:0032496;GO:0032873;GO:0033549;GO:0035335;GO:0043508;GO:0043508;GO:0045088;GO:0046329;GO:0046329;GO:0048709;GO:0060266;GO:0003674;GO:0006464;GO:0008150;GO:0016791;	K04459	veNOG06660	V	ENSGALG00000009450	DUSP10	Gallus gallus dual specificity phosphatase 10(DUSP10), mRNA. [Source:RefSeq mRNA;Acc:NM_001031044]	4.13267e-20	6.06295	54.3569
c118016_g5_i4	5250	GO:0000122;GO:0000165;GO:0000166;GO:0001501;GO:0001938;GO:0002009;GO:0002089;GO:0004672;GO:0004713;GO:0004714;GO:0005007;GO:0005007;GO:0005515;GO:0005515;GO:0005524;GO:0005764;GO:0005887;GO:0006468;GO:0008284;GO:0008284;GO:0008285;GO:0008543;GO:0008543;GO:0009898;GO:0010518;GO:0014003;GO:0016020;GO:0016021;GO:0016301;GO:0016310;GO:0016740;GO:0016772;GO:0017134;GO:0018108;GO:0021762;GO:0022010;GO:…	-	veNOG02194	T	ENSGALG00000015708	FGFR3	Gallus gallus fibroblast growth factor receptor 3(FGFR3), mRNA. [Source:RefSeq mRNA;Acc:NM_205509]	2.48715e-08	2.39619	57.9829		c121791_g5_i1	9545	GO:0001725;GO:0003779;GO:0005515;GO:0005515;GO:0005737;GO:0005886;GO:0005925;GO:0007519;GO:0042802;GO:0044822;GO:0070062;GO:0003674;GO:0008092;	K04437	veNOG05042	Z	ENSGALG00000005678	FLNB	Gallus gallus filamin B, beta (FLNB), mRNA.[Source:RefSeq mRNA;Acc:NM_001030341]	1.54947e-12	2.88735	98.2828		c124450_g1_i1	2591	GO:0004044;GO:0006164;GO:0006189;GO:0008152;GO:0009113;GO:0009116;GO:0016740;GO:0016757;GO:0046872;GO:0051536;GO:0003674;GO:0008150;GO:0009058;GO:0016757;GO:0034641;GO:0043167;GO:0044281;	K00764	veNOG07405	F	ENSGALG00000013728	PPAT	Gallus gallus phosphoribosyl pyrophosphateamidotransferase (PPAT), mRNA. [Source:RefSeqmRNA;Acc:NM_001004401]	4.55011e-20	0.166995	282.096
c110493_g1_i4	3364	GO:0004497;GO:0005506;GO:0016491;GO:0016705;GO:0020037;GO:0046872;GO:0055114;GO:0003674;GO:0008150;GO:0016491;GO:0043167;	K07424	opiNOG05969;veNOG01875	Q	ENSGALG00000004436	-	Uncharacterized protein[Source:UniProtKB/TrEMBL;Acc:E1BVB6]	2.58192e-08	0.408389	22.4471		c121123_g1_i4	5373	GO:0005739;GO:0006810;GO:0006844;GO:0015227;GO:0016020;GO:0016021;GO:0055085;GO:1902616;GO:0005575;GO:0006810;GO:0008150;GO:0055085;	K15109	veNOG10636	C	ENSGALG00000011220	SLC25A29	solute carrier family 25 (mitochondrialcarnitine/acylcarnitine carrier), member 29 [Source:HGNCSymbol;Acc:HGNC:20116]	1.73529e-12	0.242683	32.8172		c122881_g4_i7	9388	GO:0000166;GO:0005515;GO:0005524;GO:0007588;GO:0010949;GO:0015914;GO:0015918;GO:0016020;GO:0016324;GO:0016887;GO:0017127;GO:0033344;GO:0042632;GO:0042632;GO:0045796;GO:0046982;GO:0055092;GO:0003674;GO:0005575;GO:0016887;GO:0043167;	K05684	veNOG04431;veNOG11806	Q	ENSGALG00000009958	ABCG8	ATP-binding cassette, sub-family G (WHITE), member8 [Source:HGNC Symbol;Acc:HGNC:13887]	5.69992e-20	0.0948038	5.44351
c114631_g1_i11	4091	GO:0005215;GO:0006810;GO:0016020;GO:0016021;GO:0022857;GO:0022891;GO:0055085;GO:0003674;GO:0005575;GO:0006810;GO:0008150;GO:0022857;GO:0055085;	-	veNOG01831;veNOG11880	G	ENSGALG00000006320	-	Uncharacterized protein[Source:UniProtKB/TrEMBL;Acc:F1P492]	2.71801e-08	0.347905	17.8571		c104184_g1_i2	2995	GO:0003779;GO:0005509;GO:0005515;GO:0005737;GO:0005737;GO:0005903;GO:0046872;GO:0070062;GO:0003674;GO:0005575;GO:0005622;GO:0005623;GO:0005737;GO:0008092;GO:0043167;	K17275	veNOG03322	Z	ENSGALG00000002647	PLS1	Gallus gallus plastin 1 (PLS1), mRNA.[Source:RefSeq mRNA;Acc:NM_205347]	2.10309e-12	5.05438	17.8264		c105892_g1_i2	7636	GO:0003723;GO:0005515;GO:0005634;GO:0006376;GO:0044822;	-	veNOG04121;veNOG14048	ATG	ENSGALG00000011795	YTHDC1	YTH domain containing 1 [Source:RefSeqpeptide;Acc:NP_001026318]	6.12435e-20	0.171755	18.593
c113397_g1_i7	4279	GO:0005886;GO:0009134;GO:0009143;GO:0016787;GO:0017110;GO:0017111;GO:0003674;	K01510	veNOG02910	F	ENSGALG00000011527	ENTPD3	ectonucleoside triphosphate diphosphohydrolase 3[Source:HGNC Symbol;Acc:HGNC:3365]	3.01783e-08	0.352702	5.49868		c103428_g1_i2	8809	GO:0003824;GO:0008152;GO:0003674;GO:0008150;	K01896	veNOG00974	I	ENSGALG00000018875	-	Uncharacterized protein[Source:UniProtKB/TrEMBL;Acc:F1P5K1]	2.16141e-12	0.25593	18.5204		c118205_g1_i10	7501	GO:0004222;GO:0005509;GO:0005515;GO:0006508;GO:0008233;GO:0008237;GO:0008270;GO:0016787;GO:0046872;GO:0003674;GO:0008150;GO:0008233;GO:0043167;	K13047	veNOG05050	O	ENSGALG00000005519	TLL2	tolloid-like 2 [Source:HGNC Symbol;Acc:HGNC:11844]"	8.02396e-20	8.3949	2.30532
c112503_g1_i1	6733	GO:0004867;GO:0010951;GO:0030212;GO:0003674;GO:0008150;GO:0030234;	-	veNOG01174	R	ENSGALG00000001697	ITIH3	inter-alpha-trypsin inhibitor heavy chain 3[Source:HGNC Symbol;Acc:HGNC:6168]	3.65874e-08	0.424821	119.462		c119963_g2_i1	5983	GO:0005975;GO:0008152;GO:0016740;GO:0016757;GO:0016758;GO:0030246;GO:0030259;GO:0003674;GO:0005975;GO:0006629;GO:0008150;GO:0016757;	K00699	veNOG04121	G	ENSGALG00000004196	-	Uncharacterized protein[Source:UniProtKB/TrEMBL;Acc:F1P1M1]	2.3834e-12	0.23325	5.33455		c119679_g1_i1	5149	GO:0003824;GO:0004637;GO:0004641;GO:0004644;GO:0005524;GO:0005737;GO:0006189;GO:0008168;GO:0009058;GO:0009113;GO:0016742;GO:0016874;GO:0032259;GO:0046872;GO:0070062;GO:0003674;GO:0005575;GO:0005622;GO:0005623;GO:0005737;GO:0008150;GO:0008168;GO:0009058;GO:0016874;GO:0034641;GO:0043167;GO:0044281;	K11787	veNOG03858	F	ENSGALG00000015983	GART	Gallus gallus phosphoribosylglycinamideformyltransferase, phosphoribosylglycinamide synthetase,phosphoribosylaminoimidazole synthetase (GART), mRNA.[Source:RefSeq mRNA;Acc:NM_001001469]	1.03933e-19	0.178588	197.689
c108784_g1_i5	3883	GO:0001882;GO:0005415;GO:0006810;GO:0016020;GO:1901642;GO:0003674;GO:0005575;GO:0006810;GO:0008150;GO:0022857;GO:0055085;	K11536	veNOG02024	P	ENSGALG00000002522	-	Uncharacterized protein[Source:UniProtKB/TrEMBL;Acc:E1C5S8]	4.40092e-08	5.52893	7.25802		c26888_g1_i1	1523	GO:0005347;GO:0005515;GO:0005739;GO:0005777;GO:0005778;GO:0005778;GO:0005779;GO:0006635;GO:0006810;GO:0015217;GO:0015228;GO:0015230;GO:0015866;GO:0015867;GO:0015908;GO:0016020;GO:0016020;GO:0016021;GO:0035349;GO:0035350;GO:0043132;GO:0043231;GO:0044610;GO:0051087;GO:0051724;GO:0080121;GO:0080122;GO:1901679;GO:0005575;GO:0006810;GO:0008150;	K13354	veNOG09597	C	ENSGALG00000012013	SLC25A17	solute carrier family 25 (mitochondrial carrier;peroxisomal membrane protein, 34kDa), member 17[Source:HGNC Symbol;Acc:HGNC:10987]	4.09981e-12	3.48646	13.6392		c113294_g1_i3	1740	GO:0005515;GO:0005622;GO:0005634;GO:0005737;GO:0008270;GO:0008285;GO:0043065;GO:0043065;GO:0045087;GO:0045930;GO:0046872;GO:1902187;GO:0003674;GO:0005575;GO:0005622;GO:0005623;GO:0043167;	K12012	NOG124995;veNOG01728	OR	ENSGALG00000016595	TRIM35	tripartite motif containing 35 [Source:HGNCSymbol;Acc:HGNC:16285]	1.16283e-19	10.9744	7.33403
c108220_g1_i1	4747	-	-	veNOG10317	K	ENSGALG00000001209	-	Uncharacterized protein[Source:UniProtKB/TrEMBL;Acc:E1BSV0]	4.57605e-08	2.38255	31.8189		c69937_g1_i2	2066	GO:0000062;GO:0003824;GO:0005102;GO:0005634;GO:0005739;GO:0008152;GO:0009062;GO:0016020;GO:0043231;GO:0003674;GO:0008150;GO:0043167;	K13239	veNOG06321	I	ENSGALG00000012809	ECI2	enoyl-CoA delta isomerase 2 [Source:HGNCSymbol;Acc:HGNC:14601]	5.17205e-12	0.341513	39.3277		c106079_g1_i3	4419	GO:0003824;GO:0004252;GO:0005515;GO:0005576;GO:0006508;GO:0007596;GO:0008233;GO:0008236;GO:0016787;GO:0003674;GO:0005575;GO:0005576;GO:0006950;GO:0008150;GO:0008233;	K01324	veNOG06386	E	ENSGALG00000013571	-	Uncharacterized protein[Source:UniProtKB/TrEMBL;Acc:F1NUN5]	1.2185e-19	0.164992	16.4247
c96121_g1_i1	1810	GO:0002224;GO:0002755;GO:0005080;GO:0005515;GO:0005737;GO:0005886;GO:0007165;GO:0007166;GO:0007249;GO:0030099;GO:0032496;GO:0032738;GO:0032757;GO:0032760;GO:0032760;GO:0034134;GO:0034137;GO:0034142;GO:0034145;GO:0034146;GO:0035662;GO:0035663;GO:0035665;GO:0035681;GO:0043123;GO:0044130;GO:0045087;GO:0045410;GO:0046330;GO:0046982;GO:0050830;GO:0051092;GO:0070374;GO:0070935;GO:0071221;GO:0071223;GO:…	K05403	veNOG12892	T	ENSGALG00000001077	TIRAP	Gallus gallus toll-interleukin 1 receptor (TIR)domain containing adaptor protein (TIRAP), mRNA.[Source:RefSeq mRNA;Acc:NM_001024829]	5.0281e-08	3.15753	17.3139		c122623_g3_i4	7925	GO:0002042;GO:0002430;GO:0004621;GO:0004621;GO:0004630;GO:0004630;GO:0005515;GO:0005576;GO:0005578;GO:0005615;GO:0005622;GO:0005765;GO:0006507;GO:0006507;GO:0008285;GO:0008286;GO:0009749;GO:0010595;GO:0016788;GO:0032869;GO:0035690;GO:0043065;GO:0043231;GO:0045919;GO:0051044;GO:0071277;GO:0071397;GO:0071401;GO:0071467;GO:1900076;GO:0003674;GO:0005575;GO:0005576;	K01127	veNOG12996	W	ENSGALG00000012666	GPLD1	glycosylphosphatidylinositol specific phospholipaseD1 [Source:HGNC Symbol;Acc:HGNC:4459]	5.81991e-12	0.341182	11.563		c109508_g1_i7	8232	GO:0004872;GO:0005515;GO:0005887;GO:0046330;GO:0051092;GO:0072332;GO:0003674;GO:0005575;GO:0005623;GO:0005886;	K05163	veNOG12029	T	ENSGALG00000004599	EDA2R	Gallus gallus ectodysplasin A2 receptor (EDA2R),mRNA. [Source:RefSeq mRNA;Acc:NM_001083360]	1.84677e-19	5.54039	20.7898
c117258_g2_i1	2142	GO:0004108;GO:0005634;GO:0005739;GO:0005759;GO:0005975;GO:0006099;GO:0016740;GO:0044262;GO:0044822;GO:0046912;GO:0070062;GO:0003674;GO:0005975;GO:0006091;GO:0008150;GO:0016746;	K01647	veNOG10610	C	ENSGALG00000026880	CS	citrate synthase [Source:HGNCSymbol;Acc:HGNC:2422]	5.2031e-08	3.393	177.203		c120818_g1_i3	7479	GO:0004222;GO:0005515;GO:0005576;GO:0005578;GO:0006508;GO:0008233;GO:0008237;GO:0008270;GO:0030512;GO:0031012;GO:0031012;GO:0003674;GO:0005575;GO:0005576;GO:0005578;GO:0008150;GO:0008233;GO:0043167;	-	veNOG09552	O	ENSGALG00000002955	ADAMTSL2	ADAMTS-like 2 [Source:HGNC Symbol;Acc:HGNC:14631]"	6.6317e-12	4.18879	3.54592		c87423_g1_i2	1766	GO:0001530;GO:0002448;GO:0003823;GO:0005515;GO:0005615;GO:0008228;GO:0031012;GO:0032496;GO:0032755;GO:0032760;GO:0042742;GO:0043152;GO:0045087;GO:0050832;GO:0051607;GO:0060907;GO:0071222;	-	veNOG08917	W	ENSGALG00000027109	SPON2	spondin 2, extracellular matrix protein[Source:HGNC Symbol;Acc:HGNC:11253]	2.11066e-19	76.5286	2.50972
c92862_g1_i1	2202	GO:0005739;GO:0008152;GO:0016787;GO:0003674;GO:0008150;	-	veNOG09775	R	ENSGALG00000027615	LACTB2	Gallus gallus lactamase, beta 2 (LACTB2), mRNA.[Source:RefSeq mRNA;Acc:NM_001277407]	5.29751e-08	2.3364	61.3958		c123439_g2_i1	3974	GO:0001501;GO:0001503;GO:0002062;GO:0002076;GO:0004871;GO:0004888;GO:0004930;GO:0004991;GO:0004991;GO:0005515;GO:0005622;GO:0005886;GO:0005887;GO:0006874;GO:0007165;GO:0007166;GO:0007186;GO:0007188;GO:0007189;GO:0007200;GO:0008284;GO:0008285;GO:0016020;GO:0016021;GO:0017046;GO:0030282;GO:0043621;GO:0045453;GO:0048469;GO:0070062;GO:0003674;GO:0004871;GO:0005575;GO:0005623;GO:0005886;GO:0007165;GO:…	K04585	veNOG01752	T	ENSGALG00000005476	PTH1R	parathyroid hormone/parathyroid hormone-relatedpeptide receptor precursor [Source:RefSeqpeptide;Acc:NP_001171046]	6.97516e-12	0.333591	11.269		c82138_g1_i1	1375	GO:0005576;GO:0046849;GO:0070062;GO:0005575;GO:0005576;GO:0008150;	-	veNOG14873	R	ENSGALG00000004129	SPP2	secreted phosphoprotein 24 [Source:RefSeqpeptide;Acc:NP_990499]	2.94673e-19	0.121652	602.25
c66771_g1_i2	2811	GO:0005242;GO:0005244;GO:0006810;GO:0006811;GO:0006813;GO:0007507;GO:0015272;GO:0016020;GO:0016021;GO:0030016;GO:0032496;GO:0034765;GO:0043330;GO:0051607;GO:0071805;GO:0003674;GO:0005575;GO:0006810;GO:0008150;GO:0022857;GO:0055085;	K05001	veNOG00414	P	ENSGALG00000026373	KCNJ8	potassium inwardly-rectifying channel, subfamily J,member 8 [Source:HGNC Symbol;Acc:HGNC:6269]	7.09401e-08	0.296915	2.16361		c102286_g1_i2	4787	-	-	veNOG09941	T	ENSGALG00000010372	ANGEL1	protein angel homolog 1 precursor [Source:RefSeqpeptide;Acc:NP_001026376]	1.03205e-11	2.82406	28.7969		c95706_g1_i1	1869	GO:0003824;GO:0005737;GO:0005739;GO:0005739;GO:0005829;GO:0006569;GO:0008152;GO:0009435;GO:0016787;GO:0019363;GO:0019805;GO:0019805;GO:0030170;GO:0030429;GO:0034341;GO:0034354;GO:0034516;GO:0042803;GO:0043420;GO:0043420;GO:0097053;GO:0003674;GO:0005575;GO:0005622;GO:0005623;GO:0005737;GO:0006520;GO:0008150;GO:0009056;GO:0009058;GO:0034641;GO:0043167;GO:0044281;GO:0051186;	K01556	veNOG11038	E	ENSGALG00000012418	KYNU	kynureninase [Source:HGNC Symbol;Acc:HGNC:6469]"	3.98082e-19	0.121051	18.9546
c112046_g1_i2	4412	GO:0003676;GO:0046872;GO:0003674;GO:0043167;	-	veNOG07181	K	ENSGALG00000013660	ZNF516	zinc finger protein 516 [Source:HGNCSymbol;Acc:HGNC:28990]	7.40058e-08	0.328013	3.27658		c44766_g2_i1	1268	GO:0003824;GO:0005634;GO:0005739;GO:0005739;GO:0005743;GO:0005886;GO:0005975;GO:0006099;GO:0006108;GO:0006475;GO:0016491;GO:0016615;GO:0016616;GO:0030060;GO:0030060;GO:0044262;GO:0044822;GO:0055114;GO:0070062;GO:0003674;GO:0005975;GO:0006091;GO:0008150;GO:0016491;GO:0044281;	K00026	veNOG09780	C	ENSGALG00000001949	MDH2	malate dehydrogenase 2, NAD (mitochondrial)[Source:HGNC Symbol;Acc:HGNC:6971]	1.13147e-11	2.75146	517.347		c121197_g1_i1	4711	GO:0005576;GO:0006955;GO:0008009;GO:0060326;GO:0002376;GO:0003674;GO:0005575;GO:0005576;GO:0008150;GO:0040011;GO:0048870;	K05508	meNOG08165;veNOG33618;veNOG35484	SWR	ENSGALG00000026663	CX3CL1	Gallus gallus chemokine (C-X3-C motif) ligand 1(CX3CL1), mRNA. [Source:RefSeq mRNA;Acc:NM_001077232]	4.38803e-19	6.60508	7.50377
c99431_g1_i2	1758	GO:0000980;GO:0001102;GO:0001525;GO:0001774;GO:0001889;GO:0001938;GO:0003151;GO:0003677;GO:0003677;GO:0003700;GO:0003713;GO:0005100;GO:0005515;GO:0005515;GO:0005634;GO:0005634;GO:0005667;GO:0005719;GO:0006355;GO:0006355;GO:0007179;GO:0007184;GO:0008134;GO:0008285;GO:0009987;GO:0017053;GO:0019899;GO:0030224;GO:0031103;GO:0031953;GO:0032321;GO:0035026;GO:0035497;GO:0042493;GO:0043066;GO:0043392;GO:…	K04448	veNOG02610	K	ENSGALG00000010870	JUN	Gallus gallus jun proto-oncogene (JUN), mRNA.[Source:RefSeq mRNA;Acc:NM_001031289]	8.1092e-08	2.27135	187.662		c92589_g2_i1	6444	GO:0004047;GO:0005737;GO:0005739;GO:0006544;GO:0006546;GO:0016491;GO:0032259;GO:0044822;GO:0047865;GO:0055114;GO:0003674;GO:0005575;GO:0005622;GO:0005623;GO:0005737;GO:0006520;GO:0008150;GO:0008168;GO:0009056;GO:0016491;GO:0044281;	K00315	veNOG10900	E	ENSGALG00000004491	DMGDH	dimethylglycine dehydrogenase [Source:HGNCSymbol;Acc:HGNC:24475]	1.35059e-11	0.363877	68.3442		c65827_g1_i1	7990	GO:0003824;GO:0004421;GO:0005634;GO:0005737;GO:0005886;GO:0008152;GO:0008299;GO:0003674;GO:0006629;GO:0008150;GO:0009058;GO:0016746;	K01641	veNOG08752	I	ENSGALG00000014862	HMGCS1	Gallus gallus 3-hydroxy-3-methylglutaryl-CoAsynthase 1 (soluble) (HMGCS1), mRNA. [Source:RefSeqmRNA;Acc:NM_205411]	6.44631e-19	0.204395	274.225
c107373_g1_i1	3382	GO:0005515;GO:0005975;GO:0005977;GO:0005981;GO:0003674;GO:0005975;GO:0006091;GO:0008150;	K07189	veNOG13023	T	ENSGALG00000027275	PPP1R3B	protein phosphatase 1, regulatory subunit 3B[Source:HGNC Symbol;Acc:HGNC:14942]	8.16715e-08	3.08749	247.167		c118547_g1_i2	9035	GO:0003824;GO:0005576;GO:0005886;GO:0005886;GO:0006629;GO:0008081;GO:0008152;GO:0008889;GO:0019695;GO:0019695;GO:0047390;GO:0070062;GO:0003674;GO:0008150;	K08743	veNOG05457;veNOG11508	DR	ENSGALG00000010645	ENPP6	ectonucleotide pyrophosphatase/phosphodiesterase 6[Source:HGNC Symbol;Acc:HGNC:23409]	1.53946e-11	3.2722	22.2965		c121123_g2_i2	9225	GO:0004867;GO:0005515;GO:0005615;GO:0005615;GO:0010951;GO:0031012;GO:0031012;GO:0042383;GO:0070062;GO:0003674;GO:0008150;GO:0030234;	K06238	veNOG09834	W	ENSGALG00000003923	COL6A3	Gallus gallus collagen, type VI, alpha 3 (COL6A3),mRNA. [Source:RefSeq mRNA;Acc:NM_205534]	7.31106e-19	29.3577	55.1869
c65990_g1_i1	3615	GO:0016491;GO:0055114;GO:0003674;GO:0008150;GO:0016491;GO:0005634;GO:0005739;GO:0005739;GO:0005811;GO:0016020;GO:0016491;GO:0030496;GO:0055114;GO:0003674;GO:0008150;GO:0016491;	-	opiNOG14746;veNOG10542	SC	ENSGALG00000010641	SCCPDH	Gallus gallus saccharopine dehydrogenase (putative)(SCCPDH), mRNA. [Source:RefSeq mRNA;Acc:NM_001012875]	8.86802e-08	2.27659	197.169		c113650_g1_i1	2289	GO:0051301;GO:0051988;GO:0008150;GO:0051301;GO:0005876;GO:0051301;GO:0051988;GO:0008150;GO:0051301;	-	veNOG00380;veNOG30804	S	ENSGALG00000026433	-	Uncharacterized protein[Source:UniProtKB/TrEMBL;Acc:R4GHM8]	1.59159e-11	4.02162	7.44582		c45598_g1_i1	2354	GO:0004029;GO:0008152;GO:0016491;GO:0016620;GO:0055114;GO:0070062;GO:0003674;GO:0008150;GO:0016491;	K07249	veNOG00562	C	ENSGALG00000015147	ALDH1A1	Gallus gallus aldehyde dehydrogenase 1 family,member A1 (ALDH1A1), mRNA. [Source:RefSeqmRNA;Acc:NM_204577]	1.04658e-18	0.173459	299.426
c96857_g2_i1	3154	GO:0000122;GO:0001501;GO:0002244;GO:0005515;GO:0005576;GO:0005634;GO:0005737;GO:0007276;GO:0007389;GO:0008585;GO:0010977;GO:0030509;GO:0032926;GO:0032926;GO:0043616;GO:0045596;GO:0046670;GO:0048185;GO:0051798;GO:1902864;GO:1902867;GO:1902876;GO:0003674;GO:0005575;GO:0005576;GO:0008150;GO:0030154;GO:0048856;	K04661	veNOG05366	W	ENSGALG00000014908	FST	Gallus gallus follistatin (FST), mRNA.[Source:RefSeq mRNA;Acc:NM_205200]	1.24241e-07	0.262919	6.22821		c105318_g1_i1	2232	GO:0006807;GO:0016810;GO:0016811;GO:0003674;GO:0008150;GO:0016810;	-	veNOG04608	E	ENSGALG00000013993	VNN1	Gallus gallus vanin 1 (VNN1), mRNA. [Source:RefSeqmRNA;Acc:NM_001039288]	2.59427e-11	13.0219	10.8112		c82126_g2_i1	1954	GO:0001887;GO:0005615;GO:0007420;GO:0007626;GO:0008430;GO:0008430;GO:0009791;GO:0019953;GO:0040007;GO:0070062;GO:0003674;	-	veNOG02736	R	ENSGALG00000014857	SEPP1	Gallus gallus selenoprotein P, plasma, 1 (SEPP1),mRNA. [Source:RefSeq mRNA;Acc:NM_001031609]	1.44405e-18	0.185971	1098.98
c114644_g1_i2	11320	GO:0000166;GO:0005524;GO:0005886;GO:0006200;GO:0006810;GO:0008152;GO:0016020;GO:0016021;GO:0016887;GO:0017111;GO:0031088;GO:0042626;GO:0055085;GO:0003674;GO:0005575;GO:0006810;GO:0008150;GO:0009056;GO:0016887;GO:0022857;GO:0034641;GO:0034655;GO:0043167;GO:0044281;GO:0055085;	K05668	veNOG07260	Q	ENSGALG00000016896	ABCC4	Gallus gallus ATP-binding cassette, sub-family C(CFTR/MRP), member 4 (ABCC4), mRNA. [Source:RefSeqmRNA;Acc:NM_001030819]	1.27508e-07	2.28003	19.8054		c119467_g1_i3	1946	-	-	KOG1075;NOG04440;opiNOG73535	SR	ENSGALG00000009912	-	Uncharacterized protein[Source:UniProtKB/TrEMBL;Acc:E1C0M9]	2.67891e-11	10.5209	2.81854		c81113_g1_i1	1937	GO:0005044;GO:0006898;GO:0006955;GO:0030247;GO:0002376;GO:0003674;GO:0006810;GO:0008150;GO:0016192;	-	veNOG09342	W	ENSGALG00000004751	-	Uncharacterized protein[Source:UniProtKB/TrEMBL;Acc:F1NHA7]	1.68152e-18	13.5404	11.2908
c123311_g1_i1	4938	GO:0001553;GO:0001568;GO:0001570;GO:0001570;GO:0004871;GO:0004888;GO:0004930;GO:0005515;GO:0005515;GO:0005737;GO:0005886;GO:0005886;GO:0005886;GO:0005911;GO:0007165;GO:0007166;GO:0007186;GO:0007223;GO:0007275;GO:0007420;GO:0007605;GO:0009986;GO:0010812;GO:0010812;GO:0016020;GO:0016021;GO:0016055;GO:0016055;GO:0017147;GO:0017147;GO:0019955;GO:0019955;GO:0030165;GO:0030165;GO:0030947;GO:0030947;GO:…	K02354	veNOG01854	T	ENSGALG00000017242	FZD4	Gallus gallus frizzled family receptor 4 (FZD4),mRNA. [Source:RefSeq mRNA;Acc:NM_204099]	1.41259e-07	0.3864	9.17375		c119900_g2_i1	1396	GO:0004867;GO:0005515;GO:0005515;GO:0005737;GO:0005886;GO:0006953;GO:0010951;GO:0030212;GO:0034097;GO:0070062;GO:0072562;GO:0003674;GO:0008150;GO:0030234;	-	-	-	ENSAPLG00000004101	ITIH4	inter-alpha-trypsin inhibitor heavy chain family,member 4 [Source:HGNC Symbol;Acc:HGNC:6169]	3.25083e-11	0.178634	7.51052		c105892_g1_i5	8970	GO:0005975;GO:0008152;GO:0016740;GO:0016757;GO:0016758;GO:0030246;GO:0030259;GO:0003674;GO:0005975;GO:0006629;GO:0008150;GO:0016757;	K00699	veNOG04121;veNOG14048	ATG	ENSGALG00000011805	-	Uncharacterized protein[Source:UniProtKB/TrEMBL;Acc:F1NMB3]	2.12394e-18	0.184732	17.1686
c92281_g1_i1	3524	GO:0003677;GO:0004843;GO:0005515;GO:0008270;GO:0035871;GO:0003674;GO:0003677;GO:0043167;	K11860	veNOG00826	T	ENSGALG00000003802	OTUD7A	OTU deubiquitinase 7A [Source:HGNCSymbol;Acc:HGNC:20718]	1.66605e-07	2.48488	6.43211		c118547_g1_i3	8950	GO:0000166;GO:0000287;GO:0004672;GO:0004674;GO:0004713;GO:0004871;GO:0005515;GO:0005524;GO:0005634;GO:0005737;GO:0006468;GO:0007059;GO:0007165;GO:0016772;GO:0018105;GO:0019894;GO:0019901;GO:0030071;GO:0031572;GO:0043123;GO:0046777;GO:0003674;GO:0006464;GO:0008150;GO:0016301;GO:0043167;	K08857	veNOG05457	D	ENSGALG00000001118	NEK6	Gallus gallus NIMA (never in mitosis gene a)-related kinase 6 (NEK6), mRNA. [Source:RefSeqmRNA;Acc:NM_001012531]	3.6326e-11	2.84557	10.0094		c119999_g1_i1	5758	GO:0003824;GO:0004252;GO:0005515;GO:0005886;GO:0006508;GO:0008233;GO:0008236;GO:0016021;GO:0016787;GO:0042730;GO:0055072;GO:0003674;GO:0008150;GO:0008233;	K09637	KOG3627;veNOG00811	O	ENSGALG00000012483	TMPRSS6	transmembrane protease, serine 6 [Source:HGNCSymbol;Acc:HGNC:16517]	2.26046e-18	0.197966	61.3721
c108220_g1_i3	4752	-	-	veNOG10317	K	ENSAPLG00000014169	-	Uncharacterized protein[Source:UniProtKB/TrEMBL;Acc:U3J3A7]	1.80426e-07	2.29946	23.5307		c124274_g1_i1	2703	GO:0001895;GO:0003677;GO:0005504;GO:0005515;GO:0005576;GO:0005615;GO:0005615;GO:0005634;GO:0005737;GO:0006810;GO:0009267;GO:0015643;GO:0019825;GO:0019836;GO:0030170;GO:0043066;GO:0043234;GO:0051087;GO:0051659;GO:0070062;GO:0072562;GO:0005575;GO:0005576;GO:0005615;GO:0006810;GO:0008150;	K16141	veNOG07446	W	ENSGALG00000020180	ALB	Gallus gallus albumin (ALB), mRNA. [Source:RefSeqmRNA;Acc:NM_205261]	4.6794e-11	0.377195	36365.7		c82386_g1_i1	1384	GO:0001558;GO:0001558;GO:0001649;GO:0001968;GO:0005515;GO:0005520;GO:0005520;GO:0005576;GO:0006006;GO:0010906;GO:0014912;GO:0017148;GO:0030336;GO:0031994;GO:0040008;GO:0042593;GO:0043568;GO:0043569;GO:0043569;GO:0044342;GO:0045668;GO:0048662;GO:0051146;GO:0051897;GO:0071320;GO:0071407;GO:0003674;GO:0005575;GO:0005576;GO:0008150;	-	veNOG00388	T	ENSGALG00000011468	IGFBP5	Uncharacterized protein[Source:UniProtKB/TrEMBL;Acc:F1ND88]	2.62981e-18	0.169452	36.1848
c45598_g1_i1	2354	GO:0004029;GO:0008152;GO:0016491;GO:0016620;GO:0055114;GO:0070062;GO:0003674;GO:0008150;GO:0016491;	K07249	veNOG00562	C	ENSGALG00000015147	ALDH1A1	Gallus gallus aldehyde dehydrogenase 1 family,member A1 (ALDH1A1), mRNA. [Source:RefSeqmRNA;Acc:NM_204577]	2.55931e-07	0.325323	299.426		c118027_g1_i1	7323	GO:0001662;GO:0001726;GO:0001881;GO:0005085;GO:0005089;GO:0005515;GO:0005515;GO:0005737;GO:0005769;GO:0005813;GO:0005813;GO:0005829;GO:0006979;GO:0007528;GO:0007626;GO:0008104;GO:0014069;GO:0016050;GO:0016197;GO:0017112;GO:0017137;GO:0030027;GO:0030425;GO:0030676;GO:0031982;GO:0032313;GO:0032851;GO:0032855;GO:0035023;GO:0035249;GO:0042803;GO:0043197;GO:0043234;GO:0043539;GO:0045860;GO:0048812;GO:…	K04575	veNOG01065	T	ENSGALG00000008415	ALS2	amyotrophic lateral sclerosis 2 (juvenile)[Source:HGNC Symbol;Acc:HGNC:443]	5.44965e-11	0.287684	13.0676		c118475_g1_i1	3195	GO:0000166;GO:0003824;GO:0004356;GO:0005515;GO:0005524;GO:0005634;GO:0005737;GO:0005737;GO:0005739;GO:0006542;GO:0006807;GO:0008283;GO:0009267;GO:0009749;GO:0016874;GO:0042802;GO:0044297;GO:0070062;GO:0097386;GO:0003674;GO:0006520;GO:0008150;GO:0009058;GO:0016874;GO:0043167;GO:0044281;	K01915	veNOG09913	E	ENSGALG00000003678	GLUL	glutamine synthetase [Source:RefSeqpeptide;Acc:NP_990824]	3.84694e-18	0.176407	623.326
c107087_g1_i2	1399	GO:0005515;GO:0005739;GO:0005761;GO:0005575;GO:0005622;GO:0005623;GO:0005737;GO:0005739;GO:0005840;GO:0043226;	K17429	veNOG13966	J	ENSGALG00000017319	MRPL48	Gallus gallus mitochondrial ribosomal protein L48(MRPL48), nuclear gene encoding mitochondrial protein,mRNA. [Source:RefSeq mRNA;Acc:NM_001030053]	2.5645e-07	2.34389	28.5754		c122520_g2_i2	4384	GO:0004735;GO:0006561;GO:0008652;GO:0016491;GO:0055114;GO:0055129;GO:0003674;GO:0006520;GO:0008150;GO:0009058;GO:0016491;GO:0044281;	K00286	veNOG11110	E	ENSGALG00000007300	-	Pyrroline-5-carboxylate reductase[Source:UniProtKB/TrEMBL;Acc:F1N914]	6.98516e-11	0.193639	53.6561		c113391_g1_i1	4735	GO:0001649;GO:0005576;GO:0005765;GO:0016020;GO:0031012;GO:0031012;GO:0042383;GO:0043234;GO:0048407;GO:0070062;GO:0070208;GO:0071230;	K06238	veNOG08275	W	ENSGALG00000005974	COL6A1	Gallus gallus collagen, type VI, alpha 1 (COL6A1),mRNA. [Source:RefSeq mRNA;Acc:NM_205107]	4.95622e-18	19.0693	108.038
c119963_g2_i1	5983	GO:0005975;GO:0008152;GO:0016740;GO:0016757;GO:0016758;GO:0030246;GO:0030259;GO:0003674;GO:0005975;GO:0006629;GO:0008150;GO:0016757;	K00699	veNOG04121	G	ENSGALG00000004196	-	Uncharacterized protein[Source:UniProtKB/TrEMBL;Acc:F1P1M1]	2.58049e-07	0.418137	5.33455		c99469_g1_i4	3310	GO:0000381;GO:0043484;GO:0044822;GO:0046872;GO:0003674;GO:0043167;GO:0046872;GO:0003674;GO:0043167;GO:0046872;GO:0003674;GO:0043167;GO:0046872;GO:0003674;GO:0043167;GO:0046872;GO:0003674;GO:0043167;GO:0046872;GO:0003674;GO:0043167;	K14943	veNOG01056	A	ENSGALG00000016890	MBNL2	Gallus gallus muscleblind-like 2 (Drosophila)(MBNL2), transcript variant 6, mRNA. [Source:RefSeqmRNA;Acc:NM_001163375]	8.69899e-11	0.292178	6.22836		c106183_g1_i1	2453	GO:0005515;GO:0030198;GO:0031012;GO:0050840;GO:0003674;	-	veNOG01377	W	ENSGALG00000002667	OLFML2B	olfactomedin-like 2B [Source:HGNCSymbol;Acc:HGNC:24558]	5.38089e-18	25.2429	19.5959
c120055_g1_i4	772	GO:0000786;GO:0003677;GO:0005622;GO:0005634;GO:0005694;GO:0006334;GO:0043565;GO:0046982;GO:0003674;GO:0003677;GO:0005575;GO:0005622;GO:0005623;GO:0005634;GO:0005694;GO:0006259;GO:0006461;GO:0008150;GO:0022607;GO:0034641;GO:0043226;GO:0043234;GO:0051276;GO:0065003;	K11251	opiNOG29208;veNOG19347;veNOG19863	B	ENSGALG00000028417	H2A-VII	Gallus gallus histone cluster 1, H2A, IX (similarto human histone cluster 2, class H2A genes) (HIST1H2A9),mRNA. [Source:RefSeq mRNA;Acc:NM_001030753]	2.75994e-07	3.16899	74.4408		c81828_g2_i1	5484	GO:0000018;GO:0000729;GO:0000792;GO:0003676;GO:0003677;GO:0004386;GO:0005515;GO:0005524;GO:0005634;GO:0005634;GO:0016787;GO:0035861;GO:0043044;GO:0043596;GO:0051304;GO:0070932;GO:0070933;GO:0003674;GO:0003677;GO:0004386;GO:0043167;	K14439	veNOG09658	B	ENSGALG00000010400	SMARCAD1	SWI/SNF-related, matrix-associated actin-dependentregulator of chromatin, subfamily a, containing DEAD/H box1 [Source:HGNC Symbol;Acc:HGNC:18398]	9.02225e-11	2.62495	115.214		c197133_g1_i1	1044	GO:0005576;GO:0006952;GO:0042742;GO:0005575;GO:0005576;GO:0006950;GO:0008150;	-	veNOG30998	R	ENSGALG00000019848	GAL13	Gallus gallus beta-defensin 13 (GAL13), mRNA.[Source:RefSeq mRNA;Acc:NM_001001780]	6.02849e-18	0.0653348	177.271
c120524_g6_i1	1570	GO:0008270;GO:0016491;GO:0016747;GO:0046872;GO:0055114;GO:0003674;GO:0008150;GO:0016491;GO:0016746;GO:0043167;GO:0008270;GO:0016491;GO:0016747;GO:0046872;GO:0055114;GO:0003674;GO:0008150;GO:0016491;GO:0016746;GO:0043167;GO:0008270;GO:0016491;GO:0046872;GO:0055114;GO:0003674;GO:0008150;GO:0016491;GO:0043167;	-	veNOG02419	Q	ENSGALG00000020160	ADH6	Gallus gallus alcohol dehydrogenase 6 (class V)(ADH6), mRNA. [Source:RefSeq mRNA;Acc:NM_205092]	3.04173e-07	0.447289	223.369		c90625_g1_i1	3627	GO:0000981;GO:0001085;GO:0002070;GO:0003677;GO:0003700;GO:0005634;GO:0006355;GO:0031017;GO:0042593;GO:0043565;GO:0045944;GO:0060691;GO:1900103;GO:1901800;GO:0001071;GO:0003674;GO:0003677;GO:0008150;	K09027	veNOG09284	K	ENSGALG00000005796	XBP1	Gallus gallus X-box binding protein 1 (XBP1), mRNA.[Source:RefSeq mRNA;Acc:NM_001006192]	9.59166e-11	0.375789	83.6457		c120524_g6_i2	1468	GO:0008270;GO:0016491;GO:0016747;GO:0046872;GO:0055114;GO:0003674;GO:0008150;GO:0016491;GO:0016746;GO:0043167;GO:0008270;GO:0016491;GO:0016747;GO:0046872;GO:0055114;GO:0003674;GO:0008150;GO:0016491;GO:0016746;GO:0043167;GO:0008270;GO:0016491;GO:0046872;GO:0055114;GO:0003674;GO:0008150;GO:0016491;GO:0043167;	-	veNOG02419	Q	ENSGALG00000020160	ADH6	Gallus gallus alcohol dehydrogenase 6 (class V)(ADH6), mRNA. [Source:RefSeq mRNA;Acc:NM_205092]	8.76509e-18	0.0796099	112.343
c38240_g1_i1	1738	GO:0005634;GO:0005737;GO:0005794;GO:0005886;GO:0016788;GO:0016788;GO:0018738;GO:0046294;GO:0070062;GO:0003674;GO:0008150;GO:0009056;GO:0044281;	K01070	veNOG00573	R	ENSGALG00000016991	ESD	Gallus gallus esterase D (ESD), transcript variant3, mRNA. [Source:RefSeq mRNA;Acc:NM_001277793]	3.05818e-07	2.22718	93.1986		c118503_g1_i1	3933	GO:0001525;GO:0003081;GO:0004177;GO:0005765;GO:0005903;GO:0006508;GO:0008233;GO:0008237;GO:0008270;GO:0008283;GO:0009897;GO:0016324;GO:0016477;GO:0031410;GO:0032835;GO:0045177;GO:0070062;GO:0003674;GO:0008150;GO:0008233;GO:0043167;	K11141	veNOG08312	OE	ENSGALG00000012108	ENPEP	glutamyl aminopeptidase (aminopeptidase A)[Source:HGNC Symbol;Acc:HGNC:3355]	1.14614e-10	0.153109	21.7412		c117060_g1_i1	3571	GO:0003824;GO:0004252;GO:0005509;GO:0005515;GO:0005576;GO:0006508;GO:0007596;GO:0008233;GO:0008233;GO:0008236;GO:0016787;GO:0030195;GO:0043066;GO:0003674;GO:0005575;GO:0005576;GO:0006950;GO:0008150;GO:0008233;GO:0043167;	K01344	veNOG01952	O	ENSGALG00000001780	PROC	Gallus gallus protein C (inactivator of coagulationfactors Va and VIIIa) (PROC), mRNA. [Source:RefSeqmRNA;Acc:NM_204441]	1.57153e-17	0.208515	134.26
c94295_g1_i1	891	GO:0005215;GO:0005501;GO:0006810;GO:0008289;GO:0003674;GO:0006810;GO:0008150;GO:0008289;	-	veNOG19176	I	ENSGALG00000002637	RBP7	retinol binding protein 7, cellular [Source:HGNCSymbol;Acc:HGNC:30316]	3.13097e-07	53.3402	63.8978		c122347_g1_i1	6154	GO:0003824;GO:0006777;GO:0008152;GO:0008265;GO:0008265;GO:0016740;GO:0016829;GO:0030151;GO:0030170;GO:0043545;GO:0003674;GO:0008150;GO:0009058;GO:0016829;GO:0043167;GO:0051186;	K15631	veNOG12130	H	ENSGALG00000013149	MOCOS	molybdenum cofactor sulfurase [Source:HGNCSymbol;Acc:HGNC:18234]	1.19125e-10	0.364144	11.494		c29938_g1_i1	3924	GO:0004553;GO:0005515;GO:0005975;GO:0008284;GO:0008543;GO:0017134;GO:0090080;GO:0003674;GO:0005975;GO:0008150;GO:0016798;	-	veNOG01833	G	ENSGALG00000014300	KLB	klotho beta [Source:HGNC Symbol;Acc:HGNC:15527]"	2.13019e-17	0.158889	5.92115
c119759_g2_i1	13778	GO:0003682;GO:0004842;GO:0005164;GO:0005515;GO:0005622;GO:0005737;GO:0005777;GO:0005829;GO:0008270;GO:0016235;GO:0031625;GO:0032088;GO:0042803;GO:0046600;GO:0046872;GO:0051091;GO:0051092;GO:0051865;GO:0070842;GO:0003674;GO:0005575;GO:0005622;GO:0005623;GO:0043167;	K10608	veNOG00864	O	ENSGALG00000005084	TRIM37	Gallus gallus tripartite motif containing 37(TRIM37), mRNA. [Source:RefSeq mRNA;Acc:NM_001006224]	3.22711e-07	2.77781	9.30386		c122380_g1_i1	2915	GO:0001764;GO:0005515;GO:0005515;GO:0005576;GO:0005578;GO:0005604;GO:0005737;GO:0007409;GO:0007411;GO:0008284;GO:0016337;GO:0030334;GO:0030517;GO:0033564;GO:0040023;GO:0042472;GO:0045773;GO:0071944;GO:0003674;GO:0005575;GO:0005576;GO:0005578;GO:0005623;	K06843	veNOG04988	W	ENSGALG00000023626	NTN1	Gallus gallus netrin 1 (NTN1), mRNA. [Source:RefSeqmRNA;Acc:NM_205419]	1.36084e-10	0.0639322	2.09684		c123464_g3_i8	1055	GO:0004866;GO:0005615;GO:0010951;GO:0003674;GO:0005575;GO:0005576;GO:0005615;GO:0008150;GO:0030234;	-	-	-	ENSAPLG00000006683	-	Uncharacterized protein[Source:UniProtKB/TrEMBL;Acc:U3IGH7]	2.36963e-17	0.115263	41.737
c106953_g1_i2	3107	GO:0004447;GO:0016491;GO:0055114;GO:0003674;GO:0008150;GO:0016491;	K17231	veNOG04190	C	ENSGALG00000012392	IYD	iodotyrosine deiodinase [Source:HGNCSymbol;Acc:HGNC:21071]	3.60174e-07	2.43568	10.409		c104781_g2_i3	875	GO:0001223;GO:0003677;GO:0003677;GO:0003700;GO:0003700;GO:0003707;GO:0004879;GO:0005515;GO:0005515;GO:0005634;GO:0005634;GO:0006351;GO:0006355;GO:0006468;GO:0006805;GO:0008142;GO:0008270;GO:0010906;GO:0019218;GO:0030154;GO:0030522;GO:0032922;GO:0033077;GO:0036315;GO:0042093;GO:0042753;GO:0043401;GO:0043565;GO:0045586;GO:0045598;GO:0046632;GO:0046872;GO:0048535;GO:0048537;GO:0048541;GO:0060612;GO:…	K08534	veNOG07609	K	ENSGALG00000025988	RORC	RAR-related orphan receptor C [Source:HGNCSymbol;Acc:HGNC:10260]	1.41988e-10	5.40209	10.2753		c120524_g4_i2	1073	GO:0008270;GO:0016491;GO:0016747;GO:0046872;GO:0055114;GO:0003674;GO:0008150;GO:0016491;GO:0016746;GO:0043167;GO:0008270;GO:0016491;GO:0016747;GO:0046872;GO:0055114;GO:0003674;GO:0008150;GO:0016491;GO:0016746;GO:0043167;GO:0008270;GO:0016491;GO:0046872;GO:0055114;GO:0003674;GO:0008150;GO:0016491;GO:0043167;	-	veNOG02419	Q	ENSGALG00000020160	ADH6	Gallus gallus alcohol dehydrogenase 6 (class V)(ADH6), mRNA. [Source:RefSeq mRNA;Acc:NM_205092]	4.17933e-17	0.089937	679.159
c105792_g2_i4	1734	-	-	veNOG21921	S	ENSGALG00000026585	FAM19A3	family with sequence similarity 19 (chemokine (C-Cmotif)-like), member A3 [Source:HGNCSymbol;Acc:HGNC:21590]	3.62834e-07	2.91605	9.27007		c113637_g2_i1	3326	GO:0003824;GO:0004252;GO:0005044;GO:0005515;GO:0005576;GO:0005615;GO:0006508;GO:0006898;GO:0006956;GO:0008233;GO:0008236;GO:0016020;GO:0016787;GO:0030449;GO:0045087;GO:0070062;GO:0002376;GO:0003674;GO:0005575;GO:0005576;GO:0006810;GO:0006950;GO:0008150;GO:0008233;GO:0016192;	K01333	veNOG06277	E	ENSGALG00000012126	CFI	complement factor I precursor [Source:RefSeqpeptide;Acc:NP_001258947]	1.68912e-10	0.385985	161.021		c115358_g1_i1	1921	GO:0004497;GO:0005506;GO:0016491;GO:0016705;GO:0020037;GO:0046872;GO:0055114;GO:0003674;GO:0008150;GO:0016491;GO:0043167;	K17854	veNOG03418	Q	ENSGALG00000022812	-	Uncharacterized protein[Source:UniProtKB/TrEMBL;Acc:E1BY32]	4.20897e-17	0.049011	152.766
c98371_g2_i1	2723	GO:0000122;GO:0001046;GO:0001541;GO:0001764;GO:0003677;GO:0003677;GO:0003700;GO:0003707;GO:0004879;GO:0005496;GO:0005515;GO:0005515;GO:0005634;GO:0005634;GO:0005737;GO:0005739;GO:0006351;GO:0006355;GO:0007420;GO:0008270;GO:0008285;GO:0008628;GO:0019899;GO:0030284;GO:0030520;GO:0030520;GO:0034056;GO:0042127;GO:0043401;GO:0043565;GO:0046872;GO:0050680;GO:0051091;GO:0060065;GO:0060068;GO:0060740;GO:…	K08551	veNOG05448	K	ENSGALG00000011801	ESR2	Gallus gallus estrogen receptor 2 (ER beta) (ESR2),mRNA. [Source:RefSeq mRNA;Acc:NM_204794]	4.02823e-07	0.410545	9.57826		c110569_g1_i1	5810	GO:0003995;GO:0005739;GO:0005739;GO:0008152;GO:0016491;GO:0016627;GO:0050660;GO:0055114;GO:0070062;GO:0003674;GO:0008150;GO:0016491;GO:0043167;	K09478	veNOG06729	I	ENSGALG00000009656	ACADSB	Gallus gallus acyl-CoA dehydrogenase,short/branched chain (ACADSB), nuclear gene encodingmitochondrial protein, mRNA. [Source:RefSeqmRNA;Acc:NM_001031240]	1.73547e-10	0.382663	34.7892		c310334_g1_i1	1685	GO:0001525;GO:0001525;GO:0001765;GO:0004859;GO:0005262;GO:0005509;GO:0005515;GO:0005515;GO:0005544;GO:0005546;GO:0005576;GO:0005578;GO:0005604;GO:0005615;GO:0005634;GO:0005737;GO:0005765;GO:0005769;GO:0005811;GO:0005886;GO:0006900;GO:0008092;GO:0009986;GO:0016020;GO:0019834;GO:0019897;GO:0030199;GO:0030496;GO:0031340;GO:0031902;GO:0031982;GO:0034704;GO:0035749;GO:0036035;GO:0042383;GO:0042730;GO:…	K17092	veNOG11163	U	ENSGALG00000003770	ANXA2	Gallus gallus annexin A2 (ANXA2), mRNA.[Source:RefSeq mRNA;Acc:NM_205351]	6.17313e-17	11.0933	74.1077
c105965_g1_i1	6616	GO:0004360;GO:0005975;GO:0008152;GO:0016051;GO:0030246;GO:0032922;GO:0070062;GO:0003674;GO:0005975;GO:0008150;GO:0009058;	K00820	veNOG02012	M	ENSGALG00000000085	GFPT1	Gallus gallus glutamine--fructose-6-phosphatetransaminase 1 (GFPT1), mRNA. [Source:RefSeqmRNA;Acc:NM_001030882]	5.11055e-07	0.455654	26.6744		c115273_g1_i1	1367	GO:0000079;GO:0005515;GO:0005634;GO:0007049;GO:0010389;GO:0019901;GO:0051301;GO:0051726;GO:0003674;GO:0005575;GO:0005622;GO:0005623;GO:0005634;GO:0007049;GO:0008150;GO:0019899;GO:0043226;GO:0051301;	K05868	veNOG10309	D	ENSGALG00000025810	CCNB3	Gallus gallus cyclin B3 (CCNB3), mRNA.[Source:RefSeq mRNA;Acc:NM_205239]	2.12243e-10	4.0049	10.8232		c122203_g2_i1	2423	GO:0000166;GO:0001501;GO:0001568;GO:0001570;GO:0001649;GO:0004672;GO:0004713;GO:0004714;GO:0005003;GO:0005515;GO:0005515;GO:0005524;GO:0005886;GO:0005887;GO:0005925;GO:0006468;GO:0007169;GO:0008630;GO:0010591;GO:0014028;GO:0016020;GO:0016021;GO:0016301;GO:0016310;GO:0016477;GO:0016740;GO:0016772;GO:0018108;GO:0021915;GO:0030182;GO:0030216;GO:0030316;GO:0031256;GO:0032863;GO:0033628;GO:0036342;GO:…	K05103	veNOG03326	T	ENSGALG00000023768	EPHA2	Uncharacterized protein[Source:UniProtKB/TrEMBL;Acc:F1NP16]	7.1509e-17	10.5548	22.6728
c107014_g1_i1	5836	-	K06732	veNOG03993	S	ENSGALG00000011882	CDCP1	CUB domain containing protein 1 [Source:HGNCSymbol;Acc:HGNC:24357]	6.81391e-07	0.441657	7.15979		c94312_g1_i1	963	GO:0000777;GO:0005515;GO:0007052;GO:0007059;GO:0031262;	K11550	veNOG14958	S	ENSGALG00000010900	SPC25	Gallus gallus SPC25, NDC80 kinetochore complexcomponent, homolog (S. cerevisiae) (SPC25), mRNA.[Source:RefSeq mRNA;Acc:NM_001277857]	2.48516e-10	5.16613	9.9164		c117373_g1_i1	5465	GO:0005515;GO:0005579;GO:0006955;GO:0006956;GO:0030449;GO:0045087;GO:0002376;GO:0003674;GO:0005575;GO:0005623;GO:0005886;GO:0006950;GO:0008150;GO:0043234;	K03998	veNOG05850	W	ENSGALG00000010853	C8B	complement component 8, beta polypeptide[Source:HGNC Symbol;Acc:HGNC:1353]	9.79266e-17	0.214116	107.842
c117215_g1_i1	5020	GO:0005634;GO:0009055;GO:0015035;GO:0045454;GO:0070062;GO:0003674;GO:0008150;GO:0016491;GO:0042592;	-	veNOG21510	S	ENSGALG00000015877	SH3BGRL2	SH3 domain binding glutamate-rich protein like 2[Source:HGNC Symbol;Acc:HGNC:15567]	6.8985e-07	0.424637	4.76688		c121978_g1_i1	3132	GO:0005739;GO:0005789;GO:0007010;GO:0010866;GO:0010890;GO:0022604;GO:0030176;GO:0034389;GO:0035356;	-	veNOG02534	I	ENSGALG00000026285	FITM2	fat storage-inducing transmembrane protein 2[Source:HGNC Symbol;Acc:HGNC:16135]	2.49095e-10	2.83265	11.8221		c114636_g1_i2	1892	GO:0005215;GO:0005515;GO:0005515;GO:0006810;GO:0007340;GO:0008021;GO:0016020;GO:0016021;GO:0019898;GO:0019905;GO:0030276;GO:0042802;GO:0042803;GO:0046982;GO:0048306;GO:0060478;GO:0097038;GO:0000003;GO:0003674;GO:0005575;GO:0005622;GO:0005623;GO:0005737;GO:0006810;GO:0008150;GO:0016023;GO:0016192;GO:0043226;	-	veNOG07078	U	ENSGALG00000001968	SYT6	synaptotagmin VI [Source:HGNCSymbol;Acc:HGNC:18638]	1.01881e-16	64.9583	2.28889
c70013_g1_i1	1145	GO:0005739;GO:0005759;GO:0016290;GO:0035336;GO:0035965;	K16339	veNOG08981	S	ENSGALG00000026039	THEM5	thioesterase superfamily member 5 [Source:HGNCSymbol;Acc:HGNC:26755]	7.51996e-07	2.19662	172.003		c119678_g3_i1	3373	GO:0003333;GO:0006810;GO:0015171;GO:0016020;GO:0016021;GO:0055085;GO:0003674;GO:0005575;GO:0006810;GO:0008150;GO:0022857;GO:0055085;	K13869	veNOG05087	E	ENSGALG00000012847	-	Uncharacterized protein[Source:UniProtKB/TrEMBL;Acc:F1P296]	3.13795e-10	0.393335	365.835		c99457_g3_i1	1231	GO:0008146;GO:0008152;GO:0003674;GO:0008150;GO:0008146;GO:0008152;GO:0003674;GO:0008150;	-	veNOG12520;veNOG18381	R	ENSGALG00000011287	-	Gallus gallus sulfotransferase (LOC395933), mRNA.[Source:RefSeq mRNA;Acc:NM_205060]	1.18666e-16	0.201398	495.286
c117873_g1_i2	4692	GO:0005515;GO:0005765;	-	veNOG03361	S	ENSGALG00000005596	KIAA1609	Gallus gallus KIAA1609 (KIAA1609), mRNA.[Source:RefSeq mRNA;Acc:NM_001030575]	8.07537e-07	2.80507	4.03814		c120971_g1_i3	10357	GO:0005515;GO:0005515;GO:0005634;GO:0005680;GO:0005737;GO:0008022;GO:0019899;GO:0031145;GO:0031915;GO:0040020;GO:0051488;GO:0090129;GO:0003674;	K03363	veNOG05964	D	ENSGALG00000009971	CDC20	Gallus gallus cell division cycle 20 homolog (S.cerevisiae) (CDC20), mRNA. [Source:RefSeqmRNA;Acc:NM_001006536]	3.42054e-10	2.54845	52.1245		c122623_g3_i4	7925	GO:0002042;GO:0002430;GO:0004621;GO:0004621;GO:0004630;GO:0004630;GO:0005515;GO:0005576;GO:0005578;GO:0005615;GO:0005622;GO:0005765;GO:0006507;GO:0006507;GO:0008285;GO:0008286;GO:0009749;GO:0010595;GO:0016788;GO:0032869;GO:0035690;GO:0043065;GO:0043231;GO:0045919;GO:0051044;GO:0071277;GO:0071397;GO:0071401;GO:0071467;GO:1900076;GO:0003674;GO:0005575;GO:0005576;	K01127	veNOG12996	W	ENSGALG00000012666	GPLD1	glycosylphosphatidylinositol specific phospholipaseD1 [Source:HGNC Symbol;Acc:HGNC:4459]	1.38244e-16	0.183787	11.563
c119876_g1_i1	6627	GO:0001525;GO:0001525;GO:0001569;GO:0001764;GO:0002040;GO:0002042;GO:0005021;GO:0005021;GO:0005515;GO:0005515;GO:0005615;GO:0005769;GO:0005829;GO:0005883;GO:0005886;GO:0005886;GO:0007155;GO:0007411;GO:0007411;GO:0007413;GO:0007507;GO:0008045;GO:0009887;GO:0016020;GO:0016358;GO:0016477;GO:0017154;GO:0017154;GO:0019838;GO:0019838;GO:0021612;GO:0021636;GO:0021637;GO:0021675;GO:0021785;GO:0021828;GO:…	K06724	veNOG02517	T	ENSGALG00000007140	NRP1	Gallus gallus neuropilin 1 (NRP1), mRNA.[Source:RefSeq mRNA;Acc:NM_204782]	8.10001e-07	0.458755	15.334		c65218_g1_i1	643	GO:0045596;GO:0008150;	K04658	veNOG13878	T	ENSGALG00000020723	NOG2	Gallus gallus noggin 2 (NOG2), mRNA. [Source:RefSeqmRNA;Acc:NM_001039604]	3.8812e-10	58.024	40.4727		c96645_g1_i1	2515	GO:0000166;GO:0005515;GO:0005524;GO:0006200;GO:0016020;GO:0016887;GO:0017111;GO:0042803;GO:0046415;GO:0003674;GO:0005575;GO:0008150;GO:0009056;GO:0016887;GO:0034641;GO:0034655;GO:0043167;GO:0044281;	K05681	veNOG09549	Q	ENSGALG00000005792	ABCG2	ATP-binding cassette, sub-family G (WHITE), member2 [Source:HGNC Symbol;Acc:HGNC:74]	1.48111e-16	0.198575	146.983
c123136_g1_i2	6545	GO:0005515;GO:0005777;GO:0016020;GO:0016021;GO:0005575;	K13350	veNOG13960	U	ENSGALG00000003042	PXMP4	peroxisomal membrane protein 4, 24kDa [Source:HGNCSymbol;Acc:HGNC:15920]	8.28352e-07	2.095	41.7562		c166758_g1_i1	692	GO:0005215;GO:0006810;GO:0008289;GO:0003674;GO:0006810;GO:0008150;GO:0008289;	K08753	veNOG19331	I	ENSGALG00000015767	FABP4	Gallus gallus fatty acid binding protein 4,adipocyte (FABP4), mRNA. [Source:RefSeqmRNA;Acc:NM_204290]	6.82147e-10	53.0957	87.8425		c42614_g1_i1	529	GO:0005509;GO:0005509;GO:0005515;GO:0005515;GO:0005615;GO:0005634;GO:0042802;GO:0043123;GO:0044822;GO:0048471;GO:0050786;GO:0070062;GO:0003674;GO:0043167;	-	veNOG23532	R	ENSGALG00000026613	S100A4	S100 calcium binding protein A4 [Source:HGNCSymbol;Acc:HGNC:10494]	1.63653e-16	13.1811	123.328
c115690_g3_i1	6785	GO:0000139;GO:0000166;GO:0004672;GO:0004713;GO:0004714;GO:0004716;GO:0005524;GO:0005634;GO:0005768;GO:0005783;GO:0005789;GO:0005794;GO:0005886;GO:0006468;GO:0007169;GO:0007173;GO:0007611;GO:0010008;GO:0016020;GO:0016021;GO:0016301;GO:0016310;GO:0016740;GO:0016772;GO:0018108;GO:0023014;GO:0031965;GO:0071364;GO:0003674;GO:0004871;GO:0005575;GO:0005622;GO:0005623;GO:0005634;GO:0005635;GO:0005737;GO:…	K04361	veNOG02909	T	ENSGALG00000012363	EGFR	Gallus gallus epidermal growth factor receptor(EGFR), mRNA. [Source:RefSeq mRNA;Acc:NM_205497]	8.65723e-07	0.471799	38.0192		c119099_g4_i4	7413	GO:0001103;GO:0005515;GO:0007288;GO:0008104;GO:0010629;GO:0014824;GO:0021756;GO:0021766;GO:0021987;GO:0030534;GO:0031514;GO:0031514;GO:0033210;GO:0033365;GO:0034464;GO:0034464;GO:0035058;GO:0036064;GO:0038108;GO:0040015;GO:0040018;GO:0042311;GO:0042384;GO:0043001;GO:0044321;GO:0045444;GO:0045494;GO:0048854;GO:0051216;GO:0060271;GO:0060296;GO:0000902;GO:0003674;GO:0005575;GO:0008150;GO:0022607;GO:…	K16747	veNOG04191	U	ENSGALG00000003043	BBS2	Gallus gallus Bardet-Biedl syndrome 2 (BBS2), mRNA.[Source:RefSeq mRNA;Acc:NM_001012777]	8.0991e-10	0.354858	8.75706		c99801_g1_i1	696	GO:0004497;GO:0005506;GO:0016491;GO:0016705;GO:0016712;GO:0020037;GO:0046872;GO:0055114;GO:0003674;GO:0008150;GO:0016491;GO:0043167;	-	veNOG03418	Q	ENSGALG00000016690	-	Uncharacterized protein[Source:UniProtKB/TrEMBL;Acc:F1NFF7]	1.71946e-16	0.0634274	80.6666
c122181_g1_i3	5995	GO:0006629;GO:0006629;GO:0008150;	K12419	veNOG12679	I	ENSGALG00000007770	FADS6	fatty acid desaturase 6 [Source:HGNCSymbol;Acc:HGNC:30459]	8.67398e-07	2.18645	56.2115		c111562_g1_i1	8420	GO:0004322;GO:0005507;GO:0005622;GO:0005886;GO:0006826;GO:0006879;GO:0008198;GO:0016323;GO:0016491;GO:0055114;GO:0003674;GO:0005575;GO:0005623;GO:0005886;GO:0006810;GO:0008150;GO:0016491;GO:0042592;GO:0043167;	K14735	veNOG04699	Q	ENSGALG00000004638	HEPH	hephaestin [Source:HGNC Symbol;Acc:HGNC:4866]"	1.00597e-09	2.74498	28.9563		c123703_g7_i3	4932	GO:0004866;GO:0010951;GO:0030414;GO:0052548;GO:0070062;GO:0003674;GO:0008150;GO:0030234;	-	veNOG06233	O	ENSGALG00000019254	A2ML1	alpha-2-macroglobulin-like 1 [Source:HGNCSymbol;Acc:HGNC:23336]	1.86746e-16	0.214176	63.8741
c119425_g1_i7	9234	GO:0005515;GO:0008092;GO:0017124;GO:0030018;GO:0030018;GO:0031674;GO:0031674;GO:0045214;GO:0051371;GO:0003674;	-	veNOG10687	Z	ENSGALG00000003925	MYPN	myopalladin [Source:HGNC Symbol;Acc:HGNC:23246]"	9.40157e-07	17.687	5.60266		c111411_g1_i1	3341	GO:0000166;GO:0003677;GO:0003678;GO:0004386;GO:0005515;GO:0005524;GO:0005634;GO:0005634;GO:0005634;GO:0005737;GO:0005813;GO:0006260;GO:0006270;GO:0015979;GO:0015995;GO:0016020;GO:0016787;GO:0016851;GO:0017111;GO:0032508;GO:0042555;GO:0043231;GO:0048471;GO:0003674;GO:0003677;GO:0004386;GO:0005575;GO:0005622;GO:0005623;GO:0005634;GO:0006259;GO:0008150;GO:0009058;GO:0015979;GO:0016874;GO:0034641;GO:…	K02541	veNOG11616	L	ENSGALG00000016676	MCM3	Gallus gallus minichromosome maintenance complexcomponent 3 (MCM3), mRNA. [Source:RefSeqmRNA;Acc:NM_001006421]	1.12257e-09	3.56768	5.48584		c120524_g6_i1	1570	GO:0008270;GO:0016491;GO:0016747;GO:0046872;GO:0055114;GO:0003674;GO:0008150;GO:0016491;GO:0016746;GO:0043167;GO:0008270;GO:0016491;GO:0016747;GO:0046872;GO:0055114;GO:0003674;GO:0008150;GO:0016491;GO:0016746;GO:0043167;GO:0008270;GO:0016491;GO:0046872;GO:0055114;GO:0003674;GO:0008150;GO:0016491;GO:0043167;	-	veNOG02419	Q	ENSGALG00000020160	ADH6	Gallus gallus alcohol dehydrogenase 6 (class V)(ADH6), mRNA. [Source:RefSeq mRNA;Acc:NM_205092]	2.78573e-16	0.0748741	223.369
c120959_g1_i7	5108	GO:0005509;GO:0005515;GO:0003674;GO:0043167;	-	veNOG08155	R	ENSGALG00000004365	WDR66	WD repeat domain 66 [Source:HGNCSymbol;Acc:HGNC:28506]	9.45003e-07	2.38645	4.75583		c120235_g4_i2	3421	GO:0006956;GO:0030449;GO:0045087;GO:0002376;GO:0006950;GO:0008150;	K04004	veNOG10680	R	ENSGALG00000002431	-	Uncharacterized protein[Source:UniProtKB/TrEMBL;Acc:E1C7P4]	1.13483e-09	0.405326	582.156		c122822_g1_i2	8177	GO:0000166;GO:0004008;GO:0005507;GO:0005515;GO:0005524;GO:0005524;GO:0005770;GO:0005802;GO:0005802;GO:0006812;GO:0006825;GO:0006825;GO:0006825;GO:0006878;GO:0006882;GO:0008152;GO:0015677;GO:0015680;GO:0016020;GO:0016020;GO:0016021;GO:0016023;GO:0016323;GO:0016787;GO:0019829;GO:0030001;GO:0043682;GO:0046688;GO:0046872;GO:0048471;GO:0051208;GO:0060003;GO:0003674;GO:0005575;GO:0006810;GO:0008150;GO:…	K17686	veNOG04481	P	ENSGALG00000017021	ATP7B	ATPase, Cu++ transporting, beta polypeptide[Source:HGNC Symbol;Acc:HGNC:870]	3.30999e-16	0.205362	26.1105
c123078_g2_i1	767	GO:0005515;	-	veNOG19213	S	ENSGALG00000022440	EVA1B	eva-1 homolog B (C. elegans) [Source:HGNCSymbol;Acc:HGNC:25558]	1.02737e-06	0.444267	30.2524		c93010_g1_i2	1827	GO:0016020;GO:0016021;GO:0005575;	-	veNOG15493	V	ENSGALG00000011484	CMTM8	Gallus gallus CKLF-like MARVEL transmembrane domaincontaining 8 (CMTM8), mRNA. [Source:RefSeqmRNA;Acc:NM_001199703]	1.33938e-09	5.45859	6.21131		c113288_g2_i2	7111	GO:0003951;GO:0005739;GO:0005739;GO:0006741;GO:0008152;GO:0016310;GO:0019674;GO:0019674;GO:0042803;GO:0003674;GO:0008150;GO:0009058;GO:0016301;GO:0034641;GO:0044281;GO:0051186;	-	veNOG09123	R	ENSGALG00000003558	NADK2	NAD kinase 2, mitochondrial [Source:HGNCSymbol;Acc:HGNC:26404]	3.71856e-16	0.211821	112.662
c109660_g1_i9	5159	GO:0004872;GO:0005515;GO:0005515;GO:0007275;GO:0014911;GO:0014912;GO:0016020;GO:0016021;GO:0021591;GO:0021591;GO:0030215;GO:0003674;GO:0005575;GO:0008150;GO:0048856;	K06842	veNOG07107	T	ENSGALG00000004844	SEMA6D	sema domain, transmembrane domain (TM), andcytoplasmic domain, (semaphorin) 6D [Source:HGNCSymbol;Acc:HGNC:16770]	1.05772e-06	0.434122	5.78094		c122211_g1_i2	7393	GO:0000165;GO:0000166;GO:0004672;GO:0004674;GO:0004707;GO:0004713;GO:0005524;GO:0006468;GO:0007049;GO:0016301;GO:0016310;GO:0016740;GO:0016772;GO:0003674;GO:0004871;GO:0006464;GO:0007049;GO:0007165;GO:0008150;GO:0016301;GO:0043167;GO:0000166;GO:0004672;GO:0004674;GO:0004707;GO:0004707;GO:0004713;GO:0005515;GO:0005515;GO:0005524;GO:0005634;GO:0005737;GO:0006468;GO:0006468;GO:0016772;GO:0019901;GO:…	K06855	veNOG06092	T	ENSGALG00000004690	MAPK6	Gallus gallus mitogen-activated protein kinase 6(MAPK6), mRNA. [Source:RefSeq mRNA;Acc:NM_001030549]	1.51418e-09	2.46394	46.9859		c118423_g1_i1	3098	GO:0004657;GO:0005739;GO:0005743;GO:0006537;GO:0006562;GO:0055114;GO:0003674;GO:0006520;GO:0008150;GO:0009056;GO:0009058;GO:0016491;GO:0044281;	K00318	veNOG00708	E	ENSGALG00000007728	-	Uncharacterized protein[Source:UniProtKB/TrEMBL;Acc:F1NRZ9]	5.04772e-16	5.3774	19.6354
c114199_g2_i2	3741	GO:0000122;GO:0003062;GO:0003677;GO:0003682;GO:0003700;GO:0005515;GO:0005515;GO:0005515;GO:0005634;GO:0005634;GO:0005737;GO:0005783;GO:0006355;GO:0007623;GO:0008286;GO:0008610;GO:0009267;GO:0009749;GO:0010867;GO:0016020;GO:0019217;GO:0019901;GO:0031065;GO:0032810;GO:0043565;GO:0044212;GO:0045542;GO:0045893;GO:0045944;GO:0045944;GO:0046676;GO:0046983;GO:0050796;GO:0003674;	K07197	veNOG00436	K	ENSGALG00000027188	SREBP-1	Gallus gallus sterol regulatory element bindingtranscription factor 1 (SREBF1), mRNA. [Source:RefSeqmRNA;Acc:NM_204126]	1.08279e-06	2.14893	104.481		c106079_g1_i3	4419	GO:0003824;GO:0004252;GO:0005515;GO:0005576;GO:0006508;GO:0007596;GO:0008233;GO:0008236;GO:0016787;GO:0003674;GO:0005575;GO:0005576;GO:0006950;GO:0008150;GO:0008233;	K01324	veNOG06386	E	ENSGALG00000013571	-	Uncharacterized protein[Source:UniProtKB/TrEMBL;Acc:F1NUN5]	1.85884e-09	0.385649	16.4247		c60837_g1_i1	738	GO:0001726;GO:0005509;GO:0005515;GO:0005615;GO:0005634;GO:0005737;GO:0005737;GO:0042127;GO:0042803;GO:0044548;GO:0046872;GO:0048306;GO:0048306;GO:0070062;GO:0003674;GO:0008150;GO:0043167;	-	veNOG23531	R	ENSGALG00000009163	S100A11	Gallus gallus S100 calcium binding protein A11(S100A11), mRNA. [Source:RefSeq mRNA;Acc:NM_205166]	5.45758e-16	9.54237	166.968
c119321_g1_i7	10429	GO:0001933;GO:0001934;GO:0005739;GO:0010762;GO:0014068;GO:0031625;GO:0031932;GO:0038203;GO:0038203;	-	veNOG15776	S	ENSGALG00000007920	PRR5L	proline rich 5 like [Source:HGNCSymbol;Acc:HGNC:25878]	1.13135e-06	5.85607	4.17828		c121152_g2_i1	3221	GO:0005515;GO:0005515;GO:0006479;GO:0006974;GO:0008285;GO:0008306;GO:0009952;GO:0017148;GO:0021542;GO:0021954;GO:0031175;GO:0035914;GO:0060213;GO:0070062;GO:2000178;	K14443	KOG4006;veNOG09217	TK	ENSGALG00000026858	BTG2	BTG family, member 2 [Source:HGNCSymbol;Acc:HGNC:1131]	2.02283e-09	3.5429	69.0468		c121927_g1_i1	3181	GO:0004871;GO:0004930;GO:0007165;GO:0007186;GO:0007200;GO:0016021;GO:0035589;GO:0042312;GO:0045028;GO:0070257;GO:0070257;GO:0003674;GO:0004871;GO:0005575;GO:0007165;GO:0008150;	K04269	veNOG13107	T	ENSGALG00000017328	P2RY2	purinergic receptor P2Y, G-protein coupled, 2[Source:HGNC Symbol;Acc:HGNC:8541]	6.76184e-16	5.45562	9.51099
c95313_g1_i1	2202	GO:0003824;GO:0004056;GO:0004333;GO:0042450;GO:0003674;GO:0006520;GO:0008150;GO:0009058;GO:0016829;GO:0044281;	K01755	veNOG13280	E	ENSGALG00000002576	CRYD2	Gallus gallus argininosuccinate lyase (ASL2), mRNA.[Source:RefSeq mRNA;Acc:NM_001030714]	1.14792e-06	2.44837	44.9523		c123831_g2_i1	5027	GO:0005737;GO:0008168;GO:0008171;GO:0016740;GO:0032259;GO:0003674;GO:0005575;GO:0005622;GO:0005623;GO:0005737;GO:0008150;GO:0008168;	-	veNOG02486	D	ENSGALG00000016689	ASMTL	acetylserotonin O-methyltransferase-like[Source:HGNC Symbol;Acc:HGNC:751]	2.03803e-09	0.406182	39.0233		c116069_g3_i1	5706	GO:0005515;GO:0005737;GO:0007015;GO:0007507;GO:0008092;GO:0008270;GO:0008307;GO:0015629;GO:0046872;GO:0003674;GO:0043167;	-	opiNOG12107;veNOG05167	ZT	ENSAPLG00000009922	PDLIM3	PDZ and LIM domain 3 [Source:HGNCSymbol;Acc:HGNC:20767]	9.09401e-16	5.51134	5.31346
c122211_g1_i2	7393	GO:0000165;GO:0000166;GO:0004672;GO:0004674;GO:0004707;GO:0004713;GO:0005524;GO:0006468;GO:0007049;GO:0016301;GO:0016310;GO:0016740;GO:0016772;GO:0003674;GO:0004871;GO:0006464;GO:0007049;GO:0007165;GO:0008150;GO:0016301;GO:0043167;GO:0000166;GO:0004672;GO:0004674;GO:0004707;GO:0004707;GO:0004713;GO:0005515;GO:0005515;GO:0005524;GO:0005634;GO:0005737;GO:0006468;GO:0006468;GO:0016772;GO:0019901;GO:…	K06855	veNOG06092	T	ENSGALG00000004690	MAPK6	Gallus gallus mitogen-activated protein kinase 6(MAPK6), mRNA. [Source:RefSeq mRNA;Acc:NM_001030549]	1.349e-06	3.0615	46.9859		c122626_g1_i8	4314	GO:0003677;GO:0003700;GO:0003707;GO:0004879;GO:0005634;GO:0006351;GO:0006355;GO:0008270;GO:0030522;GO:0043401;GO:0043565;GO:0046872;GO:0001071;GO:0003674;GO:0003677;GO:0004871;GO:0005575;GO:0005622;GO:0005623;GO:0005634;GO:0007165;GO:0008150;GO:0009058;GO:0034641;GO:0043167;GO:0043226;	K08533	veNOG13450	T	ENSGALG00000001035	-	Uncharacterized protein[Source:UniProtKB/TrEMBL;Acc:F1P101]	2.08162e-09	5.00695	15.1986		c111587_g2_i1	5744	GO:0005515;GO:0005634;GO:0005737;GO:0005811;GO:0005829;GO:0006654;GO:0010891;GO:0010898;GO:0016787;GO:0042171;GO:0043231;GO:0051006;GO:0003674;	K13699	veNOG05269	R	ENSGALG00000011510	ABHD5	Gallus gallus abhydrolase domain containing 5(ABHD5), transcript variant 1, mRNA. [Source:RefSeqmRNA;Acc:NM_001278145]	1.04448e-15	0.153203	187.966
c117916_g4_i4	4196	GO:0005515;GO:0005737;GO:0010499;GO:0016567;GO:0017148;GO:0031463;GO:0003674;	K10462	veNOG02842	T	ENSGALG00000014930	ENC1	ectodermal-neural cortex 1 (with BTB domain)[Source:HGNC Symbol;Acc:HGNC:3345]	1.36189e-06	8.68663	42.4421		c123159_g2_i2	5038	GO:0003333;GO:0006810;GO:0015171;GO:0016020;GO:0016021;GO:0055085;GO:0003674;GO:0005575;GO:0006810;GO:0008150;GO:0022857;GO:0055085;	K13866	veNOG05997	E	ENSGALG00000002204	SLC7A4	solute carrier family 7, member 4 [Source:HGNCSymbol;Acc:HGNC:11062]	2.26239e-09	2.71188	6.93757		c77968_g1_i1	4821	GO:0005615;GO:0070062;GO:0005575;GO:0005576;GO:0005615;	K03912	veNOG03483	V	ENSGALG00000001396	SERPIND1	serpin peptidase inhibitor, clade D (heparincofactor), member 1 [Source:HGNC Symbol;Acc:HGNC:4838]	1.10093e-15	0.217133	259.835
c117057_g1_i1	2143	GO:0000287;GO:0000287;GO:0004450;GO:0004450;GO:0005102;GO:0005737;GO:0005739;GO:0005777;GO:0005829;GO:0005829;GO:0006102;GO:0006103;GO:0006749;GO:0006979;GO:0016491;GO:0016616;GO:0042803;GO:0046872;GO:0051287;GO:0055114;GO:0070062;GO:0003674;GO:0008150;GO:0016491;GO:0043167;GO:0044281;	K00031	veNOG05131	C	ENSGALG00000008818	IDH1	isocitrate dehydrogenase 1 (NADP+), soluble[Source:HGNC Symbol;Acc:HGNC:5382]	1.42286e-06	0.329052	253.735		c65550_g1_i1	2631	GO:0006637;GO:0016790;GO:0003674;GO:0006790;GO:0008150;GO:0051186;	K01068	veNOG00534	I	ENSGALG00000009292	-	Uncharacterized protein[Source:UniProtKB/TrEMBL;Acc:F1P3G4]	2.3031e-09	3.58656	40.9291		c94290_g1_i1	1540	GO:0031666;GO:0031666;	-	veNOG20030	R	ENSGALG00000012801	LY86	Gallus gallus lymphocyte antigen 86 (LY86), mRNA.[Source:RefSeq mRNA;Acc:NM_001004399]	1.44588e-15	5.7692	14.4597
c122991_g1_i2	9461	GO:0000118;GO:0000122;GO:0000122;GO:0003007;GO:0003677;GO:0003677;GO:0003682;GO:0003682;GO:0003714;GO:0003714;GO:0005112;GO:0005515;GO:0005515;GO:0005634;GO:0005634;GO:0016020;GO:0016363;GO:0016604;GO:0016604;GO:0017053;GO:0021537;GO:0021846;GO:0030900;GO:0042593;GO:0042826;GO:0043565;GO:0045599;GO:0045892;GO:0047485;GO:0050872;GO:0060509;GO:0072365;GO:0003674;GO:0003677;GO:0005575;GO:0005622;GO:…	K06065	veNOG03686	K	ENSGALG00000003120	NCOR2	nuclear receptor corepressor 2 [Source:HGNCSymbol;Acc:HGNC:7673]	1.48551e-06	2.13967	39.3627		c112476_g1_i1	2875	GO:0004872;GO:0005178;GO:0005515;GO:0005925;GO:0007155;GO:0007229;GO:0007275;GO:0008305;GO:0016020;GO:0016021;GO:0031252;GO:0043235;GO:0070062;GO:0003674;GO:0005575;GO:0005623;GO:0005886;GO:0007155;GO:0007165;GO:0008150;GO:0043234;	K06588	veNOG04473	W	ENSGALG00000011778	ITGB5	Gallus gallus integrin, beta 5 (ITGB5), mRNA.[Source:RefSeq mRNA;Acc:NM_204483]	2.48557e-09	2.47582	103.564		c119497_g8_i1	3130	GO:0005319;GO:0005548;GO:0005615;GO:0006641;GO:0006869;GO:0008203;GO:0008289;GO:0010874;GO:0015485;GO:0015914;GO:0017127;GO:0017129;GO:0030301;GO:0031210;GO:0031982;GO:0034364;GO:0034372;GO:0034374;GO:0034375;GO:0042632;GO:0043691;GO:0046470;GO:0055088;GO:0055091;GO:0070062;GO:0070328;GO:0003674;GO:0005575;GO:0005576;GO:0005615;GO:0006810;GO:0008150;GO:0008289;	K16835	veNOG00828	V	ENSGALG00000001234	CETP	Gallus gallus cholesteryl ester transfer protein,plasma (CETP), mRNA. [Source:RefSeqmRNA;Acc:NM_001034814]	1.86632e-15	0.196738	55.3165
c100933_g1_i3	5603	GO:0000578;GO:0001726;GO:0001757;GO:0001843;GO:0001889;GO:0003779;GO:0003785;GO:0005515;GO:0005884;GO:0005938;GO:0016020;GO:0030041;GO:0030424;GO:0030425;GO:0030903;GO:0033504;GO:0043025;GO:0044294;GO:0044295;GO:0048471;GO:0048565;GO:0048669;GO:0051639;GO:1900006;GO:0003674;GO:0008092;	K18623	veNOG07266;veNOG34265	Z	ENSGALG00000013102	COBL	cordon-bleu WH2 repeat protein [Source:HGNCSymbol;Acc:HGNC:22199]	1.52368e-06	0.454828	7.2594		c91821_g1_i1	1880	GO:0005886;	-	veNOG07725	S	ENSGALG00000011341	UNC93A	unc-93 homolog A (C. elegans) [Source:HGNCSymbol;Acc:HGNC:12570]	2.54374e-09	0.265118	9.86842		c102465_g2_i2	2809	GO:0000166;GO:0000287;GO:0004749;GO:0005524;GO:0006015;GO:0009116;GO:0009156;GO:0009165;GO:0016301;GO:0016310;GO:0016740;GO:0042803;GO:0044249;GO:0046872;GO:0070062;GO:0003674;GO:0008150;GO:0009058;GO:0016301;GO:0034641;GO:0043167;GO:0044281;	K00948	opiNOG02509;veNOG04789	F	ENSGALG00000016592	PRPS2	Gallus gallus phosphoribosyl pyrophosphatesynthetase 2 (PRPS2), mRNA. [Source:RefSeqmRNA;Acc:NM_001006264]	2.13349e-15	0.180099	524.521
c106499_g1_i1	3084	GO:0000166;GO:0004066;GO:0005524;GO:0006529;GO:0008152;GO:0008652;GO:0016874;GO:0042149;GO:0043066;GO:0045931;GO:0070981;GO:0003674;GO:0006520;GO:0008150;GO:0009058;GO:0016874;GO:0034641;GO:0043167;GO:0044281;	K01953	veNOG08983	E	ENSGALG00000009748	ASNS	Gallus gallus asparagine synthetase (glutamine-hydrolyzing) (ASNS), mRNA. [Source:RefSeqmRNA;Acc:NM_001030977]	1.62226e-06	3.4236	7.63468		c124212_g3_i1	6549	GO:0003723;GO:0004000;GO:0006396;GO:0008033;GO:0008251;GO:0003674;GO:0003723;GO:0008150;GO:0016810;GO:0034641;	K15440	veNOG00984	A	ENSGALG00000000908	ADAT1	Gallus gallus adenosine deaminase, tRNA-specific 1(ADAT1), mRNA. [Source:RefSeq mRNA;Acc:NM_001012779]	2.7855e-09	0.406812	19.1468		c29962_g1_i2	1303	GO:0008152;GO:0016787;GO:0003674;GO:0008150;	-	COG2272;veNOG00175;veNOG27936	IR	ENSGALG00000021087	-	Uncharacterized protein[Source:UniProtKB/TrEMBL;Acc:E1BYN1]	2.15016e-15	0.233778	139.834
c55406_g1_i3	1706	GO:0000185;GO:0000186;GO:0005515;GO:0005515;GO:0005634;GO:0005737;GO:0006469;GO:0006950;GO:0043065;GO:0046330;GO:0051726;GO:0051726;GO:1900745;GO:0005575;GO:0005622;GO:0005623;GO:0005634;GO:0006950;GO:0008150;GO:0043226;	K04402	opiNOG24691;veNOG06409	DL	ENSGALG00000028005	GADD45	Gallus gallus growth arrest and DNA-damage-inducible, beta (GADD45B), mRNA. [Source:RefSeqmRNA;Acc:NM_001044666]	1.72429e-06	4.70512	313.15		c99469_g1_i3	3269	GO:0000381;GO:0043484;GO:0044822;GO:0046872;GO:0003674;GO:0043167;GO:0046872;GO:0003674;GO:0043167;GO:0046872;GO:0003674;GO:0043167;GO:0046872;GO:0003674;GO:0043167;GO:0046872;GO:0003674;GO:0043167;GO:0046872;GO:0003674;GO:0043167;	K14943	veNOG01056	A	ENSGALG00000016890	MBNL2	Gallus gallus muscleblind-like 2 (Drosophila)(MBNL2), transcript variant 6, mRNA. [Source:RefSeqmRNA;Acc:NM_001163375]	3.63169e-09	0.340987	5.19222		c96819_g1_i1	1441	GO:0000166;GO:0003824;GO:0005515;GO:0005515;GO:0005524;GO:0005739;GO:0016301;GO:0016310;GO:0016740;GO:0016772;GO:0021762;GO:0070062;GO:0003674;GO:0008150;GO:0016301;GO:0043167;	K00933	veNOG09557	C	ENSGALG00000011511	CKB	creatine kinase B-type [Source:RefSeqpeptide;Acc:NP_990641]	2.23e-15	7.97519	62.1965
c117360_g1_i2	5552	GO:0001568;GO:0001570;GO:0001938;GO:0005112;GO:0005509;GO:0005515;GO:0005576;GO:0005615;GO:0030336;GO:0045746;GO:0003674;GO:0043167;	-	veNOG00350;veNOG07167	TI	ENSGALG00000002420	EGFL7	EGF-like-domain, multiple 7 [Source:HGNCSymbol;Acc:HGNC:20594]	1.77294e-06	2.10136	135.667		c70261_g1_i1	5873	GO:0001968;GO:0005539;GO:0005604;GO:0005614;GO:0008201;GO:0010811;GO:0030198;GO:0031012;	-	veNOG11533	S	ENSGALG00000015193	CCDC80	coiled-coil domain-containing protein 80 precursor[Source:RefSeq peptide;Acc:NP_989762]	3.94216e-09	6.30028	4.35784		c266378_g1_i1	470	GO:0001765;GO:0005509;GO:0005515;GO:0005515;GO:0006900;GO:0019897;GO:0032855;GO:0042803;GO:0044325;GO:0045121;GO:0051099;GO:0051290;GO:0051496;GO:0051894;GO:0070062;GO:0071229;GO:0090002;GO:1900026;GO:0003674;GO:0043167;	K17274	NOG147834;veNOG21590	TR	ENSGALG00000028774	S100A10	Gallus gallus S100 calcium binding protein A10(S100A10), mRNA. [Source:RefSeq mRNA;Acc:NM_205506]	2.30862e-15	4.70381	122.182
c65827_g1_i1	7990	GO:0003824;GO:0004421;GO:0005634;GO:0005737;GO:0005886;GO:0008152;GO:0008299;GO:0003674;GO:0006629;GO:0008150;GO:0009058;GO:0016746;	K01641	veNOG08752	I	ENSGALG00000014862	HMGCS1	Gallus gallus 3-hydroxy-3-methylglutaryl-CoAsynthase 1 (soluble) (HMGCS1), mRNA. [Source:RefSeqmRNA;Acc:NM_205411]	1.82973e-06	0.155233	274.225		c82534_g1_i2	1275	GO:0009887;GO:0010468;GO:0030334;GO:0045995;GO:0070873;	-	veNOG19830	T	ENSGALG00000006447	PHLDA2	Gallus gallus pleckstrin homology-like domain,family A, member 2 (PHLDA2), mRNA. [Source:RefSeqmRNA;Acc:NM_001199595]	4.01713e-09	5.51307	108.668		c114856_g7_i1	2714	GO:0003824;GO:0003937;GO:0004643;GO:0005739;GO:0006164;GO:0016020;GO:0016787;GO:0042803;GO:0070062;GO:0003674;GO:0008150;GO:0009058;GO:0016810;GO:0034641;GO:0044281;	K00602	veNOG08501	F	ENSGALG00000003570	PURH	Gallus gallus 5-aminoimidazole-4-carboxamideribonucleotide formyltransferase/IMP cyclohydrolase(ATIC), mRNA. [Source:RefSeq mRNA;Acc:NM_205178]	2.48506e-15	0.239441	775.487
c106369_g1_i1	2543	GO:0005737;GO:0005739;GO:0005758;GO:0008152;GO:0015068;GO:0016813;GO:0070062;GO:0003674;GO:0005575;GO:0005622;GO:0005623;GO:0005737;GO:0008150;GO:0016810;	K00613	veNOG00718	E	ENSGALG00000023435	GATM	Gallus gallus glycine amidinotransferase (L-arginine:glycine amidinotransferase) (GATM), nuclear geneencoding mitochondrial protein, mRNA. [Source:RefSeqmRNA;Acc:NM_204745]	1.94068e-06	2.06617	620.477		c101263_g1_i1	2386	GO:0005576;GO:0005576;GO:0005615;GO:0005615;GO:0005615;GO:0016525;GO:0031012;GO:0050769;GO:0060770;GO:0070062;GO:0005575;GO:0005576;GO:0005615;	-	veNOG01374	V	ENSGALG00000003015	SERPINF1	Gallus gallus serpin peptidase inhibitor, clade F(alpha-2 antiplasmin, pigment epithelium derived factor),member 1 (SERPINF1), mRNA. [Source:RefSeqmRNA;Acc:NM_001257289]	4.05754e-09	0.303683	409.361		c115678_g3_i1	5692	GO:0001666;GO:0003779;GO:0005216;GO:0005249;GO:0005267;GO:0005515;GO:0005901;GO:0006810;GO:0006811;GO:0006813;GO:0006970;GO:0008076;GO:0015269;GO:0016020;GO:0016021;GO:0016324;GO:0030007;GO:0034465;GO:0042391;GO:0043065;GO:0045794;GO:0051592;GO:0055085;GO:0060072;GO:0060073;GO:0060083;GO:0070062;GO:0071805;GO:0003674;GO:0005575;GO:0006810;GO:0008150;GO:0022857;GO:0055085;GO:0005216;GO:0005267;GO:…	K04936	veNOG09030	P	ENSGALG00000004980	KCNMA1	calcium-activated potassium channel subunit alpha-1[Source:RefSeq peptide;Acc:NP_989555]	2.79864e-15	5.12525	5.65379
c117716_g1_i1	2018	-	-	veNOG22385	S	ENSGALG00000021231	C10ORF57	transmembrane protein C10orf57 homolog[Source:RefSeq peptide;Acc:NP_001186452]	2.06436e-06	3.55287	56.2968		c81077_g1_i1	714	GO:0004842;GO:0005515;GO:0005680;GO:0006511;GO:0008054;GO:0010458;GO:0010994;GO:0016567;GO:0016874;GO:0016881;GO:0031145;GO:0031536;GO:0070936;GO:0070979;GO:0003674;GO:0016874;	K06688	veNOG06118	O	ENSGALG00000026380	UBE2C	ubiquitin-conjugating enzyme E2C [Source:HGNCSymbol;Acc:HGNC:15937]	4.15109e-09	3.96751	23.9304		c115433_g1_i1	5629	GO:0005515;GO:0005634;GO:0003674;	-	veNOG06337	T	ENSGALG00000011663	FNDC1	fibronectin type III domain containing 1[Source:HGNC Symbol;Acc:HGNC:21184]	3.37322e-15	12.6747	6.2572
c104000_g1_i1	1958	-	-	veNOG11221	S	ENSGALG00000010382	C3H6ORF154	Gallus gallus chromosome 3 open reading frame,human C6orf154 (C3H6ORF154), mRNA. [Source:RefSeqmRNA;Acc:NM_001277634]	2.09959e-06	2.48163	5.10313		c123689_g1_i1	1377	GO:0005515;GO:0005737;GO:0003674;	-	veNOG02262	R	ENSGALG00000012241	KLHDC1	kelch domain containing 1 [Source:HGNCSymbol;Acc:HGNC:19836]	4.16951e-09	0.346607	13.8736		c84419_g1_i1	2426	GO:0002684;GO:0005215;GO:0005737;GO:0005886;GO:0005886;GO:0005911;GO:0005911;GO:0006810;GO:0015254;GO:0015793;GO:0015840;GO:0016020;GO:0016021;GO:0016323;GO:0032526;GO:0070295;GO:0003674;GO:0005575;GO:0006810;GO:0008150;	K09876	veNOG00091	G	ENSGALG00000002452	AQP3	aquaporin 3 (Gill blood group) [Source:HGNCSymbol;Acc:HGNC:636]	3.45754e-15	0.203207	20.0591
c120727_g1_i1	5010	GO:0004497;GO:0005506;GO:0016491;GO:0016705;GO:0020037;GO:0046872;GO:0055114;GO:0003674;GO:0008150;GO:0016491;GO:0043167;	K05917	veNOG07756	Q	ENSGALG00000009365	CYP51A1	Gallus gallus cytochrome P450, family 51, subfamilyA, polypeptide 1 (CYP51A1), mRNA. [Source:RefSeqmRNA;Acc:NM_001048077]	2.11617e-06	0.480326	43.4478		c82126_g2_i1	1954	GO:0001887;GO:0005615;GO:0007420;GO:0007626;GO:0008430;GO:0008430;GO:0009791;GO:0019953;GO:0040007;GO:0070062;GO:0003674;	-	veNOG02736	R	ENSGALG00000014857	SEPP1	Gallus gallus selenoprotein P, plasma, 1 (SEPP1),mRNA. [Source:RefSeq mRNA;Acc:NM_001031609]	4.54164e-09	0.420325	1098.98		c95216_g1_i1	2360	GO:0004867;GO:0005615;GO:0010951;GO:0003674;GO:0005575;GO:0005576;GO:0005615;GO:0008150;GO:0030234;GO:0004867;GO:0005615;GO:0010951;GO:0003674;GO:0005575;GO:0005576;GO:0005615;GO:0008150;GO:0030234;	K13963	veNOG05060	V	ENSGALG00000012866	SERPINB6	Gallus gallus serpin peptidase inhibitor, clade B(ovalbumin), member 6 (SERPINB6), mRNA. [Source:RefSeqmRNA;Acc:NM_001006377]	4.08151e-15	5.428	10.0162
c107056_g1_i3	3132	GO:0000077;GO:0005730;GO:0006281;GO:0030896;GO:0000228;GO:0005575;GO:0005622;GO:0005623;GO:0005634;GO:0005694;GO:0005730;GO:0006259;GO:0006950;GO:0007049;GO:0008150;GO:0034641;GO:0043226;GO:0043234;	K10903	veNOG09969	DL	ENSGALG00000012450	-	Uncharacterized protein[Source:UniProtKB/TrEMBL;Acc:E1C8I4]	2.30755e-06	2.48959	5.63315		c77968_g1_i1	4821	GO:0005615;GO:0070062;GO:0005575;GO:0005576;GO:0005615;	K03912	veNOG03483	V	ENSGALG00000001396	SERPIND1	serpin peptidase inhibitor, clade D (heparincofactor), member 1 [Source:HGNC Symbol;Acc:HGNC:4838]	5.64062e-09	0.421928	259.835		c92466_g2_i1	15533	GO:0005319;GO:0005488;GO:0005515;GO:0005543;GO:0005737;GO:0005783;GO:0005794;GO:0005886;GO:0006629;GO:0006642;GO:0006869;GO:0007283;GO:0007399;GO:0008201;GO:0008203;GO:0009566;GO:0009615;GO:0009791;GO:0010744;GO:0010884;GO:0010886;GO:0015629;GO:0016042;GO:0017127;GO:0019433;GO:0030301;GO:0030301;GO:0030317;GO:0033344;GO:0034359;GO:0034361;GO:0034362;GO:0034363;GO:0034374;GO:0034383;GO:0035473;GO:…	K14462	veNOG08779	I	ENSGALG00000016491	APOB	Gallus gallus apolipoprotein B (including Ag(x)antigen) (APOB), mRNA. [Source:RefSeqmRNA;Acc:NM_001044633]	4.62022e-15	0.232338	344.695
c107235_g1_i1	5005	GO:0004871;GO:0004930;GO:0007165;GO:0007186;GO:0016021;GO:0030321;GO:0030321;GO:0035589;GO:0045028;GO:0045030;GO:0003674;GO:0004871;GO:0005575;GO:0006810;GO:0007165;GO:0008150;	K04271	veNOG05747;veNOG13107	TI	ENSGALG00000004346	P2RY4	pyrimidinergic receptor P2Y, G-protein coupled, 4[Source:HGNC Symbol;Acc:HGNC:8542]	2.59139e-06	2.19312	135.92		c121027_g3_i1	7571	GO:0005085;GO:0005089;GO:0005488;GO:0005515;GO:0007264;GO:0016020;GO:0017048;GO:0032319;GO:0043547;GO:0003674;GO:0007165;GO:0008150;	-	veNOG00763	T	ENSGALG00000016883	DOCK9	dedicator of cytokinesis 9 [Source:HGNCSymbol;Acc:HGNC:14132]	5.75127e-09	0.386077	4.19658		c90856_g1_i3	4274	GO:0002755;GO:0004888;GO:0005515;GO:0009617;GO:0010628;GO:0016021;GO:0034170;GO:0045087;GO:0046007;GO:0050707;GO:0050710;GO:0050729;GO:0002376;GO:0003674;GO:0004871;GO:0005575;GO:0006950;GO:0007165;GO:0008150;	-	opiNOG16974;veNOG14912	R	ENSGALG00000000818	LRRC32	leucine rich repeat containing 32 [Source:HGNCSymbol;Acc:HGNC:4161]	4.74738e-15	11.6703	2.3245
c107427_g2_i1	6069	GO:0001077;GO:0001525;GO:0001666;GO:0001974;GO:0002027;GO:0003677;GO:0003677;GO:0003677;GO:0003700;GO:0003700;GO:0004871;GO:0005515;GO:0005634;GO:0005634;GO:0005667;GO:0005667;GO:0005667;GO:0005737;GO:0005737;GO:0006351;GO:0006355;GO:0006979;GO:0007005;GO:0007165;GO:0007601;GO:0008134;GO:0008134;GO:0030097;GO:0030154;GO:0030218;GO:0030324;GO:0035035;GO:0042415;GO:0043129;GO:0043565;GO:0043619;GO:…	K09095	veNOG02228	K	ENSGALG00000010005	EPAS1	Gallus gallus endothelial PAS domain protein 1(EPAS1), mRNA. [Source:RefSeq mRNA;Acc:NM_204807]	2.68457e-06	0.255422	287.352		c117109_g1_i1	2472	GO:0000166;GO:0003677;GO:0003678;GO:0004386;GO:0005515;GO:0005524;GO:0005634;GO:0005634;GO:0006260;GO:0006270;GO:0016020;GO:0016787;GO:0032508;GO:0042555;GO:0042555;GO:0003674;GO:0003677;GO:0004386;GO:0005575;GO:0005622;GO:0005623;GO:0005634;GO:0006259;GO:0008150;GO:0009058;GO:0034641;GO:0043167;GO:0043226;GO:0043234;	K02209	veNOG14370	L	ENSGALG00000012546	MCM5	Gallus gallus minichromosome maintenance complexcomponent 5 (MCM5), mRNA. [Source:RefSeqmRNA;Acc:NM_001006243]	5.98774e-09	2.88987	9.3112		c101430_g3_i1	2665	GO:0001948;GO:0003725;GO:0005198;GO:0005198;GO:0005200;GO:0005212;GO:0005515;GO:0005515;GO:0005737;GO:0005737;GO:0005777;GO:0005829;GO:0005882;GO:0005882;GO:0005886;GO:0005886;GO:0008022;GO:0010628;GO:0010977;GO:0014002;GO:0016020;GO:0016192;GO:0031252;GO:0042802;GO:0042995;GO:0043005;GO:0045103;GO:0045109;GO:0045111;GO:0060020;GO:0070062;GO:0070307;GO:0097110;GO:0003674;GO:0005198;GO:0005575;GO:…	K07606	veNOG06217	Z	ENSGALG00000008677	VIMENTIN	Gallus gallus vimentin (VIM), mRNA. [Source:RefSeqmRNA;Acc:NM_001048076]	6.27071e-15	4.80549	69.5449
c119452_g1_i2	4935	GO:0003840;GO:0003840;GO:0005886;GO:0006749;GO:0006954;GO:0019370;GO:0003674;GO:0006520;GO:0006790;GO:0008150;GO:0016746;GO:0034641;GO:0044281;	K18592	veNOG03834	E	ENSGALG00000006501	GGT5	gamma-glutamyltransferase 5 [Source:HGNCSymbol;Acc:HGNC:4260]	2.84143e-06	0.473451	11.4448		c122622_g2_i1	2179	GO:0005739;GO:0070062;	K18399	COG5023;veNOG02905;veNOG17417	ZR	ENSGALG00000012824	BPHL	biphenyl hydrolase-like (serine hydrolase)[Source:HGNC Symbol;Acc:HGNC:1094]	6.57205e-09	2.44164	170.617		c120205_g2_i2	2226	GO:0005515;GO:0042015;GO:0050829;GO:0003674;	K05138	veNOG15879	T	ENSGALG00000004221	IL22RA1	interleukin 22 receptor, alpha 1 [Source:HGNCSymbol;Acc:HGNC:13700]	6.85952e-15	47.0395	5.57022
c123978_g2_i1	3590	GO:0005125;GO:0005164;GO:0005515;GO:0005615;GO:0006955;GO:0016020;GO:0032813;GO:0043065;GO:0043123;GO:0043280;GO:0070062;GO:0090200;GO:2001238;GO:0002376;GO:0003674;GO:0005575;GO:0005576;GO:0005615;GO:0008150;GO:0005125;GO:0005164;GO:0005515;GO:0005615;GO:0006955;GO:0016020;GO:0002376;GO:0003674;GO:0005575;GO:0005576;GO:0005615;GO:0008150;	K04721	veNOG13654	T	ENSGALG00000009179	TNFSF10	Gallus gallus tumor necrosis factor (ligand)superfamily, member 10 (TNFSF10), mRNA. [Source:RefSeqmRNA;Acc:NM_204379]	2.9006e-06	0.477484	29.1978		c103591_g1_i2	8160	GO:0004064;GO:0009058;GO:0009986;GO:0016020;GO:0016020;GO:0016021;GO:0016844;GO:0070062;GO:0003674;GO:0005575;GO:0008150;GO:0009058;GO:0016829;	-	veNOG01304	R	ENSGALG00000008651	APMAP	Gallus gallus chromosome 3 open reading frame,human C20orf3 (C3H20ORF3), mRNA. [Source:RefSeqmRNA;Acc:NM_001006177]	6.8174e-09	0.421998	58.0443		c117060_g2_i4	4111	GO:0001948;GO:0002690;GO:0003824;GO:0004252;GO:0005509;GO:0005515;GO:0005576;GO:0006508;GO:0007596;GO:0007596;GO:0008233;GO:0008236;GO:0010641;GO:0016787;GO:0050927;GO:0051897;GO:0003674;GO:0005575;GO:0005576;GO:0006950;GO:0008150;GO:0008233;GO:0043167;	-	veNOG17379	T	ENSGALG00000016833	F7	Gallus gallus coagulation factor VII (serumprothrombin conversion accelerator) (F7), mRNA.[Source:RefSeq mRNA;Acc:NM_204442]	6.97146e-15	0.176631	40.7271
c123779_g2_i2	7912	GO:0000166;GO:0001894;GO:0003824;GO:0003989;GO:0003989;GO:0004075;GO:0005515;GO:0005515;GO:0005524;GO:0005739;GO:0005829;GO:0006084;GO:0006629;GO:0006633;GO:0006633;GO:0008152;GO:0008716;GO:0016874;GO:0044268;GO:0046872;GO:0051289;GO:0055088;GO:0070062;GO:0003674;GO:0006629;GO:0008150;GO:0009058;GO:0016874;GO:0043167;GO:0044281;	K11262	veNOG03006	I	ENSGALG00000005439	ACACA	Gallus gallus acetyl-CoA carboxylase alpha (ACACA),mRNA. [Source:RefSeq mRNA;Acc:NM_205505]	2.96639e-06	2.06952	401.465		c127190_g1_i1	2204	GO:0005634;GO:0005737;GO:0005925;GO:0008270;GO:0008285;GO:0030054;GO:0042127;GO:0043234;GO:0044822;GO:0046872;GO:0003674;GO:0005575;GO:0005622;GO:0005623;GO:0005737;GO:0008150;GO:0043167;	-	veNOG00309	ZT	ENSGALG00000009398	TES	Gallus gallus testis derived transcript (3 LIMdomains) (TES), mRNA. [Source:RefSeq mRNA;Acc:NM_204623]	7.32084e-09	3.57673	10.288		c126536_g1_i1	1521	-	-	veNOG11200	S	ENSGALG00000005649	TMEM150A	transmembrane protein 150A [Source:HGNCSymbol;Acc:HGNC:24677]	7.47872e-15	5.07263	20.0829
c117367_g1_i2	7147	-	-	-	-	ENSGALG00000009777	-	Uncharacterized protein[Source:UniProtKB/TrEMBL;Acc:E1C4F0]	3.10626e-06	0.472055	6.54543		c92466_g2_i1	15533	GO:0005319;GO:0005488;GO:0005515;GO:0005543;GO:0005737;GO:0005783;GO:0005794;GO:0005886;GO:0006629;GO:0006642;GO:0006869;GO:0007283;GO:0007399;GO:0008201;GO:0008203;GO:0009566;GO:0009615;GO:0009791;GO:0010744;GO:0010884;GO:0010886;GO:0015629;GO:0016042;GO:0017127;GO:0019433;GO:0030301;GO:0030301;GO:0030317;GO:0033344;GO:0034359;GO:0034361;GO:0034362;GO:0034363;GO:0034374;GO:0034383;GO:0035473;GO:…	K14462	veNOG08779	I	ENSGALG00000016491	APOB	Gallus gallus apolipoprotein B (including Ag(x)antigen) (APOB), mRNA. [Source:RefSeqmRNA;Acc:NM_001044633]	7.57234e-09	0.425948	344.695		c118811_g1_i8	3715	GO:0007286;GO:0030719;GO:0033391;GO:0043046;GO:0071546;	K18407	veNOG12671	K	ENSGALG00000004138	TDRD5	tudor domain containing 5 [Source:HGNCSymbol;Acc:HGNC:20614]	8.01356e-15	9.05955	2.23048
c68423_g1_i1	2392	GO:0003830;GO:0006487;GO:0016020;GO:0003674;GO:0005575;GO:0005975;GO:0006464;GO:0008150;GO:0009058;GO:0016757;	K00737	veNOG14600	G	ENSGALG00000012146	MGAT3	beta-1,4-mannosyl-glycoprotein 4-beta-N-acetylglucosaminyltransferase [Source:RefSeqpeptide;Acc:NP_001012711]	3.29812e-06	0.446914	11.7172		c99086_g1_i1	3120	GO:0003676;GO:0003824;GO:0004622;GO:0004622;GO:0005044;GO:0005509;GO:0005615;GO:0006898;GO:0006955;GO:0008152;GO:0008270;GO:0009395;GO:0016787;GO:0030247;GO:0030334;GO:0034638;GO:0034638;GO:0046872;GO:0002376;GO:0003674;GO:0006810;GO:0008150;GO:0016192;GO:0043167;GO:0003676;GO:0003824;GO:0005044;GO:0006898;GO:0006955;GO:0008152;GO:0016787;GO:0030247;GO:0046872;GO:0002376;GO:0003674;GO:0006810;GO:…	K01122	veNOG01516	R	ENSGALG00000016428	ENPP2	Gallus gallus ectonucleotidepyrophosphatase/phosphodiesterase 2 (ENPP2), mRNA.[Source:RefSeq mRNA;Acc:NM_001198662]	7.58079e-09	0.360696	17.6326		c112781_g1_i1	1679	GO:0003333;GO:0005515;GO:0005515;GO:0006810;GO:0015171;GO:0016020;GO:0016021;GO:0022904;GO:0031526;GO:0031526;GO:0055085;GO:0003674;GO:0005575;GO:0006091;GO:0006810;GO:0008150;GO:0022857;GO:0055085;	K13868	veNOG02291	E	ENSGALG00000021158	SLC7A9	Gallus gallus solute carrier family 7(glycoprotein-associated amino acid transporter lightchain, bo,+ system), member 9 (SLC7A9), mRNA.[Source:RefSeq mRNA;Acc:NM_001199133]	8.20051e-15	30.9685	2.15181
c92504_g1_i4	4424	GO:0005515;GO:0005579;GO:0006955;GO:0006956;GO:0030449;GO:0045087;GO:0002376;GO:0003674;GO:0005575;GO:0005623;GO:0005886;GO:0006950;GO:0008150;GO:0043234;	K03995	veNOG14852	W	ENSGALG00000014840	C6	Gallus gallus complement component 6 (C6), mRNA.[Source:RefSeq mRNA;Acc:NM_001144849]	3.31083e-06	0.464876	382.309		c67683_g1_i1	3046	GO:0016021;GO:0019835;GO:0005575;GO:0008150;	K11064	veNOG09391	V	ENSGALG00000003078	MMD	Gallus gallus monocyte to macrophagedifferentiation-associated (MMD), mRNA. [Source:RefSeqmRNA;Acc:NM_001030704]	9.60823e-09	0.216613	79.7147		c110704_g1_i3	13605	GO:0005515;GO:0005581;GO:0005615;GO:0031012;GO:0070062;GO:0003674;GO:0005575;GO:0043234;	K08132	veNOG09307	W	ENSGALG00000015908	COL12A1	Gallus gallus collagen, type XII, alpha 1(COL12A1), mRNA. [Source:RefSeq mRNA;Acc:NM_205021]	9.75144e-15	5.10801	14.4742
c94766_g1_i1	1730	GO:0004618;GO:0005524;GO:0006096;GO:0016301;GO:0016310;GO:0016740;GO:0003674;GO:0005975;GO:0006091;GO:0008150;GO:0009056;GO:0016301;GO:0043167;GO:0044281;	K00927	COG0126;veNOG02821	G	ENSGALG00000007936	PGK1	Gallus gallus phosphoglycerate kinase 1 (PGK1),mRNA. [Source:RefSeq mRNA;Acc:NM_204985]	4.32085e-06	2.0207	690.056		c100613_g1_i2	2579	GO:0004871;GO:0004888;GO:0004930;GO:0005179;GO:0005515;GO:0005515;GO:0005783;GO:0005794;GO:0005886;GO:0007165;GO:0007166;GO:0007186;GO:0007186;GO:0009986;GO:0015056;GO:0016020;GO:0016021;GO:0016525;GO:0043950;GO:0043951;GO:0071376;GO:0003674;GO:0004871;GO:0005575;GO:0005623;GO:0005886;GO:0007165;GO:0008150;	K04579	veNOG03831	T	ENSGALG00000005657	CRHR2	Gallus gallus corticotropin releasing hormonereceptor 2 (CRHR2), mRNA. [Source:RefSeqmRNA;Acc:NM_204454]	1.2033e-08	0.284569	7.75138		c67683_g1_i1	3046	GO:0016021;GO:0019835;GO:0005575;GO:0008150;	K11064	veNOG09391	V	ENSGALG00000003078	MMD	Gallus gallus monocyte to macrophagedifferentiation-associated (MMD), mRNA. [Source:RefSeqmRNA;Acc:NM_001030704]	9.92636e-15	0.221867	79.7147
c105664_g4_i1	1162	GO:0008121;GO:1902600;GO:0003674;GO:0006810;GO:0008150;GO:0016491;GO:0022857;GO:0055085;	K00418	veNOG24956	C	ENSGALG00000007096	-	Uncharacterized protein[Source:UniProtKB/TrEMBL;Acc:F1N828]	4.8006e-06	2.00545	481.632		c121595_g1_i1	2766	GO:0005515;GO:0005777;GO:0005779;GO:0007031;GO:0007165;GO:0016559;GO:0042803;GO:0043234;GO:0044375;GO:0050873;GO:0005575;GO:0005622;GO:0005623;GO:0005737;GO:0005777;GO:0008150;GO:0043226;	K13351	veNOG04521	U	ENSGALG00000006534	PEX11A	peroxisomal biogenesis factor 11 alpha [Source:HGNCSymbol;Acc:HGNC:8852]	1.36446e-08	2.89732	23.5288		c114229_g3_i4	4772	GO:0005201;GO:0005581;GO:0003674;GO:0005198;GO:0005575;GO:0043234;	K17308	opiNOG00028;veNOG06814	W	ENSGALG00000006958	-	Uncharacterized protein[Source:UniProtKB/TrEMBL;Acc:F1NHH4]	1.00195e-14	0.208308	12.2544
c29898_g1_i1	2511	GO:0004616;GO:0005634;GO:0006098;GO:0009051;GO:0016491;GO:0016616;GO:0019322;GO:0050661;GO:0050662;GO:0055114;GO:0070062;GO:0003674;GO:0005975;GO:0008150;GO:0009056;GO:0016491;GO:0034641;GO:0044281;GO:0051186;	K00033	veNOG03492	G	ENSGALG00000002797	PGD	Gallus gallus phosphogluconate dehydrogenase (PGD),mRNA. [Source:RefSeq mRNA;Acc:NM_001006303]	4.92114e-06	2.03622	317.274		c106978_g1_i1	6899	GO:0005515;GO:0005576;GO:0007275;GO:0003674;GO:0005575;GO:0005576;GO:0008150;	-	veNOG05288	W	ENSGALG00000001956	OLFML3	Gallus gallus olfactomedin-like 3 (OLFML3), mRNA.[Source:RefSeq mRNA;Acc:NM_001040018]	1.38011e-08	2.37426	31.4049		c122626_g1_i8	4314	GO:0003677;GO:0003700;GO:0003707;GO:0004879;GO:0005634;GO:0006351;GO:0006355;GO:0008270;GO:0030522;GO:0043401;GO:0043565;GO:0046872;GO:0001071;GO:0003674;GO:0003677;GO:0004871;GO:0005575;GO:0005622;GO:0005623;GO:0005634;GO:0007165;GO:0008150;GO:0009058;GO:0034641;GO:0043167;GO:0043226;	K08533	veNOG13450	T	ENSGALG00000001035	-	Uncharacterized protein[Source:UniProtKB/TrEMBL;Acc:F1P101]	1.02252e-14	13.0222	15.1986
c118814_g1_i1	6074	GO:0004103;GO:0004104;GO:0004305;GO:0006656;GO:0008144;GO:0016772;GO:0042803;GO:0003674;	K14156	veNOG07093	I	ENSGALG00000006917	CHKA	choline kinase alpha [Source:HGNCSymbol;Acc:HGNC:1937]	5.41506e-06	2.63765	98.8698		c29962_g1_i2	1303	GO:0008152;GO:0016787;GO:0003674;GO:0008150;	-	COG2272;veNOG00175;veNOG27936	IR	ENSGALG00000021087	-	Uncharacterized protein[Source:UniProtKB/TrEMBL;Acc:E1BYN1]	1.4285e-08	0.424573	139.834		c121944_g19_i1	2579	GO:0004497;GO:0004505;GO:0004505;GO:0005506;GO:0006559;GO:0008152;GO:0009072;GO:0016597;GO:0016714;GO:0055114;GO:0070062;GO:0003674;GO:0006520;GO:0008150;GO:0009056;GO:0016491;GO:0043167;GO:0044281;	K00500	veNOG06428	E	ENSGALG00000012754	PAH	Gallus gallus phenylalanine hydroxylase (PAH),mRNA. [Source:RefSeq mRNA;Acc:NM_001001298]	1.08092e-14	0.237098	115.306
c122371_g1_i6	6036	-	-	veNOG10318	T	ENSGALG00000000587	PLEKHA6	pleckstrin homology domain containing, family Amember 6 [Source:HGNC Symbol;Acc:HGNC:17053]	5.95964e-06	0.451334	18.0477		c70749_g1_i1	2271	GO:0000070;GO:0000086;GO:0000122;GO:0000281;GO:0000776;GO:0000910;GO:0000922;GO:0000942;GO:0001578;GO:0004672;GO:0004674;GO:0004674;GO:0004713;GO:0005515;GO:0005515;GO:0005524;GO:0005634;GO:0005730;GO:0005737;GO:0005813;GO:0005819;GO:0005876;GO:0006468;GO:0007067;GO:0007092;GO:0007094;GO:0007346;GO:0008017;GO:0010800;GO:0010997;GO:0015630;GO:0016567;GO:0016772;GO:0018105;GO:0019901;GO:0030071;GO:…	K06631	veNOG11204	D	ENSGALG00000006110	PLK1	Gallus gallus polo-like kinase 1 (PLK1), mRNA.[Source:RefSeq mRNA;Acc:NM_001030639]	1.47513e-08	3.13134	7.51427		c66022_g1_i1	3079	GO:0004497;GO:0005506;GO:0016491;GO:0016705;GO:0020037;GO:0046872;GO:0055114;GO:0003674;GO:0008150;GO:0016491;GO:0043167;	-	COG2124;opiNOG07534	Q	ENSGALG00000005795	CYP2H1	Gallus gallus cytochrome P450 2H1 (CYP2H1), mRNA.[Source:RefSeq mRNA;Acc:NM_001001616]	1.49084e-14	0.244087	821.484
c116042_g1_i1	4818	GO:0002260;GO:0003158;GO:0005381;GO:0005381;GO:0005515;GO:0005515;GO:0005622;GO:0005771;GO:0005886;GO:0005886;GO:0006826;GO:0006879;GO:0008021;GO:0016021;GO:0016323;GO:0034395;GO:0034755;GO:0043066;GO:0048536;GO:0060345;GO:0060586;GO:0003674;GO:0005575;GO:0006810;GO:0008150;GO:0022857;GO:0055085;	K14685	veNOG08019	P	ENSGALG00000002433	SLC40A1	Gallus gallus solute carrier family 40 (iron-regulated transporter), member 1 (SLC40A1), mRNA.[Source:RefSeq mRNA;Acc:NM_001012913]	6.24221e-06	0.498535	164.19		c89709_g1_i1	901	GO:0001527;GO:0001968;GO:0005515;GO:0030220;GO:0070051;GO:0005575;GO:0005576;GO:0005578;	-	veNOG08058	R	ENSGALG00000027326	MFAP2	microfibrillar-associated protein 2 [Source:HGNCSymbol;Acc:HGNC:7033]	1.48567e-08	16.5763	13.2603		c123901_g1_i3	5506	-	-	KOG2955;veNOG11684	S	ENSGALG00000011557	UHRF1BP1L	UHRF1 binding protein 1-like [Source:HGNCSymbol;Acc:HGNC:29102]	1.53657e-14	6.21043	3.91985
c86976_g1_i2	2487	GO:0005634;GO:0005737;GO:0005886;GO:0005911;GO:0019901;GO:0019903;GO:0042169;GO:0045893;GO:0045944;GO:0050852;	K17699	veNOG11125	T	ENSGALG00000027305	SKAP1	src kinase associated phosphoprotein 1 [Source:HGNCSymbol;Acc:HGNC:15605]	6.59547e-06	3.36981	22.6597		c118475_g1_i1	3195	GO:0000166;GO:0003824;GO:0004356;GO:0005515;GO:0005524;GO:0005634;GO:0005737;GO:0005737;GO:0005739;GO:0006542;GO:0006807;GO:0008283;GO:0009267;GO:0009749;GO:0016874;GO:0042802;GO:0044297;GO:0070062;GO:0097386;GO:0003674;GO:0006520;GO:0008150;GO:0009058;GO:0016874;GO:0043167;GO:0044281;	K01915	veNOG09913	E	ENSGALG00000003678	GLUL	glutamine synthetase [Source:RefSeqpeptide;Acc:NP_990824]	1.57435e-08	0.433124	623.326		c105690_g1_i1	1991	-	-	veNOG10762	R	ENSGALG00000015060	METTL24	methyltransferase like 24 [Source:HGNCSymbol;Acc:HGNC:21566]	2.01829e-14	6.6743	6.45246
c118394_g2_i1	5270	GO:0000166;GO:0001822;GO:0001894;GO:0004672;GO:0004713;GO:0004714;GO:0004871;GO:0005019;GO:0005019;GO:0005102;GO:0005161;GO:0005515;GO:0005524;GO:0005737;GO:0006468;GO:0006807;GO:0007165;GO:0007165;GO:0007169;GO:0008284;GO:0009986;GO:0010863;GO:0016020;GO:0016020;GO:0016021;GO:0016301;GO:0016301;GO:0016310;GO:0016477;GO:0016740;GO:0016772;GO:0018108;GO:0019901;GO:0030325;GO:0030335;GO:0031226;GO:…	K05089	veNOG05168	T	ENSGALG00000021313	PDGFRB	platelet-derived growth factor receptor, betapolypeptide [Source:HGNC Symbol;Acc:HGNC:8804]	6.6563e-06	0.474772	15.2683		c196853_g1_i1	1853	GO:0003677;GO:0004174;GO:0005615;GO:0005737;GO:0005739;GO:0005739;GO:0005739;GO:0005741;GO:0005811;GO:0005829;GO:0008137;GO:0008637;GO:0016491;GO:0043065;GO:0050660;GO:0055114;GO:0003674;GO:0005575;GO:0005622;GO:0005623;GO:0005737;GO:0005739;GO:0008150;GO:0016491;GO:0043167;GO:0043226;	-	veNOG07715	R	ENSGALG00000004777	AIFM2	apoptosis-inducing factor, mitochondrion-associated, 2 [Source:HGNC Symbol;Acc:HGNC:21411]	1.70255e-08	2.42441	31.5838		c69937_g1_i2	2066	GO:0000062;GO:0003824;GO:0005102;GO:0005634;GO:0005739;GO:0008152;GO:0009062;GO:0016020;GO:0043231;GO:0003674;GO:0008150;GO:0043167;	K13239	veNOG06321	I	ENSGALG00000012809	ECI2	enoyl-CoA delta isomerase 2 [Source:HGNCSymbol;Acc:HGNC:14601]	2.0819e-14	0.241101	39.3277
c111444_g1_i1	1461	GO:0000166;GO:0004672;GO:0004672;GO:0004674;GO:0004712;GO:0004713;GO:0005515;GO:0005524;GO:0005634;GO:0005634;GO:0005737;GO:0005737;GO:0005783;GO:0006468;GO:0006468;GO:0006915;GO:0006950;GO:0006974;GO:0016301;GO:0016310;GO:0016740;GO:0016772;GO:0035091;GO:0003674;GO:0005575;GO:0005622;GO:0005623;GO:0005634;GO:0005737;GO:0005783;GO:0006464;GO:0006950;GO:0008150;GO:0008219;GO:0008289;GO:0016301;GO:…	-	veNOG01193	T	ENSGALG00000013971	SGK1	Gallus gallus serum/glucocorticoid regulated kinase1 (SGK1), mRNA. [Source:RefSeq mRNA;Acc:NM_204476]	6.66574e-06	2.01421	77.4783		c82225_g1_i1	3489	GO:0005739;GO:0008152;GO:0016772;GO:0003674;GO:0008150;	K08869	veNOG06613	R	ENSGALG00000009082	ADCK3	Gallus gallus aarF domain containing kinase 3(ADCK3), nuclear gene encoding mitochondrial protein,mRNA. [Source:RefSeq mRNA;Acc:NM_001199413]	1.89179e-08	0.422822	22.7886		c99104_g1_i1	7391	GO:0016307;GO:0035855;GO:0046488;GO:0046854;GO:0003674;GO:0006629;GO:0008150;GO:0016301;GO:0000166;GO:0005524;GO:0005634;GO:0005737;GO:0005886;GO:0016020;GO:0016301;GO:0016307;GO:0016309;GO:0016310;GO:0016740;GO:0046488;GO:0046854;GO:0003674;GO:0005575;GO:0005622;GO:0005623;GO:0005634;GO:0005737;GO:0005886;GO:0006629;GO:0008150;GO:0016301;GO:0043167;GO:0043226;	K00920	veNOG04733	T	ENSGALG00000007877	PIP4K2A	Gallus gallus phosphatidylinositol-5-phosphate 4-kinase, type II, alpha (PIP4K2A), mRNA. [Source:RefSeqmRNA;Acc:NM_001030971]	2.33241e-14	12.73	317.353
c108461_g3_i1	10722	GO:0005515;GO:0005515;GO:0005739;GO:0006915;GO:0006919;GO:0007015;GO:0019722;GO:0030175;GO:0030864;GO:0043197;GO:0003674;GO:0005575;GO:0005622;GO:0005623;GO:0005737;GO:0005739;GO:0008150;GO:0008219;GO:0043226;GO:0051604;	K17551	veNOG00550	T	ENSGALG00000009686	PPP1R9A	protein phosphatase 1, regulatory subunit 9A[Source:HGNC Symbol;Acc:HGNC:14946]	6.89602e-06	2.46339	24.5464		c99353_g1_i2	7380	GO:0044822;	-	veNOG05903	R	ENSGALG00000004984	SECISBP2L	SECIS binding protein 2-like [Source:HGNCSymbol;Acc:HGNC:28997]	1.94577e-08	0.42989	28.2446		c113426_g1_i1	2498	GO:0000038;GO:0003824;GO:0005783;GO:0006642;GO:0006699;GO:0008152;GO:0008206;GO:0009925;GO:0015245;GO:0015908;GO:0015911;GO:0030176;GO:0031957;GO:0046951;GO:0003674;GO:0008150;	K08746	veNOG00406	I	ENSGALG00000026678	SLC27A5	solute carrier family 27 (fatty acid transporter),member 5 [Source:HGNC Symbol;Acc:HGNC:10999]	2.33263e-14	0.240007	161.044
c116069_g3_i1	5706	GO:0005515;GO:0005737;GO:0007015;GO:0007507;GO:0008092;GO:0008270;GO:0008307;GO:0015629;GO:0046872;GO:0003674;GO:0043167;	-	opiNOG12107;veNOG05167	ZT	ENSAPLG00000009922	PDLIM3	PDZ and LIM domain 3 [Source:HGNCSymbol;Acc:HGNC:20767]	7.24203e-06	2.2855	5.31346		c96645_g1_i1	2515	GO:0000166;GO:0005515;GO:0005524;GO:0006200;GO:0016020;GO:0016887;GO:0017111;GO:0042803;GO:0046415;GO:0003674;GO:0005575;GO:0008150;GO:0009056;GO:0016887;GO:0034641;GO:0034655;GO:0043167;GO:0044281;	K05681	veNOG09549	Q	ENSGALG00000005792	ABCG2	ATP-binding cassette, sub-family G (WHITE), member2 [Source:HGNC Symbol;Acc:HGNC:74]	1.97853e-08	0.340057	146.983		c116488_g1_i1	2576	-	-	-	-	ENSGALG00000001629	-	Uncharacterized protein[Source:UniProtKB/TrEMBL;Acc:E1BYA7]	2.54645e-14	0.202191	16.9509
c82112_g1_i1	3628	GO:0004767;GO:0005515;GO:0005615;GO:0006685;GO:0016787;GO:0003674;GO:0005575;GO:0005576;GO:0005615;GO:0006629;GO:0008150;GO:0009056;GO:0034641;GO:0044281;	K01128	veNOG05556	I	ENSGALG00000014864	SMPDL3A	sphingomyelin phosphodiesterase, acid-like 3A[Source:HGNC Symbol;Acc:HGNC:17389]	7.96534e-06	2.03771	34.5458		c29962_g1_i1	3962	GO:0008152;GO:0016787;GO:0003674;GO:0008150;	K01044	veNOG00175	R	ENSGALG00000005114	-	Uncharacterized protein[Source:UniProtKB/TrEMBL;Acc:F1NYT3]	1.99871e-08	0.434626	144.797		c104184_g1_i2	2995	GO:0003779;GO:0005509;GO:0005515;GO:0005737;GO:0005737;GO:0005903;GO:0046872;GO:0070062;GO:0003674;GO:0005575;GO:0005622;GO:0005623;GO:0005737;GO:0008092;GO:0043167;	K17275	veNOG03322	Z	ENSGALG00000002647	PLS1	Gallus gallus plastin 1 (PLS1), mRNA.[Source:RefSeq mRNA;Acc:NM_205347]	2.90078e-14	12.8334	17.8264
c119501_g1_i5	2250	GO:0046907;GO:0006810;GO:0008150;	-	veNOG08489	U	ENSGALG00000021304	RANBP3L	RAN binding protein 3-like [Source:HGNCSymbol;Acc:HGNC:26353]	8.50839e-06	0.366773	3.85406		c65990_g2_i1	1183	-	-	veNOG10192	S	ENSGALG00000023503	CCDC152	coiled-coil domain containing 152 [Source:HGNCSymbol;Acc:HGNC:34438]	2.05986e-08	0.431359	238.201		c112503_g1_i1	6733	GO:0004867;GO:0010951;GO:0030212;GO:0003674;GO:0008150;GO:0030234;	-	veNOG01174	R	ENSGALG00000001697	ITIH3	inter-alpha-trypsin inhibitor heavy chain 3[Source:HGNC Symbol;Acc:HGNC:6168]	3.26501e-14	0.134614	119.462
c106134_g1_i1	5980	GO:0000938;GO:0005515;GO:0040007;GO:0042147;GO:0048873;GO:0050881;GO:0060052;GO:0006810;GO:0008150;GO:0016192;	K17600	veNOG02650	U	ENSGALG00000008847	VPS54	vacuolar protein sorting 54 homolog (S. cerevisiae)[Source:HGNC Symbol;Acc:HGNC:18652]	8.7798e-06	2.42334	2.39053		c113715_g3_i3	2821	GO:0000226;GO:0000910;GO:0005515;GO:0005634;GO:0005737;GO:0005819;GO:0005886;GO:0008017;GO:0015630;GO:0019901;GO:0042802;GO:0003674;GO:0007010;GO:0007049;GO:0008092;GO:0008150;GO:0051301;	K16732	veNOG02976	ZD	ENSGALG00000012836	PRC1	Gallus gallus protein regulator of cytokinesis 1(PRC1), mRNA. [Source:RefSeq mRNA;Acc:NM_001079753]	2.14666e-08	2.85921	8.3566		c123838_g2_i1	6385	GO:0001666;GO:0001837;GO:0001935;GO:0002040;GO:0003682;GO:0003714;GO:0004720;GO:0005044;GO:0005507;GO:0005515;GO:0005615;GO:0005634;GO:0006464;GO:0016020;GO:0016570;GO:0016641;GO:0018277;GO:0030199;GO:0032332;GO:0035064;GO:0043542;GO:0045892;GO:0046688;GO:0055114;GO:0070492;GO:0003674;GO:0005575;GO:0008150;GO:0016491;GO:0043167;	K00280	veNOG00874	R	ENSGALG00000000402	LOXL2	lysyl oxidase-like 2 [Source:HGNCSymbol;Acc:HGNC:6666]	3.86676e-14	4.17877	17.8401
c101936_g1_i1	1945	GO:0003676;GO:0005515;GO:0005634;GO:0046872;GO:0003674;GO:0005575;GO:0005622;GO:0005623;GO:0005634;GO:0043167;GO:0043226;	K10494	veNOG04826	K	ENSGALG00000014696	ZBTB7C	zinc finger and BTB domain containing 7C[Source:HGNC Symbol;Acc:HGNC:31700]	9.54416e-06	2.13158	13.1771		c110394_g1_i1	1945	GO:0004748;GO:0005515;GO:0005515;GO:0005634;GO:0005737;GO:0009186;GO:0009262;GO:0009263;GO:0016491;GO:0051259;GO:0051290;GO:0055114;GO:0003674;GO:0008150;GO:0016491;GO:0034641;GO:0044281;	K10808	veNOG08057	F	ENSGALG00000016442	RRM2	ribonucleotide reductase M2 [Source:HGNCSymbol;Acc:HGNC:10452]	2.29877e-08	5.23253	12.1643		c93010_g1_i2	1827	GO:0016020;GO:0016021;GO:0005575;	-	veNOG15493	V	ENSGALG00000011484	CMTM8	Gallus gallus CKLF-like MARVEL transmembrane domaincontaining 8 (CMTM8), mRNA. [Source:RefSeqmRNA;Acc:NM_001199703]	4.1352e-14	11.3529	6.21131
c99353_g1_i2	7380	GO:0044822;	-	veNOG05903	R	ENSGALG00000004984	SECISBP2L	SECIS binding protein 2-like [Source:HGNCSymbol;Acc:HGNC:28997]	1.04817e-05	2.58172	28.2446		c121825_g1_i2	3863	GO:0001725;GO:0003779;GO:0003779;GO:0005515;GO:0015629;GO:0032233;GO:0051492;GO:0003674;GO:0008092;GO:0008150;	-	veNOG11007	S	ENSGALG00000027330	SYNPO	synaptopodin [Source:HGNC Symbol;Acc:HGNC:30672]"	2.30425e-08	2.83202	9.61657		c30508_g1_i2	2381	GO:0003810;GO:0003824;GO:0005509;GO:0005737;GO:0018149;GO:0030216;GO:0031234;GO:0043163;GO:0046872;GO:0051262;GO:0070062;GO:0003674;GO:0006464;GO:0008150;GO:0016746;GO:0043167;	K05620	veNOG01230	O	ENSGALG00000004804	TGM3	transglutaminase 3 [Source:HGNCSymbol;Acc:HGNC:11779]	4.20114e-14	5.27124	8.93866
c57732_g1_i1	3806	GO:0006629;GO:0006631;GO:0006633;GO:0016020;GO:0016021;GO:0016740;GO:0003674;GO:0005575;GO:0006629;GO:0008150;GO:0009058;GO:0044281;GO:0000038;GO:0005515;GO:0005783;GO:0006629;GO:0006631;GO:0006633;GO:0009922;GO:0009922;GO:0016020;GO:0016021;GO:0016740;GO:0016747;GO:0034626;GO:0034626;GO:0042761;GO:0042761;GO:0003674;GO:0005575;GO:0006629;GO:0008150;GO:0009058;GO:0044281;	K10205	veNOG02241	I	ENSGALG00000012748	ELOVL2	Gallus gallus ELOVL fatty acid elongase 2 (ELOVL2),mRNA. [Source:RefSeq mRNA;Acc:NM_001197308]	1.12808e-05	2.50361	25.8242		c115122_g1_i1	2810	GO:0008152;GO:0016772;GO:0003674;GO:0008150;	K15523	veNOG02005	R	ENSGALG00000028979	FN3KRP	Gallus gallus fructosamine 3 kinase related protein(FN3KRP), mRNA. [Source:RefSeq mRNA;Acc:NM_001114638]	2.38742e-08	0.400458	10.5451		c46247_g1_i1	1416	GO:0005634;GO:0006355;GO:0005575;GO:0005622;GO:0005623;GO:0005634;GO:0008150;GO:0043226;	-	veNOG12576	K	ENSGALG00000015497	VGLL3	vestigial-like family member 3 [Source:HGNCSymbol;Acc:HGNC:24327]	4.69652e-14	23.4957	2.70667
c86061_g1_i1	3064	GO:0005515;GO:0003674;	K10462	veNOG02842	T	ENSGALG00000027696	-	Uncharacterized protein[Source:UniProtKB/TrEMBL;Acc:R4GMF0]	1.15893e-05	0.460078	7.33048		c92328_g1_i1	1370	GO:0001503;GO:0004869;GO:0005615;GO:0006953;GO:0010951;GO:0030502;GO:0050727;GO:0050766;GO:0070062;GO:0072562;GO:0003674;GO:0005575;GO:0005576;GO:0005615;GO:0008150;GO:0030234;	-	veNOG12738	T	ENSGALG00000008601	AHSG	alpha-2-HS-glycoprotein [Source:HGNCSymbol;Acc:HGNC:349]	2.57903e-08	0.440646	7155.54		c92328_g1_i1	1370	GO:0001503;GO:0004869;GO:0005615;GO:0006953;GO:0010951;GO:0030502;GO:0050727;GO:0050766;GO:0070062;GO:0072562;GO:0003674;GO:0005575;GO:0005576;GO:0005615;GO:0008150;GO:0030234;	-	veNOG12738	T	ENSGALG00000008601	AHSG	alpha-2-HS-glycoprotein [Source:HGNCSymbol;Acc:HGNC:349]	4.89088e-14	0.168548	7155.54
c108461_g4_i1	3903	GO:0004064;GO:0005576;GO:0008152;GO:0003674;GO:0005575;GO:0005576;GO:0008150;GO:0004064;GO:0005576;GO:0008152;GO:0003674;GO:0005575;GO:0005576;GO:0008150;	K01045	veNOG07670	E	ENSGALG00000009689	PON2	serum paraoxonase/arylesterase 2 precursor[Source:RefSeq peptide;Acc:NP_001188397]	1.25831e-05	2.55206	84.1052		c114238_g1_i1	3415	GO:0000978;GO:0001077;GO:0002062;GO:0003677;GO:0003700;GO:0005634;GO:0005783;GO:0006355;GO:0006888;GO:0034976;GO:0035497;GO:0035497;GO:0043565;GO:0044212;GO:0044212;GO:0045893;GO:0045893;GO:0045944;GO:0051216;GO:0001071;GO:0003674;GO:0003677;GO:0008150;	K09048	veNOG02501	K	ENSGALG00000012877	CREB3L2	cAMP responsive element binding protein 3-like 2[Source:HGNC Symbol;Acc:HGNC:23720]	2.58807e-08	0.430308	68.1496		c112040_g1_i7	1431	GO:0001558;GO:0005515;GO:0005520;GO:0005576;GO:0005737;GO:0003674;GO:0005575;GO:0005576;GO:0008150;	-	veNOG02935	W	ENSGALG00000016220	WISP1	Gallus gallus WNT1 inducible signaling pathwayprotein 1 (WISP1), mRNA. [Source:RefSeqmRNA;Acc:NM_001024579]	5.23979e-14	7.74946	6.89774
c119366_g2_i1	2923	GO:0000122;GO:0000977;GO:0000978;GO:0001078;GO:0001569;GO:0003677;GO:0003700;GO:0005515;GO:0005634;GO:0006351;GO:0006355;GO:0043565;GO:0043565;GO:0045893;GO:0060982;GO:0001071;GO:0003674;GO:0003677;GO:0005575;GO:0005622;GO:0005623;GO:0005634;GO:0008150;GO:0009058;GO:0034641;GO:0043226;GO:0048646;GO:0048856;	K02678	veNOG00799	K	ENSGALG00000016059	ETS2	Gallus gallus v-ets erythroblastosis virus E26oncogene homolog 2 (ETS2), mRNA. [Source:RefSeqmRNA;Acc:NM_205312]	1.34986e-05	0.495481	27.0037		c123857_g1_i2	2207	GO:0000413;GO:0003755;GO:0006457;GO:0016853;GO:0003674;GO:0006457;GO:0006464;GO:0008150;GO:0016853;	-	veNOG09090	O	ENSGALG00000015237	PPIL6	peptidylprolyl isomerase (cyclophilin)-like 6[Source:HGNC Symbol;Acc:HGNC:21557]	2.65409e-08	6.79089	2.73057		c112698_g12_i1	4429	GO:0005044;GO:0005178;GO:0005515;GO:0005578;GO:0005615;GO:0006898;GO:0006955;GO:0007160;GO:0007160;GO:0010811;GO:0010951;GO:0014911;GO:0030198;GO:0030247;GO:0031012;GO:0032092;GO:0033627;GO:0048260;GO:0050731;GO:0050840;GO:0061302;GO:0070062;GO:0072562;GO:0002376;GO:0003674;GO:0006810;GO:0008150;GO:0016192;	K10399	veNOG05061;veNOG07095	ZW	ENSGALG00000003589	VTN	Gallus gallus vitronectin (VTN), mRNA.[Source:RefSeq mRNA;Acc:NM_205061]	5.40557e-14	0.251087	1482.52
c104557_g1_i2	1059	GO:0003735;GO:0005739;GO:0005739;GO:0005840;GO:0006412;GO:0031965;GO:0044822;GO:0045111;GO:0003674;GO:0003735;GO:0005198;GO:0005575;GO:0005622;GO:0005623;GO:0005737;GO:0005840;GO:0006412;GO:0008150;GO:0009058;GO:0043226;	K17402	veNOG00422	J	ENSGALG00000005559	MRPS23	mitochondrial ribosomal protein S23 [Source:HGNCSymbol;Acc:HGNC:14509]	1.37514e-05	3.55124	130.384		c124556_g1_i1	3279	GO:0000166;GO:0004812;GO:0004829;GO:0005524;GO:0005737;GO:0006418;GO:0006435;GO:0015629;GO:0016876;GO:0043039;GO:0070062;GO:0003674;GO:0005575;GO:0005622;GO:0005623;GO:0005737;GO:0006399;GO:0006412;GO:0006520;GO:0008150;GO:0009058;GO:0016874;GO:0034641;GO:0043167;GO:0044281;	K01868	veNOG07317	J	ENSGALG00000003288	TARS	Gallus gallus threonyl-tRNA synthetase (TARS),mRNA. [Source:RefSeq mRNA;Acc:NM_001031447]	2.74522e-08	0.426599	31.3324		c20878_g1_i1	2353	GO:0004867;GO:0005515;GO:0005576;GO:0005615;GO:0005886;GO:0010951;GO:0019862;GO:0020037;GO:0036094;GO:0042803;GO:0070062;GO:0072562;GO:0003674;GO:0005575;GO:0005576;GO:0008150;GO:0030234;	-	veNOG10082	O	ENSGALG00000008973	AMBP	Gallus gallus alpha-1-microglobulin/bikuninprecursor (AMBP), mRNA. [Source:RefSeqmRNA;Acc:NM_001277698]	8.48595e-14	0.256347	827.065
c97761_g1_i2	1927	GO:0004908;GO:0004910;GO:0005515;GO:0019221;GO:0003674;GO:0004871;GO:0007165;GO:0008150;	K04387	veNOG03419	T	ENSGALG00000016782	IL1R2	interleukin 1 receptor, type II [Source:HGNCSymbol;Acc:HGNC:5994]	1.43395e-05	0.348496	5.34725		c113575_g1_i3	2069	GO:0000166;GO:0000922;GO:0003682;GO:0005515;GO:0005524;GO:0005634;GO:0005737;GO:0005737;GO:0005794;GO:0005819;GO:0008152;GO:0017111;GO:0019900;GO:0030071;GO:0032467;GO:0051233;GO:0051984;GO:0003674;GO:0008150;GO:0043167;	K02213	veNOG11442	L	ENSGALG00000028716	CDC6	cell division cycle 6 [Source:HGNCSymbol;Acc:HGNC:1744]	3.09782e-08	4.16771	3.51855		c92540_g1_i1	1406	GO:0001933;GO:0004672;GO:0004674;GO:0004713;GO:0005515;GO:0005524;GO:0006468;GO:0016772;GO:0032435;GO:0032873;GO:0034644;GO:0050728;GO:0003674;GO:0006464;GO:0008150;GO:0016301;GO:0043167;	K08865	veNOG16006	T	ENSGALG00000016582	PBK	PDZ binding kinase [Source:HGNCSymbol;Acc:HGNC:18282]	8.76788e-14	5.55766	11.8935
c232983_g1_i1	855	GO:0001964;GO:0005215;GO:0005737;GO:0006810;GO:0008289;GO:0021846;GO:0022008;GO:0042995;GO:0043025;GO:0044297;GO:0060134;GO:0003674;GO:0005575;GO:0005622;GO:0005623;GO:0005737;GO:0006810;GO:0008150;GO:0008289;	K08756	veNOG19996	I	ENSGALG00000014866	FABP7	Gallus gallus fatty acid binding protein 7, brain(FABP7), mRNA. [Source:RefSeq mRNA;Acc:NM_205308]	1.50349e-05	6.72581	49.4181		c120322_g1_i1	3017	GO:0008152;GO:0016491;GO:0055114;GO:0003674;GO:0008150;GO:0016491;	K15734	veNOG12532	Q	ENSGALG00000015416	SDR16C5	Gallus gallus short chain dehydrogenase/reductasefamily 16C, member 5 (SDR16C5), mRNA. [Source:RefSeqmRNA;Acc:NM_001031022]	3.29209e-08	2.31664	67.0879		c114998_g1_i1	2089	GO:0000166;GO:0004140;GO:0004849;GO:0005515;GO:0005524;GO:0008152;GO:0015937;GO:0016301;GO:0016310;GO:0016740;GO:0019206;GO:0044206;GO:0044211;GO:0003674;GO:0008150;GO:0009058;GO:0016301;GO:0034641;GO:0043167;GO:0044281;GO:0051186;	-	COG0572;veNOG00648	F	ENSGALG00000003510	UCK2	Gallus gallus uridine-cytidine kinase 2 (UCK2),mRNA. [Source:RefSeq mRNA;Acc:NM_001160071]	1.31799e-13	5.7565	8.3656
c107054_g1_i1	3578	GO:0003677;GO:0003700;GO:0005634;GO:0006355;GO:0007263;GO:0009749;GO:0030073;GO:0043565;GO:0045893;GO:0045944;GO:0001071;GO:0003674;GO:0003677;GO:0005575;GO:0005622;GO:0005623;GO:0005634;GO:0008150;GO:0043226;	K09036	veNOG08601	K	ENSGALG00000026264	MAFA	Gallus gallus v-maf musculoaponeurotic fibrosarcomaoncogene homolog A (MAFA), mRNA. [Source:RefSeqmRNA;Acc:NM_205025]	1.54334e-05	0.444323	52.22		c69761_g2_i1	3308	GO:0000122;GO:0000980;GO:0001206;GO:0003677;GO:0003677;GO:0003700;GO:0003700;GO:0005515;GO:0005515;GO:0005634;GO:0005634;GO:0006355;GO:0006355;GO:0043565;GO:0001071;GO:0003674;GO:0003677;GO:0005575;GO:0005622;GO:0005623;GO:0005634;GO:0008150;GO:0043226;	K09042	veNOG04749	K	ENSGALG00000015605	BACH2	BTB and CNC homology 1, basic leucine zippertranscription factor 2 [Source:HGNCSymbol;Acc:HGNC:14078]	3.31049e-08	0.361189	5.97368		c114920_g1_i1	1729	GO:0000165;GO:0000187;GO:0001660;GO:0001934;GO:0005125;GO:0005125;GO:0005125;GO:0005149;GO:0005576;GO:0005615;GO:0005615;GO:0006954;GO:0006955;GO:0008285;GO:0009743;GO:0010575;GO:0010628;GO:0010628;GO:0010829;GO:0019221;GO:0019904;GO:0030141;GO:0030213;GO:0030593;GO:0030730;GO:0031622;GO:0031663;GO:0031982;GO:0032308;GO:0032496;GO:0032602;GO:0032611;GO:0032725;GO:0032729;GO:0032755;GO:0032757;GO:…	K04519	veNOG09186	T	ENSGALG00000000534	IL-1BETA	Gallus gallus interleukin 1, beta (IL1B), mRNA.[Source:RefSeq mRNA;Acc:NM_204524]	1.45777e-13	10.1735	3.20738
c122244_g1_i1	1606	GO:0016020;GO:0016021;GO:0005575;	-	veNOG10508	V	ENSGALG00000029027	-	Uncharacterized protein[Source:UniProtKB/TrEMBL;Acc:R4GHQ0]	1.57505e-05	2.16708	32.9266		c109544_g4_i2	4099	GO:0000166;GO:0003824;GO:0005524;GO:0005737;GO:0005829;GO:0006629;GO:0006631;GO:0008152;GO:0016874;GO:0030729;GO:0003674;GO:0005575;GO:0005622;GO:0005623;GO:0005737;GO:0005829;GO:0006629;GO:0008150;GO:0016874;GO:0043167;GO:0044281;	-	veNOG07705	I	ENSGALG00000002899	AACS	Gallus gallus acetoacetyl-CoA synthetase (AACS),mRNA. [Source:RefSeq mRNA;Acc:NM_001006184]	3.5536e-08	17.0513	55.8943		c65824_g1_i1	2884	GO:0001934;GO:0003824;GO:0004252;GO:0004252;GO:0005102;GO:0005509;GO:0005515;GO:0005515;GO:0005576;GO:0005615;GO:0006508;GO:0006953;GO:0007166;GO:0007596;GO:0007599;GO:0008233;GO:0008233;GO:0008236;GO:0008284;GO:0008360;GO:0009611;GO:0010468;GO:0014068;GO:0016787;GO:0030168;GO:0030168;GO:0030194;GO:0030307;GO:0032967;GO:0042730;GO:0045861;GO:0048712;GO:0051281;GO:0051480;GO:0070053;GO:0070062;GO:…	K01313	veNOG12500	O	ENSGALG00000008332	F2	Gallus gallus coagulation factor II (thrombin)(F2), mRNA. [Source:RefSeq mRNA;Acc:NM_204605]	1.67475e-13	0.260931	664.409
c123147_g1_i3	7156	GO:0005515;GO:0005515;GO:0005730;GO:0014894;GO:0016567;GO:0019005;GO:0030018;GO:0071549;GO:0003674;GO:0005575;GO:0005622;GO:0005623;GO:0006464;GO:0008150;GO:0043234;	K10305	opiNOG18915;veNOG13647	E	ENSGALG00000016369	FBXO32	Gallus gallus F-box protein 32 (FBXO32), mRNA.[Source:RefSeq mRNA;Acc:NM_001030956]	1.6286e-05	0.44607	4.08105		c117315_g1_i1	8106	GO:0001525;GO:0001937;GO:0001937;GO:0005615;GO:0005737;GO:0005737;GO:0005783;GO:0009611;GO:0010596;GO:0016525;GO:0016525;GO:0016525;GO:0043537;GO:0045177;GO:0045765;GO:1901491;GO:2000772;GO:0005575;GO:0005622;GO:0005623;GO:0005737;GO:0008150;	-	veNOG05353	S	ENSGALG00000010368	VASH1	vasohibin 1 [Source:HGNC Symbol;Acc:HGNC:19964]"	3.60069e-08	2.26685	53.2776		c122303_g2_i4	3246	GO:0003677;GO:0003677;GO:0003700;GO:0005515;GO:0005515;GO:0005634;GO:0005634;GO:0006351;GO:0006355;GO:0006355;GO:0007275;GO:0045893;GO:0046872;GO:0046983;GO:0003674;GO:0003677;GO:0005575;GO:0005622;GO:0005623;GO:0005634;GO:0008150;GO:0009058;GO:0034641;GO:0043167;GO:0043226;	K09103	roNOG16387;veNOG02003	K	ENSGALG00000003699	EBF1	Gallus gallus early B-cell factor 1 (EBF1), mRNA.[Source:RefSeq mRNA;Acc:NM_204752]	1.96613e-13	8.90986	2.31528
c122490_g2_i1	1542	-	-	-	-	ENSAPLG00000004828	CCDC57	coiled-coil domain containing 57 [Source:HGNCSymbol;Acc:HGNC:27564]	1.73264e-05	0.175427	6.94157		c115626_g1_i3	7031	GO:0004674;GO:0005515;GO:0005524;GO:0005634;GO:0006468;GO:0007507;GO:0016772;GO:0003674;GO:0006464;GO:0008150;GO:0016301;GO:0043167;	K08868	veNOG00141	T	ENSGALG00000002480	ALPK3	alpha-kinase 3 [Source:HGNC Symbol;Acc:HGNC:17574]"	3.72522e-08	6.72125	8.48979		c112632_g1_i1	3470	GO:0003824;GO:0004252;GO:0005509;GO:0005515;GO:0005543;GO:0005576;GO:0006508;GO:0007596;GO:0007599;GO:0008233;GO:0008236;GO:0016787;GO:0051897;GO:0003674;GO:0005575;GO:0005576;GO:0006950;GO:0008150;GO:0008233;GO:0043167;	-	veNOG03259	O	ENSGALG00000026677	F10	Gallus gallus coagulation factor X (F10), mRNA.[Source:RefSeq mRNA;Acc:NM_205022]	2.65377e-13	0.256743	673.752
c38557_g1_i1	4683	GO:0004872;GO:0004872;GO:0005515;GO:0005515;GO:0005615;GO:0007275;GO:0016020;GO:0016021;GO:0021549;GO:0030246;GO:0040014;GO:0042552;GO:0043473;GO:0070062;GO:0003674;GO:0005575;GO:0008150;	-	veNOG04032	T	ENSGALG00000016034	ATRN	attractin [Source:HGNC Symbol;Acc:HGNC:885]"	1.77694e-05	0.493496	7.55952		c117254_g1_i1	3026	GO:0001968;GO:0005515;GO:0005518;GO:0008152;GO:0008201;GO:0010811;GO:0016491;GO:0030198;GO:0031012;GO:0055114;GO:0003674;GO:0008150;GO:0016491;	K10251	veNOG07278	Q	ENSGALG00000026349	HSD17B12	hydroxysteroid (17-beta) dehydrogenase 12[Source:HGNC Symbol;Acc:HGNC:18646]	3.96535e-08	2.25165	295.8		c122163_g6_i1	2750	-	-	veNOG12333	R	ENSGALG00000026827	-	Uncharacterized protein[Source:UniProtKB/TrEMBL;Acc:R4GLT2]	2.88089e-13	0.1496	455.876
c92386_g1_i1	6563	GO:0001666;GO:0003723;GO:0005515;GO:0005515;GO:0005524;GO:0005634;GO:0005783;GO:0005783;GO:0005788;GO:0005789;GO:0005829;GO:0005886;GO:0006457;GO:0006950;GO:0016020;GO:0019903;GO:0030433;GO:0030496;GO:0031247;GO:0043066;GO:0043666;GO:0046790;GO:0048471;GO:0050750;GO:0051082;GO:0070062;GO:0071318;GO:0003674;GO:0006457;GO:0006950;GO:0008150;GO:0043167;GO:0051082;	K09487	veNOG04821	O	ENSGALG00000012726	HSP90B1	Gallus gallus heat shock protein 90kDa beta(Grp94), member 1 (HSP90B1), mRNA. [Source:RefSeqmRNA;Acc:NM_204289]	1.89887e-05	0.418161	466.582		c121352_g2_i1	2743	GO:0000079;GO:0005515;GO:0005634;GO:0006355;GO:0006396;GO:0019901;GO:0003674;GO:0005575;GO:0005622;GO:0005623;GO:0005634;GO:0008150;GO:0019899;GO:0034641;GO:0043226;	-	veNOG00654	R	ENSGALG00000001551	CCNL2	Gallus gallus cyclin L2 (CCNL2), mRNA.[Source:RefSeq mRNA;Acc:NM_204470]	4.32317e-08	0.425829	24.4112		c29962_g1_i1	3962	GO:0008152;GO:0016787;GO:0003674;GO:0008150;	K01044	veNOG00175	R	ENSGALG00000005114	-	Uncharacterized protein[Source:UniProtKB/TrEMBL;Acc:F1NYT3]	3.01148e-13	0.271245	144.797
c123954_g2_i3	11347	GO:0005515;GO:0005515;GO:0005524;GO:0005829;GO:0005911;GO:0008270;GO:0010008;GO:0012506;GO:0016307;GO:0016308;GO:0031410;GO:0031901;GO:0032288;GO:0034504;GO:0035556;GO:0035556;GO:0042147;GO:0044267;GO:0045121;GO:0046488;GO:0046854;GO:0046872;GO:0048471;GO:0003674;GO:0006629;GO:0007165;GO:0008150;GO:0016301;GO:0043167;	K00921	veNOG01814	T	ENSGALG00000008842	PIKFYVE	phosphoinositide kinase, FYVE finger containing[Source:HGNC Symbol;Acc:HGNC:23785]	1.90484e-05	0.460343	4.98147		c121291_g2_i7	4659	GO:0007015;GO:0008286;GO:0007010;GO:0007165;GO:0008150;	K06086	veNOG01136	T	ENSGALG00000005359	-	Uncharacterized protein[Source:UniProtKB/TrEMBL;Acc:E1C009]	4.46172e-08	0.424339	16.4065		c103570_g1_i1	2180	GO:0008092;GO:0016020;GO:0016021;GO:0003674;GO:0005575;GO:0008092;GO:0005615;GO:0005737;GO:0006508;GO:0006508;GO:0008152;GO:0008233;GO:0016787;GO:0042803;GO:0043171;GO:0070062;GO:0070573;GO:0003674;GO:0008150;GO:0008233;	K16336	veNOG11731	T	ENSGALG00000022789	CPQ	Gallus gallus syndecan 2 (SDC2), mRNA.[Source:RefSeq mRNA;Acc:NM_001001462]	3.18817e-13	0.249708	189.034
c98890_g2_i3	3291	GO:0005515;GO:0005622;GO:0005925;GO:0007165;GO:0030675;GO:0032863;GO:0035021;GO:0035313;GO:1900028;GO:0005575;GO:0005622;GO:0005623;GO:0007165;GO:0008150;	-	veNOG02438	T	ENSGALG00000011124	ARHGAP24	Rho GTPase activating protein 24 [Source:HGNCSymbol;Acc:HGNC:25361]	2.049e-05	0.484037	5.847		c85474_g1_i2	1751	GO:0001649;GO:0001958;GO:0003006;GO:0003824;GO:0004035;GO:0004035;GO:0005515;GO:0005515;GO:0005886;GO:0008152;GO:0016020;GO:0016311;GO:0016462;GO:0016462;GO:0016787;GO:0016791;GO:0031012;GO:0033280;GO:0046677;GO:0065010;GO:0070062;GO:0071407;GO:0003674;GO:0008150;GO:0016791;	K01077	veNOG12080	P	ENSGALG00000023542	ALPL	alkaline phosphatase, liver/bone/kidney[Source:HGNC Symbol;Acc:HGNC:438]	4.47969e-08	0.409221	17.8011		c119759_g3_i1	4494	GO:0003824;GO:0004252;GO:0005509;GO:0005515;GO:0005576;GO:0006508;GO:0007596;GO:0007596;GO:0008233;GO:0008233;GO:0008236;GO:0016787;GO:0003674;GO:0005575;GO:0005576;GO:0006950;GO:0008150;GO:0008233;GO:0043167;	K01321	veNOG03259	O	ENSGALG00000006513	F9	Gallus gallus coagulation factor IX (F9), mRNA.[Source:RefSeq mRNA;Acc:NM_204343]	3.32211e-13	0.272197	167.485
c106776_g1_i1	1374	GO:0005212;GO:0007601;GO:0042802;GO:0042803;GO:0043010;	-	veNOG07481	R	ENSGALG00000026086	CRYBB2	beta-crystallin B2 [Source:RefSeqpeptide;Acc:NP_990506]	2.0712e-05	7.52372	2.193		c108255_g1_i2	1331	-	-	veNOG14433	S	ENSGALG00000007016	FAM169B	family with sequence similarity 169, member B[Source:HGNC Symbol;Acc:HGNC:26835]	5.39077e-08	0.263898	6.00125		c92598_g1_i1	2826	GO:0005102;GO:0005739;GO:0005777;GO:0006091;GO:0006631;GO:0006631;GO:0006635;GO:0008458;GO:0008458;GO:0009437;GO:0015908;GO:0015936;GO:0016740;GO:0016746;GO:0043231;GO:0051791;GO:0003674;GO:0016746;	K05940	veNOG04941	I	ENSGALG00000008813	CROT	carnitine O-octanoyltransferase [Source:HGNCSymbol;Acc:HGNC:2366]	3.38631e-13	0.234793	24.6908
c121011_g2_i1	4659	GO:0005515;GO:0005524;GO:0008152;GO:0016787;GO:0003674;GO:0008150;GO:0043167;	-	veNOG07635	R	ENSGALG00000012057	TRANK1	tetratricopeptide repeat and ankyrin repeatcontaining 1 [Source:HGNC Symbol;Acc:HGNC:29011]	2.09659e-05	0.20869	2.43912		c120572_g1_i2	2461	GO:0005112;GO:0005515;GO:0005802;GO:0005829;GO:0010955;GO:0022008;GO:0045746;GO:0070059;	K07232	veNOG17516	P	ENSGALG00000027874	CHAC1	Gallus gallus ChaC, cation transport regulatorhomolog 1 (E. coli) (CHAC1), mRNA. [Source:RefSeqmRNA;Acc:NM_001199656]	5.57564e-08	0.0458192	77.4082		c94517_g1_i1	1676	GO:0005515;GO:0008076;GO:0015459;GO:0070062;GO:0003674;	-	veNOG02993	R	ENSGALG00000008899	LRRC26	leucine rich repeat containing 26 [Source:HGNCSymbol;Acc:HGNC:31409]	3.44416e-13	12.8794	2.75947
c94036_g1_i1	2237	GO:0001933;GO:0005515;GO:0005515;GO:0005634;GO:0005737;GO:0005737;GO:0010628;GO:0044320;GO:0045944;GO:0046325;GO:0046627;GO:0051881;GO:0070346;GO:0070584;GO:0071345;GO:0071354;GO:0071356;GO:0071398;GO:0090005;GO:0090298;GO:2000045;GO:2000377;GO:2000379;GO:2001170;GO:2001171;GO:2001274;GO:0003674;	-	veNOG03597	T	ENSGALG00000002963	PID1	Gallus gallus phosphotyrosine interaction domaincontaining 1 (PID1), mRNA. [Source:RefSeqmRNA;Acc:NM_001178144]	2.1837e-05	0.405049	9.6338		c116351_g1_i2	1512	GO:0001764;GO:0002027;GO:0004872;GO:0005515;GO:0007275;GO:0007411;GO:0007413;GO:0008045;GO:0010633;GO:0016020;GO:0021612;GO:0021637;GO:0021675;GO:0021772;GO:0021785;GO:0021828;GO:0030215;GO:0030517;GO:0038191;GO:0045499;GO:0048813;GO:0048841;GO:0048841;GO:0048843;GO:0048846;GO:0050919;GO:0060385;GO:0060666;GO:0061549;GO:0071526;GO:0097490;GO:0097491;GO:1901166;GO:1902285;GO:1902287;GO:1903045;GO:…	-	KOG3611;veNOG01531	T	ENSGALG00000006560	SEMA3A	Gallus gallus sema domain, immunoglobulin domain(Ig), short basic domain, secreted, (semaphorin) 3A(SEMA3A), mRNA. [Source:RefSeq mRNA;Acc:NM_204977]	7.05471e-08	2.69347	14.5874		c112449_g1_i1	1164	GO:0005245;GO:0005509;GO:0005515;GO:0005737;GO:0005794;GO:0005886;GO:0005886;GO:0010975;GO:0014069;GO:0016020;GO:0030054;GO:0030424;GO:0030425;GO:0032580;GO:0043231;GO:0045202;GO:0045211;GO:0046872;GO:0070062;GO:0070588;GO:0003674;GO:0005575;GO:0005622;GO:0005623;GO:0005737;GO:0005794;GO:0005856;GO:0005886;GO:0006810;GO:0008150;GO:0022857;GO:0030154;GO:0043167;GO:0043226;GO:0048856;GO:0055085;	-	roNOG12216;veNOG03106	WT	ENSGALG00000012710	NCS1	Gallus gallus neuronal calcium sensor 1 (NCS1),mRNA. [Source:RefSeq mRNA;Acc:NM_205377]	4.27551e-13	14.4202	5.48162
c119473_g1_i4	3522	GO:0000122;GO:0000122;GO:0003714;GO:0003714;GO:0005515;GO:0005515;GO:0005634;GO:0005634;GO:0005737;GO:0009404;GO:0016363;GO:0016477;GO:0019904;GO:0030011;GO:0050827;GO:0051402;	K14755	veNOG09776	R	ENSAPLG00000004855	ATN1	atrophin 1 [Source:HGNC Symbol;Acc:HGNC:3033]"	2.26889e-05	2.43029	4.68724		c108929_g5_i1	2161	GO:0004867;GO:0010951;GO:0030212;GO:0070062;GO:0072562;GO:0003674;GO:0008150;GO:0030234;	-	veNOG01174	R	ENSGALG00000006833	ITIH2	Gallus gallus inter-alpha-trypsin inhibitor heavychain 2 (ITIH2), mRNA. [Source:RefSeqmRNA;Acc:NM_001130741]	7.37489e-08	0.45154	373.127		c103515_g1_i1	3384	GO:0005887;GO:0015129;GO:0015355;GO:0015711;GO:0015718;GO:0016021;GO:0035873;GO:0050833;GO:0055085;GO:1901475;GO:0003674;GO:0005575;GO:0006810;GO:0008150;GO:0022857;GO:0055085;	K08184	veNOG15436	G	ENSGALG00000009759	SLC16A7	Gallus gallus solute carrier family 16, member 7(monocarboxylic acid transporter 2) (SLC16A7), mRNA.[Source:RefSeq mRNA;Acc:NM_001199604]	4.78761e-13	0.196944	10.6072
c119812_g2_i2	5829	GO:0000902;GO:0001843;GO:0002066;GO:0003779;GO:0005515;GO:0005737;GO:0005856;GO:0005912;GO:0007389;GO:0008360;GO:0016324;GO:0030036;GO:0043296;GO:0045177;GO:0051015;GO:0000902;GO:0003674;GO:0005575;GO:0005622;GO:0005623;GO:0005737;GO:0008092;GO:0008150;GO:0048856;	K18625	veNOG05274	Z	ENSGALG00000011487	SHROOM3	shroom family member 3 [Source:HGNCSymbol;Acc:HGNC:30422]	2.32456e-05	4.4462	2.80287		c103570_g1_i1	2180	GO:0008092;GO:0016020;GO:0016021;GO:0003674;GO:0005575;GO:0008092;GO:0005615;GO:0005737;GO:0006508;GO:0006508;GO:0008152;GO:0008233;GO:0016787;GO:0042803;GO:0043171;GO:0070062;GO:0070573;GO:0003674;GO:0008150;GO:0008233;	K16336	veNOG11731	T	ENSGALG00000022789	CPQ	Gallus gallus syndecan 2 (SDC2), mRNA.[Source:RefSeq mRNA;Acc:NM_001001462]	7.99361e-08	0.450077	189.034		c122347_g1_i1	6154	GO:0003824;GO:0006777;GO:0008152;GO:0008265;GO:0008265;GO:0016740;GO:0016829;GO:0030151;GO:0030170;GO:0043545;GO:0003674;GO:0008150;GO:0009058;GO:0016829;GO:0043167;GO:0051186;	K15631	veNOG12130	H	ENSGALG00000013149	MOCOS	molybdenum cofactor sulfurase [Source:HGNCSymbol;Acc:HGNC:18234]	5.39983e-13	0.238204	11.494
c89414_g1_i1	762	GO:0000165;GO:0000187;GO:0001525;GO:0001948;GO:0004708;GO:0005154;GO:0005515;GO:0005615;GO:0007173;GO:0008083;GO:0009986;GO:0016323;GO:0031410;GO:0045741;GO:0045840;GO:0048471;GO:0050679;GO:0003674;	K08774	veNOG15277	T	ENSGALG00000024024	TGFA	Gallus gallus transforming growth factor, alpha(TGFA), mRNA. [Source:RefSeq mRNA;Acc:NM_001001614]	2.65921e-05	3.05809	4.9635		c107531_g1_i3	2191	GO:0005515;GO:0003674;	K05143	veNOG16363	T	ENSGALG00000006106	-	Uncharacterized protein[Source:UniProtKB/TrEMBL;Acc:F1NCY6]	8.03285e-08	3.52559	9.26835		c106978_g1_i1	6899	GO:0005515;GO:0005576;GO:0007275;GO:0003674;GO:0005575;GO:0005576;GO:0008150;	-	veNOG05288	W	ENSGALG00000001956	OLFML3	Gallus gallus olfactomedin-like 3 (OLFML3), mRNA.[Source:RefSeq mRNA;Acc:NM_001040018]	5.48237e-13	3.88016	31.4049
c117254_g1_i1	3026	GO:0001968;GO:0005515;GO:0005518;GO:0008152;GO:0008201;GO:0010811;GO:0016491;GO:0030198;GO:0031012;GO:0055114;GO:0003674;GO:0008150;GO:0016491;	K10251	veNOG07278	Q	ENSGALG00000026349	HSD17B12	hydroxysteroid (17-beta) dehydrogenase 12[Source:HGNC Symbol;Acc:HGNC:18646]	2.70008e-05	2.11364	295.8		c114358_g1_i2	2372	GO:0003700;GO:0005515;GO:0005634;GO:0006355;GO:0046983;GO:0001071;GO:0003674;GO:0005575;GO:0005622;GO:0005623;GO:0005634;GO:0008150;GO:0043226;	K09110	veNOG07447	K	ENSGALG00000024047	MYCL	v-myc avian myelocytomatosis viral oncogene lungcarcinoma derived homolog [Source:HGNCSymbol;Acc:HGNC:7555]	8.19722e-08	5.51449	27.9584		c111427_g1_i1	2662	-	-	veNOG12841;veNOG30167	S	ENSGALG00000005964	-	Uncharacterized protein[Source:UniProtKB/TrEMBL;Acc:F1NBN4]	6.0527e-13	4.12293	18.4434
c122513_g1_i6	2846	GO:0000077;GO:0000077;GO:0000086;GO:0000781;GO:0000785;GO:0000794;GO:0004672;GO:0004672;GO:0004674;GO:0004674;GO:0004713;GO:0005515;GO:0005515;GO:0005524;GO:0005615;GO:0005634;GO:0005634;GO:0005657;GO:0005813;GO:0006281;GO:0006281;GO:0006468;GO:0006468;GO:0006974;GO:0006974;GO:0006975;GO:0010468;GO:0010569;GO:0010767;GO:0016772;GO:0018107;GO:0031572;GO:0035402;GO:0035402;GO:0035407;GO:0035407;GO:…	K02216	veNOG12695	D	ENSGALG00000000970	STT3A	serine/threonine-protein kinase Chk1[Source:RefSeq peptide;Acc:NP_989676]	2.80227e-05	2.31615	16.4885		c114380_g1_i1	3240	GO:0003333;GO:0006810;GO:0006865;GO:0015171;GO:0015181;GO:0015809;GO:0016020;GO:0016021;GO:0055085;GO:0003674;GO:0005575;GO:0006810;GO:0008150;GO:0022857;GO:0055085;	K13863	veNOG01969	E	ENSGALG00000017085	CAT-1	Gallus gallus solute carrier family 7 (cationicamino acid transporter, y+ system), member 1 (SLC7A1),mRNA. [Source:RefSeq mRNA;Acc:NM_001145490]	8.79203e-08	0.267327	2.69462		c120255_g1_i3	6535	GO:0003828;GO:0005794;GO:0006486;GO:0008373;GO:0016020;GO:0016021;GO:0016740;GO:0016757;GO:0030173;GO:0097503;GO:0003674;GO:0005575;GO:0005622;GO:0005623;GO:0005737;GO:0005794;GO:0005975;GO:0006464;GO:0008150;GO:0009058;GO:0016757;GO:0043226;GO:0005794;GO:0006486;GO:0008373;GO:0016020;GO:0016021;GO:0016740;GO:0016757;GO:0030173;GO:0097503;GO:0003674;GO:0005575;GO:0005622;GO:0005623;GO:0005737;GO:…	K03369	veNOG05495	G	ENSGALG00000001808	ST8SIA5	ST8 alpha-N-acetyl-neuraminide alpha-2,8-sialyltransferase 5 [Source:HGNC Symbol;Acc:HGNC:17827]	6.36322e-13	0.226342	3.48074
c104545_g1_i4	9765	-	-	veNOG02137	S	ENSGALG00000015314	BEND3	BEN domain containing 3 [Source:HGNCSymbol;Acc:HGNC:23040]	2.80339e-05	0.447649	2.81184		c124012_g2_i2	2556	GO:0003677;GO:0003700;GO:0003707;GO:0004887;GO:0005515;GO:0005634;GO:0006351;GO:0006355;GO:0008270;GO:0030522;GO:0043401;GO:0043565;GO:0046872;GO:0070324;GO:0001071;GO:0003674;GO:0003677;GO:0004871;GO:0005575;GO:0005622;GO:0005623;GO:0005634;GO:0007165;GO:0008150;GO:0009058;GO:0034641;GO:0043167;GO:0043226;GO:0003677;GO:0003700;GO:0003707;GO:0004887;GO:0005634;GO:0006351;GO:0006355;GO:0008270;GO:…	K08362	veNOG04210	K	ENSGALG00000011294	THRB	Gallus gallus thyroid hormone receptor, beta(THRB), transcript variant 2, mRNA. [Source:RefSeqmRNA;Acc:NM_001252221]	9.52312e-08	0.405896	9.89767		c108929_g5_i1	2161	GO:0004867;GO:0010951;GO:0030212;GO:0070062;GO:0072562;GO:0003674;GO:0008150;GO:0030234;	-	veNOG01174	R	ENSGALG00000006833	ITIH2	Gallus gallus inter-alpha-trypsin inhibitor heavychain 2 (ITIH2), mRNA. [Source:RefSeqmRNA;Acc:NM_001130741]	6.51584e-13	0.271668	373.127
c89885_g1_i1	2913	GO:0004871;GO:0004930;GO:0004995;GO:0005515;GO:0005886;GO:0005886;GO:0007165;GO:0007186;GO:0007217;GO:0016021;GO:0048265;GO:0071944;GO:0003674;GO:0004871;GO:0005575;GO:0005623;GO:0005886;GO:0007165;GO:0008150;	K04222	veNOG08310	T	ENSGALG00000013953	ASPR	Gallus gallus tachykinin receptor 1 (TACR1), mRNA.[Source:RefSeq mRNA;Acc:NM_204868]	2.94759e-05	0.285356	8.68467		c120004_g1_i1	4930	GO:0005576;GO:0008152;GO:0016491;GO:0055114;GO:0003674;GO:0005575;GO:0005576;GO:0008150;GO:0016491;	-	COG4221;veNOG08342	QR	ENSGALG00000005403	DHRS11	Gallus gallus dehydrogenase/reductase (SDR family)member 11 (DHRS11), mRNA. [Source:RefSeqmRNA;Acc:NM_204507]	9.75015e-08	2.61047	3.47968		c119163_g8_i1	5143	GO:0002020;GO:0004867;GO:0005515;GO:0005615;GO:0005615;GO:0008201;GO:0010951;GO:0070062;GO:0072562;GO:2000266;GO:0003674;GO:0005575;GO:0005576;GO:0005615;GO:0008150;GO:0030234;GO:0043167;	K03911	veNOG14327	V	ENSGALG00000004591	SERPINC1	serpin peptidase inhibitor, clade C (antithrombin),member 1 [Source:HGNC Symbol;Acc:HGNC:775]	7.31244e-13	0.268409	418.386
c123177_g2_i1	1331	GO:0005515;GO:0008270;GO:0046872;GO:0003674;GO:0043167;	-	veNOG00520	O	ENSGALG00000010835	DTX4	deltex 4, E3 ubiquitin ligase [Source:HGNCSymbol;Acc:HGNC:29151]	2.98239e-05	2.04181	12.8401		c123429_g6_i1	6701	GO:0004866;GO:0005576;GO:0005615;GO:0010951;GO:0003674;GO:0005575;GO:0005576;GO:0005615;GO:0008150;GO:0030234;	K03910	veNOG06233	O	ENSGALG00000022964	-	Uncharacterized protein[Source:UniProtKB/TrEMBL;Acc:E1C544]	9.75016e-08	0.342459	873.089		c65718_g1_i1	2368	GO:0005198;GO:0005882;GO:0003674;GO:0005198;GO:0005575;GO:0005622;GO:0005623;GO:0005856;GO:0043226;GO:0043234;	K07604	veNOG02637	S	ENSGALG00000023855	KRT14	Gallus gallus keratin 14 (KRT14), mRNA.[Source:RefSeq mRNA;Acc:NM_001001311]	7.67029e-13	3.76401	172.467
c102744_g1_i1	5838	GO:0005509;GO:0007156;GO:0016020;GO:0016021;GO:0045211;GO:0070062;GO:0003674;GO:0005575;GO:0007155;GO:0008150;GO:0043167;	-	veNOG00214	W	ENSGALG00000014674	CLSTN3	calsyntenin 3 [Source:HGNC Symbol;Acc:HGNC:18371]"	3.36156e-05	2.44284	14.8319		c122154_g12_i3	6206	GO:0006629;GO:0008152;GO:0006629;GO:0008150;	-	veNOG07567	I	ENSGALG00000014190	-	Uncharacterized protein[Source:UniProtKB/TrEMBL;Acc:F1NXW6]	9.77688e-08	2.99576	49.1819		c830_g1_i1	1127	GO:0002931;GO:0004197;GO:0004221;GO:0004843;GO:0005515;GO:0005622;GO:0005634;GO:0005737;GO:0005829;GO:0005886;GO:0006511;GO:0007409;GO:0007412;GO:0007628;GO:0008242;GO:0008283;GO:0016579;GO:0016787;GO:0019896;GO:0030424;GO:0031694;GO:0042755;GO:0043025;GO:0043130;GO:0043407;GO:0048747;GO:0050905;GO:0070062;GO:0003674;GO:0005575;GO:0005622;GO:0005623;GO:0008150;GO:0008233;GO:0009056;	K05611	veNOG08955	O	ENSGALG00000014261	UCH-L1	Gallus gallus ubiquitin carboxyl-terminal esteraseL1 (ubiquitin thiolesterase) (UCHL1), mRNA. [Source:RefSeqmRNA;Acc:NM_001080212]	8.09161e-13	10.1969	15.8448
c122530_g1_i5	4337	GO:0003333;GO:0006810;GO:0006865;GO:0015171;GO:0016020;GO:0016021;GO:0055085;GO:1902475;GO:0003674;GO:0005575;GO:0006810;GO:0008150;GO:0022857;GO:0055085;	K13865	veNOG01969	E	ENSGALG00000005727	SLC7A3	solute carrier family 7 (cationic amino acidtransporter, y+ system), member 3 [Source:HGNCSymbol;Acc:HGNC:11061]	3.46813e-05	2.4816	11.2968		c114310_g2_i1	3781	GO:0007275;GO:0009791;GO:0016020;GO:0016021;GO:0048706;GO:0005575;GO:0008150;	-	KOG2490;veNOG01817	S	ENSGALG00000014486	TAPT1	Gallus gallus transmembrane anterior posteriortransformation 1 (TAPT1), mRNA. [Source:RefSeqmRNA;Acc:NM_001031161]	9.97587e-08	0.429666	14.9089		c70432_g1_i1	1359	GO:0004341;GO:0005509;GO:0005634;GO:0005737;GO:0008270;GO:0019853;GO:0030234;GO:0050790;GO:0003674;GO:0008150;GO:0030234;GO:0043167;	K01053	veNOG06182	TP	ENSGALG00000016724	RGN	Gallus gallus regucalcin (RGN), mRNA.[Source:RefSeq mRNA;Acc:NM_204729]	8.42374e-13	0.0493078	580.826
c122481_g1_i3	6986	GO:0003980;GO:0006486;GO:0016757;GO:0097359;GO:0003674;GO:0005975;GO:0006464;GO:0008150;GO:0009058;GO:0016757;GO:0034641;GO:0044281;GO:0003980;GO:0006486;GO:0097359;GO:0003674;GO:0005975;GO:0006464;GO:0008150;GO:0009058;GO:0016757;GO:0034641;GO:0044281;	K11718	veNOG03489	G	ENSGALG00000016893	UGGT2	Gallus gallus UDP-glucose glycoproteinglucosyltransferase 2 (UGGT2), mRNA. [Source:RefSeqmRNA;Acc:NM_001252099]	3.49915e-05	0.493758	3.93402		c113650_g1_i3	924	GO:0051301;GO:0051988;GO:0008150;GO:0051301;GO:0005876;GO:0051301;GO:0051988;GO:0008150;GO:0051301;	-	veNOG00380	S	ENSGALG00000026433	-	Uncharacterized protein[Source:UniProtKB/TrEMBL;Acc:R4GHM8]	1.00688e-07	5.76059	5.6541		c77804_g1_i1	696	GO:0001649;GO:0005515;GO:0005783;	-	veNOG13185	S	ENSGALG00000004893	TMEM119	transmembrane protein 119 [Source:HGNCSymbol;Acc:HGNC:27884]	8.56504e-13	5.28958	21.9959
c120587_g4_i4	4600	GO:0004871;GO:0004930;GO:0004993;GO:0005515;GO:0005929;GO:0007165;GO:0007186;GO:0007210;GO:0016021;GO:0003674;GO:0004871;GO:0005575;GO:0007165;GO:0008150;	K04162	KOG3656;veNOG15869	T	ENSGALG00000004066	HTR6	Gallus gallus 5-hydroxytryptamine (serotonin)receptor 6, G protein-coupled (HTR6), mRNA. [Source:RefSeqmRNA;Acc:NM_001173440]	3.55972e-05	2.41063	2.97457		c110266_g1_i1	1384	GO:0001894;GO:0001935;GO:0003094;GO:0003158;GO:0005576;GO:0005737;GO:0005737;GO:0005886;GO:0006536;GO:0007155;GO:0007165;GO:0008134;GO:0008217;GO:0009897;GO:0009897;GO:0009986;GO:0010628;GO:0010629;GO:0016020;GO:0016020;GO:0016337;GO:0030097;GO:0030195;GO:0030246;GO:0032720;GO:0032733;GO:0038001;GO:0042482;GO:0043199;GO:0045019;GO:0045171;GO:0045766;GO:0048471;GO:0048870;GO:0050900;GO:0060290;GO:…	K06474	veNOG07419	T	ENSGALG00000001177	CD34	CD34 molecule [Source:HGNC Symbol;Acc:HGNC:1662]"	1.01334e-07	9.32801	22.893		c107560_g1_i1	8514	GO:0005515;GO:0006605;GO:0007165;GO:0008179;GO:0010739;GO:0010739;GO:0030819;GO:0051018;GO:0090036;GO:0003674;GO:0006605;GO:0006810;GO:0007165;GO:0008150;	K16528	veNOG05599	T	ENSGALG00000023073	AKAP12	A kinase (PRKA) anchor protein 12 [Source:HGNCSymbol;Acc:HGNC:370]	1.17793e-12	4.73321	4.39344
c116750_g1_i8	5332	GO:0000166;GO:0003924;GO:0005200;GO:0005525;GO:0005634;GO:0005634;GO:0005737;GO:0005737;GO:0005874;GO:0006184;GO:0007017;GO:0043234;GO:0051258;GO:0003674;GO:0003924;GO:0005198;GO:0005575;GO:0005622;GO:0005623;GO:0005856;GO:0006461;GO:0008150;GO:0009056;GO:0022607;GO:0034641;GO:0034655;GO:0043167;GO:0043226;GO:0043234;GO:0044281;GO:0065003;	K10390	veNOG13518	Z	ENSGALG00000005173	TUBD1	tubulin, delta 1 [Source:HGNCSymbol;Acc:HGNC:16811]	3.66905e-05	2.39057	3.91927		c92408_g1_i1	4219	GO:0000139;GO:0001889;GO:0003824;GO:0004553;GO:0004559;GO:0005794;GO:0005801;GO:0005975;GO:0006013;GO:0006491;GO:0007005;GO:0007033;GO:0007585;GO:0008270;GO:0015923;GO:0015923;GO:0016020;GO:0016799;GO:0030246;GO:0048286;GO:0050769;GO:0060042;GO:0070062;GO:0003674;GO:0005975;GO:0008150;GO:0016798;GO:0043167;	K01231	veNOG08589	G	ENSGALG00000000255	MAN2A1	mannosidase, alpha, class 2A, member 1 [Source:HGNCSymbol;Acc:HGNC:6824]	1.07419e-07	0.454974	154.92		c113867_g1_i2	4828	GO:0005509;GO:0005737;GO:0005886;GO:0005886;GO:0007155;GO:0007156;GO:0016020;GO:0016021;GO:0021957;GO:0070062;GO:0003674;GO:0005575;GO:0005623;GO:0005886;GO:0007155;GO:0008150;GO:0043167;	K06803	veNOG01621	S	ENSGALG00000005278	CDH11	Gallus gallus cadherin 11, type 2, OB-cadherin(osteoblast) (CDH11), mRNA. [Source:RefSeqmRNA;Acc:NM_001004371]	1.22813e-12	10.0412	5.02468
c115517_g2_i1	4163	GO:0000122;GO:0001889;GO:0003677;GO:0003677;GO:0003682;GO:0005515;GO:0005622;GO:0005634;GO:0005634;GO:0005634;GO:0008285;GO:0031061;GO:0035097;GO:0035098;GO:0042127;GO:0045892;GO:0048536;GO:0048538;GO:0048863;GO:0051574;GO:0003674;GO:0003677;GO:0005575;GO:0005622;GO:0005623;GO:0005634;GO:0043226;	K11478	veNOG06275	K	ENSGALG00000012702	JARID2	Gallus gallus jumonji, AT rich interactive domain 2(JARID2), mRNA. [Source:RefSeq mRNA;Acc:NM_001012862]	3.83908e-05	0.45436	3.30947		c89130_g3_i1	4111	GO:0000122;GO:0000151;GO:0000785;GO:0002250;GO:0003151;GO:0003197;GO:0004842;GO:0004842;GO:0005515;GO:0005515;GO:0005737;GO:0005737;GO:0005794;GO:0005829;GO:0005886;GO:0005938;GO:0006513;GO:0006622;GO:0007041;GO:0007528;GO:0010766;GO:0010766;GO:0010768;GO:0014068;GO:0016020;GO:0016567;GO:0016567;GO:0016567;GO:0016874;GO:0019089;GO:0019871;GO:0019871;GO:0019904;GO:0030948;GO:0031175;GO:0031623;GO:…	K10591	veNOG11265	O	ENSGALG00000004347	NEDD4	neural precursor cell expressed, developmentallydown-regulated 4, E3 ubiquitin protein ligase [Source:HGNCSymbol;Acc:HGNC:7727]	1.11864e-07	3.15154	2.02719		c123362_g2_i2	9159	GO:0046872;GO:0003674;GO:0043167;	-	opiNOG03714;veNOG05447	R	ENSGALG00000026534	ZNF469	zinc finger protein 469 [Source:HGNCSymbol;Acc:HGNC:23216]	1.55859e-12	5.70088	2.03384
c123189_g1_i1	3010	GO:0001525;GO:0004857;GO:0005515;GO:0005576;GO:0005576;GO:0005615;GO:0043066;GO:0043066;GO:0043066;GO:0051005;GO:0051005;GO:0070328;GO:0072562;GO:2000352;GO:0005575;GO:0005576;GO:0005615;GO:0008150;GO:0048646;GO:0048856;	K08767	KOG2579;veNOG13327	R	ENSGALG00000000619	ANGPTL4	angiopoietin-like 4 [Source:HGNCSymbol;Acc:HGNC:16039]	4.22452e-05	4.83128	102.831		c13362_g1_i1	1397	GO:0005739;GO:0005739;	K17404	veNOG00041	J	ENSGALG00000008506	MRPS25	Gallus gallus mitochondrial ribosomal protein S25(MRPS25), nuclear gene encoding mitochondrial protein,mRNA. [Source:RefSeq mRNA;Acc:NM_001277840]	1.19018e-07	2.23013	91.9902		c22187_g1_i1	2594	GO:0004871;GO:0006935;GO:0006952;GO:0007165;GO:0016020;GO:0070062;GO:0003674;GO:0004871;GO:0007165;GO:0008150;GO:0004871;GO:0007165;GO:0003674;GO:0004871;GO:0007165;GO:0008150;	K14957	KOG3656;veNOG17746	TR	ENSGALG00000006583	LSP1	Gallus gallus lymphocyte-specific protein 1 (LSP1),mRNA. [Source:RefSeq mRNA;Acc:NM_204342]	1.69612e-12	4.14719	63.9041
c121225_g2_i5	3275	GO:0003676;GO:0046872;GO:0003674;GO:0043167;	-	KOG1721;veNOG09862;veNOG11600	RK	ENSGALG00000028129	-	Uncharacterized protein[Source:UniProtKB/TrEMBL;Acc:R4GFX7]	4.30326e-05	2.1046	5.90632		c99801_g1_i1	696	GO:0004497;GO:0005506;GO:0016491;GO:0016705;GO:0016712;GO:0020037;GO:0046872;GO:0055114;GO:0003674;GO:0008150;GO:0016491;GO:0043167;	-	veNOG03418	Q	ENSGALG00000016690	-	Uncharacterized protein[Source:UniProtKB/TrEMBL;Acc:F1NFF7]	1.23711e-07	0.188912	80.6666		c82345_g1_i1	4679	GO:0001649;GO:0004888;GO:0004888;GO:0004930;GO:0005515;GO:0005515;GO:0005887;GO:0005887;GO:0007186;GO:0007283;GO:0016021;GO:0016500;GO:0030282;GO:0030539;GO:0034122;GO:0035239;GO:0045892;GO:0045893;GO:0046849;GO:0050673;GO:0050710;GO:0061290;GO:0072202;GO:0072224;GO:0072282;GO:0090190;GO:0090263;GO:0090263;GO:0003674;GO:0004871;GO:0005575;GO:0007165;GO:0008150;	K04309	veNOG02479	T	ENSGALG00000012191	LGR4	leucine-rich repeat containing G protein-coupledreceptor 4 [Source:HGNC Symbol;Acc:HGNC:13299]	1.77677e-12	0.253713	14.6047
c118569_g2_i8	5017	GO:0004175;GO:0004252;GO:0005515;GO:0005615;GO:0006508;GO:0007354;GO:0007368;GO:0008201;GO:0008233;GO:0008236;GO:0009100;GO:0009986;GO:0016485;GO:0016486;GO:0016787;GO:0031012;GO:0032902;GO:0032940;GO:0048406;GO:0003674;GO:0008150;GO:0008233;	K08672	veNOG00184	O	ENSGALG00000007238	PCSK6	proprotein convertase subtilisin/kexin type 6[Source:HGNC Symbol;Acc:HGNC:8569]	4.84845e-05	2.53088	36.4983		c117365_g1_i1	8038	GO:0000166;GO:0000287;GO:0001669;GO:0004012;GO:0005524;GO:0005548;GO:0006812;GO:0007030;GO:0008152;GO:0015914;GO:0015914;GO:0016020;GO:0016020;GO:0016021;GO:0016787;GO:0019829;GO:0045332;GO:0046872;GO:0003674;GO:0005575;GO:0006810;GO:0008150;GO:0016887;GO:0022857;GO:0043167;GO:0061024;	-	veNOG04379	P	ENSGALG00000002326	-	Uncharacterized protein[Source:UniProtKB/TrEMBL;Acc:E1BVN3]	1.34343e-07	0.459835	349.012		c124274_g1_i1	2703	GO:0001895;GO:0003677;GO:0005504;GO:0005515;GO:0005576;GO:0005615;GO:0005615;GO:0005634;GO:0005737;GO:0006810;GO:0009267;GO:0015643;GO:0019825;GO:0019836;GO:0030170;GO:0043066;GO:0043234;GO:0051087;GO:0051659;GO:0070062;GO:0072562;GO:0005575;GO:0005576;GO:0005615;GO:0006810;GO:0008150;	K16141	veNOG07446	W	ENSGALG00000020180	ALB	Gallus gallus albumin (ALB), mRNA. [Source:RefSeqmRNA;Acc:NM_205261]	1.97013e-12	0.0667637	36365.7
c89221_g1_i1	10022	GO:0003824;GO:0004312;GO:0004313;GO:0004314;GO:0004315;GO:0004316;GO:0004317;GO:0004319;GO:0004320;GO:0008152;GO:0008270;GO:0009058;GO:0016295;GO:0016296;GO:0016297;GO:0016491;GO:0016740;GO:0016747;GO:0016788;GO:0031177;GO:0055114;GO:0003674;GO:0008150;GO:0009058;GO:0016491;GO:0016746;GO:0016829;GO:0043167;GO:0001649;GO:0002943;GO:0003824;GO:0004312;GO:0004313;GO:0004314;GO:0004315;GO:0004316;GO:…	K00665	veNOG09107	I	ENSGALG00000002747	FASN	Gallus gallus fatty acid synthase (FASN), mRNA.[Source:RefSeq mRNA;Acc:NM_205155]	5.09578e-05	2.64616	3040.54		c117239_g2_i1	2321	GO:0005515;GO:0005737;GO:0030855;GO:0003674;GO:0005575;GO:0005622;GO:0005623;GO:0005737;	-	veNOG01223	Z	ENSGALG00000011902	TAGLN	Gallus gallus transgelin (TAGLN), mRNA.[Source:RefSeq mRNA;Acc:NM_205494]	1.3541e-07	4.3872	50.2924		c101439_g1_i1	573	GO:0016936;GO:0030246;GO:0003674;	K06830	veNOG19153	W	ENSGALG00000012420	LGALS1	Gallus gallus lectin, galactoside-binding, soluble,1 (LGALS1), mRNA. [Source:RefSeq mRNA;Acc:NM_205495]	2.06377e-12	19.7736	31.0895
c119019_g2_i1	4045	GO:0004872;GO:0005215;GO:0006810;GO:0007275;GO:0016020;GO:0016021;GO:0022857;GO:0022891;GO:0055085;GO:0003674;GO:0005575;GO:0006810;GO:0008150;GO:0022857;GO:0055085;	K08150	veNOG00538	P	ENSGALG00000028853	SLC2A13	solute carrier family 2 (facilitated glucosetransporter), member 13 [Source:HGNCSymbol;Acc:HGNC:15956]	5.29079e-05	0.474069	4.14722		c107765_g1_i2	2808	GO:0005737;GO:0016787;GO:0016810;GO:0016812;GO:0019556;GO:0003674;GO:0005575;GO:0005622;GO:0005623;GO:0005737;GO:0006520;GO:0008150;GO:0009056;GO:0016810;GO:0034641;GO:0044281;	K01468	veNOG03334	F	ENSGALG00000011414	AMDHD1	amidohydrolase domain containing 1 [Source:HGNCSymbol;Acc:HGNC:28577]	1.36168e-07	0.446729	37.7558		c106738_g1_i1	1675	GO:0003955;GO:0005515;GO:0005737;GO:0006979;GO:0016491;GO:0043086;GO:0044822;GO:0070062;GO:0003674;GO:0016491;	K00355	veNOG06906	C	ENSGALG00000023437	NQO1	NAD(P)H dehydrogenase [Source:RefSeqpeptide;Acc:NP_001264548]	2.67463e-12	4.36559	189.105
c86139_g1_i1	1276	GO:0005615;GO:0008083;GO:0020037;GO:0043410;GO:0003674;	-	veNOG21887	R	ENSGALG00000009821	NENF	neudesin neurotrophic factor [Source:HGNCSymbol;Acc:HGNC:30384]	5.39241e-05	2.18503	10.5043		c122090_g1_i2	3347	GO:0005096;GO:0005515;GO:0005622;GO:0007165;GO:0035556;GO:0043547;GO:0051056;GO:0003674;GO:0005575;GO:0005622;GO:0005623;GO:0007165;GO:0008150;GO:0030234;	K17630	veNOG03278	T	ENSGALG00000001876	-	Uncharacterized protein[Source:UniProtKB/TrEMBL;Acc:F1NF56]	1.37306e-07	0.42665	9.2809		c65990_g2_i1	1183	-	-	veNOG10192	S	ENSGALG00000023503	CCDC152	coiled-coil domain containing 152 [Source:HGNCSymbol;Acc:HGNC:34438]	2.71001e-12	0.236457	238.201
c115952_g1_i1	5197	GO:0000166;GO:0001934;GO:0001938;GO:0001944;GO:0001945;GO:0001946;GO:0002040;GO:0004672;GO:0004713;GO:0004714;GO:0004714;GO:0005021;GO:0005021;GO:0005021;GO:0005515;GO:0005515;GO:0005524;GO:0005886;GO:0005887;GO:0006468;GO:0007169;GO:0008284;GO:0008284;GO:0010575;GO:0010595;GO:0016020;GO:0016021;GO:0016301;GO:0016310;GO:0016740;GO:0016772;GO:0019838;GO:0019903;GO:0035924;GO:0043066;GO:0043235;GO:…	-	opiNOG08113;veNOG01126	T	ENSGALG00000005802	FLT4	fms-related tyrosine kinase 4 [Source:HGNCSymbol;Acc:HGNC:3767]	5.69063e-05	0.485577	4.54019		c119999_g1_i1	5758	GO:0003824;GO:0004252;GO:0005515;GO:0005886;GO:0006508;GO:0008233;GO:0008236;GO:0016021;GO:0016787;GO:0042730;GO:0055072;GO:0003674;GO:0008150;GO:0008233;	K09637	KOG3627;veNOG00811	O	ENSGALG00000012483	TMPRSS6	transmembrane protease, serine 6 [Source:HGNCSymbol;Acc:HGNC:16517]	1.37504e-07	0.456248	61.3721		c123342_g1_i2	4680	GO:0003824;GO:0008152;GO:0070062;GO:0003674;GO:0008150;	K01952	veNOG00490	F	ENSAPLG00000007531	PFAS	phosphoribosylformylglycinamidine synthase[Source:HGNC Symbol;Acc:HGNC:8863]	2.78645e-12	0.275585	171.399
c117115_g6_i2	6683	GO:0005813;GO:0051225;GO:0051297;GO:0070652;GO:0005575;GO:0005622;GO:0005623;GO:0005856;GO:0006461;GO:0007010;GO:0007049;GO:0008150;GO:0022607;GO:0043226;GO:0043234;GO:0065003;	K16589	veNOG11852	S	ENSGALG00000015091	HAUS6	Gallus gallus HAUS augmin-like complex, subunit 6(HAUS6), mRNA. [Source:RefSeq mRNA;Acc:NM_001031421]	6.79031e-05	2.02248	7.43937		c121962_g4_i8	4792	GO:0005515;GO:0016020;GO:0016021;GO:0003674;GO:0005575;	K06712	veNOG05912	R	ENSGALG00000000589	BTN1A1	Gallus gallus butyrophilin, subfamily 1, member A1(BTN1A1), mRNA. [Source:RefSeq mRNA;Acc:NM_001034817]	1.37724e-07	2.63116	2.86393		c58221_g1_i1	2219	GO:0005515;GO:0050901;	K06818	veNOG01012	T	ENSGALG00000006009	PODXL2	podocalyxin-like 2 [Source:HGNCSymbol;Acc:HGNC:17936]	2.83792e-12	11.2818	3.45439
c11634_g1_i1	618	GO:0004857;GO:0006629;GO:0034361;GO:0042627;GO:0043086;GO:0045735;GO:0003674;GO:0005575;GO:0005576;GO:0005615;GO:0006629;GO:0008150;GO:0030234;	-	veNOG26176	O	ENSGALG00000015134	APOV1	Apovitellenin-1 [Source:UniProtKB/Swiss-Prot;Acc:P02659]	7.23935e-05	11.3841	58.3767		c109945_g1_i4	4591	GO:0003824;GO:0009058;GO:0030170;GO:0003674;GO:0008150;GO:0009058;GO:0043167;	-	opiNOG10264;veNOG10962	T	ENSGALG00000007997	-	Uncharacterized protein[Source:UniProtKB/TrEMBL;Acc:F1NR60]	1.38787e-07	3.46776	6.08431		c110473_g1_i1	2187	GO:0001937;GO:0001948;GO:0005515;GO:0005543;GO:0005615;GO:0005615;GO:0006641;GO:0007597;GO:0008289;GO:0009986;GO:0010596;GO:0016525;GO:0030193;GO:0030195;GO:0031012;GO:0031639;GO:0033033;GO:0034361;GO:0034364;GO:0034392;GO:0042627;GO:0042802;GO:0051006;GO:0051917;GO:0051918;GO:0060230;GO:0070062;	K17305	veNOG11050	TV	ENSGALG00000003957	APOH	Gallus gallus apolipoprotein H (beta-2-glycoproteinI) (APOH), mRNA. [Source:RefSeq mRNA;Acc:NM_001277994]	3.01387e-12	0.283937	2351.96
c78559_g1_i1	1159	GO:0000287;GO:0004647;GO:0005509;GO:0005737;GO:0006563;GO:0006564;GO:0008152;GO:0008253;GO:0016311;GO:0016791;GO:0042803;GO:0003674;GO:0005575;GO:0005622;GO:0005623;GO:0005737;GO:0006520;GO:0008150;GO:0009058;GO:0016791;GO:0043167;GO:0044281;	K01079	veNOG11111	E	ENSGALG00000002397	PSPH	Gallus gallus phosphoserine phosphatase (PSPH),mRNA. [Source:RefSeq mRNA;Acc:NM_001252272]	7.54893e-05	2.52547	3361.04		c117763_g1_i1	2382	GO:0001574;GO:0006687;GO:0007283;GO:0019915;	K00725	veNOG04936	O	ENSAPLG00000001537	B4GALNT1	beta-1,4-N-acetyl-galactosaminyl transferase 1[Source:HGNC Symbol;Acc:HGNC:4117]	1.46915e-07	6.95929	13.5586		c23936_g1_i1	2643	GO:0001666;GO:0001775;GO:0005114;GO:0005160;GO:0005515;GO:0005576;GO:0005615;GO:0007179;GO:0007399;GO:0007435;GO:0008083;GO:0008156;GO:0008285;GO:0009887;GO:0010718;GO:0010862;GO:0010936;GO:0016049;GO:0022601;GO:0030335;GO:0030501;GO:0031012;GO:0031012;GO:0032570;GO:0032967;GO:0034713;GO:0040007;GO:0042802;GO:0043065;GO:0043524;GO:0043932;GO:0045216;GO:0045740;GO:0045893;GO:0045944;GO:0048286;GO:…	K13377	veNOG03192	T	ENSGALG00000010346	TGFB3	Gallus gallus transforming growth factor, beta 3(TGFB3), mRNA. [Source:RefSeq mRNA;Acc:NM_205454]	3.05342e-12	4.37248	15.9431
c94463_g1_i1	2565	GO:0004871;GO:0004871;GO:0005783;GO:0005783;GO:0007165;GO:0007165;GO:0016020;GO:0016192;GO:0043123;GO:0043123;GO:0003674;GO:0004871;GO:0005575;GO:0005622;GO:0005623;GO:0005737;GO:0005783;GO:0006810;GO:0007165;GO:0008150;GO:0016192;GO:0043226;	-	veNOG21234	U	ENSAPLG00000003388	GOLT1B	golgi transport 1B [Source:HGNCSymbol;Acc:HGNC:20175]	8.08925e-05	2.18844	3.17828		c106993_g1_i1	1465	GO:0005096;GO:0005515;GO:0005515;GO:0005737;GO:0005829;GO:0005886;GO:0007283;GO:0008277;GO:0009898;GO:0010519;GO:0010614;GO:0038032;GO:0043407;GO:0043547;GO:0043951;GO:0045744;GO:0050873;GO:0055119;GO:0060087;GO:0060452;GO:0071877;GO:0003674;GO:0005575;GO:0005622;GO:0005623;GO:0005737;GO:0005886;GO:0008150;GO:0030234;	K18154	opiNOG14184;veNOG09477	T	ENSGALG00000002540	RGS2	Gallus gallus regulator of G-protein signaling 2,24kDa (RGS2), mRNA. [Source:RefSeq mRNA;Acc:NM_204395]	1.61414e-07	3.35262	22.7414		c103743_g1_i1	6082	GO:0001676;GO:0004095;GO:0004095;GO:0005739;GO:0005739;GO:0005743;GO:0009437;GO:0016020;GO:0016740;GO:0016746;GO:0030855;GO:0003674;GO:0016746;	K08765	veNOG04225	I	ENSGALG00000007077	CPT1A	Gallus gallus carnitine palmitoyltransferase 1A(liver) (CPT1A), nuclear gene encoding mitochondrialprotein, mRNA. [Source:RefSeq mRNA;Acc:NM_001012898]	3.17927e-12	0.253401	41.4998
c81282_g2_i1	2334	GO:0005267;GO:0006810;GO:0006811;GO:0016020;GO:0016021;GO:0071805;GO:0003674;GO:0005575;GO:0006810;GO:0008150;GO:0022857;GO:0055085;	K04922	veNOG03253	P	ENSGALG00000010672	KCNK13	potassium channel, subfamily K, member 13[Source:HGNC Symbol;Acc:HGNC:6275]	8.5074e-05	0.410974	2.14685		c108355_g3_i1	4389	GO:0005515;GO:0003674;	K00799	veNOG05129	O	ENSGALG00000005204	-	Uncharacterized protein[Source:UniProtKB/TrEMBL;Acc:E1BUB6]	1.76865e-07	0.440813	13.8835		c94379_g1_i2	2750	GO:0005768;GO:0005886;GO:0008823;GO:0015677;GO:0045444;GO:0052851;GO:0055114;GO:0097461;	-	veNOG04791	R	ENSGALG00000008997	STEAP4	STEAP family member 4 [Source:HGNCSymbol;Acc:HGNC:21923]	3.32014e-12	0.161367	43.7111
c119124_g5_i1	1026	-	-	veNOG00076	S	ENSGALG00000000874	NDRG4	NDRG family member 4 [Source:HGNCSymbol;Acc:HGNC:14466]	8.72433e-05	0.283548	2.12882		c109528_g1_i1	2766	GO:0000166;GO:0002009;GO:0004672;GO:0004674;GO:0004713;GO:0005515;GO:0005515;GO:0005524;GO:0005634;GO:0006468;GO:0016772;GO:0051092;GO:0003674;GO:0006464;GO:0008150;GO:0016301;GO:0043167;	K08848	veNOG04816	T	ENSGALG00000016145	RIPK4	receptor-interacting serine-threonine kinase 4[Source:HGNC Symbol;Acc:HGNC:496]	1.84085e-07	3.09434	16.3805		c114238_g1_i1	3415	GO:0000978;GO:0001077;GO:0002062;GO:0003677;GO:0003700;GO:0005634;GO:0005783;GO:0006355;GO:0006888;GO:0034976;GO:0035497;GO:0035497;GO:0043565;GO:0044212;GO:0044212;GO:0045893;GO:0045893;GO:0045944;GO:0051216;GO:0001071;GO:0003674;GO:0003677;GO:0008150;	K09048	veNOG02501	K	ENSGALG00000012877	CREB3L2	cAMP responsive element binding protein 3-like 2[Source:HGNC Symbol;Acc:HGNC:23720]	3.59936e-12	0.213733	68.1496
c58680_g1_i1	1305	GO:0005634;GO:0005689;GO:0008270;GO:0046872;GO:0003674;GO:0043167;	K13152	opiNOG26371;veNOG14796	A	ENSGALG00000008070	ZMAT5	Gallus gallus zinc finger, matrin type 5 (ZMAT5),transcript variant 2, mRNA. [Source:RefSeqmRNA;Acc:NM_001277514]	9.72155e-05	2.17338	211.633		c119344_g1_i1	5036	GO:0000079;GO:0000082;GO:0000086;GO:0000307;GO:0000307;GO:0004861;GO:0004861;GO:0005515;GO:0005515;GO:0005634;GO:0005634;GO:0005737;GO:0005829;GO:0006468;GO:0006974;GO:0006974;GO:0006977;GO:0007050;GO:0007050;GO:0007265;GO:0007346;GO:0008285;GO:0008285;GO:0009411;GO:0010629;GO:0019912;GO:0030308;GO:0030332;GO:0030890;GO:0031668;GO:0033158;GO:0042326;GO:0042771;GO:0043068;GO:0043231;GO:0045736;GO:…	K06625	veNOG19364	T	ENSGALG00000028318	CIP1	Gallus gallus cdk inhibitor CIP1 (p21) (CIP1),mRNA. [Source:RefSeq mRNA;Acc:NM_204396]	1.85099e-07	2.75639	54.2597		c87257_g1_i1	6587	GO:0000166;GO:0001525;GO:0001725;GO:0001934;GO:0002040;GO:0004672;GO:0004713;GO:0004714;GO:0004872;GO:0005515;GO:0005515;GO:0005524;GO:0005884;GO:0005887;GO:0005902;GO:0005911;GO:0006468;GO:0007160;GO:0007169;GO:0009925;GO:0009986;GO:0010595;GO:0014068;GO:0016020;GO:0016021;GO:0016301;GO:0016310;GO:0016323;GO:0016324;GO:0016337;GO:0016525;GO:0016740;GO:0016772;GO:0018108;GO:0030097;GO:0030334;GO:…	K05121	opiNOG04568;veNOG06880	T	ENSGALG00000001840	TEK	TEK tyrosine kinase, endothelial [Source:HGNCSymbol;Acc:HGNC:11724]	4.49019e-12	0.247036	10.6085
c120987_g2_i5	2375	GO:0005313;GO:0005313;GO:0005515;GO:0006835;GO:0007399;GO:0007632;GO:0009416;GO:0009611;GO:0010259;GO:0015501;GO:0015813;GO:0016020;GO:0017153;GO:0021537;GO:0030424;GO:0030534;GO:0030673;GO:0031668;GO:0035264;GO:0042493;GO:0043200;GO:0046326;GO:0051938;GO:0070779;GO:0003674;GO:0005575;GO:0006810;GO:0008150;GO:0022857;GO:0006835;GO:0016020;GO:0017153;GO:0003674;GO:0005575;GO:0006810;GO:0008150;GO:…	K05613	veNOG02322	E	ENSGALG00000007871	SLC1A2	Gallus gallus solute carrier family 1 (glial highaffinity glutamate transporter), member 2 (SLC1A2), mRNA.[Source:RefSeq mRNA;Acc:NM_001012899]	0.000100032	6.8776	2.6845		c112698_g12_i1	4429	GO:0005044;GO:0005178;GO:0005515;GO:0005578;GO:0005615;GO:0006898;GO:0006955;GO:0007160;GO:0007160;GO:0010811;GO:0010951;GO:0014911;GO:0030198;GO:0030247;GO:0031012;GO:0032092;GO:0033627;GO:0048260;GO:0050731;GO:0050840;GO:0061302;GO:0070062;GO:0072562;GO:0002376;GO:0003674;GO:0006810;GO:0008150;GO:0016192;	K10399	veNOG05061;veNOG07095	ZW	ENSGALG00000003589	VTN	Gallus gallus vitronectin (VTN), mRNA.[Source:RefSeq mRNA;Acc:NM_205061]	1.95895e-07	0.46558	1482.52		c100613_g1_i2	2579	GO:0004871;GO:0004888;GO:0004930;GO:0005179;GO:0005515;GO:0005515;GO:0005783;GO:0005794;GO:0005886;GO:0007165;GO:0007166;GO:0007186;GO:0007186;GO:0009986;GO:0015056;GO:0016020;GO:0016021;GO:0016525;GO:0043950;GO:0043951;GO:0071376;GO:0003674;GO:0004871;GO:0005575;GO:0005623;GO:0005886;GO:0007165;GO:0008150;	K04579	veNOG03831	T	ENSGALG00000005657	CRHR2	Gallus gallus corticotropin releasing hormonereceptor 2 (CRHR2), mRNA. [Source:RefSeqmRNA;Acc:NM_204454]	6.1034e-12	0.0558048	7.75138
c93399_g1_i1	1702	GO:0008152;GO:0016020;GO:0016491;GO:0055114;GO:0003674;GO:0008150;GO:0016491;	K11165	veNOG07041	Q	ENSGALG00000011921	DHRS7	dehydrogenase/reductase (SDR family) member 7[Source:HGNC Symbol;Acc:HGNC:21524]	0.000100363	0.245116	792.828		c74689_g1_i1	474	GO:0003677;GO:0003700;GO:0004871;GO:0005515;GO:0005634;GO:0005667;GO:0005737;GO:0006351;GO:0006355;GO:0007165;GO:0042745;GO:0045475;GO:0045739;GO:0045893;GO:0045944;GO:0046983;GO:0051775;GO:0051879;GO:0060548;GO:2001020;GO:0001071;GO:0003674;GO:0003677;GO:0004871;GO:0005575;GO:0005622;GO:0005623;GO:0005634;GO:0005737;GO:0007165;GO:0008150;GO:0009058;GO:0034641;GO:0043226;GO:0043234;	-	-	-	ENSAPLG00000016315	NPAS2	neuronal PAS domain protein 2 [Source:HGNCSymbol;Acc:HGNC:7895]	2.11816e-07	41.9128	4.59169		c119369_g1_i7	12492	-	-	-	-	ENSGALG00000019805	-	Uncharacterized protein[Source:UniProtKB/TrEMBL;Acc:E1C1N3]	6.14364e-12	0.123338	2.88455
c17201_g1_i1	1291	GO:0009055;GO:0015035;GO:0045454;GO:0055114;GO:0003674;GO:0008150;GO:0016491;GO:0042592;GO:0005634;GO:0005737;GO:0005739;GO:0009055;GO:0015035;GO:0045454;GO:0047485;GO:0055114;GO:0070062;GO:0003674;GO:0008150;GO:0016491;GO:0042592;	K03676	veNOG22934	O	ENSGALG00000027483	GLRX	Gallus gallus glutaredoxin (thioltransferase)(GLRX), mRNA. [Source:RefSeq mRNA;Acc:NM_205160]	0.000108788	2.18008	93.9065		c37014_g1_i1	2798	GO:0003714;GO:0005515;GO:0005515;GO:0005737;GO:0007184;GO:0008285;GO:0017148;GO:0030014;GO:0030514;GO:0030971;GO:0045668;GO:0046332;GO:0060212;GO:0060213;GO:1900153;GO:2001141;	K14443	veNOG04544	T	ENSGALG00000007364	TOB	Gallus gallus transducer of ERBB2, 1 (TOB1), mRNA.[Source:RefSeq mRNA;Acc:NM_001001467]	2.29306e-07	0.452169	28.8755		c121933_g3_i3	3832	GO:0005737;GO:0008152;GO:0016020;GO:0016746;GO:0003674;GO:0008150;GO:0016746;	K13514	veNOG09615	I	ENSGALG00000009848	LPGAT1	Gallus gallus lysophosphatidylglycerolacyltransferase 1 (LPGAT1), mRNA. [Source:RefSeqmRNA;Acc:NM_001031049]	6.14391e-12	0.265389	47.798
c116069_g1_i1	8993	GO:0000775;GO:0001655;GO:0003676;GO:0003677;GO:0003682;GO:0004386;GO:0005515;GO:0005515;GO:0005524;GO:0005634;GO:0005721;GO:0006306;GO:0006342;GO:0006346;GO:0007275;GO:0010216;GO:0016787;GO:0031508;GO:0043066;GO:0046651;GO:2001243;GO:0003674;GO:0003677;GO:0004386;GO:0043167;	-	veNOG00375	K	ENSGALG00000005451	HELLS	helicase, lymphoid-specific [Source:HGNCSymbol;Acc:HGNC:4861]	0.000116638	2.02354	50.6448		c107102_g1_i1	5474	GO:0005515;GO:0005515;GO:0005524;GO:0005737;GO:0005777;GO:0005829;GO:0006200;GO:0006625;GO:0007031;GO:0008022;GO:0016561;GO:0016887;GO:0032403;GO:0042623;GO:0050821;GO:0003674;GO:0043167;	K13339	veNOG03286	O	ENSGALG00000008571	PEX6	peroxisomal biogenesis factor 6 [Source:HGNCSymbol;Acc:HGNC:8859]	2.48214e-07	0.466401	138.603		c96312_g1_i1	1482	GO:0000166;GO:0005515;GO:0005524;GO:0005615;GO:0005737;GO:0005737;GO:0005856;GO:0005856;GO:0008217;GO:0009615;GO:0014829;GO:0015629;GO:0030485;GO:0043234;GO:0072144;GO:0003674;GO:0005575;GO:0005622;GO:0005623;GO:0005737;GO:0005856;GO:0043167;GO:0043226;	-	COG5277	Z	ENSGALG00000006343	ACTG2	Gallus gallus actin, alpha 2, smooth muscle, aorta(ACTA2), mRNA. [Source:RefSeq mRNA;Acc:NM_001031229]	6.82212e-12	5.2533	42.1086
c124061_g2_i1	2286	GO:0005515;GO:0030506;GO:0051260;GO:0003674;GO:0006461;GO:0008150;GO:0022607;GO:0065003;	-	veNOG03824	R	ENSGALG00000007111	KCTD6	potassium channel tetramerization domain containing6 [Source:HGNC Symbol;Acc:HGNC:22235]	0.000118828	3.1178	14.7532		c65824_g1_i1	2884	GO:0001934;GO:0003824;GO:0004252;GO:0004252;GO:0005102;GO:0005509;GO:0005515;GO:0005515;GO:0005576;GO:0005615;GO:0006508;GO:0006953;GO:0007166;GO:0007596;GO:0007599;GO:0008233;GO:0008233;GO:0008236;GO:0008284;GO:0008360;GO:0009611;GO:0010468;GO:0014068;GO:0016787;GO:0030168;GO:0030168;GO:0030194;GO:0030307;GO:0032967;GO:0042730;GO:0045861;GO:0048712;GO:0051281;GO:0051480;GO:0070053;GO:0070062;GO:…	K01313	veNOG12500	O	ENSGALG00000008332	F2	Gallus gallus coagulation factor II (thrombin)(F2), mRNA. [Source:RefSeq mRNA;Acc:NM_204605]	2.51862e-07	0.46786	664.409		c65798_g1_i1	4501	GO:0005509;GO:0005515;GO:0005576;GO:0005615;GO:0072562;GO:0003674;GO:0005575;GO:0005576;GO:0043167;	K03908	veNOG01187	T	ENSGALG00000015409	PROS1	protein S (alpha) [Source:HGNCSymbol;Acc:HGNC:9456]	6.85309e-12	0.267555	71.4355
c82678_g1_i1	1457	GO:0016021;GO:0005575;	-	-	-	ENSGALG00000021627	IFI27L2	Gallus gallus interferon, alpha-inducible protein27-like 2 (IFI27L2), mRNA. [Source:RefSeqmRNA;Acc:NM_001002856]	0.000120123	2.48341	82.4134		c107014_g1_i1	5836	-	K06732	veNOG03993	S	ENSGALG00000011882	CDCP1	CUB domain containing protein 1 [Source:HGNCSymbol;Acc:HGNC:24357]	2.54467e-07	0.422156	7.15979		c116164_g2_i2	2240	GO:0003677;GO:0005634;GO:0006351;GO:0006355;GO:0007275;GO:0007399;GO:0030154;GO:0046983;GO:0003674;GO:0003677;GO:0005575;GO:0005622;GO:0005623;GO:0005634;GO:0008150;GO:0009058;GO:0030154;GO:0034641;GO:0043226;GO:0048856;	K09084	veNOG00915	K	ENSGALG00000008908	NEUROD1	Gallus gallus neurogenic differentiation 1(NEUROD1), mRNA. [Source:RefSeq mRNA;Acc:NM_204920]	8.60823e-12	0.255689	14.5424
c115375_g4_i4	4206	GO:0000122;GO:0000122;GO:0000978;GO:0001078;GO:0001843;GO:0003677;GO:0003682;GO:0003700;GO:0005515;GO:0005515;GO:0005634;GO:0005634;GO:0006351;GO:0006355;GO:0007368;GO:0008285;GO:0009953;GO:0010470;GO:0038092;GO:0043565;GO:0045666;GO:0045892;GO:0048146;GO:0048387;GO:0060041;GO:0001071;GO:0003674;GO:0003677;GO:0005575;GO:0005622;GO:0005623;GO:0005634;GO:0008150;GO:0009058;GO:0034641;GO:0043226;	-	veNOG09766	K	ENSGALG00000014795	TGIF1	Gallus gallus TGFB-induced factor homeobox 1(TGIF1), mRNA. [Source:RefSeq mRNA;Acc:NM_205379]	0.000126438	0.389943	8.33854		c119822_g1_i1	6690	-	-	veNOG09884	OP	ENSGALG00000023670	NAALADL2	N-acetylated alpha-linked acidic dipeptidase-like 2[Source:HGNC Symbol;Acc:HGNC:23219]	2.61713e-07	0.219711	2.23098		c114570_g1_i1	3702	GO:0003824;GO:0008152;GO:0030151;GO:0030170;GO:0003674;GO:0008150;GO:0043167;	-	veNOG01793	R	ENSGALG00000009453	-	Uncharacterized protein[Source:UniProtKB/TrEMBL;Acc:F1NXH1]	8.70199e-12	0.28418	153.024
c114672_g1_i6	6320	GO:0005515;GO:0005515;GO:0005634;GO:0005737;GO:2001243;GO:0003674;	K15046	veNOG07136	T	ENSGALG00000005124	IVNS1ABP	influenza virus NS1A binding protein [Source:HGNCSymbol;Acc:HGNC:16951]	0.000131402	0.434807	24.5804		c122481_g1_i3	6986	GO:0003980;GO:0006486;GO:0016757;GO:0097359;GO:0003674;GO:0005975;GO:0006464;GO:0008150;GO:0009058;GO:0016757;GO:0034641;GO:0044281;GO:0003980;GO:0006486;GO:0097359;GO:0003674;GO:0005975;GO:0006464;GO:0008150;GO:0009058;GO:0016757;GO:0034641;GO:0044281;	K11718	veNOG03489	G	ENSGALG00000016893	UGGT2	Gallus gallus UDP-glucose glycoproteinglucosyltransferase 2 (UGGT2), mRNA. [Source:RefSeqmRNA;Acc:NM_001252099]	2.63777e-07	0.412236	3.93402		c70229_g1_i1	4609	GO:0003824;GO:0003844;GO:0004553;GO:0005975;GO:0005978;GO:0043169;GO:0070062;GO:0003674;GO:0005975;GO:0006091;GO:0008150;GO:0009058;GO:0016757;GO:0016798;GO:0043167;	K00700	veNOG05736	G	ENSGALG00000015506	GBE1	glucan (1,4-alpha-), branching enzyme 1[Source:HGNC Symbol;Acc:HGNC:4180]	9.96771e-12	0.28922	31.7744
c69602_g1_i1	2281	GO:0000188;GO:0004725;GO:0005634;GO:0005737;GO:0006470;GO:0008138;GO:0016311;GO:0016787;GO:0016791;GO:0017017;GO:0035335;GO:0003674;GO:0005575;GO:0005622;GO:0005623;GO:0005634;GO:0005737;GO:0006464;GO:0008150;GO:0016791;GO:0043226;	K04459	veNOG04028	V	ENSGALG00000006647	DUSP8	dual specificity phosphatase 8 [Source:HGNCSymbol;Acc:HGNC:3074]	0.000142301	3.14162	11.473		c121951_g1_i1	4081	-	K04011	veNOG10826;veNOG11738;veNOG28417	TR	ENSGALG00000023950	CR1L	Gallus gallus complement component (3b/4b) receptor1-like (CR1L), mRNA. [Source:RefSeqmRNA;Acc:NM_001033643]	2.71114e-07	2.3473	10.2045		c121328_g1_i10	2543	GO:0005102;GO:0005515;GO:0009790;GO:0003674;GO:0008150;GO:0009790;GO:0048856;	K05456	veNOG11574	T	ENSGALG00000000917	NRG2	neuregulin 2 [Source:HGNC Symbol;Acc:HGNC:7998]"	1.01305e-11	0.116218	44.9449
c56258_g1_i1	2461	GO:0002092;GO:0005515;GO:0005576;GO:0005615;GO:0005634;GO:0005737;GO:0007275;GO:0008285;GO:0009986;GO:0010628;GO:0017147;GO:0043065;GO:0043433;GO:0045606;GO:0055062;GO:0090090;GO:0090263;GO:1902174;GO:2000119;GO:0003674;GO:0005575;GO:0005576;GO:0008150;	K02185	KOG3577;veNOG06578	T	ENSGALG00000012073	SFRP4	secreted frizzled-related protein 4 [Source:HGNCSymbol;Acc:HGNC:10778]	0.000144014	0.436034	2.11959		c123993_g1_i1	2335	GO:0005543;GO:0005548;GO:0005737;GO:0017089;GO:0046836;GO:0051861;GO:1902387;GO:1902388;GO:1902389;GO:0003674;GO:0005575;GO:0005622;GO:0005623;GO:0005737;GO:0006810;GO:0008150;GO:0008289;	-	veNOG15865	S	ENSGALG00000028898	CPTP	ceramide-1-phosphate transfer protein [Source:HGNCSymbol;Acc:HGNC:28116]	2.75034e-07	2.46699	7.93693		c123128_g2_i3	6977	GO:0017112;GO:0032851;	-	veNOG04734	T	ENSGALG00000007500	DENND4A	DENN/MADD domain containing 4A [Source:HGNCSymbol;Acc:HGNC:24321]	1.21233e-11	0.26833	13.1571
c86852_g1_i2	3531	GO:0005515;GO:0005578;GO:0005886;GO:0016020;GO:0031225;GO:0043395;GO:0003674;GO:0005575;GO:0005576;GO:0005578;GO:0005623;GO:0005886;GO:0043167;	K08111	veNOG00729	T	ENSGALG00000006724	-	Uncharacterized protein[Source:UniProtKB/TrEMBL;Acc:F1NZX2]	0.000144907	0.0030526	5.07228		c101896_g1_i1	1380	GO:0008152;GO:0016491;GO:0055114;GO:0003674;GO:0008150;GO:0016491;	-	veNOG12768	Q	ENSGALG00000023936	-	Uncharacterized protein[Source:UniProtKB/TrEMBL;Acc:E1BUD0]	2.88923e-07	0.017769	2.07286		c65994_g2_i1	2515	GO:0000166;GO:0003824;GO:0004638;GO:0004639;GO:0005515;GO:0005524;GO:0005829;GO:0006144;GO:0006164;GO:0006189;GO:0008152;GO:0016020;GO:0016829;GO:0016831;GO:0016874;GO:0042802;GO:0044281;GO:0055086;GO:0070062;GO:0003674;GO:0005575;GO:0005622;GO:0005623;GO:0005737;GO:0005829;GO:0008150;GO:0009058;GO:0016829;GO:0016874;GO:0034641;GO:0043167;GO:0044281;	K01587	veNOG01102	F	ENSGALG00000013726	AIRC	Multifunctional protein ADE2Phosphoribosylaminoimidazole-succinocarboxamide synthasePhosphoribosylaminoimidazole carboxylase[Source:UniProtKB/Swiss-Prot;Acc:P38024]	1.21642e-11	0.272472	553.857
c92019_g1_i2	3138	GO:0016491;GO:0046208;GO:0046592;GO:0055114;GO:0003674;GO:0008150;GO:0016491;	K12259	veNOG13234	H	ENSGALG00000015977	SMOX	spermine oxidase [Source:HGNCSymbol;Acc:HGNC:15862]	0.000146489	0.468604	2.92987		c103118_g1_i4	3704	GO:0000796;GO:0005515;GO:0005737;GO:0007049;GO:0007067;GO:0007076;GO:0015630;GO:0016020;GO:0030261;GO:0051301;GO:0005575;GO:0005622;GO:0005623;GO:0005694;GO:0006259;GO:0007049;GO:0007059;GO:0007067;GO:0008150;GO:0034641;GO:0043226;GO:0043234;GO:0051276;GO:0051301;	K06676	veNOG07271	DB	ENSGALG00000024128	NCAPH	non-SMC condensin I complex, subunit H [Source:HGNCSymbol;Acc:HGNC:1112]	2.94683e-07	2.88448	3.57242		c14945_g1_i1	3640	GO:0000122;GO:0000578;GO:0000904;GO:0001102;GO:0001501;GO:0001569;GO:0001570;GO:0001658;GO:0001702;GO:0001706;GO:0001708;GO:0001709;GO:0001711;GO:0001764;GO:0001822;GO:0001840;GO:0002052;GO:0002053;GO:0002089;GO:0003266;GO:0003337;GO:0003338;GO:0003677;GO:0003682;GO:0003690;GO:0003700;GO:0003713;GO:0003713;GO:0005488;GO:0005515;GO:0005515;GO:0005634;GO:0005634;GO:0005667;GO:0005667;GO:0005737;GO:…	K02105	opiNOG05415;veNOG05305	ZT	ENSGALG00000011905	CTNNB1	Gallus gallus catenin (cadherin-associatedprotein), beta 1, 88kDa (CTNNB1), mRNA. [Source:RefSeqmRNA;Acc:NM_205081]	1.23732e-11	3.40303	475.116
c93023_g1_i1	2756	GO:0004672;GO:0004713;GO:0005524;GO:0006468;GO:0008134;GO:0016772;GO:0031625;GO:0032436;GO:0045081;GO:0045599;GO:0055106;GO:0003674;GO:0006464;GO:0008150;GO:0016301;GO:0043167;	K08814	opiNOG01483;veNOG05683	T	ENSGALG00000016457	TRIB2	Gallus gallus tribbles homolog 2 (Drosophila)(TRIB2), mRNA. [Source:RefSeq mRNA;Acc:NM_204401]	0.000150496	2.82502	20.5509		c113907_g1_i1	5806	GO:0004222;GO:0005515;GO:0005578;GO:0006508;GO:0007160;GO:0008237;GO:0008270;GO:0016477;GO:0030167;GO:0031012;GO:0032331;GO:0050727;GO:0051603;GO:0071347;GO:0071356;GO:0071773;GO:1901509;GO:1902203;GO:1902548;GO:2001113;GO:0003674;GO:0005575;GO:0005576;GO:0005578;GO:0008150;GO:0008233;GO:0043167;	K08626	veNOG12289	O	ENSGALG00000003295	ADAMTS12	ADAM metallopeptidase with thrombospondin type 1motif, 12 [Source:HGNC Symbol;Acc:HGNC:14605]	3.05118e-07	2.53524	9.71		c120992_g1_i3	5216	GO:0008146;GO:0008152;GO:0003674;GO:0008150;	K01015	veNOG14403	R	ENSGALG00000027642	-	Uncharacterized protein[Source:UniProtKB/TrEMBL;Acc:H9KZK7]	1.29371e-11	0.138287	13.7266
c96021_g1_i1	4344	GO:0003824;GO:0008152;GO:0003674;GO:0008150;GO:0003824;GO:0004467;GO:0005737;GO:0005739;GO:0006631;GO:0008152;GO:0047617;GO:0003674;GO:0008150;	K15013	veNOG06786	I	ENSGALG00000001749	ACSBG2	Gallus gallus acyl-CoA synthetase bubblegum familymember 2 (ACSBG2), mRNA. [Source:RefSeqmRNA;Acc:NM_001012846]	0.000150936	3.46688	433.724		c117896_g1_i1	6722	GO:0000166;GO:0000287;GO:0000403;GO:0000405;GO:0000723;GO:0000723;GO:0000731;GO:0001302;GO:0003676;GO:0003677;GO:0003678;GO:0003824;GO:0004003;GO:0004386;GO:0004386;GO:0004527;GO:0005515;GO:0005515;GO:0005524;GO:0005622;GO:0005634;GO:0005654;GO:0005654;GO:0005730;GO:0005813;GO:0006139;GO:0006259;GO:0006260;GO:0006260;GO:0006281;GO:0006284;GO:0006302;GO:0006310;GO:0006974;GO:0006979;GO:0007569;GO:…	K10900	veNOG04201	L	ENSGALG00000010281	WRN	Werner syndrome, RecQ helicase-like [Source:HGNCSymbol;Acc:HGNC:12791]	3.25767e-07	0.459337	13.857		c114905_g1_i2	3995	GO:0003824;GO:0008152;GO:0008483;GO:0030170;GO:0003674;GO:0008150;GO:0043167;	K14286	veNOG01909	R	ENSGALG00000008992	ETNPPL	ethanolamine-phosphate phospho-lyase [Source:HGNCSymbol;Acc:HGNC:14404]	1.31513e-11	0.254531	62.7954
c122395_g6_i7	4043	GO:0001958;GO:0008152;GO:0016311;GO:0016462;GO:0016791;GO:0035630;GO:0052731;GO:0052732;GO:0003674;GO:0008150;GO:0016791;	K06124	veNOG10717	R	ENSGALG00000001281	PHOSPHO1	Gallus gallus phosphatase, orphan 1 (PHOSPHO1),mRNA. [Source:RefSeq mRNA;Acc:NM_204845]	0.000163002	3.38407	20.2118		c106109_g3_i1	2569	GO:0005515;GO:0005515;GO:0005634;GO:0005737;GO:0005737;GO:0005829;GO:0005901;GO:0005901;GO:0005911;GO:0008092;GO:0008289;GO:0019898;GO:0030036;GO:0036010;GO:0042802;GO:0043231;GO:0045806;GO:0048858;GO:0055038;GO:0070062;GO:0070300;GO:0070836;GO:0072584;GO:0097320;GO:0097320;GO:0003674;GO:0007009;GO:0007010;GO:0008150;GO:0022607;GO:0061024;GO:0005515;GO:0030036;GO:0070836;GO:0097320;GO:0003674;GO:…	-	opiNOG04438;veNOG00491	Z	ENSGALG00000014159	PACSIN2	Gallus gallus protein kinase C and casein kinasesubstrate in neurons 2 (PACSIN2), transcript variant 2,mRNA. [Source:RefSeq mRNA;Acc:NM_205089]	3.42753e-07	0.372989	6.98506		c110703_g1_i2	3851	GO:0000122;GO:0001046;GO:0001076;GO:0001077;GO:0001560;GO:0001570;GO:0001666;GO:0003231;GO:0003257;GO:0003676;GO:0003713;GO:0003713;GO:0005515;GO:0005515;GO:0005634;GO:0005634;GO:0005634;GO:0006357;GO:0006366;GO:0007507;GO:0008134;GO:0008284;GO:0008285;GO:0010667;GO:0010832;GO:0019904;GO:0030511;GO:0035035;GO:0035065;GO:0042692;GO:0042826;GO:0043388;GO:0043954;GO:0045661;GO:0045736;GO:0045893;GO:…	-	veNOG00821	K	ENSGALG00000001021	MYOCD	Gallus gallus myocardin (MYOCD), mRNA.[Source:RefSeq mRNA;Acc:NM_001080715]	1.35159e-11	10.5224	8.84867
c97536_g2_i1	2344	GO:0000122;GO:0000977;GO:0001078;GO:0001078;GO:0001227;GO:0001649;GO:0001707;GO:0001837;GO:0003676;GO:0005515;GO:0005515;GO:0005634;GO:0005737;GO:0006357;GO:0007498;GO:0010718;GO:0010957;GO:0016477;GO:0019900;GO:0030335;GO:0030335;GO:0043518;GO:0043565;GO:0045892;GO:0045893;GO:0045893;GO:0046872;GO:0060021;GO:0060536;GO:0060806;GO:0060972;GO:0061314;GO:1902230;GO:2000810;GO:0003674;GO:0043167;	K05706	veNOG12479	K	ENSGALG00000008018	SNAI1	Gallus gallus snail homolog 1 (Drosophila) (SNAI1),mRNA. [Source:RefSeq mRNA;Acc:NM_205142]	0.000164753	0.486726	7.28938		c267548_g1_i1	1439	GO:0001533;GO:0001780;GO:0001780;GO:0004859;GO:0005198;GO:0005509;GO:0005515;GO:0005515;GO:0005544;GO:0005615;GO:0005634;GO:0005737;GO:0005886;GO:0007165;GO:0009986;GO:0018149;GO:0019834;GO:0030216;GO:0030674;GO:0031340;GO:0033031;GO:0042127;GO:0042383;GO:0043086;GO:0046632;GO:0048306;GO:0050482;GO:0070062;GO:0071385;GO:0097350;GO:1900087;GO:2000483;GO:0003674;GO:0008150;GO:0008289;GO:0030234;GO:…	K17091	veNOG10683	U	ENSGALG00000015148	ANXA1	Gallus gallus annexin A1 (ANXA1), mRNA.[Source:RefSeq mRNA;Acc:NM_206906]	3.47292e-07	3.76698	9.61208		c182926_g1_i1	988	GO:0005125;GO:0005153;GO:0005576;GO:0005615;GO:0006955;GO:0008009;GO:0030593;GO:0042119;GO:0002376;GO:0003674;GO:0005575;GO:0005576;GO:0005615;GO:0008150;GO:0040011;GO:0048870;	K10030	veNOG23673;veNOG24837	W	ENSGALG00000011668	K60	Gallus gallus interleukin 8-like 1 (IL8L1), mRNA.[Source:RefSeq mRNA;Acc:NM_205018]	1.36255e-11	29.2902	2.40063
c108543_g3_i1	2998	GO:0001932;GO:0004862;GO:0005952;GO:0007611;GO:0008603;GO:0034236;GO:2000480;GO:0003674;GO:0005575;GO:0005622;GO:0005623;GO:0008150;GO:0030234;GO:0043234;	-	veNOG02911	T	ENSGALG00000003675	PRKAR1B	protein kinase, cAMP-dependent, regulatory, type I,beta [Source:HGNC Symbol;Acc:HGNC:9390]	0.000167165	2.11613	5.33753		c105033_g1_i1	2710	GO:0003858;GO:0005634;GO:0005739;GO:0005739;GO:0005743;GO:0008152;GO:0016491;GO:0055114;GO:0003674;GO:0008150;GO:0016491;	K00019	veNOG00618	Q	ENSGALG00000006947	BDH1	Gallus gallus 3-hydroxybutyrate dehydrogenase, type1 (BDH1), nuclear gene encoding mitochondrial protein,mRNA. [Source:RefSeq mRNA;Acc:NM_001006547]	3.50935e-07	3.4786	21.4426		c110569_g1_i1	5810	GO:0003995;GO:0005739;GO:0005739;GO:0008152;GO:0016491;GO:0016627;GO:0050660;GO:0055114;GO:0070062;GO:0003674;GO:0008150;GO:0016491;GO:0043167;	K09478	veNOG06729	I	ENSGALG00000009656	ACADSB	Gallus gallus acyl-CoA dehydrogenase,short/branched chain (ACADSB), nuclear gene encodingmitochondrial protein, mRNA. [Source:RefSeqmRNA;Acc:NM_001031240]	1.46653e-11	0.288261	34.7892
c120149_g1_i1	1306	GO:0000779;GO:0000790;GO:0001077;GO:0003677;GO:0003677;GO:0003682;GO:0003700;GO:0003705;GO:0003705;GO:0005515;GO:0005515;GO:0005515;GO:0005634;GO:0005634;GO:0005634;GO:0005737;GO:0006351;GO:0006355;GO:0006366;GO:0006366;GO:0016363;GO:0030182;GO:0032496;GO:0034976;GO:0042803;GO:0043524;GO:0043565;GO:0043565;GO:0045408;GO:0045444;GO:0045600;GO:0045669;GO:0045892;GO:0045893;GO:0045944;GO:0046982;GO:…	K10048	veNOG04629	K	ENSGALG00000008014	CEBPB	Gallus gallus CCAAT/enhancer binding protein(C/EBP), beta (CEBPB), mRNA. [Source:RefSeqmRNA;Acc:NM_205253]	0.0001682	2.49802	217.05		c99469_g1_i2	3364	GO:0000381;GO:0043484;GO:0044822;GO:0046872;GO:0003674;GO:0043167;GO:0046872;GO:0003674;GO:0043167;GO:0046872;GO:0003674;GO:0043167;GO:0046872;GO:0003674;GO:0043167;GO:0046872;GO:0003674;GO:0043167;GO:0046872;GO:0003674;GO:0043167;	K14943	veNOG01056	A	ENSGALG00000016890	MBNL2	Gallus gallus muscleblind-like 2 (Drosophila)(MBNL2), transcript variant 6, mRNA. [Source:RefSeqmRNA;Acc:NM_001163375]	3.54659e-07	0.401279	4.70839		c101563_g1_i2	1335	GO:0005515;GO:0016020;GO:0030036;GO:0051015;GO:0003674;GO:0005575;GO:0007010;GO:0008092;GO:0008150;	-	veNOG07753	Z	ENSGALG00000008043	CORO2B	coronin, actin binding protein, 2B [Source:HGNCSymbol;Acc:HGNC:2256]	1.51639e-11	7.11993	5.00402
c52362_g1_i1	3644	GO:0008152;GO:0016757;GO:0003674;GO:0008150;GO:0016757;	K00720	veNOG01549	G	ENSGALG00000015682	UGCG	UDP-glucose ceramide glucosyltransferase[Source:HGNC Symbol;Acc:HGNC:12524]	0.000169496	2.02934	8.88332		c92891_g1_i1	2820	GO:0005515;GO:0005515;GO:0005634;GO:0005737;GO:0005886;GO:0045111;GO:0003674;GO:0005515;GO:0005634;GO:0005794;GO:0005795;GO:0007030;GO:0008289;GO:0061025;GO:0003674;GO:0005575;GO:0005622;GO:0005623;GO:0005634;GO:0005737;GO:0005794;GO:0008150;GO:0008289;GO:0043226;GO:0061024;	K14012	opiNOG07504;veNOG06081	Y	ENSGALG00000006182	NSFL1C	Gallus gallus NSFL1 (p97) cofactor (p47) (NSFL1C),mRNA. [Source:RefSeq mRNA;Acc:NM_001030859]	3.63278e-07	2.13975	78.8769		c123937_g5_i2	15474	GO:0000123;GO:0001105;GO:0003677;GO:0005515;GO:0005634;GO:0005737;GO:0005886;GO:0008270;GO:0043966;GO:0043981;GO:0043982;GO:0043983;GO:0045171;GO:0045944;GO:0046872;GO:2000134;GO:0003674;GO:0003677;GO:0043167;	K11347	COG5141;veNOG07418	R	ENSGALG00000010214	JADE1	jade family PHD finger 1 [Source:HGNCSymbol;Acc:HGNC:30027]	1.55969e-11	0.270622	7.19417
c118578_g5_i1	3228	-	-	veNOG05287	S	ENSGALG00000015936	C21orf62	chromosome 21 open reading frame 62 [Source:HGNCSymbol;Acc:HGNC:1305]	0.000172578	0.383698	66.7201		c82138_g1_i1	1375	GO:0005576;GO:0046849;GO:0070062;GO:0005575;GO:0005576;GO:0008150;	-	veNOG14873	R	ENSGALG00000004129	SPP2	secreted phosphoprotein 24 [Source:RefSeqpeptide;Acc:NP_990499]	3.6614e-07	0.471752	602.25		c120517_g2_i4	5602	GO:0005515;GO:0043066;GO:0045579;GO:0045893;GO:0048536;GO:0090267;GO:0003674;	-	opiNOG07876;veNOG07904	D	ENSGALG00000016831	PCID2	Gallus gallus PCI domain containing 2 (PCID2),mRNA. [Source:RefSeq mRNA;Acc:NM_001006266]	1.59423e-11	0.278234	22.4265
c87321_g1_i1	1348	GO:0005739;GO:0005739;GO:0005743;GO:0005743;GO:0006120;GO:0008137;GO:0016020;GO:0055114;GO:0070469;GO:0003674;GO:0005575;GO:0005622;GO:0005623;GO:0005737;GO:0005739;GO:0006091;GO:0008150;GO:0016491;GO:0034641;GO:0043226;GO:0044281;	K03968	veNOG21910	C	ENSGALG00000029172	NDUFC2	Gallus gallus NADH dehydrogenase (ubiquinone) 1,subcomplex unknown, 2, 14.5kDa (NDUFC2), nuclear geneencoding mitochondrial protein, mRNA. [Source:RefSeqmRNA;Acc:NM_213574]	0.000179092	3.53986	279.603		c119425_g1_i7	9234	GO:0005515;GO:0008092;GO:0017124;GO:0030018;GO:0030018;GO:0031674;GO:0031674;GO:0045214;GO:0051371;GO:0003674;	-	veNOG10687	Z	ENSGALG00000003925	MYPN	myopalladin [Source:HGNC Symbol;Acc:HGNC:23246]"	3.92684e-07	7.58219	5.60266		c160687_g1_i1	6132	GO:0000187;GO:0001786;GO:0001937;GO:0001953;GO:0001968;GO:0002040;GO:0002544;GO:0002581;GO:0002605;GO:0003151;GO:0003197;GO:0003417;GO:0005178;GO:0005509;GO:0005515;GO:0005576;GO:0005577;GO:0005615;GO:0005615;GO:0005615;GO:0006954;GO:0006954;GO:0006955;GO:0007050;GO:0007155;GO:0008201;GO:0009749;GO:0009897;GO:0009986;GO:0010595;GO:0010596;GO:0010748;GO:0010751;GO:0010754;GO:0010757;GO:0010763;GO:…	K16857	veNOG11367	W	ENSGALG00000009626	THBS1	Gallus gallus thrombospondin 1 (THBS1), mRNA.[Source:RefSeq mRNA;Acc:NM_001199453]	1.65242e-11	3.41345	104.152
c90593_g1_i2	2618	GO:0000122;GO:0001755;GO:0004871;GO:0004930;GO:0004962;GO:0004962;GO:0004962;GO:0005515;GO:0005515;GO:0006885;GO:0007165;GO:0007186;GO:0007186;GO:0007422;GO:0007497;GO:0008217;GO:0008217;GO:0014043;GO:0014826;GO:0016021;GO:0017046;GO:0030318;GO:0032269;GO:0035645;GO:0042310;GO:0042310;GO:0043473;GO:0048066;GO:0048246;GO:0048484;GO:0048484;GO:0003013;GO:0003674;GO:0004871;GO:0005575;GO:0007165;GO:…	K04198	veNOG05112	T	ENSGALG00000016912	EDNRB	Gallus gallus endothelin receptor type B (EDNRB),mRNA. [Source:RefSeq mRNA;Acc:NM_001001127]	0.000182797	0.45706	11.0224		c92332_g1_i2	1384	GO:0004497;GO:0005506;GO:0005783;GO:0005789;GO:0016491;GO:0016705;GO:0016712;GO:0020037;GO:0043231;GO:0046872;GO:0055114;GO:0070330;GO:0003674;GO:0005575;GO:0005622;GO:0005623;GO:0005737;GO:0005783;GO:0008150;GO:0016491;GO:0043167;GO:0043226;	-	veNOG14537	Q	ENSGALG00000001325	CYP1A4	Gallus gallus cytochrome P450 1A4 (CYP1A4), mRNA.[Source:RefSeq mRNA;Acc:NM_205147]	4.6914e-07	0.193022	40.396		c112127_g1_i1	2046	GO:0000978;GO:0003677;GO:0003677;GO:0003700;GO:0005622;GO:0005634;GO:0005730;GO:0006355;GO:0008045;GO:0033600;GO:0043565;GO:0045893;GO:0048863;GO:0060762;GO:0001071;GO:0003674;GO:0003677;GO:0005575;GO:0005622;GO:0005623;GO:0005634;GO:0008150;GO:0043226;	-	KOG3806;veNOG06776	K	ENSGALG00000001188	ETV4	ets variant 4 [Source:HGNC Symbol;Acc:HGNC:3493]"	1.72027e-11	22.0371	8.37201
c122018_g1_i3	3757	GO:0005737;GO:0006457;GO:0051082;GO:0003674;GO:0005575;GO:0005622;GO:0005623;GO:0005737;GO:0006457;GO:0008150;GO:0051082;	-	veNOG16814	S	ENSGALG00000020899	-	Uncharacterized protein[Source:UniProtKB/TrEMBL;Acc:E1BVD9]	0.000190792	0.476679	3.35899		c114127_g1_i1	2180	GO:0005739;GO:0005739;GO:0005743;GO:0005743;GO:0006090;GO:0006850;GO:0006850;GO:0050833;GO:1901475;GO:0005575;GO:0005622;GO:0005623;GO:0005737;GO:0005739;GO:0006810;GO:0008150;GO:0043226;	-	veNOG22996	S	ENSGALG00000011483	BRP44L	Gallus gallus brain protein 44-like (BRP44L), mRNA.[Source:RefSeq mRNA;Acc:NM_001031524]	4.72768e-07	2.1054	298.716		c116597_g1_i1	5485	GO:0003824;GO:0005576;GO:0006629;GO:0016787;GO:0052689;GO:0070062;GO:0003674;GO:0005575;GO:0005576;GO:0006629;GO:0008150;	K13618	veNOG05069	R	ENSGALG00000014997	PLA1A	phospholipase A1 member A [Source:HGNCSymbol;Acc:HGNC:17661]	1.72549e-11	0.269454	11.6706
c117500_g1_i2	1529	GO:0005515;GO:0003674;GO:0005515;GO:0003674;	-	veNOG31975	T	ENSGALG00000021688	CD320	Gallus gallus CD320 molecule (CD320), mRNA.[Source:RefSeq mRNA;Acc:NM_001044645]	0.000191756	2.11124	9.8357		c99412_g1_i1	2434	GO:0001725;GO:0005515;GO:0005547;GO:0005634;GO:0005737;GO:0005925;GO:0007160;GO:0007179;GO:0007229;GO:0016055;GO:0031234;GO:0031941;GO:0033622;GO:0034446;GO:0048041;GO:0072657;	K17083	veNOG07812	Z	ENSGALG00000012425	FERMT2	fermitin family member 2 [Source:HGNCSymbol;Acc:HGNC:15767]	4.81277e-07	0.468967	55.4142		c63177_g1_i1	2950	-	-	-	-	ENSGALG00000005482	-	Uncharacterized protein[Source:UniProtKB/TrEMBL;Acc:F1P5T9]	2.23427e-11	0.18491	11.8257
c96457_g1_i1	3933	-	-	veNOG16405	S	ENSAPLG00000015283	TMEM40	transmembrane protein 40 [Source:HGNCSymbol;Acc:HGNC:25620]	0.000194178	5.2174	4.93015		c111419_g2_i2	3237	-	-	veNOG12437	S	ENSGALG00000006027	TM6SF1	transmembrane 6 superfamily member 1[Source:RefSeq peptide;Acc:NP_001264390]	4.96338e-07	2.23702	12.5479		c103222_g1_i1	3536	GO:0001716;GO:0016491;GO:0050660;GO:0055114;GO:0003674;GO:0008150;GO:0016491;GO:0043167;	K03334	veNOG08062	Q	ENSGALG00000000081	IL4I1	Gallus gallus interleukin 4 induced 1 (IL4I1),mRNA. [Source:RefSeq mRNA;Acc:NM_001099351]	2.30995e-11	7.14767	36.6223
c104781_g2_i3	875	GO:0001223;GO:0003677;GO:0003677;GO:0003700;GO:0003700;GO:0003707;GO:0004879;GO:0005515;GO:0005515;GO:0005634;GO:0005634;GO:0006351;GO:0006355;GO:0006468;GO:0006805;GO:0008142;GO:0008270;GO:0010906;GO:0019218;GO:0030154;GO:0030522;GO:0032922;GO:0033077;GO:0036315;GO:0042093;GO:0042753;GO:0043401;GO:0043565;GO:0045586;GO:0045598;GO:0046632;GO:0046872;GO:0048535;GO:0048537;GO:0048541;GO:0060612;GO:…	K08534	veNOG07609	K	ENSGALG00000025988	RORC	RAR-related orphan receptor C [Source:HGNCSymbol;Acc:HGNC:10260]	0.000199405	3.70664	10.2753		c104331_g1_i1	4856	GO:0000226;GO:0005874;GO:0005575;GO:0005622;GO:0005623;GO:0005856;GO:0007010;GO:0008150;GO:0043226;GO:0043234;	-	veNOG04137	S	ENSGALG00000016415	MAP7D2	MAP7 domain containing 2 [Source:HGNCSymbol;Acc:HGNC:25899]	4.99061e-07	0.465836	19.7212		c86686_g1_i1	1724	GO:0003779;GO:0005499;GO:0005615;GO:0006810;GO:0042359;GO:0051180;GO:0051183;GO:0070062;GO:0072562;GO:1902118;GO:0003674;GO:0005575;GO:0005576;GO:0005615;GO:0006810;GO:0008150;GO:0008289;	K12258	veNOG12848	R	ENSGALG00000011612	GC	Gallus gallus group-specific component (vitamin Dbinding protein) (GC), mRNA. [Source:RefSeqmRNA;Acc:NM_204882]	2.43798e-11	0.295329	2850.2
c69608_g1_i2	2507	GO:0005515;GO:0005622;GO:0005737;GO:0008270;GO:0032897;GO:0045087;GO:0051091;GO:0051092;GO:0003674;GO:0005575;GO:0005622;GO:0005623;GO:0043167;	K12004	veNOG09163	S	ENSGALG00000015315	TRIM14	tripartite motif-containing protein 14[Source:RefSeq peptide;Acc:NP_001026602]	0.000200676	0.487386	6.78982		c113288_g2_i2	7111	GO:0003951;GO:0005739;GO:0005739;GO:0006741;GO:0008152;GO:0016310;GO:0019674;GO:0019674;GO:0042803;GO:0003674;GO:0008150;GO:0009058;GO:0016301;GO:0034641;GO:0044281;GO:0051186;	-	veNOG09123	R	ENSGALG00000003558	NADK2	NAD kinase 2, mitochondrial [Source:HGNCSymbol;Acc:HGNC:26404]	5.01783e-07	0.241685	112.662		c94312_g1_i1	963	GO:0000777;GO:0005515;GO:0007052;GO:0007059;GO:0031262;	K11550	veNOG14958	S	ENSGALG00000010900	SPC25	Gallus gallus SPC25, NDC80 kinetochore complexcomponent, homolog (S. cerevisiae) (SPC25), mRNA.[Source:RefSeq mRNA;Acc:NM_001277857]	2.44248e-11	5.67153	9.9164
c103515_g1_i1	3384	GO:0005887;GO:0015129;GO:0015355;GO:0015711;GO:0015718;GO:0016021;GO:0035873;GO:0050833;GO:0055085;GO:1901475;GO:0003674;GO:0005575;GO:0006810;GO:0008150;GO:0022857;GO:0055085;	K08184	veNOG15436	G	ENSGALG00000009759	SLC16A7	Gallus gallus solute carrier family 16, member 7(monocarboxylic acid transporter 2) (SLC16A7), mRNA.[Source:RefSeq mRNA;Acc:NM_001199604]	0.000214982	0.263106	10.6072		c86335_g1_i2	2805	GO:0000122;GO:0000902;GO:0003677;GO:0003677;GO:0003700;GO:0005515;GO:0005515;GO:0005634;GO:0006355;GO:0006355;GO:0007275;GO:0009791;GO:0010468;GO:0016458;GO:0021778;GO:0030097;GO:0030218;GO:0032332;GO:0032332;GO:0042692;GO:0043565;GO:0044212;GO:0045165;GO:0045892;GO:0045893;GO:0045944;GO:0046982;GO:0048709;GO:0048821;GO:0051216;GO:0055007;GO:0061036;GO:0071560;GO:2000741;GO:0003674;GO:0003677;GO:…	K09269	veNOG05776	K	ENSGALG00000006074	SOX6	SRY (sex determining region Y)-box 6 [Source:HGNCSymbol;Acc:HGNC:16421]	5.40384e-07	0.407659	5.16144		c18429_g1_i1	2123	-	-	veNOG26386	T	ENSGALG00000027891	C5ORF13	Gallus gallus chromosome Z open reading frame,human C5orf13 (C5ORF13), mRNA. [Source:RefSeqmRNA;Acc:NM_205391]	2.5888e-11	0.0676317	22.073
c119965_g1_i1	2170	GO:0005634;GO:0005737;GO:0016491;GO:0070062;GO:0003674;GO:0016491;	K08071	veNOG06906	C	ENSGALG00000025747	NQO2	NAD(P)H dehydrogenase, quinone 2 [Source:HGNCSymbol;Acc:HGNC:7856]	0.000224854	2.41176	7.55691		c108525_g1_i1	1611	GO:0000302;GO:0003824;GO:0004415;GO:0005615;GO:0005737;GO:0005764;GO:0005975;GO:0006954;GO:0008134;GO:0008152;GO:0009615;GO:0009615;GO:0010634;GO:0016787;GO:0016798;GO:0030212;GO:0030213;GO:0030214;GO:0030307;GO:0030308;GO:0031410;GO:0036117;GO:0036120;GO:0044344;GO:0045766;GO:0045785;GO:0045927;GO:0046677;GO:0050501;GO:0050679;GO:0051216;GO:0060272;GO:0070062;GO:0071347;GO:0071356;GO:0071467;GO:…	K01197	veNOG00896	G	ENSGALG00000000785	HYAL1	hyaluronoglucosaminidase 1 [Source:HGNCSymbol;Acc:HGNC:5320]	5.42137e-07	0.412937	66.4638		c104760_g1_i1	2927	GO:0005509;GO:0005886;GO:0005886;GO:0005887;GO:0007155;GO:0007156;GO:0007156;GO:0007157;GO:0007411;GO:0016020;GO:0016021;GO:0045773;GO:0003674;GO:0005575;GO:0005623;GO:0005886;GO:0007155;GO:0008150;GO:0043167;	K06797	veNOG07930	S	ENSGALG00000005102	CDH4	cadherin-4 precursor [Source:RefSeqpeptide;Acc:NP_001004391]	2.60888e-11	0.273688	19.8752
c76546_g1_i1	1637	GO:0005515;GO:0005634;GO:0019899;GO:0019901;GO:0044822;GO:0070062;	-	veNOG07173	T	ENSGALG00000007403	PEBP1	Gallus gallus phosphatidylethanolamine bindingprotein 1 (PEBP1), mRNA. [Source:RefSeqmRNA;Acc:NM_001198642]	0.000242725	2.31452	1353.7		c82094_g2_i1	7703	GO:0004866;GO:0005515;GO:0005576;GO:0005615;GO:0006956;GO:0010575;GO:0010760;GO:0010951;GO:0030449;GO:0045087;GO:0045766;GO:0070062;GO:0090197;GO:0002376;GO:0003674;GO:0005575;GO:0005576;GO:0005615;GO:0006950;GO:0008150;GO:0030234;	K03994	veNOG07501	O	ENSGALG00000001565	C5	complement component 5 [Source:HGNCSymbol;Acc:HGNC:1331]	5.48472e-07	0.458372	108.248		c114407_g1_i3	2589	GO:0005509;GO:0005544;GO:0003674;GO:0008289;GO:0043167;GO:0005509;GO:0005515;GO:0005525;GO:0005544;GO:0005765;GO:0006816;GO:0006937;GO:0008289;GO:0015276;GO:0015485;GO:0016020;GO:0031902;GO:0034220;GO:0042803;GO:0048306;GO:0048471;GO:0051260;GO:0070062;GO:0003674;GO:0008289;GO:0043167;	K17094	veNOG09568	U	ENSGALG00000004357	ANXA6	Gallus gallus annexin A6 (ANXA6), mRNA.[Source:RefSeq mRNA;Acc:NM_204730]	2.6988e-11	3.42525	212.922
c92882_g1_i1	3909	GO:0051726;GO:0051726;GO:0008150;	K10146	KOG0653;veNOG05839	D	ENSGALG00000010347	CCNG2	cyclin G2 [Source:HGNC Symbol;Acc:HGNC:1593]"	0.000245849	2.6893	12.2051		c121010_g1_i1	4763	GO:0000932;GO:0005515;GO:0005615;GO:0035279;GO:0044822;	K18422	veNOG08638	A	ENSGALG00000001558	MOV10	Gallus gallus Mov10, Moloney leukemia virus 10,homolog (mouse) (MOV10), mRNA. [Source:RefSeqmRNA;Acc:NM_001012843]	5.99619e-07	2.12546	29.2199		c82870_g1_i1	950	-	K01816	veNOG06754	G	ENSGALG00000010021	HYI	hydroxypyruvate isomerase (putative) [Source:HGNCSymbol;Acc:HGNC:26948]	2.84013e-11	0.298424	222.855
c104871_g1_i5	4565	GO:0000166;GO:0003676;GO:0003677;GO:0003713;GO:0003713;GO:0005515;GO:0005515;GO:0005634;GO:0006355;GO:0008134;GO:0010822;GO:0010941;GO:0014850;GO:0016922;GO:0022904;GO:0030374;GO:0031490;GO:0032922;GO:0034599;GO:0042752;GO:0043524;GO:0043565;GO:0045893;GO:0045944;GO:0051091;GO:0051091;GO:0070997;GO:1901857;GO:1901860;GO:1901863;GO:2000507;GO:2001171;GO:0003674;	K07202	veNOG03958	K	ENSGALG00000014398	PPARGC1A	Gallus gallus peroxisome proliferator-activatedreceptor gamma, coactivator 1 alpha (PPARGC1A), mRNA.[Source:RefSeq mRNA;Acc:NM_001006457]	0.000252359	0.438133	4.60493		c74856_g1_i1	5066	GO:0004721;GO:0005509;GO:0008152;GO:0016311;GO:0016787;GO:0003674;GO:0008150;GO:0016791;GO:0043167;	-	veNOG03535	T	ENSGALG00000016522	PPEF1	protein phosphatase, EF-hand calcium binding domain1 [Source:HGNC Symbol;Acc:HGNC:9243]	6.09195e-07	0.322921	9.80025		c116983_g2_i2	2310	GO:0005975;GO:0016757;GO:0003674;GO:0005975;GO:0008150;GO:0016757;	K07553	veNOG08809	G	ENSGALG00000015151	B4GALT6	Gallus gallus UDP-Gal:betaGlcNAc beta 1,4-galactosyltransferase, polypeptide 6 (B4GALT6), mRNA.[Source:RefSeq mRNA;Acc:NM_001031016]	2.89222e-11	4.77685	5.83021
c122779_g1_i4	3787	GO:0004497;GO:0005506;GO:0005783;GO:0005789;GO:0016020;GO:0016705;GO:0020037;GO:0046872;GO:0055114;GO:0071333;GO:0003674;GO:0005575;GO:0005622;GO:0005623;GO:0005737;GO:0005783;GO:0008150;GO:0016491;GO:0043167;GO:0043226;	K07431	veNOG06024	Q	ENSGALG00000015432	CYP7A1	Gallus gallus cytochrome P450, family 7, subfamilyA, polypeptide 1 (CYP7A1), mRNA. [Source:RefSeqmRNA;Acc:NM_001001753]	0.000278906	0.362775	11.8003		c101430_g3_i1	2665	GO:0001948;GO:0003725;GO:0005198;GO:0005198;GO:0005200;GO:0005212;GO:0005515;GO:0005515;GO:0005737;GO:0005737;GO:0005777;GO:0005829;GO:0005882;GO:0005882;GO:0005886;GO:0005886;GO:0008022;GO:0010628;GO:0010977;GO:0014002;GO:0016020;GO:0016192;GO:0031252;GO:0042802;GO:0042995;GO:0043005;GO:0045103;GO:0045109;GO:0045111;GO:0060020;GO:0070062;GO:0070307;GO:0097110;GO:0003674;GO:0005198;GO:0005575;GO:…	K07606	veNOG06217	Z	ENSGALG00000008677	VIMENTIN	Gallus gallus vimentin (VIM), mRNA. [Source:RefSeqmRNA;Acc:NM_001048076]	6.21974e-07	3.15785	69.5449		c25462_g1_i1	4078	GO:0001676;GO:0003824;GO:0004467;GO:0005739;GO:0005739;GO:0008152;GO:0008610;GO:0016020;GO:0033211;GO:0044539;GO:0071902;GO:0003674;GO:0008150;	K01897	veNOG11428	I	ENSGALG00000010628	ACSL1	Gallus gallus acyl-CoA synthetase long-chain familymember 1 (ACSL1), mRNA. [Source:RefSeqmRNA;Acc:NM_001012578]	3.08085e-11	0.28766	243.487
c120674_g2_i1	1016	GO:0005509;GO:0005884;GO:0005925;GO:0015629;GO:0051015;GO:0070062;GO:0003674;GO:0008092;GO:0043167;	K18617	veNOG04406	T	ENSGALG00000028635	AIF1L	allograft inflammatory factor 1-like [Source:HGNCSymbol;Acc:HGNC:28904]	0.000293089	0.49509	43.8125		c104012_g1_i1	3865	GO:0004842;GO:0005515;GO:0005515;GO:0005634;GO:0005737;GO:0016567;GO:0016874;GO:0042787;GO:0043161;GO:0045892;GO:0003674;GO:0005575;GO:0005622;GO:0005623;GO:0005634;GO:0005737;GO:0006464;GO:0008150;GO:0009056;GO:0016874;GO:0043226;	K05633	veNOG00530	O	ENSGALG00000015869	WWP1	Gallus gallus WW domain containing E3 ubiquitinprotein ligase 1 (WWP1), mRNA. [Source:RefSeqmRNA;Acc:NM_001012554]	6.6675e-07	0.471625	31.5075		c111659_g1_i6	3142	GO:0001938;GO:0005178;GO:0005509;GO:0005515;GO:0005515;GO:0005576;GO:0005604;GO:0005615;GO:0005615;GO:0005783;GO:0007155;GO:0008201;GO:0016525;GO:0016529;GO:0031012;GO:0034103;GO:0034976;GO:0048266;GO:0050731;GO:0051451;GO:0071603;GO:0090023;GO:0003674;GO:0005575;GO:0005576;GO:0007155;GO:0008150;GO:0043167;	K04659	veNOG10183	W	ENSGALG00000014804	THBS4	thrombospondin 4 [Source:HGNCSymbol;Acc:HGNC:11788]	3.09956e-11	14.0371	3.59129
c69786_g1_i1	1945	GO:0004512;GO:0006021;GO:0008654;GO:0003674;GO:0005975;GO:0006629;GO:0008150;GO:0009058;GO:0016853;GO:0044281;	K01858	veNOG09539	I	ENSAPLG00000014410	ISYNA1	inositol-3-phosphate synthase 1 [Source:HGNCSymbol;Acc:HGNC:29821]	0.000301949	2.20383	288.89		c60837_g1_i1	738	GO:0001726;GO:0005509;GO:0005515;GO:0005615;GO:0005634;GO:0005737;GO:0005737;GO:0042127;GO:0042803;GO:0044548;GO:0046872;GO:0048306;GO:0048306;GO:0070062;GO:0003674;GO:0008150;GO:0043167;	-	veNOG23531	R	ENSGALG00000009163	S100A11	Gallus gallus S100 calcium binding protein A11(S100A11), mRNA. [Source:RefSeq mRNA;Acc:NM_205166]	6.79571e-07	2.61462	166.968		c18679_g1_i1	1334	GO:0005737;GO:0006208;GO:0007399;GO:0016787;GO:0016810;GO:0016812;GO:0051219;GO:0003674;GO:0005575;GO:0005622;GO:0005623;GO:0005737;GO:0008150;GO:0009056;GO:0016810;GO:0034641;GO:0044281;	-	COG0044;veNOG08016	F	ENSGALG00000007582	DPYSL3	Gallus gallus dihydropyrimidinase-like 3 (DPYSL3),mRNA. [Source:RefSeq mRNA;Acc:NM_204493]	3.23605e-11	5.07577	9.30931
c111773_g2_i1	1822	GO:0001568;GO:0003677;GO:0003951;GO:0004143;GO:0005515;GO:0005516;GO:0005524;GO:0005737;GO:0005886;GO:0006670;GO:0006954;GO:0007205;GO:0007420;GO:0008152;GO:0008284;GO:0008481;GO:0010803;GO:0016310;GO:0017050;GO:0019722;GO:0030307;GO:0030335;GO:0031398;GO:0032651;GO:0042346;GO:0045766;GO:0045931;GO:0045987;GO:0048146;GO:0051092;GO:0051721;GO:0003674;GO:0007165;GO:0008150;GO:0016301;	K04718	veNOG11206	TI	ENSGALG00000023541	SPHK1	sphingosine kinase 1 [Source:HGNCSymbol;Acc:HGNC:11240]	0.000313679	2.04658	41.9255		c115877_g2_i1	5214	GO:0005515;GO:0005515;GO:0043234;GO:0045202;GO:0003674;	-	veNOG06073	W	ENSGALG00000016399	SNTB1	Gallus gallus syntrophin, beta 1 (dystrophin-associated protein A1, 59kDa, basic component 1) (SNTB1),mRNA. [Source:RefSeq mRNA;Acc:NM_001005798]	7.08531e-07	2.10097	37.3867		c120744_g1_i6	5975	GO:0001527;GO:0004222;GO:0005515;GO:0005578;GO:0006508;GO:0008233;GO:0008237;GO:0008270;GO:0031012;GO:0003674;GO:0005575;GO:0005576;GO:0005578;GO:0008150;GO:0008233;GO:0043167;	K08625	veNOG03353	O	ENSGALG00000001544	ADAMTS10	ADAM metallopeptidase with thrombospondin type 1motif, 10 [Source:HGNC Symbol;Acc:HGNC:13201]	3.59281e-11	4.48751	2.65896
c122052_g1_i1	2651	GO:0004367;GO:0005737;GO:0005975;GO:0006072;GO:0009331;GO:0016491;GO:0016616;GO:0042803;GO:0046168;GO:0050662;GO:0051287;GO:0055114;GO:0003674;GO:0005575;GO:0005622;GO:0005623;GO:0005737;GO:0005975;GO:0008150;GO:0009056;GO:0016491;GO:0043234;	K00006	veNOG01729	C	ENSGALG00000012061	-	Uncharacterized protein[Source:UniProtKB/TrEMBL;Acc:F1NFY2]	0.000328611	0.416628	8.35942		c124036_g3_i2	19560	GO:0004930;GO:0007186;GO:0016021;GO:0003674;GO:0004871;GO:0005575;GO:0007165;GO:0008150;	K08431	veNOG04002	T	ENSGALG00000004058	GPR146	Gallus gallus G protein-coupled receptor 146(GPR146), transcript variant 2, mRNA. [Source:RefSeqmRNA;Acc:NM_001277534]	7.18611e-07	0.379473	8.22381		c111737_g1_i1	6235	GO:0005201;GO:0005581;GO:0003674;GO:0005198;GO:0005575;GO:0043234;GO:0001501;GO:0005201;GO:0005515;GO:0005581;GO:0005581;GO:0005588;GO:0030199;GO:0043588;GO:0046332;GO:0048592;GO:0071230;GO:0003674;GO:0005198;GO:0005575;GO:0043234;	K06236	veNOG07378	W	ENSGALG00000002509	COL5A2	collagen, type V, alpha 2 [Source:HGNCSymbol;Acc:HGNC:2210]	3.6624e-11	5.074	27.5172
c107247_g3_i1	2059	GO:0003824;GO:0004034;GO:0004034;GO:0005975;GO:0006006;GO:0006012;GO:0016853;GO:0019318;GO:0030246;GO:0070062;GO:0003674;GO:0005975;GO:0008150;GO:0016853;	K01785	veNOG05916	G	ENSGALG00000013828	GALM	galactose mutarotase (aldose 1-epimerase)[Source:HGNC Symbol;Acc:HGNC:24063]	0.000330497	2.02723	67.3702		c76334_g1_i1	4926	GO:0001525;GO:0005515;GO:0005518;GO:0005578;GO:0005615;GO:0005615;GO:0005802;GO:0007155;GO:0030198;GO:0031012;GO:0050840;GO:0070062;GO:0003674;	-	veNOG00988	WM	ENSGALG00000006319	TGFBI	Gallus gallus transforming growth factor, beta-induced, 68kDa (TGFBI), mRNA. [Source:RefSeqmRNA;Acc:NM_205036]	7.28897e-07	2.0841	75.3542		c119775_g1_i2	8672	GO:0008152;GO:0016787;GO:0046872;GO:0070062;GO:0003674;GO:0008150;GO:0043167;	K14208	veNOG01172	E	ENSGALG00000025935	XPNPEP2	X-prolyl aminopeptidase (aminopeptidase P) 2,membrane-bound [Source:HGNC Symbol;Acc:HGNC:12823]	3.97637e-11	0.292983	45.7885
c99173_g1_i4	5300	-	-	NOG65601;veNOG01665	FR	ENSGALG00000021253	ITGB1BP3	Gallus gallus integrin beta 1 binding protein 3(ITGB1BP3), mRNA. [Source:RefSeq mRNA;Acc:NM_001030550]	0.000351358	3.72334	12.7822		c38240_g1_i1	1738	GO:0005634;GO:0005737;GO:0005794;GO:0005886;GO:0016788;GO:0016788;GO:0018738;GO:0046294;GO:0070062;GO:0003674;GO:0008150;GO:0009056;GO:0044281;	K01070	veNOG00573	R	ENSGALG00000016991	ESD	Gallus gallus esterase D (ESD), transcript variant3, mRNA. [Source:RefSeq mRNA;Acc:NM_001277793]	7.98531e-07	2.56757	93.1986		c116427_g4_i2	5012	GO:0005515;GO:0005515;GO:0009897;GO:0016020;GO:0016021;GO:0031295;GO:0042102;GO:0046641;GO:0050731;GO:0003674;GO:0005575;	K05412	veNOG00635	T	ENSGALG00000015474	CD80	Gallus gallus CD80 molecule (CD80), mRNA.[Source:RefSeq mRNA;Acc:NM_001079739]	4.07986e-11	0.24193	114.296
c108521_g1_i1	2364	GO:0005515;GO:0005737;GO:0007015;GO:0007507;GO:0008092;GO:0008270;GO:0008307;GO:0015629;GO:0046872;GO:0003674;GO:0043167;	-	veNOG05167	ZT	ENSGALG00000013414	PDLIM3	Gallus gallus PDZ and LIM domain 3 (PDLIM3), mRNA.[Source:RefSeq mRNA;Acc:NM_001001764]	0.00037655	0.410664	2.11916		c121545_g1_i2	4296	GO:0000079;GO:0001939;GO:0001940;GO:0005515;GO:0005515;GO:0005634;GO:0005634;GO:0005737;GO:0005737;GO:0007049;GO:0007265;GO:0010389;GO:0019901;GO:0019901;GO:0045893;GO:0051301;GO:0051726;GO:0003674;GO:0005575;GO:0005622;GO:0005623;GO:0005634;GO:0007049;GO:0008150;GO:0019899;GO:0043226;GO:0051301;	K06627	COG5024;veNOG05759	D	ENSGALG00000011881	CCNA2	cyclin A2 [Source:HGNC Symbol;Acc:HGNC:1578]"	8.76735e-07	4.2949	5.0588		c118830_g1_i3	7112	GO:0001570;GO:0001702;GO:0001725;GO:0001726;GO:0003365;GO:0004872;GO:0005515;GO:0005515;GO:0005737;GO:0005884;GO:0005923;GO:0006935;GO:0008180;GO:0009897;GO:0009986;GO:0016021;GO:0016525;GO:0030027;GO:0030027;GO:0030036;GO:0030139;GO:0030334;GO:0031410;GO:0034260;GO:0034613;GO:0034613;GO:0035329;GO:0040019;GO:0042074;GO:0043116;GO:0043532;GO:0043534;GO:0043536;GO:0048514;GO:0051056;	K16819	veNOG01680	Z	ENSGALG00000007952	AMOT	angiomotin [Source:HGNC Symbol;Acc:HGNC:17810]"	4.17009e-11	3.51078	10.796
c117183_g2_i4	2760	GO:0000902;GO:0003323;GO:0005765;GO:0005765;GO:0009749;GO:0016021;GO:0033227;GO:0042593;GO:0044342;GO:0051033;GO:0061178;GO:0003674;GO:0005575;GO:0006810;GO:0008150;GO:0022857;	-	veNOG05752	S	ENSGALG00000011896	SIDT2	SID1 transmembrane family, member 2 [Source:HGNCSymbol;Acc:HGNC:24272]	0.000382307	2.3339	144.211		c119775_g1_i2	8672	GO:0008152;GO:0016787;GO:0046872;GO:0070062;GO:0003674;GO:0008150;GO:0043167;	K14208	veNOG01172	E	ENSGALG00000025935	XPNPEP2	X-prolyl aminopeptidase (aminopeptidase P) 2,membrane-bound [Source:HGNC Symbol;Acc:HGNC:12823]	8.86646e-07	0.48259	45.7885		c118492_g3_i2	3127	GO:0000137;GO:0002244;GO:0004767;GO:0005794;GO:0006684;GO:0030072;	K12352	veNOG02793	T	ENSGALG00000000780	SMPD3	sphingomyelin phosphodiesterase 3, neutral membrane(neutral sphingomyelinase II) [Source:HGNCSymbol;Acc:HGNC:14240]	4.32078e-11	3.71898	12.2316
c94115_g1_i3	3109	GO:0003993;GO:0016311;GO:0003674;GO:0008150;GO:0016791;	-	veNOG09971	R	ENSGALG00000029102	PXYLP1	2-phosphoxylose phosphatase 1 [Source:HGNCSymbol;Acc:HGNC:26303]	0.000400431	7.631	9.70526		c18429_g1_i1	2123	-	-	veNOG26386	T	ENSGALG00000027891	C5ORF13	Gallus gallus chromosome Z open reading frame,human C5orf13 (C5ORF13), mRNA. [Source:RefSeqmRNA;Acc:NM_205391]	8.88814e-07	0.123586	22.073		c89280_g1_i1	7977	GO:0003756;GO:0005783;GO:0006457;GO:0016209;GO:0016491;GO:0034976;GO:0045454;GO:0055114;GO:0003674;GO:0005575;GO:0005622;GO:0005623;GO:0005737;GO:0005783;GO:0006457;GO:0006950;GO:0008150;GO:0016491;GO:0016853;GO:0042592;GO:0043226;	K09583	veNOG09953	O	ENSGALG00000011689	PDIA5	protein disulfide isomerase family A, member 5[Source:HGNC Symbol;Acc:HGNC:24811]	4.65369e-11	0.292814	15.2039
c84419_g1_i1	2426	GO:0002684;GO:0005215;GO:0005737;GO:0005886;GO:0005886;GO:0005911;GO:0005911;GO:0006810;GO:0015254;GO:0015793;GO:0015840;GO:0016020;GO:0016021;GO:0016323;GO:0032526;GO:0070295;GO:0003674;GO:0005575;GO:0006810;GO:0008150;	K09876	veNOG00091	G	ENSGALG00000002452	AQP3	aquaporin 3 (Gill blood group) [Source:HGNCSymbol;Acc:HGNC:636]	0.000409788	0.389589	20.0591		c88189_g1_i1	2190	GO:0000978;GO:0001077;GO:0003677;GO:0003700;GO:0003700;GO:0005515;GO:0005515;GO:0005634;GO:0005667;GO:0005737;GO:0006094;GO:0006355;GO:0006355;GO:0006357;GO:0034976;GO:0034976;GO:0043525;GO:0043565;GO:0045944;GO:0070059;GO:0001071;GO:0003674;GO:0003677;GO:0008150;	K04374	veNOG14379	K	ENSGALG00000012135	ATF4	Gallus gallus activating transcription factor 4(tax-responsive enhancer element B67) (ATF4), mRNA.[Source:RefSeq mRNA;Acc:NM_204880]	9.28311e-07	0.484772	270.269		c109106_g1_i2	2577	GO:0003824;GO:0004252;GO:0005576;GO:0006508;GO:0006956;GO:0030449;GO:0045087;GO:2000427;GO:0002376;GO:0003674;GO:0005575;GO:0005576;GO:0006950;GO:0008150;GO:0008233;	K01335	veNOG09705	E	ENSGALG00000028065	C2	complement component 2 [Source:HGNCSymbol;Acc:HGNC:1248]	4.97887e-11	0.18623	739.055
c92332_g1_i1	2221	GO:0004497;GO:0005506;GO:0005783;GO:0005789;GO:0016491;GO:0016705;GO:0016712;GO:0020037;GO:0043231;GO:0046872;GO:0055114;GO:0070330;GO:0003674;GO:0005575;GO:0005622;GO:0005623;GO:0005737;GO:0005783;GO:0008150;GO:0016491;GO:0043167;GO:0043226;	K07408	veNOG14537	Q	ENSGALG00000001320	CYP1A1	Gallus gallus cytochrome P450, family 1, subfamilyA, polypeptide 1 (CYP1A1), mRNA. [Source:RefSeqmRNA;Acc:NM_205146]	0.000417288	0.289177	341.834		c123078_g2_i1	767	GO:0005515;	-	veNOG19213	S	ENSGALG00000022440	EVA1B	eva-1 homolog B (C. elegans) [Source:HGNCSymbol;Acc:HGNC:25558]	9.80908e-07	0.315347	30.2524		c94863_g1_i1	3408	GO:0001945;GO:0005515;GO:0005886;GO:0030947;GO:0051145;	-	veNOG07580	S	ENSGALG00000029047	TMEM204	transmembrane protein 204 [Source:HGNCSymbol;Acc:HGNC:14158]	5.21423e-11	0.243594	5.29315
c121010_g6_i3	6499	GO:0006487;GO:0006488;GO:0016020;GO:0016757;GO:0003674;GO:0016757;	K03847	veNOG04840	G	ENSGALG00000008539	ALG12	alpha-1,6-mannosyltransferase ALG12 precursor[Source:RefSeq peptide;Acc:NP_001034359]	0.000419553	0.491711	18.1448		c124260_g1_i1	519	GO:0004129;GO:1902600;GO:0003674;GO:0006810;GO:0008150;GO:0016491;GO:0022857;GO:0055085;	-	-	-	ENSGALG00000013469	-	Uncharacterized protein[Source:UniProtKB/TrEMBL;Acc:H9L049]	9.82448e-07	2.0845	387.424		c109528_g1_i1	2766	GO:0000166;GO:0002009;GO:0004672;GO:0004674;GO:0004713;GO:0005515;GO:0005515;GO:0005524;GO:0005634;GO:0006468;GO:0016772;GO:0051092;GO:0003674;GO:0006464;GO:0008150;GO:0016301;GO:0043167;	K08848	veNOG04816	T	ENSGALG00000016145	RIPK4	receptor-interacting serine-threonine kinase 4[Source:HGNC Symbol;Acc:HGNC:496]	6.56952e-11	5.785	16.3805
c35380_g1_i1	1206	GO:0004672;GO:0004713;GO:0005524;GO:0006468;GO:0016772;GO:0003674;GO:0006464;GO:0008150;GO:0016301;GO:0043167;	K08812	veNOG03333	T	ENSGALG00000022001	CAMKV	CaM kinase-like vesicle-associated [Source:HGNCSymbol;Acc:HGNC:28788]	0.000446649	2.17646	10.9103		c112471_g1_i6	6860	GO:0000070;GO:0000070;GO:0000212;GO:0005515;GO:0005634;GO:0005813;GO:0006508;GO:0007059;GO:0007067;GO:0007127;GO:0008233;GO:0008233;GO:0008234;GO:0045143;GO:0003674;GO:0005575;GO:0005622;GO:0005623;GO:0005634;GO:0008150;GO:0008233;GO:0043226;	K02365	veNOG04466	D	ENSGALG00000009956	ESPL1	extra spindle pole bodies homolog 1 (S. cerevisiae)[Source:HGNC Symbol;Acc:HGNC:16856]	1.00116e-06	2.54528	3.49574		c123978_g2_i1	3590	GO:0005125;GO:0005164;GO:0005515;GO:0005615;GO:0006955;GO:0016020;GO:0032813;GO:0043065;GO:0043123;GO:0043280;GO:0070062;GO:0090200;GO:2001238;GO:0002376;GO:0003674;GO:0005575;GO:0005576;GO:0005615;GO:0008150;GO:0005125;GO:0005164;GO:0005515;GO:0005615;GO:0006955;GO:0016020;GO:0002376;GO:0003674;GO:0005575;GO:0005576;GO:0005615;GO:0008150;	K04721	veNOG13654	T	ENSGALG00000009179	TNFSF10	Gallus gallus tumor necrosis factor (ligand)superfamily, member 10 (TNFSF10), mRNA. [Source:RefSeqmRNA;Acc:NM_204379]	7.05678e-11	0.177585	29.1978
c101549_g1_i1	1670	GO:0001666;GO:0001889;GO:0002314;GO:0002636;GO:0002686;GO:0002906;GO:0004000;GO:0004000;GO:0005515;GO:0005737;GO:0005737;GO:0005764;GO:0005886;GO:0006154;GO:0006157;GO:0008270;GO:0009168;GO:0009897;GO:0009986;GO:0010460;GO:0016020;GO:0019239;GO:0030324;GO:0030890;GO:0032261;GO:0033089;GO:0033632;GO:0042110;GO:0043066;GO:0045580;GO:0045582;GO:0045987;GO:0046061;GO:0046101;GO:0046103;GO:0046111;GO:…	K01488	veNOG00738	F	ENSGALG00000004170	ADA	Gallus gallus adenosine deaminase (ADA), mRNA.[Source:RefSeq mRNA;Acc:NM_001006290]	0.00046087	0.467442	5.0039		c120207_g1_i1	995	GO:0016491;GO:0055114;GO:0003674;GO:0008150;GO:0016491;	-	opiNOG01590;veNOG02368	C	ENSGALG00000013067	-	Gallus gallus aldo-keto reductase family 1, memberB10 (aldose reductase) (LOC418169), mRNA. [Source:RefSeqmRNA;Acc:NM_001277899]	1.05931e-06	0.174685	121.827		c97777_g1_i1	1425	GO:0005515;GO:0003674;	-	veNOG09385	WT	ENSGALG00000011314	LRRC3B	leucine rich repeat containing 3B [Source:HGNCSymbol;Acc:HGNC:28105]	7.11673e-11	0.275222	25.6665
c37932_g2_i1	3070	GO:0005515;GO:0005634;GO:0005884;GO:0003674;	-	veNOG10687	Z	ENSGALG00000009650	PALLD	palladin, cytoskeletal associated protein[Source:HGNC Symbol;Acc:HGNC:17068]	0.000469057	0.432717	34.5137		c92135_g1_i3	3996	GO:0000775;GO:0000776;GO:0000776;GO:0000777;GO:0000780;GO:0004672;GO:0004674;GO:0005515;GO:0005524;GO:0005634;GO:0005737;GO:0006468;GO:0007059;GO:0007063;GO:0016020;GO:0016772;GO:0051983;GO:0071173;GO:0071174;GO:2001244;GO:0003674;GO:0006464;GO:0008150;GO:0016301;GO:0043167;	K02178	veNOG06945	D	ENSGALG00000008233	BUB1	Gallus gallus budding uninhibited by benzimidazoles1 homolog (yeast) (BUB1), mRNA. [Source:RefSeqmRNA;Acc:NM_001012870]	1.08735e-06	3.33238	2.65232		c118174_g3_i1	2146	GO:0005509;GO:0005515;GO:0005578;GO:0005615;GO:0007165;GO:0003674;GO:0005575;GO:0005576;GO:0005578;GO:0005615;GO:0007165;GO:0008150;GO:0043167;GO:0005509;GO:0005515;GO:0005578;GO:0005615;GO:0007165;GO:0031012;GO:0042127;GO:0050840;GO:0060348;GO:0071363;GO:0003674;GO:0005575;GO:0005576;GO:0005578;GO:0005615;GO:0007165;GO:0008150;GO:0043167;	-	veNOG00611	W	ENSGALG00000004184	SPARC	Gallus gallus secreted protein, acidic, cysteine-rich (osteonectin) (SPARC), mRNA. [Source:RefSeqmRNA;Acc:NM_204410]	7.13867e-11	4.58772	419.289
c99801_g1_i1	696	GO:0004497;GO:0005506;GO:0016491;GO:0016705;GO:0016712;GO:0020037;GO:0046872;GO:0055114;GO:0003674;GO:0008150;GO:0016491;GO:0043167;	-	veNOG03418	Q	ENSGALG00000016690	-	Uncharacterized protein[Source:UniProtKB/TrEMBL;Acc:F1NFF7]	0.000478102	0.102605	80.6666		c121197_g1_i1	4711	GO:0005576;GO:0006955;GO:0008009;GO:0060326;GO:0002376;GO:0003674;GO:0005575;GO:0005576;GO:0008150;GO:0040011;GO:0048870;	K05508	meNOG08165;veNOG33618;veNOG35484	SWR	ENSGALG00000026663	CX3CL1	Gallus gallus chemokine (C-X3-C motif) ligand 1(CX3CL1), mRNA. [Source:RefSeq mRNA;Acc:NM_001077232]	1.09941e-06	3.62717	7.50377		c117666_g1_i1	2203	GO:0001558;GO:0001649;GO:0001934;GO:0002041;GO:0003181;GO:0003278;GO:0003281;GO:0005178;GO:0005515;GO:0005520;GO:0005576;GO:0007155;GO:0010518;GO:0010811;GO:0016337;GO:0019838;GO:0030198;GO:0030335;GO:0030335;GO:0030513;GO:0033690;GO:0043065;GO:0043066;GO:0043280;GO:0044319;GO:0045597;GO:0045669;GO:0045860;GO:0045944;GO:0050840;GO:0060413;GO:0060591;GO:0061036;GO:0070372;GO:0072593;GO:2000304;GO:…	K06829	veNOG06647	W	ENSGALG00000008661	CYR61	Gallus gallus cysteine-rich, angiogenic inducer, 61(CYR61), mRNA. [Source:RefSeq mRNA;Acc:NM_001031563]	7.24246e-11	3.95009	12.2368
c113543_g2_i3	1331	GO:0016020;GO:0016021;GO:0005575;	K17353	veNOG06883	R	ENSGALG00000014072	TSPAN18	Gallus gallus tetraspanin 18 (TSPAN18), mRNA.[Source:RefSeq mRNA;Acc:NM_204801]	0.000488749	0.486331	5.53243		c121448_g3_i1	7530	GO:0005515;GO:0005634;GO:0008270;GO:0044822;GO:0046872;GO:0097190;GO:0003674;GO:0043167;	-	veNOG03965	K	ENSGALG00000005652	DIDO1	death inducer-obliterator 1 [Source:HGNCSymbol;Acc:HGNC:2680]	1.12734e-06	0.436923	2.84208		c115690_g3_i1	6785	GO:0000139;GO:0000166;GO:0004672;GO:0004713;GO:0004714;GO:0004716;GO:0005524;GO:0005634;GO:0005768;GO:0005783;GO:0005789;GO:0005794;GO:0005886;GO:0006468;GO:0007169;GO:0007173;GO:0007611;GO:0010008;GO:0016020;GO:0016021;GO:0016301;GO:0016310;GO:0016740;GO:0016772;GO:0018108;GO:0023014;GO:0031965;GO:0071364;GO:0003674;GO:0004871;GO:0005575;GO:0005622;GO:0005623;GO:0005634;GO:0005635;GO:0005737;GO:…	K04361	veNOG02909	T	ENSGALG00000012363	EGFR	Gallus gallus epidermal growth factor receptor(EGFR), mRNA. [Source:RefSeq mRNA;Acc:NM_205497]	7.54319e-11	0.301861	38.0192
c109544_g4_i2	4099	GO:0000166;GO:0003824;GO:0005524;GO:0005737;GO:0005829;GO:0006629;GO:0006631;GO:0008152;GO:0016874;GO:0030729;GO:0003674;GO:0005575;GO:0005622;GO:0005623;GO:0005737;GO:0005829;GO:0006629;GO:0008150;GO:0016874;GO:0043167;GO:0044281;	-	veNOG07705	I	ENSGALG00000002899	AACS	Gallus gallus acetoacetyl-CoA synthetase (AACS),mRNA. [Source:RefSeq mRNA;Acc:NM_001006184]	0.000547409	28.738	55.8943		c115517_g2_i1	4163	GO:0000122;GO:0001889;GO:0003677;GO:0003677;GO:0003682;GO:0005515;GO:0005622;GO:0005634;GO:0005634;GO:0005634;GO:0008285;GO:0031061;GO:0035097;GO:0035098;GO:0042127;GO:0045892;GO:0048536;GO:0048538;GO:0048863;GO:0051574;GO:0003674;GO:0003677;GO:0005575;GO:0005622;GO:0005623;GO:0005634;GO:0043226;	K11478	veNOG06275	K	ENSGALG00000012702	JARID2	Gallus gallus jumonji, AT rich interactive domain 2(JARID2), mRNA. [Source:RefSeq mRNA;Acc:NM_001012862]	1.13055e-06	0.323288	3.30947		c114622_g2_i3	8042	GO:0000226;GO:0005515;GO:0005515;GO:0005813;GO:0005813;GO:0008022;GO:0008283;GO:0021987;GO:0022008;GO:0022027;GO:0030953;GO:0032880;GO:0032886;GO:0003674;	K16459	veNOG08696	Z	ENSGALG00000005368	CEP120	centrosomal protein 120kDa [Source:HGNCSymbol;Acc:HGNC:26690]	7.82365e-11	0.267925	3.836
c115004_g1_i1	1334	GO:0000724;GO:0000724;GO:0000724;GO:0005515;GO:0005634;GO:0005634;GO:0006281;GO:0006974;GO:0032798;GO:0032798;GO:0032798;GO:0000228;GO:0005575;GO:0005622;GO:0005623;GO:0005634;GO:0005694;GO:0006259;GO:0006950;GO:0008150;GO:0034641;GO:0043226;GO:0043234;	-	veNOG04930	L	ENSGALG00000008383	SFR1	Swi5-dependent recombination DNA repair protein 1homolog [Source:UniProtKB/Swiss-Prot;Acc:E1BXS0]	0.000574417	2.10948	5.82635		c120128_g2_i1	1326	GO:0000070;GO:0000775;GO:0000776;GO:0000776;GO:0000922;GO:0005515;GO:0005515;GO:0005634;GO:0005643;GO:0005829;GO:0007093;GO:0007094;GO:0042177;GO:0042802;GO:0042803;GO:0043066;GO:0043066;GO:0045930;GO:0048471;GO:0060564;GO:0072686;GO:0090267;GO:0090267;GO:0007049;GO:0008150;	K02537	veNOG04315	D	ENSGALG00000011967	MAD2L1	Gallus gallus MAD2 mitotic arrest deficient-like 1(yeast) (MAD2L1), mRNA. [Source:RefSeqmRNA;Acc:NM_001277749]	1.16005e-06	3.49632	6.15215		c70061_g1_i1	9669	GO:0001501;GO:0001527;GO:0005201;GO:0005509;GO:0005515;GO:0005515;GO:0005576;GO:0005578;GO:0005604;GO:0005615;GO:0006030;GO:0007507;GO:0008061;GO:0031012;GO:0031012;GO:0070062;GO:0003674;GO:0005198;GO:0005575;GO:0005576;GO:0005578;GO:0008150;GO:0043167;	K06825	veNOG01544	T	ENSGALG00000004960	FBN1	fibrillin 1 [Source:HGNC Symbol;Acc:HGNC:3603]"	8.11789e-11	3.34293	13.5479
c121290_g1_i1	3474	GO:0003333;GO:0005515;GO:0006810;GO:0006865;GO:0009636;GO:0015171;GO:0016020;GO:0016021;GO:0055085;GO:0070527;GO:0003674;GO:0005575;GO:0006810;GO:0008150;GO:0022857;GO:0055085;	K13869	veNOG05087	E	ENSGALG00000009758	SLC7A11	solute carrier family 7 (anionic amino acidtransporter light chain, xc- system), member 11[Source:HGNC Symbol;Acc:HGNC:11059]	0.000592216	9.24132	2.23546		c91649_g1_i1	3587	GO:0000188;GO:0001772;GO:0004721;GO:0004725;GO:0005634;GO:0005829;GO:0006470;GO:0006470;GO:0008138;GO:0008138;GO:0016311;GO:0016787;GO:0016791;GO:0033549;GO:0035335;GO:0043409;GO:0045931;GO:0046329;GO:0050860;GO:0050868;GO:0070062;GO:0070373;GO:0003674;GO:0006464;GO:0008150;GO:0016791;	K17614	opiNOG01528;veNOG02283	V	ENSGALG00000029003	DUSP3	dual specificity phosphatase 3 [Source:HGNCSymbol;Acc:HGNC:3069]	1.16053e-06	2.25318	19.9908		c123159_g3_i2	5773	GO:0004867;GO:0005515;GO:0005576;GO:0010466;GO:0010951;GO:0030414;GO:0003674;GO:0005575;GO:0005576;GO:0008150;GO:0030234;	-	veNOG06136	W	ENSGALG00000000044	-	Uncharacterized protein[Source:UniProtKB/TrEMBL;Acc:F1NMX3]	8.17179e-11	3.35023	23.2992
c115608_g1_i4	3604	GO:0000122;GO:0000785;GO:0000902;GO:0001741;GO:0005515;GO:0005634;GO:0005737;GO:0006974;GO:0007129;GO:0007140;GO:0007283;GO:0008630;GO:0009566;GO:0010629;GO:0030849;GO:0031047;GO:0033391;GO:0034587;GO:0043046;GO:0043066;GO:0043186;GO:0046620;GO:0048471;GO:0071547;	K18411	veNOG03182	K	ENSGALG00000019211	MAEL	maelstrom spermatogenic transposon silencer[Source:HGNC Symbol;Acc:HGNC:25929]	0.00059236	2.78413	2.05747		c111346_g1_i8	1083	GO:0005515;GO:0005737;GO:0007268;GO:0008344;GO:0009306;GO:0014059;GO:0030424;GO:0043025;GO:0046928;GO:0050808;GO:0070062;	-	veNOG22767	Z	ENSGALG00000002015	SNCG1	Gallus gallus synuclein, gamma (breast cancer-specific protein 1) (SNCG), mRNA. [Source:RefSeqmRNA;Acc:NM_204672]	1.21786e-06	8.40586	9.29393		c11496_g1_i1	2665	GO:0005515;GO:0005515;GO:0005886;GO:0070062;GO:0003674;	-	veNOG03363	T	ENSGALG00000010988	MPP6	membrane protein, palmitoylated 6 (MAGUK p55subfamily member 6) [Source:HGNC Symbol;Acc:HGNC:18167]	8.30971e-11	0.268968	14.5164
c119759_g1_i1	1608	GO:0003824;GO:0004721;GO:0004722;GO:0004722;GO:0005515;GO:0005634;GO:0005730;GO:0006469;GO:0006470;GO:0006470;GO:0016787;GO:0035690;GO:0035970;GO:0043234;GO:0046872;GO:0051496;GO:0003674;GO:0006464;GO:0008150;GO:0016791;GO:0043167;	-	veNOG03893	T	ENSGALG00000005061	PPM1E	protein phosphatase, Mg2+/Mn2+ dependent, 1E[Source:HGNC Symbol;Acc:HGNC:19322]	0.000621634	2.91105	2.53785		c120220_g1_i1	4879	GO:0006810;GO:0006811;GO:0006821;GO:0015377;GO:0015379;GO:0016020;GO:0016021;GO:0019901;GO:0055085;GO:1902476;GO:0003674;GO:0005575;GO:0006810;GO:0008150;GO:0022857;GO:0055085;GO:0006810;GO:0006811;GO:0006821;GO:0015377;GO:0015379;GO:0016020;GO:0016021;GO:0055085;GO:1902476;GO:0003674;GO:0005575;GO:0006810;GO:0008150;GO:0022857;GO:0055085;	K13627	veNOG13444	P	ENSGALG00000012497	SLC12A7	Gallus gallus solute carrier family 12(potassium/chloride transporters), member 7 (SLC12A7),mRNA. [Source:RefSeq mRNA;Acc:NM_001006371]	1.23886e-06	0.46271	10.8181		c122091_g1_i2	4934	GO:0005488;GO:0003674;	-	veNOG07006	S	ENSGALG00000008998	FAM179A	Gallus gallus family with sequence similarity 179,member A (FAM179A), mRNA. [Source:RefSeqmRNA;Acc:NM_001277797]	8.87199e-11	3.47456	11.8123
c121282_g1_i2	6530	GO:0001816;GO:0001974;GO:0001975;GO:0002443;GO:0003824;GO:0004497;GO:0005507;GO:0007613;GO:0007626;GO:0008306;GO:0008542;GO:0016715;GO:0042127;GO:0042309;GO:0042420;GO:0042593;GO:0042596;GO:0042711;GO:0045907;GO:0048149;GO:0048265;GO:0050900;GO:0055114;GO:2001236;GO:0003674;GO:0008150;GO:0016491;GO:0043167;	K00503	veNOG05766	E	ENSGALG00000002926	DBH	dopamine beta-hydroxylase (dopamine beta-monooxygenase) [Source:HGNC Symbol;Acc:HGNC:2689]	0.000644987	69.0071	2.11163		c112241_g1_i5	3107	GO:0000166;GO:0000910;GO:0003777;GO:0005515;GO:0005524;GO:0005634;GO:0005813;GO:0005819;GO:0005871;GO:0005874;GO:0007018;GO:0008017;GO:0008152;GO:0030496;GO:0032467;GO:0045171;GO:0051256;GO:0072686;GO:0097149;GO:0003674;GO:0005575;GO:0005622;GO:0005623;GO:0005856;GO:0008092;GO:0008150;GO:0043167;GO:0043226;GO:0043234;	K17387	veNOG09209	Z	ENSGALG00000008095	KIF23	Gallus gallus kinesin family member 23 (KIF23),mRNA. [Source:RefSeq mRNA;Acc:NM_001030554]	1.30789e-06	4.73999	5.49241		c108482_g1_i1	2038	GO:0001501;GO:0003179;GO:0005007;GO:0005007;GO:0005515;GO:0005886;GO:0005886;GO:0005886;GO:0008201;GO:0008201;GO:0008285;GO:0008285;GO:0008543;GO:0008543;GO:0016020;GO:0016021;GO:0017134;GO:0060412;GO:0060539;GO:0003674;GO:0005575;GO:0005623;GO:0005886;GO:0008150;GO:0043167;	-	veNOG11576	T	ENSGALG00000015725	FGFRL1	Gallus gallus fibroblast growth factor receptor-like 1 (FGFRL1), mRNA. [Source:RefSeq mRNA;Acc:NM_204456]	9.64463e-11	0.29955	58.651
c33860_g1_i1	1160	-	-	veNOG07676	S	ENSGALG00000001166	-	Uncharacterized protein[Source:UniProtKB/TrEMBL;Acc:F1P3P2]	0.000663159	0.388866	2.6026		c115949_g1_i2	5279	GO:0000038;GO:0003995;GO:0003997;GO:0005102;GO:0005737;GO:0005739;GO:0005777;GO:0005777;GO:0005778;GO:0006091;GO:0006629;GO:0006631;GO:0006635;GO:0006693;GO:0007283;GO:0008152;GO:0016020;GO:0016401;GO:0016559;GO:0016627;GO:0019395;GO:0019395;GO:0030165;GO:0047485;GO:0050660;GO:0055088;GO:0055114;GO:0071949;GO:2000189;GO:0003674;GO:0005575;GO:0005622;GO:0005623;GO:0005737;GO:0005777;GO:0006629;GO:…	K00232	opiNOG02652;veNOG03955	I	ENSGALG00000002159	ACOX1	Gallus gallus acyl-CoA oxidase 1, palmitoyl(ACOX1), mRNA. [Source:RefSeq mRNA;Acc:NM_001006205]	1.30805e-06	2.04494	127.437		c82483_g1_i2	2163	GO:0004181;GO:0006508;GO:0008152;GO:0008270;GO:0016788;GO:0070062;GO:0003674;GO:0008150;GO:0008233;GO:0043167;	K01296	veNOG13215	R	ENSGALG00000009945	CPM	carboxypeptidase M precursor [Source:RefSeqpeptide;Acc:NP_001186554]	1.00068e-10	25.2473	10.1959
c63770_g1_i1	1152	GO:0000166;GO:0005524;GO:0006200;GO:0006810;GO:0008152;GO:0016021;GO:0016887;GO:0017111;GO:0042626;GO:0055085;GO:0003674;GO:0005575;GO:0006810;GO:0008150;GO:0009056;GO:0016887;GO:0022857;GO:0034641;GO:0034655;GO:0043167;GO:0044281;GO:0055085;GO:0000166;GO:0005524;GO:0006200;GO:0006810;GO:0008152;GO:0016021;GO:0016887;GO:0017111;GO:0042626;GO:0055085;GO:0003674;GO:0005575;GO:0006810;GO:0008150;GO:…	-	COG1132;veNOG04285	QV	ENSGALG00000008912	ABCB1LB	Gallus gallus ATP-binding cassette, sub-family B(MDR/TAP), member 1-like B (ABCB1LB), mRNA. [Source:RefSeqmRNA;Acc:NM_204894]	0.000671892	2.21146	13.3078		c120765_g1_i1	3093	GO:0000166;GO:0000235;GO:0000278;GO:0003774;GO:0003777;GO:0005515;GO:0005524;GO:0005634;GO:0005634;GO:0005730;GO:0005737;GO:0005737;GO:0005856;GO:0005871;GO:0005874;GO:0005886;GO:0007018;GO:0007019;GO:0007049;GO:0007067;GO:0008017;GO:0008152;GO:0019894;GO:0035371;GO:0051301;GO:0051302;GO:0003674;GO:0005575;GO:0005622;GO:0005623;GO:0005634;GO:0005737;GO:0005856;GO:0007049;GO:0007067;GO:0008092;GO:…	-	veNOG00405	Z	ENSGALG00000000878	KIF18B	Gallus gallus kinesin family member 18B (KIF18B),mRNA. [Source:RefSeq mRNA;Acc:NM_001030928]	1.3234e-06	3.62767	3.19129		c120594_g5_i4	2804	GO:0001525;GO:0004872;GO:0004948;GO:0005515;GO:0005886;GO:0006816;GO:0006886;GO:0007186;GO:0008277;GO:0008565;GO:0009986;GO:0015026;GO:0015031;GO:0016021;GO:0030819;GO:0031623;GO:0031716;GO:0043235;GO:0060050;GO:0072659;GO:0003674;GO:0005575;GO:0006810;GO:0008150;GO:0008565;	K08447	veNOG22548	T	ENSGALG00000003821	RAMP1	receptor (G protein-coupled) activity modifyingprotein 1 [Source:HGNC Symbol;Acc:HGNC:9843]	1.00922e-10	0.0445041	4.54676
c102325_g1_i1	3466	GO:0004871;GO:0004888;GO:0004930;GO:0004999;GO:0005515;GO:0005886;GO:0007165;GO:0007166;GO:0007186;GO:0016020;GO:0016021;GO:0043235;GO:0003674;GO:0004871;GO:0005575;GO:0005623;GO:0005886;GO:0007165;GO:0008150;GO:0004888;GO:0004930;GO:0004999;GO:0005886;GO:0007166;GO:0007186;GO:0016020;GO:0016021;GO:0003674;GO:0004871;GO:0005575;GO:0005623;GO:0005886;GO:0007165;GO:0008150;	K04589	veNOG08147	T	ENSGALG00000005259	VIPR1	Gallus gallus vasoactive intestinal peptidereceptor 1 (VIPR1), mRNA. [Source:RefSeqmRNA;Acc:NM_001097523]	0.000722734	0.424323	14.5811		c96304_g1_i1	2681	GO:0045454;GO:0008150;GO:0042592;	K05360	opiNOG26311;veNOG14062	O	ENSGALG00000010569	TXNDC12	thioredoxin domain containing 12 (endoplasmicreticulum) [Source:HGNC Symbol;Acc:HGNC:24626]	1.33422e-06	0.475401	25.0733		c117365_g2_i1	4022	GO:0003824;GO:0004252;GO:0006508;GO:0003674;GO:0008150;GO:0008233;	-	veNOG05074	O	ENSGALG00000028886	-	Uncharacterized protein[Source:UniProtKB/TrEMBL;Acc:R4GMH5]	1.01615e-10	0.313475	104.402
c124160_g2_i2	8634	GO:0000166;GO:0001750;GO:0003924;GO:0003924;GO:0005515;GO:0005515;GO:0005525;GO:0005525;GO:0005622;GO:0005764;GO:0005770;GO:0005794;GO:0006184;GO:0006184;GO:0006605;GO:0006886;GO:0006887;GO:0006913;GO:0007165;GO:0007264;GO:0007596;GO:0015031;GO:0016020;GO:0016192;GO:0019003;GO:0019882;GO:0030141;GO:0030318;GO:0030425;GO:0031489;GO:0032400;GO:0032402;GO:0032585;GO:0042470;GO:0042470;GO:0043316;GO:…	K07886	veNOG05996	U	ENSGALG00000004435	RAB27A	Gallus gallus RAB27A, member RAS oncogene family(RAB27A), mRNA. [Source:RefSeq mRNA;Acc:NM_001168705]	0.000742888	2.26151	4.7287		c38514_g1_i1	4938	GO:0003824;GO:0004721;GO:0004722;GO:0005739;GO:0006470;GO:0016787;GO:0046872;GO:0003674;GO:0006464;GO:0008150;GO:0016791;GO:0043167;	K01102	veNOG09314	T	ENSGALG00000005146	PDP2	pyruvate dehyrogenase phosphatase catalytic subunit2 [Source:HGNC Symbol;Acc:HGNC:30263]	1.34331e-06	0.310984	29.2424		c120142_g1_i1	4062	GO:0004047;GO:0005737;GO:0005739;GO:0006546;GO:0016491;GO:0032259;GO:0055114;GO:0003674;GO:0005575;GO:0005622;GO:0005623;GO:0005737;GO:0006520;GO:0008150;GO:0008168;GO:0009056;GO:0016491;GO:0044281;	K00314	veNOG12156	E	ENSGALG00000002855	SARDH	sarcosine dehydrogenase [Source:HGNCSymbol;Acc:HGNC:10536]	1.07072e-10	0.30597	64.404
c103682_g1_i1	1465	GO:0000166;GO:0004672;GO:0004674;GO:0004713;GO:0005524;GO:0005634;GO:0005737;GO:0006468;GO:0010976;GO:0016301;GO:0016310;GO:0016740;GO:0016772;GO:0032793;GO:0043065;GO:0043066;GO:0050766;GO:0050773;GO:0060267;GO:0071622;GO:0090023;GO:0003674;GO:0006464;GO:0008150;GO:0016301;GO:0043167;	K08794	veNOG06387	T	ENSGALG00000009866	CAMK1D	calcium/calmodulin-dependent protein kinase ID[Source:HGNC Symbol;Acc:HGNC:19341]	0.000766593	0.324361	7.9777		c113823_g2_i1	6833	GO:0005640;GO:0005789;GO:0016020;GO:0016491;GO:0016491;GO:0031965;GO:0042572;GO:0051786;GO:0055114;GO:0055114;GO:0003674;GO:0008150;GO:0016491;	K09516	veNOG03746	H	ENSGALG00000014433	RETSAT	retinol saturase (all-trans-retinol 13,14-reductase) [Source:HGNC Symbol;Acc:HGNC:25991]	1.35734e-06	0.487927	37.0743		c87988_g1_i1	3433	GO:0005515;GO:0005515;GO:0008270;GO:0046872;GO:0003674;GO:0043167;	-	veNOG01444	ZT	ENSGALG00000027627	PDLIM4	Gallus gallus PDZ and LIM domain 4 (PDLIM4), mRNA.[Source:RefSeq mRNA;Acc:NM_204839]	1.09576e-10	5.40377	4.06025
c196853_g1_i1	1853	GO:0003677;GO:0004174;GO:0005615;GO:0005737;GO:0005739;GO:0005739;GO:0005739;GO:0005741;GO:0005811;GO:0005829;GO:0008137;GO:0008637;GO:0016491;GO:0043065;GO:0050660;GO:0055114;GO:0003674;GO:0005575;GO:0005622;GO:0005623;GO:0005737;GO:0005739;GO:0008150;GO:0016491;GO:0043167;GO:0043226;	-	veNOG07715	R	ENSGALG00000004777	AIFM2	apoptosis-inducing factor, mitochondrion-associated, 2 [Source:HGNC Symbol;Acc:HGNC:21411]	0.000767678	2.68433	31.5838		c110559_g1_i1	3319	GO:0000139;GO:0005794;GO:0005975;GO:0007612;GO:0007616;GO:0008146;GO:0008146;GO:0016020;GO:0016021;GO:0016051;GO:0016740;GO:0003674;GO:0005575;GO:0005622;GO:0005623;GO:0005737;GO:0005794;GO:0005975;GO:0008150;GO:0009058;GO:0043226;GO:0000139;GO:0005794;GO:0005975;GO:0008146;GO:0016020;GO:0016021;GO:0016051;GO:0016740;GO:0003674;GO:0005575;GO:0005622;GO:0005623;GO:0005737;GO:0005794;GO:0005975;GO:…	K09674	veNOG04094	WM	ENSGALG00000016769	CHST10	Gallus gallus carbohydrate sulfotransferase 10(CHST10), mRNA. [Source:RefSeq mRNA;Acc:NM_001030343]	1.54804e-06	2.86775	4.13142		c85930_g1_i1	1460	GO:0005622;GO:0005829;GO:0006915;GO:0034389;GO:0097194;GO:0005575;GO:0005622;GO:0005623;GO:0008150;GO:0008219;	-	veNOG12300	K	ENSGALG00000026945	CIDEC	Gallus gallus cell death-inducing DFFA-likeeffector c (CIDEC), mRNA. [Source:RefSeqmRNA;Acc:NM_001277678]	1.11646e-10	3.99626	93.1797
c70131_g1_i1	2107	GO:0005244;GO:0005262;GO:0016021;GO:0034765;GO:0070588;GO:0003674;GO:0005575;GO:0006810;GO:0008150;GO:0022857;GO:0055085;	-	veNOG15683	P	ENSGALG00000012111	TMEM37	transmembrane protein 37 [Source:HGNCSymbol;Acc:HGNC:18216]	0.000781506	0.407572	33.2011		c14940_g1_i1	4271	GO:0000166;GO:0003746;GO:0003924;GO:0005515;GO:0005515;GO:0005525;GO:0005615;GO:0005634;GO:0005730;GO:0005737;GO:0005737;GO:0005886;GO:0006184;GO:0006412;GO:0006414;GO:0016020;GO:0019901;GO:0044822;GO:0070062;GO:0071364;GO:0003674;GO:0003723;GO:0003924;GO:0005575;GO:0005622;GO:0005623;GO:0005737;GO:0006412;GO:0008135;GO:0008150;GO:0009056;GO:0009058;GO:0034641;GO:0034655;GO:0043167;GO:0044281;	K03231	veNOG02447	J	ENSGALG00000015917	EEF1A	Gallus gallus eukaryotic translation elongationfactor 1 alpha 1 (EEF1A1), mRNA. [Source:RefSeqmRNA;Acc:NM_204157]	1.57329e-06	0.493813	1953.93		c124033_g2_i1	1264	GO:0005215;GO:0006810;GO:0015075;GO:0016020;GO:0016021;GO:0022857;GO:0034220;GO:0055085;GO:0003674;GO:0005575;GO:0006810;GO:0008150;GO:0022857;GO:0055085;	-	veNOG01229	P	ENSGALG00000011579	-	Uncharacterized protein[Source:UniProtKB/TrEMBL;Acc:E1BXN4]	1.11767e-10	0.289007	25.3402
c122315_g1_i9	6409	GO:0000076;GO:0000076;GO:0003677;GO:0005515;GO:0005515;GO:0005634;GO:0005634;GO:0030174;GO:0030174;GO:0033262;	K10727	veNOG02566	L	ENSGALG00000013784	CDT1	chromatin licensing and DNA replication factor 1[Source:HGNC Symbol;Acc:HGNC:24576]	0.000784682	2.11661	7.36655		c118366_g1_i2	3829	GO:0005515;GO:0005622;GO:0008270;GO:0046872;GO:0003674;GO:0005575;GO:0005622;GO:0005623;GO:0043167;	K12015	KOG2177;veNOG01728	O	ENSGALG00000000865	-	Uncharacterized protein[Source:UniProtKB/TrEMBL;Acc:F1ND47]	1.58158e-06	2.10732	19.0628		c281429_g1_i1	1314	GO:0000082;GO:0000082;GO:0004861;GO:0004861;GO:0005515;GO:0005515;GO:0005634;GO:0005634;GO:0005737;GO:0005737;GO:0005829;GO:0006813;GO:0006919;GO:0007050;GO:0007050;GO:0007605;GO:0008284;GO:0008285;GO:0008285;GO:0008656;GO:0010942;GO:0016301;GO:0016310;GO:0019903;GO:0030308;GO:0031116;GO:0033673;GO:0042326;GO:0043066;GO:0045732;GO:0045736;GO:0045892;GO:0045930;GO:0048102;GO:0048839;GO:0050680;GO:…	K09993	homNOG16429;veNOG09197	TD	ENSGALG00000022980	CDKN1B	Gallus gallus cyclin-dependent kinase inhibitor 1B(p27, Kip1) (CDKN1B), mRNA. [Source:RefSeqmRNA;Acc:NM_204256]	1.1951e-10	7.79088	10.4776
c122232_g1_i1	12584	GO:0000166;GO:0005515;GO:0005524;GO:0005783;GO:0005788;GO:0005788;GO:0006200;GO:0016887;GO:0017111;GO:0051085;GO:0070062;GO:0003674;GO:0006457;GO:0008150;GO:0043167;	-	veNOG08206	R	ENSGALG00000004216	TOR3A	torsin family 3, member A [Source:HGNCSymbol;Acc:HGNC:11997]	0.000831329	2.11609	12.3834		c122099_g1_i1	4271	-	-	veNOG09506	S	ENSGALG00000008694	SELO	Gallus gallus selenoprotein O (SELO), mRNA.[Source:RefSeq mRNA;Acc:NM_001115017]	1.60756e-06	0.368556	9.90717		c120409_g1_i1	3260	GO:0005515;GO:0005604;GO:0005610;GO:0050873;	K06244	veNOG02064	W	ENSGALG00000001343	LAMB3	laminin, beta 3 [Source:HGNC Symbol;Acc:HGNC:6490]"	1.19643e-10	18.6158	2.51474
c109544_g3_i1	8446	-	K17599	veNOG04428	S	ENSGALG00000002742	TMEM132B	transmembrane protein 132B [Source:HGNCSymbol;Acc:HGNC:29397]	0.000858342	19.1912	65.1744		c111357_g1_i4	2592	GO:0000975;GO:0000979;GO:0000982;GO:0000982;GO:0002819;GO:0003677;GO:0003700;GO:0005515;GO:0005515;GO:0006355;GO:0016064;GO:0032607;GO:0032608;GO:0032727;GO:0034124;GO:0034127;GO:0045351;GO:0045893;GO:0045944;GO:0060340;GO:0001071;GO:0003674;GO:0003677;GO:0008150;	K09447	veNOG03402	K	ENSGALG00000014297	IRF-3	Gallus gallus interferon regulatory factor 7(IRF7), mRNA. [Source:RefSeq mRNA;Acc:NM_205372]	1.63684e-06	2.69711	30.6054		c108402_g4_i2	4643	GO:0008152;GO:0016787;GO:0046872;GO:0070062;GO:0003674;GO:0008150;GO:0043167;	-	veNOG02267	R	ENSGALG00000014649	MBLAC2	Metallo-beta-lactamase domain-containing protein 2[Source:UniProtKB/Swiss-Prot;Acc:Q5F336]	1.29493e-10	0.267996	4.40656
c114358_g1_i2	2372	GO:0003700;GO:0005515;GO:0005634;GO:0006355;GO:0046983;GO:0001071;GO:0003674;GO:0005575;GO:0005622;GO:0005623;GO:0005634;GO:0008150;GO:0043226;	K09110	veNOG07447	K	ENSGALG00000024047	MYCL	v-myc avian myelocytomatosis viral oncogene lungcarcinoma derived homolog [Source:HGNCSymbol;Acc:HGNC:7555]	0.0008682	6.3479	27.9584		c114668_g1_i1	3440	GO:0005739;GO:0030336;GO:0032281;GO:0047372;GO:0060292;GO:0070062;GO:2000124;	K13700	veNOG10803	R	ENSGALG00000005696	ABHD6	abhydrolase domain containing 6 [Source:HGNCSymbol;Acc:HGNC:21398]	1.71892e-06	2.58101	105.204		c92835_g1_i1	2647	GO:0001659;GO:0005515;GO:0005622;GO:0005634;GO:0005737;GO:0005739;GO:0005740;GO:0005811;GO:0005811;GO:0006629;GO:0006915;GO:0008219;GO:0010890;GO:0019915;GO:0030512;GO:0032720;GO:0035634;GO:0042803;GO:0050710;GO:0050995;GO:1900118;GO:1902510;GO:0005575;GO:0005622;GO:0005623;GO:0008150;GO:0008219;	-	veNOG14674	R	ENSGALG00000027737	CIDEA	Gallus gallus cell death-inducing DFFA-likeeffector a (CIDEA), mRNA. [Source:RefSeqmRNA;Acc:NM_001195123]	1.3477e-10	0.304974	44.6789
c110097_g1_i2	1575	GO:0001609;GO:0001973;GO:0002882;GO:0004871;GO:0004930;GO:0004930;GO:0005886;GO:0005886;GO:0007165;GO:0007186;GO:0007189;GO:0010575;GO:0016020;GO:0016021;GO:0030819;GO:0030828;GO:0031284;GO:0031668;GO:0032722;GO:0032755;GO:0043306;GO:0060087;GO:0003674;GO:0004871;GO:0005575;GO:0005623;GO:0005886;GO:0007165;GO:0008150;	K04267	veNOG03735	T	ENSGALG00000014182	ADORA2B	Gallus gallus adenosine A2b receptor (ADORA2B),mRNA. [Source:RefSeq mRNA;Acc:NM_205087]	0.000886727	0.375187	2.73251		c89277_g1_i1	3702	GO:0003677;GO:0005097;GO:0005515;GO:0032313;GO:0032851;GO:0003674;GO:0003677;GO:0008150;GO:0030234;	-	veNOG04445	R	ENSGALG00000001225	RABGAP1	RAB GTPase activating protein 1 [Source:HGNCSymbol;Acc:HGNC:17155]	1.72252e-06	0.446906	5.97633		c69778_g1_i1	2630	GO:0005198;GO:0005515;GO:0005515;GO:0005886;GO:0005886;GO:0005887;GO:0005887;GO:0005923;GO:0005923;GO:0016020;GO:0016021;GO:0016324;GO:0016328;GO:0016338;GO:0030054;GO:0042802;GO:0045216;GO:0061436;GO:0061436;GO:0003674;GO:0005198;GO:0005575;GO:0005623;GO:0005886;	K06087	veNOG00851	S	ENSGALG00000026862	CLDN1	Gallus gallus claudin 1 (CLDN1), mRNA.[Source:RefSeq mRNA;Acc:NM_001013611]	1.36097e-10	0.292803	119.826
c118205_g1_i10	7501	GO:0004222;GO:0005509;GO:0005515;GO:0006508;GO:0008233;GO:0008237;GO:0008270;GO:0016787;GO:0046872;GO:0003674;GO:0008150;GO:0008233;GO:0043167;	K13047	veNOG05050	O	ENSGALG00000005519	TLL2	tolloid-like 2 [Source:HGNC Symbol;Acc:HGNC:11844]"	0.000922628	2.45957	2.30532		c100219_g1_i1	870	GO:0005739;GO:0005739;	-	KOG4090;veNOG21177	S	ENSGALG00000002495	CHCHD2	Gallus gallus coiled-coil-helix-coiled-coil-helixdomain containing 2 (CHCHD2), nuclear gene encodingmitochondrial protein, mRNA. [Source:RefSeqmRNA;Acc:NM_001006218]	1.76673e-06	2.01979	1801.57		c121187_g1_i1	2942	GO:0000287;GO:0004610;GO:0004610;GO:0004614;GO:0005829;GO:0005975;GO:0006048;GO:0007283;GO:0016868;GO:0019255;GO:0030097;GO:0030097;GO:0046872;GO:0002376;GO:0003674;GO:0005575;GO:0005622;GO:0005623;GO:0005737;GO:0005829;GO:0005975;GO:0008150;GO:0009058;GO:0016853;GO:0034641;GO:0043167;GO:0044281;GO:0048856;	K01836	veNOG04529	G	ENSGALG00000015854	PGM3	phosphoglucomutase 3 [Source:HGNCSymbol;Acc:HGNC:8907]	1.40675e-10	0.265294	18.9687
c97425_g1_i1	6635	GO:0005158;GO:0005515;GO:0005515;GO:0003674;	K07187	veNOG06364	T	ENSGALG00000008107	IRS4	insulin receptor substrate 4 [Source:HGNCSymbol;Acc:HGNC:6128]	0.000937616	0.420007	8.66537		c42753_g1_i1	1969	GO:0005576;GO:0005634;GO:0005737;GO:0006351;GO:0006355;GO:0006662;GO:0009314;GO:0015035;GO:0033158;GO:0043388;GO:0045454;GO:0055114;GO:0003674;GO:0005575;GO:0005576;GO:0005622;GO:0005623;GO:0005634;GO:0005737;GO:0008150;GO:0009058;GO:0016491;GO:0034641;GO:0042592;GO:0043226;GO:0044281;	K03671	veNOG22969	K	ENSGALG00000015704	TXN	Gallus gallus thioredoxin (TXN), mRNA.[Source:RefSeq mRNA;Acc:NM_205453]	1.8033e-06	2.02692	198.223		c124036_g1_i1	1319	GO:0005515;GO:0005829;GO:0006511;GO:0016567;GO:0019005;GO:0031146;GO:0031467;GO:0031467;GO:0005575;GO:0005622;GO:0005623;GO:0006464;GO:0008150;GO:0009056;GO:0043234;	K03094	COG5201;veNOG02144	O	ENSGALG00000006474	SKP1	Gallus gallus S-phase kinase-associated protein 1(SKP1), mRNA. [Source:RefSeq mRNA;Acc:NM_001006153]	1.48463e-10	3.40945	91.1015
c121816_g1_i5	2861	GO:0005886;GO:0007165;GO:0031410;GO:0007165;GO:0008150;	-	veNOG00153	R	ENSGALG00000003527	ARRDC2	arrestin domain containing 2 [Source:HGNCSymbol;Acc:HGNC:25225]	0.000966204	0.129423	108.399		c266130_g1_i1	2278	GO:0003824;GO:0005515;GO:0005524;GO:0005739;GO:0005739;GO:0008152;GO:0016874;GO:0046872;GO:0070062;GO:0003674;GO:0008150;GO:0016874;GO:0043167;	K01900	veNOG07811	C	ENSGALG00000016993	SUCLA2	Gallus gallus succinate-CoA ligase, ADP-forming,beta subunit (SUCLA2), nuclear gene encoding mitochondrialprotein, mRNA. [Source:RefSeq mRNA;Acc:NM_001006271]	1.84001e-06	2.11568	33.1363		c26756_g1_i1	914	GO:0005576;GO:0006955;GO:0008009;GO:0060326;GO:0002376;GO:0003674;GO:0005575;GO:0005576;GO:0008150;GO:0040011;GO:0048870;GO:0005125;GO:0005576;GO:0005615;GO:0006955;GO:0008009;GO:0060326;GO:0002376;GO:0003674;GO:0005575;GO:0005576;GO:0005615;GO:0008150;GO:0040011;GO:0048870;GO:0005576;GO:0006955;GO:0008009;GO:0060326;GO:0002376;GO:0003674;GO:0005575;GO:0005576;GO:0008150;GO:0040011;GO:0048870;	K12964	veNOG23180;veNOG24845;veNOG24912	TR	ENSGALG00000000956	CCL4	Gallus gallus chemokine-like ligand 1 (GGCL1),mRNA. [Source:RefSeq mRNA;Acc:NM_001045831]	1.61291e-10	25.8216	24.9488
c99173_g1_i3	4252	GO:0005515;GO:0005622;GO:0045662;	-	meNOG62991;veNOG01665	F	ENSGALG00000025751	NMRK2	nicotinamide riboside kinase 2 [Source:HGNCSymbol;Acc:HGNC:17871]	0.000973513	3.57265	17.6036		c119502_g1_i10	4711	GO:0005515;GO:0005634;GO:0005634;GO:0005668;GO:0005815;GO:0006355;GO:0005575;GO:0005622;GO:0005623;GO:0005634;GO:0005730;GO:0008150;GO:0043226;GO:0043234;	K15215	veNOG04860	K	ENSGALG00000017220	TAF1D	TATA box binding protein (TBP)-associated factor,RNA polymerase I, D, 41kDa [Source:HGNCSymbol;Acc:HGNC:28759]	1.86339e-06	0.465981	7.14454		c111122_g1_i2	4112	GO:0005634;GO:0005634;GO:0008440;GO:0030308;GO:0043065;GO:0045111;GO:0046854;GO:0003674;GO:0016301;	K07756	veNOG02729	T	ENSGALG00000005701	IP6K2	Gallus gallus inositol hexakisphosphate kinase 2(IP6K2), mRNA. [Source:RefSeq mRNA;Acc:NM_001030596]	1.636e-10	0.311126	44.496
c101403_g3_i1	1516	GO:0000166;GO:0000902;GO:0000974;GO:0005515;GO:0005515;GO:0005524;GO:0005615;GO:0005622;GO:0005634;GO:0005730;GO:0005829;GO:0005829;GO:0006200;GO:0006200;GO:0006457;GO:0016020;GO:0016887;GO:0019899;GO:0023026;GO:0030529;GO:0031072;GO:0042026;GO:0042623;GO:0044822;GO:0045892;GO:0051082;GO:0051082;GO:0051085;GO:0051726;GO:0070062;GO:0070062;GO:0072318;GO:0072562;GO:1902904;GO:0000902;GO:0003674;GO:…	K03283	veNOG06961	O	ENSGALG00000006512	HSPA8	Gallus gallus heat shock 70kDa protein 8 (HSPA8),mRNA. [Source:RefSeq mRNA;Acc:NM_205003]	0.000985818	3.10995	1791.83		c101430_g2_i1	1966	GO:0005198;GO:0005515;GO:0005515;GO:0005622;GO:0005737;GO:0005856;GO:0005882;GO:0005882;GO:0005916;GO:0008092;GO:0030018;GO:0030018;GO:0031594;GO:0042383;GO:0042802;GO:0043292;GO:0003674;GO:0005198;GO:0005575;GO:0005622;GO:0005623;GO:0005856;GO:0043226;GO:0043234;	K07610	veNOG06217	Z	ENSGALG00000011306	DES	desmin [Source:HGNC Symbol;Acc:HGNC:2770]"	1.90571e-06	2.73192	71.0673		c105253_g2_i1	2085	GO:0005515;GO:0003674;	-	veNOG03291	S	ENSGALG00000010540	TTC39A	tetratricopeptide repeat domain 39A [Source:HGNCSymbol;Acc:HGNC:18657]	1.85812e-10	10.6733	2.80351
c124040_g1_i1	10530	GO:0005813;GO:0008017;GO:0034453;GO:0003674;GO:0005575;GO:0005622;GO:0005623;GO:0005815;GO:0005856;GO:0007010;GO:0008092;GO:0008150;GO:0043226;	-	KOG4568;veNOG09560;veNOG30611	SZ	ENSGALG00000001762	-	Uncharacterized protein[Source:UniProtKB/TrEMBL;Acc:E1BSK5]	0.00104923	3.33859	2.64793		c104913_g3_i1	1095	GO:0005515;GO:0008270;GO:0046872;GO:0003674;GO:0043167;	-	veNOG00747;veNOG27696	O	ENSGALG00000028954	-	Uncharacterized protein[Source:UniProtKB/TrEMBL;Acc:R4GL48]	1.96146e-06	0.0682839	2.1592		c118888_g2_i1	2548	GO:0002159;GO:0002159;GO:0003713;GO:0005488;GO:0005515;GO:0005515;GO:0005634;GO:0005737;GO:0005829;GO:0005882;GO:0005886;GO:0005911;GO:0005911;GO:0005913;GO:0005913;GO:0007155;GO:0014704;GO:0016020;GO:0016337;GO:0016337;GO:0016342;GO:0016477;GO:0019903;GO:0030018;GO:0030057;GO:0030057;GO:0032993;GO:0042127;GO:0042307;GO:0043588;GO:0045294;GO:0045294;GO:0045296;GO:0050982;GO:0051091;GO:0070062;GO:…	K10056	veNOG05305	ZT	ENSGALG00000017414	JUP	Gallus gallus junction plakoglobin (JUP), mRNA.[Source:RefSeq mRNA;Acc:NM_001267553]	1.90175e-10	3.32066	40.3607
c118156_g3_i5	2048	GO:0000166;GO:0000381;GO:0003676;GO:0003677;GO:0003723;GO:0005515;GO:0005622;GO:0005634;GO:0005737;GO:0043025;GO:0043204;GO:0043484;GO:0003674;GO:0003723;GO:0008150;	K14946	veNOG04102	R	ENSGALG00000029123	RBFOX3	Uncharacterized protein[Source:UniProtKB/TrEMBL;Acc:R4GHS2]	0.00108711	3.18518	4.36313		c163422_g1_i1	2614	GO:0000166;GO:0003924;GO:0005515;GO:0005525;GO:0005622;GO:0005634;GO:0005634;GO:0005730;GO:0005737;GO:0005886;GO:0006184;GO:0006886;GO:0007165;GO:0007264;GO:0015031;GO:0016020;GO:0050873;GO:0003674;GO:0003924;GO:0005575;GO:0005622;GO:0005623;GO:0005634;GO:0005737;GO:0006810;GO:0007165;GO:0008150;GO:0009056;GO:0034641;GO:0034655;GO:0043167;GO:0043226;GO:0044281;	K07945	veNOG03337	U	ENSGALG00000027757	ARL4A	ADP-ribosylation factor-like 4A [Source:HGNCSymbol;Acc:HGNC:695]	2.07499e-06	0.449748	13.0742		c111551_g1_i2	4795	GO:0005515;GO:0051260;GO:0003674;GO:0006461;GO:0008150;GO:0022607;GO:0065003;	-	veNOG12245	R	ENSGALG00000004907	KCTD15	potassium channel tetramerization domain containing15 [Source:HGNC Symbol;Acc:HGNC:23297]	2.20959e-10	4.98276	2.03034
c114485_g2_i2	3715	GO:0000166;GO:0001568;GO:0004672;GO:0004713;GO:0005515;GO:0005524;GO:0005886;GO:0006468;GO:0016020;GO:0016021;GO:0016301;GO:0016310;GO:0016525;GO:0016740;GO:0016772;GO:0018108;GO:0030336;GO:0032526;GO:0045026;GO:0003674;GO:0005575;GO:0006464;GO:0008150;GO:0016301;GO:0043167;	K05120	veNOG06880	T	ENSGALG00000009957	TIE1	tyrosine kinase with immunoglobulin-like and EGF-like domains 1 [Source:HGNC Symbol;Acc:HGNC:11809]	0.00110439	0.47892	12.0284		c118888_g2_i1	2548	GO:0002159;GO:0002159;GO:0003713;GO:0005488;GO:0005515;GO:0005515;GO:0005634;GO:0005737;GO:0005829;GO:0005882;GO:0005886;GO:0005911;GO:0005911;GO:0005913;GO:0005913;GO:0007155;GO:0014704;GO:0016020;GO:0016337;GO:0016337;GO:0016342;GO:0016477;GO:0019903;GO:0030018;GO:0030057;GO:0030057;GO:0032993;GO:0042127;GO:0042307;GO:0043588;GO:0045294;GO:0045294;GO:0045296;GO:0050982;GO:0051091;GO:0070062;GO:…	K10056	veNOG05305	ZT	ENSGALG00000017414	JUP	Gallus gallus junction plakoglobin (JUP), mRNA.[Source:RefSeq mRNA;Acc:NM_001267553]	2.24466e-06	2.28147	40.3607		c120255_g1_i4	6669	GO:0003828;GO:0005794;GO:0006486;GO:0008373;GO:0016020;GO:0016021;GO:0016740;GO:0016757;GO:0030173;GO:0097503;GO:0003674;GO:0005575;GO:0005622;GO:0005623;GO:0005737;GO:0005794;GO:0005975;GO:0006464;GO:0008150;GO:0009058;GO:0016757;GO:0043226;GO:0005794;GO:0006486;GO:0008373;GO:0016020;GO:0016021;GO:0016740;GO:0016757;GO:0030173;GO:0097503;GO:0003674;GO:0005575;GO:0005622;GO:0005623;GO:0005737;GO:…	K03369	veNOG05495	G	ENSGALG00000001808	ST8SIA5	ST8 alpha-N-acetyl-neuraminide alpha-2,8-sialyltransferase 5 [Source:HGNC Symbol;Acc:HGNC:17827]	2.24044e-10	0.265038	3.43444
c113641_g2_i3	4957	GO:0003677;GO:0003674;GO:0003677;	-	veNOG14629	K	ENSGALG00000001677	SETBP1	SET binding protein 1 [Source:HGNCSymbol;Acc:HGNC:15573]	0.00112177	0.328674	2.48823		c109544_g3_i1	8446	-	K17599	veNOG04428	S	ENSGALG00000002742	TMEM132B	transmembrane protein 132B [Source:HGNCSymbol;Acc:HGNC:29397]	2.28225e-06	6.64027	65.1744		c110838_g1_i1	2317	GO:0005515;GO:0016242;	-	veNOG04054	R	ENSGALG00000001727	LZTS1	leucine zipper, putative tumor suppressor 1[Source:HGNC Symbol;Acc:HGNC:13861]	2.25236e-10	20.6085	2.33798
c73863_g1_i1	1480	GO:0000166;GO:0005515;GO:0005524;GO:0005548;GO:0005739;GO:0005768;GO:0005794;GO:0005886;GO:0006200;GO:0006355;GO:0006810;GO:0008203;GO:0009897;GO:0009897;GO:0010033;GO:0010872;GO:0010875;GO:0010888;GO:0016020;GO:0016021;GO:0016887;GO:0017111;GO:0017127;GO:0019534;GO:0030301;GO:0032367;GO:0033344;GO:0033344;GO:0033700;GO:0033993;GO:0034041;GO:0034374;GO:0034375;GO:0034436;GO:0034437;GO:0042632;GO:…	K05679	veNOG01884	Q	ENSGALG00000016164	ABCG1	ATP-binding cassette, sub-family G (WHITE), member1 [Source:HGNC Symbol;Acc:HGNC:73]	0.00114084	0.379739	2.6779		c107391_g1_i2	3586	GO:0005819;GO:0005874;GO:0007067;GO:0005575;GO:0005622;GO:0005623;GO:0005856;GO:0007049;GO:0007067;GO:0008150;GO:0043226;GO:0043234;GO:0051301;GO:0000922;GO:0005515;GO:0005515;GO:0005634;GO:0005819;GO:0005819;GO:0005874;GO:0007067;GO:0015630;GO:0019901;GO:0019901;GO:0032147;GO:0043203;GO:0060236;GO:0005575;GO:0005622;GO:0005623;GO:0005856;GO:0007049;GO:0007067;GO:0008150;GO:0043226;GO:0043234;GO:…	K16812	veNOG04319	Z	ENSGALG00000006267	TPX2	Gallus gallus TPX2, microtubule-associated, homolog(Xenopus laevis) (TPX2), mRNA. [Source:RefSeqmRNA;Acc:NM_204437]	2.2966e-06	3.67512	2.15547		c103591_g1_i2	8160	GO:0004064;GO:0009058;GO:0009986;GO:0016020;GO:0016020;GO:0016021;GO:0016844;GO:0070062;GO:0003674;GO:0005575;GO:0008150;GO:0009058;GO:0016829;	-	veNOG01304	R	ENSGALG00000008651	APMAP	Gallus gallus chromosome 3 open reading frame,human C20orf3 (C3H20ORF3), mRNA. [Source:RefSeqmRNA;Acc:NM_001006177]	2.38665e-10	0.319849	58.0443
c66885_g1_i1	4153	GO:0000122;GO:0003676;GO:0003714;GO:0005515;GO:0005634;GO:0005634;GO:0030331;GO:0033147;GO:0043627;GO:0046872;GO:0003674;GO:0043167;	-	veNOG01162	R	ENSGALG00000015008	ZNF366	zinc finger protein 366 [Source:HGNCSymbol;Acc:HGNC:18316]	0.00114347	0.396464	2.1532		c111696_g1_i2	2368	GO:0000166;GO:0004672;GO:0004674;GO:0004713;GO:0005524;GO:0006468;GO:0009103;GO:0016020;GO:0016301;GO:0016310;GO:0016740;GO:0016772;GO:0016773;GO:0003674;GO:0005575;GO:0005975;GO:0006464;GO:0006629;GO:0008150;GO:0009058;GO:0016301;GO:0043167;	K08799	veNOG10088	T	ENSGALG00000016438	MELK	Gallus gallus maternal embryonic leucine zipperkinase (MELK), mRNA. [Source:RefSeqmRNA;Acc:NM_001031509]	2.37938e-06	4.05057	2.56792		c94036_g1_i1	2237	GO:0001933;GO:0005515;GO:0005515;GO:0005634;GO:0005737;GO:0005737;GO:0010628;GO:0044320;GO:0045944;GO:0046325;GO:0046627;GO:0051881;GO:0070346;GO:0070584;GO:0071345;GO:0071354;GO:0071356;GO:0071398;GO:0090005;GO:0090298;GO:2000045;GO:2000377;GO:2000379;GO:2001170;GO:2001171;GO:2001274;GO:0003674;	-	veNOG03597	T	ENSGALG00000002963	PID1	Gallus gallus phosphotyrosine interaction domaincontaining 1 (PID1), mRNA. [Source:RefSeqmRNA;Acc:NM_001178144]	2.44903e-10	0.23587	9.6338
c108920_g1_i1	7118	GO:0016021;GO:0005575;	-	veNOG10639	S	ENSGALG00000006358	TMEM86A	transmembrane protein 86A [Source:HGNCSymbol;Acc:HGNC:26890]	0.00117046	0.129948	54.5938		c124129_g1_i5	13690	GO:0005515;GO:0030424;GO:0030425;GO:0044306;GO:0045202;GO:0045202;GO:0046872;GO:0048786;GO:0003674;GO:0005575;GO:0043167;	-	veNOG11302	S	ENSGALG00000001849	BSN	bassoon presynaptic cytomatrix protein [Source:HGNCSymbol;Acc:HGNC:1117]	2.43893e-06	0.494951	13.1239		c119455_g2_i1	2002	GO:0005515;GO:0048536;GO:2000134;GO:0003674;	K04685	veNOG21599	R	ENSGALG00000026137	CDKN2B	Gallus gallus cyclin-dependent kinase inhibitor 2B(p15, inhibits CDK4) (CDKN2B), mRNA. [Source:RefSeqmRNA;Acc:NM_204433]	2.45143e-10	95.7895	109.18
c101631_g1_i1	8554	GO:0004176;GO:0005515;GO:0006200;GO:0006508;GO:0008270;GO:0046872;GO:0003674;GO:0008150;GO:0008233;GO:0009056;GO:0016887;GO:0034641;GO:0034655;GO:0043167;GO:0044281;	-	veNOG02942	O	ENSGALG00000008860	LONRF3	LON peptidase N-terminal domain and ring finger 3[Source:HGNC Symbol;Acc:HGNC:21152]	0.00117977	2.25561	6.01398		c118937_g3_i1	1508	GO:0005083;GO:0005092;GO:0005094;GO:0005515;GO:0005737;GO:0016020;GO:0032880;GO:0050790;GO:0050790;GO:0003674;GO:0005575;GO:0005622;GO:0005623;GO:0005737;GO:0008150;GO:0030234;	K12462	veNOG14428	T	ENSGALG00000025911	ARHGDIG	Rho GDP dissociation inhibitor (GDI) gamma[Source:HGNC Symbol;Acc:HGNC:680]	2.68518e-06	2.97518	15.8643		c93747_g2_i1	1922	GO:0000981;GO:0003677;GO:0003700;GO:0005515;GO:0005515;GO:0005634;GO:0006366;GO:0021953;GO:0032332;GO:0044212;GO:0044798;GO:0045165;GO:0045892;GO:0045944;GO:0046982;GO:0048709;GO:0051216;GO:0060164;GO:0061036;GO:0071560;GO:2000741;	K09269	veNOG05776	K	ENSGALG00000013204	SOX5	transcription factor SOX-5 [Source:RefSeqpeptide;Acc:NP_001004385]	2.46722e-10	0.228984	4.85625
c120761_g1_i3	7822	GO:0005515;GO:0008270;GO:0043966;GO:0046872;GO:0070776;GO:0003674;GO:0043167;	K11350	veNOG01175	R	ENSGALG00000000776	BRPF3	bromodomain and PHD finger containing, 3[Source:HGNC Symbol;Acc:HGNC:14256]	0.00124134	0.359574	4.10315		c106109_g3_i2	4041	GO:0005515;GO:0005515;GO:0005634;GO:0005737;GO:0005737;GO:0005829;GO:0005901;GO:0005901;GO:0005911;GO:0008092;GO:0008289;GO:0019898;GO:0030036;GO:0036010;GO:0042802;GO:0043231;GO:0045806;GO:0048858;GO:0055038;GO:0070062;GO:0070300;GO:0070836;GO:0072584;GO:0097320;GO:0097320;GO:0003674;GO:0007009;GO:0007010;GO:0008150;GO:0022607;GO:0061024;GO:0005515;GO:0030036;GO:0070836;GO:0097320;GO:0003674;GO:…	-	opiNOG04438;veNOG00491	Z	ENSGALG00000014159	PACSIN2	Gallus gallus protein kinase C and casein kinasesubstrate in neurons 2 (PACSIN2), transcript variant 2,mRNA. [Source:RefSeq mRNA;Acc:NM_205089]	2.68846e-06	0.400926	2.77008		c122970_g1_i1	5289	-	-	veNOG08326	S	ENSGALG00000014069	TP53I11	Gallus gallus tumor protein p53 inducible protein11 (TP53I11), mRNA. [Source:RefSeq mRNA;Acc:NM_001257369]	2.55403e-10	0.283097	67.5175
c106266_g1_i1	1872	GO:0001934;GO:0014068;GO:0031932;	-	veNOG05884;veNOG33743	TR	ENSGALG00000014213	PRR5	Gallus gallus proline rich 5 (renal) (PRR5), mRNA.[Source:RefSeq mRNA;Acc:NM_001029980]	0.00125264	0.385008	3.55962		c115690_g3_i1	6785	GO:0000139;GO:0000166;GO:0004672;GO:0004713;GO:0004714;GO:0004716;GO:0005524;GO:0005634;GO:0005768;GO:0005783;GO:0005789;GO:0005794;GO:0005886;GO:0006468;GO:0007169;GO:0007173;GO:0007611;GO:0010008;GO:0016020;GO:0016021;GO:0016301;GO:0016310;GO:0016740;GO:0016772;GO:0018108;GO:0023014;GO:0031965;GO:0071364;GO:0003674;GO:0004871;GO:0005575;GO:0005622;GO:0005623;GO:0005634;GO:0005635;GO:0005737;GO:…	K04361	veNOG02909	T	ENSGALG00000012363	EGFR	Gallus gallus epidermal growth factor receptor(EGFR), mRNA. [Source:RefSeq mRNA;Acc:NM_205497]	2.83169e-06	0.496259	38.0192		c85571_g1_i1	4153	GO:0000166;GO:0004672;GO:0004674;GO:0004683;GO:0004687;GO:0004713;GO:0005515;GO:0005524;GO:0006468;GO:0006939;GO:0007015;GO:0016301;GO:0016310;GO:0016740;GO:0016772;GO:0030335;GO:0003674;GO:0006464;GO:0007010;GO:0008150;GO:0016301;GO:0043167;GO:0000166;GO:0001725;GO:0004672;GO:0004674;GO:0004683;GO:0004687;GO:0004687;GO:0004713;GO:0005515;GO:0005524;GO:0005737;GO:0005911;GO:0006468;GO:0006939;GO:…	-	KOG0613;veNOG11355	ZT	ENSGALG00000011708	MYLK	Gallus gallus myosin light chain kinase (MYLK),mRNA. [Source:RefSeq mRNA;Acc:NM_205459]	2.62839e-10	3.50795	12.4715
c117908_g1_i1	1200	GO:0000122;GO:0000977;GO:0001228;GO:0001568;GO:0001570;GO:0001756;GO:0001763;GO:0002053;GO:0003197;GO:0003214;GO:0003677;GO:0003677;GO:0003677;GO:0003700;GO:0005634;GO:0005634;GO:0006351;GO:0006355;GO:0006366;GO:0007224;GO:0007368;GO:0007494;GO:0007498;GO:0007507;GO:0009887;GO:0010811;GO:0014822;GO:0016337;GO:0030198;GO:0030323;GO:0030324;GO:0030324;GO:0030335;GO:0031016;GO:0043305;GO:0043565;GO:…	K09399	veNOG05349	K	ENSGALG00000005728	FOXF1	forkhead box F1 [Source:HGNC Symbol;Acc:HGNC:3809]"	0.00129892	0.404446	4.40718		c123255_g1_i1	3671	GO:0005515;GO:0005794;GO:0005794;GO:0007165;GO:0007165;GO:0005575;GO:0005622;GO:0005623;GO:0005737;GO:0005794;GO:0007165;GO:0008150;GO:0043226;	-	veNOG08808	T	ENSGALG00000012586	GKAP1	G kinase anchoring protein 1 [Source:HGNCSymbol;Acc:HGNC:17496]	2.84842e-06	0.410213	2.91216		c108795_g1_i1	5662	GO:0005515;GO:0005794;GO:0008270;GO:0046872;GO:0003674;GO:0043167;	K11975	veNOG09929	O	ENSGALG00000028709	RNF144A	ring finger protein 144A [Source:HGNCSymbol;Acc:HGNC:20457]	2.72165e-10	0.271437	6.10966
c115626_g1_i3	7031	GO:0004674;GO:0005515;GO:0005524;GO:0005634;GO:0006468;GO:0007507;GO:0016772;GO:0003674;GO:0006464;GO:0008150;GO:0016301;GO:0043167;	K08868	veNOG00141	T	ENSGALG00000002480	ALPK3	alpha-kinase 3 [Source:HGNC Symbol;Acc:HGNC:17574]"	0.00140144	3.34577	8.48979		c104545_g1_i4	9765	-	-	veNOG02137	S	ENSGALG00000015314	BEND3	BEN domain containing 3 [Source:HGNCSymbol;Acc:HGNC:23040]	2.90639e-06	0.449065	2.81184		c1447_g1_i1	1606	GO:0005515;GO:0003674;GO:0004867;GO:0005515;GO:0005576;GO:0010466;GO:0010951;GO:0019863;GO:0019864;GO:0030414;GO:0043234;GO:0003674;GO:0005575;GO:0005576;GO:0008150;GO:0030234;GO:0043234;	-	veNOG13944;veNOG26102	OR	ENSGALG00000003512	SPINK7	Gallus gallus serine peptidase inhibitor, Kazaltype 7 (putative) (SPINK7), mRNA. [Source:RefSeqmRNA;Acc:NM_001112662]	2.79897e-10	6.71181	62.8782
c121748_g1_i2	6088	GO:0001649;GO:0003676;GO:0003677;GO:0003677;GO:0003682;GO:0003705;GO:0005515;GO:0005515;GO:0005634;GO:0005634;GO:0005737;GO:0005737;GO:0005829;GO:0005929;GO:0006366;GO:0007224;GO:0007283;GO:0007418;GO:0008017;GO:0008284;GO:0009913;GO:0009953;GO:0009954;GO:0021696;GO:0021938;GO:0021983;GO:0030324;GO:0043231;GO:0044212;GO:0045740;GO:0045880;GO:0045893;GO:0045893;GO:0045944;GO:0045944;GO:0046872;GO:…	K16797	veNOG12573	K	ENSGALG00000014639	GLI1	GLI family zinc finger 1 [Source:HGNCSymbol;Acc:HGNC:4317]	0.00144272	2.43859	2.74677		c118319_g2_i1	6443	GO:0005622;GO:0007165;GO:0008289;GO:0046417;GO:0003674;GO:0005575;GO:0005622;GO:0005623;GO:0007165;GO:0008150;GO:0008289;GO:0044281;	-	veNOG07149	T	ENSGALG00000017065	STARD13	StAR-related lipid transfer (START) domaincontaining 13 [Source:HGNC Symbol;Acc:HGNC:19164]	3.03968e-06	0.399547	13.3038		c115014_g4_i1	746	GO:0008152;GO:0016491;GO:0055114;GO:0003674;GO:0008150;GO:0016491;	-	opiNOG57788;veNOG17188	Q	ENSGALG00000001791	-	Gallus gallus uncharacterized oxidoreductase-like(LOC415664), transcript variant 1, mRNA. [Source:RefSeqmRNA;Acc:NM_001277118]	2.8601e-10	0.302366	275.337
c119334_g2_i1	1870	GO:0003824;GO:0004252;GO:0005515;GO:0006508;GO:0008233;GO:0008236;GO:0016787;GO:0003674;GO:0008150;GO:0008233;	-	veNOG00481	O	ENSGALG00000019221	-	Uncharacterized protein[Source:UniProtKB/TrEMBL;Acc:F1NKH4]	0.00149668	6.54847	19.1512		c119007_g3_i4	3361	GO:0005216;GO:0005516;GO:0005790;GO:0005886;GO:0006811;GO:0006813;GO:0015269;GO:0016021;GO:0016286;GO:0030018;GO:0030315;GO:0042803;GO:0043197;GO:0051393;GO:0071805;GO:1901379;GO:0003674;GO:0005575;GO:0006810;GO:0008150;GO:0022857;	K04944	KOG3684;veNOG03589	P	ENSGALG00000002539	SK2	Gallus gallus potassium intermediate/smallconductance calcium-activated channel, subfamily N, member2 (KCNN2), mRNA. [Source:RefSeq mRNA;Acc:NM_204798]	3.06431e-06	0.4789	12.5331		c120517_g2_i5	2927	GO:0003824;GO:0004252;GO:0005509;GO:0005515;GO:0005576;GO:0005576;GO:0006508;GO:0007596;GO:0007596;GO:0070062;GO:0003674;GO:0005575;GO:0005576;GO:0006950;GO:0008150;GO:0008233;GO:0043167;	-	veNOG08636	O	ENSGALG00000016832	PROZ	protein Z, vitamin K-dependent plasma glycoprotein[Source:HGNC Symbol;Acc:HGNC:9460]	3.07131e-10	0.183441	9.78131
c128465_g1_i1	3346	GO:0003824;GO:0005044;GO:0005975;GO:0016020;GO:0016901;GO:0048038;GO:0003674;GO:0005575;GO:0005975;GO:0008150;GO:0016491;	-	veNOG02374	R	ENSGALG00000011148	HHIPL1	HHIP-like 1 [Source:HGNC Symbol;Acc:HGNC:19710]"	0.00151679	2.03584	5.4583		c122301_g1_i1	7031	GO:0000245;GO:0000375;GO:0005515;GO:0005634;GO:0005730;GO:0008270;GO:0008380;GO:0044822;GO:0046872;GO:0003674;GO:0043167;	-	veNOG12311	R	ENSGALG00000028849	SCAF11	SR-related CTD-associated factor 11 [Source:HGNCSymbol;Acc:HGNC:10784]	3.14723e-06	0.487073	9.18727		c118575_g2_i1	1431	GO:0005576;GO:0007275;GO:0030178;GO:0030325;GO:0032348;GO:0045892;GO:0090090;GO:2000065;GO:0005575;GO:0005576;GO:0008150;	-	veNOG08317	T	ENSGALG00000005551	DKK3	Gallus gallus dickkopf homolog 3 (Xenopus laevis)(DKK3), mRNA. [Source:RefSeq mRNA;Acc:NM_205125]	3.18255e-10	3.69689	17.9551
c92809_g1_i3	2008	GO:0001614;GO:0001666;GO:0003029;GO:0004931;GO:0004931;GO:0005216;GO:0005524;GO:0005622;GO:0005639;GO:0005886;GO:0005887;GO:0006810;GO:0006811;GO:0006812;GO:0007268;GO:0007274;GO:0007528;GO:0007605;GO:0007605;GO:0009743;GO:0010033;GO:0014832;GO:0016020;GO:0016021;GO:0016324;GO:0030432;GO:0033198;GO:0034220;GO:0035590;GO:0042802;GO:0043235;GO:0048266;GO:0048741;GO:0050909;GO:0051260;GO:0003674;GO:…	K05216	veNOG01011	P	ENSGALG00000007551	P2RX2	purinergic receptor P2X, ligand-gated ion channel,2 [Source:HGNC Symbol;Acc:HGNC:15459]	0.00153458	2.92503	19.1945		c108461_g3_i1	10722	GO:0005515;GO:0005515;GO:0005739;GO:0006915;GO:0006919;GO:0007015;GO:0019722;GO:0030175;GO:0030864;GO:0043197;GO:0003674;GO:0005575;GO:0005622;GO:0005623;GO:0005737;GO:0005739;GO:0008150;GO:0008219;GO:0043226;GO:0051604;	K17551	veNOG00550	T	ENSGALG00000009686	PPP1R9A	protein phosphatase 1, regulatory subunit 9A[Source:HGNC Symbol;Acc:HGNC:14946]	3.1927e-06	2.00097	24.5464		c53127_g1_i1	3394	GO:0005515;GO:0005515;GO:0005576;GO:0005604;GO:0005614;GO:0005615;GO:0030198;GO:0031012;GO:0042802;GO:0048266;GO:0070062;GO:0003674;	-	veNOG09859	W	ENSGALG00000001527	VWA1	von Willebrand factor A domain containing 1[Source:HGNC Symbol;Acc:HGNC:30910]	3.57403e-10	7.34316	5.15413
c112698_g13_i1	755	GO:0005488;GO:0005515;GO:0005515;GO:0005737;GO:0005739;GO:0005739;GO:0005874;GO:0007165;GO:0009749;GO:0015630;GO:0030425;GO:0031315;GO:0042981;GO:0045202;GO:0048814;GO:1901214;GO:0003674;GO:0007165;GO:0008150;	-	veNOG05936	W	ENSGALG00000003595	SARM1	sterile alpha and TIR motif containing 1[Source:HGNC Symbol;Acc:HGNC:17074]	0.00155289	2.95258	2.55279		c99431_g1_i2	1758	GO:0000980;GO:0001102;GO:0001525;GO:0001774;GO:0001889;GO:0001938;GO:0003151;GO:0003677;GO:0003677;GO:0003700;GO:0003713;GO:0005100;GO:0005515;GO:0005515;GO:0005634;GO:0005634;GO:0005667;GO:0005719;GO:0006355;GO:0006355;GO:0007179;GO:0007184;GO:0008134;GO:0008285;GO:0009987;GO:0017053;GO:0019899;GO:0030224;GO:0031103;GO:0031953;GO:0032321;GO:0035026;GO:0035497;GO:0042493;GO:0043066;GO:0043392;GO:…	K04448	veNOG02610	K	ENSGALG00000010870	JUN	Gallus gallus jun proto-oncogene (JUN), mRNA.[Source:RefSeq mRNA;Acc:NM_001031289]	3.20193e-06	2.87034	187.662		c122875_g2_i2	3707	-	-	veNOG01564	I	ENSGALG00000004565	PHYHD1	phytanoyl-CoA dioxygenase domain containing 1[Source:HGNC Symbol;Acc:HGNC:23396]	3.89453e-10	0.301179	22.4898
c85930_g1_i1	1460	GO:0005622;GO:0005829;GO:0006915;GO:0034389;GO:0097194;GO:0005575;GO:0005622;GO:0005623;GO:0008150;GO:0008219;	-	veNOG12300	K	ENSGALG00000026945	CIDEC	Gallus gallus cell death-inducing DFFA-likeeffector c (CIDEC), mRNA. [Source:RefSeqmRNA;Acc:NM_001277678]	0.00171768	2.98101	93.1797		c98394_g1_i1	2252	GO:0005515;GO:0003674;	-	veNOG10524	R	ENSGALG00000006907	SOWAHA	sosondowah ankyrin repeat domain family member A[Source:HGNC Symbol;Acc:HGNC:27033]	3.23484e-06	2.98577	2.8604		c2975_g1_i1	2486	GO:0008152;GO:0016021;GO:0016787;GO:0052689;GO:0003674;GO:0005575;GO:0008150;	K13616	veNOG00428	V	ENSGALG00000010364	-	Uncharacterized protein[Source:UniProtKB/TrEMBL;Acc:F1NBC2]	4.32376e-10	0.321738	201.52
c123788_g1_i1	2163	GO:0005385;GO:0005783;GO:0005886;GO:0005887;GO:0006882;GO:0016020;GO:0030001;GO:0031258;GO:0046873;GO:0055085;GO:0071577;GO:0071578;GO:0003674;GO:0005575;GO:0006810;GO:0008150;GO:0022857;GO:0055085;	K14712	veNOG01139	P	ENSGALG00000013209	SLC39A6	solute carrier family 39 (zinc transporter), member6 [Source:HGNC Symbol;Acc:HGNC:18607]	0.00171878	0.49614	4.4481		c104331_g1_i2	4923	GO:0000166;GO:0003924;GO:0005515;GO:0005522;GO:0005525;GO:0005622;GO:0005884;GO:0005886;GO:0006184;GO:0007165;GO:0007264;GO:0008286;GO:0008360;GO:0015031;GO:0016020;GO:0030866;GO:0032427;GO:0032869;GO:0032869;GO:0045121;GO:0045944;GO:0046326;GO:0051491;GO:0090005;GO:0003674;GO:0005575;GO:0005622;GO:0005623;GO:0006810;GO:0007165;GO:0008150;GO:0009056;GO:0034641;GO:0034655;GO:0043167;GO:0044281;	-	COG1100;veNOG10471	R	ENSGALG00000010010	CHTC10	rho-related GTP-binding protein RhoQ[Source:RefSeq peptide;Acc:NP_989792]	3.2949e-06	0.494119	18.9555		c119094_g1_i1	3840	GO:0003433;GO:0004867;GO:0005515;GO:0005615;GO:0005737;GO:0005737;GO:0005783;GO:0005783;GO:0005788;GO:0005793;GO:0006950;GO:0010951;GO:0030162;GO:0030199;GO:0032964;GO:0044822;GO:0051082;GO:0051604;GO:0070062;GO:0003674;GO:0005575;GO:0005576;GO:0005615;GO:0005622;GO:0005623;GO:0005737;GO:0005783;GO:0006950;GO:0008150;GO:0030234;GO:0043226;	K09501	opiNOG09065;veNOG02340	V	ENSGALG00000011214	SERPINH1	Gallus gallus serpin peptidase inhibitor, clade H(heat shock protein 47), member 1, (collagen bindingprotein 1) (SERPINH1), mRNA. [Source:RefSeqmRNA;Acc:NM_205291]	4.3296e-10	6.57234	142.909
c65822_g1_i1	1207	GO:0000275;GO:0005739;GO:0005739;GO:0005743;GO:0005743;GO:0015986;GO:0046933;GO:0046961;GO:0003674;GO:0005575;GO:0005622;GO:0005623;GO:0005737;GO:0005739;GO:0006810;GO:0008150;GO:0009058;GO:0016887;GO:0022857;GO:0034641;GO:0043226;GO:0043234;GO:0044281;GO:0055085;	K02135	veNOG26019;veNOG34399	C	ENSAPLG00000014652	-	ATP synthase subunit epsilon, mitochondrial;Uncharacterized protein[Source:UniProtKB/TrEMBL;Acc:R0LQK3]	0.00176896	2.10529	299.863		c114654_g1_i2	2424	-	-	-	-	ENSGALG00000027954	-	Uncharacterized protein[Source:UniProtKB/TrEMBL;Acc:R4GKS7]	3.59442e-06	2.55641	11.7229		c122717_g6_i3	3366	GO:0004908;GO:0004909;GO:0005515;GO:0007165;GO:0019221;GO:0070498;GO:0003674;GO:0004871;GO:0007165;GO:0008150;	K05172	veNOG01232	T	ENSGALG00000016784	-	Uncharacterized protein[Source:UniProtKB/TrEMBL;Acc:E1BZV9]	4.5703e-10	0.172474	13.8534
c121790_g1_i1	5680	GO:0004725;GO:0006470;GO:0008138;GO:0016311;GO:0016791;GO:0003674;GO:0006464;GO:0008150;GO:0016791;	K18041	opiNOG11523;veNOG01167;veNOG13212	TV	ENSGALG00000016162	PTP4A3	protein tyrosine phosphatase type IVA, member 3[Source:HGNC Symbol;Acc:HGNC:9636]	0.00194721	2.13369	43.9726		c3839_g1_i2	1179	GO:0005215;GO:0005576;GO:0006629;GO:0006810;GO:0036094;GO:0003674;GO:0005575;GO:0005576;GO:0006629;GO:0006810;GO:0008150;	-	veNOG04533	R	ENSGALG00000009019	-	Uncharacterized protein[Source:UniProtKB/TrEMBL;Acc:F1NI28]	3.64888e-06	9.32238	10.7163		c81903_g1_i1	3776	GO:0000064;GO:0002537;GO:0003333;GO:0005289;GO:0006809;GO:0006810;GO:0006865;GO:0015171;GO:0015179;GO:0015181;GO:0015189;GO:0015807;GO:0015809;GO:0015819;GO:0015822;GO:0016020;GO:0016021;GO:0016021;GO:0042116;GO:0043030;GO:0050727;GO:0055085;GO:1902475;GO:0003674;GO:0005575;GO:0006810;GO:0008150;GO:0022857;GO:0055085;GO:0003333;GO:0006810;GO:0006865;GO:0015171;GO:0016020;GO:0016021;GO:0055085;GO:…	K13864	veNOG01969	E	ENSGALG00000013627	SLC7A2	Gallus gallus solute carrier family 7 (cationicamino acid transporter, y+ system), member 2 (SLC7A2),mRNA. [Source:RefSeq mRNA;Acc:NM_001199102]	4.8117e-10	0.196457	15.8235
c99680_g1_i1	4836	GO:0005515;GO:0003674;	K17277	veNOG11598	T	ENSGALG00000024035	-	Uncharacterized protein[Source:UniProtKB/TrEMBL;Acc:E1C8U4]	0.00195246	2.05463	35.0319		c82112_g1_i1	3628	GO:0004767;GO:0005515;GO:0005615;GO:0006685;GO:0016787;GO:0003674;GO:0005575;GO:0005576;GO:0005615;GO:0006629;GO:0008150;GO:0009056;GO:0034641;GO:0044281;	K01128	veNOG05556	I	ENSGALG00000014864	SMPDL3A	sphingomyelin phosphodiesterase, acid-like 3A[Source:HGNC Symbol;Acc:HGNC:17389]	3.73319e-06	2.00659	34.5458		c120111_g1_i1	3217	GO:0003779;GO:0003785;GO:0005080;GO:0005524;GO:0005546;GO:0005622;GO:0010592;GO:0010976;GO:0030016;GO:0030027;GO:0030175;GO:0030426;GO:0030837;GO:0030837;GO:0032420;GO:0032956;GO:0042989;GO:0044822;GO:0045773;GO:0048471;GO:0051016;GO:0070062;GO:0071300;GO:0071363;GO:0003674;GO:0005575;GO:0005622;GO:0005623;GO:0008092;GO:0008150;	K08870	veNOG01898	Z	ENSGALG00000003977	TWF2	Gallus gallus twinfilin, actin-binding protein,homolog 2 (Drosophila) (TWF2), mRNA. [Source:RefSeqmRNA;Acc:NM_001030589]	4.90328e-10	4.65012	3.10156
c86770_g1_i1	4057	GO:0004896;GO:0005515;GO:0016020;GO:0019221;GO:0003674;GO:0004871;GO:0005575;GO:0007165;GO:0008150;	K05076	veNOG11667	T	ENSGALG00000006032	IL13RA1	interleukin 13 receptor, alpha 1 [Source:HGNCSymbol;Acc:HGNC:5974]	0.00223238	0.495029	6.62988		c122395_g1_i2	1203	GO:0003723;GO:0004842;GO:0005515;GO:0005634;GO:0005737;GO:0006302;GO:0006974;GO:0008270;GO:0010390;GO:0042393;GO:0046872;GO:0003674;GO:0003723;GO:0043167;	K06058	veNOG00126	O	ENSGALG00000012075	DTX3L	deltex 3 like, E3 ubiquitin ligase [Source:HGNCSymbol;Acc:HGNC:30323]	3.85216e-06	2.10922	39.7486		c123001_g1_i6	1763	GO:0006855;GO:0015238;GO:0015297;GO:0016020;GO:0016021;GO:0055085;GO:0003674;GO:0005575;GO:0006810;GO:0008150;GO:0022857;GO:0055085;	K03327	COG0534;opiNOG17726;veNOG06688	SPV	ENSGALG00000004778	SLC47A2	Gallus gallus solute carrier family 47, member 2(SLC47A2), mRNA. [Source:RefSeq mRNA;Acc:NM_001135679]	4.92815e-10	3.88748	14.7508
c123564_g8_i1	3375	GO:0003333;GO:0006810;GO:0015171;GO:0016020;GO:0016021;GO:0055085;GO:0003674;GO:0005575;GO:0006810;GO:0008150;GO:0022857;GO:0055085;	K13780	veNOG06319	E	ENSGALG00000005845	SLC7A5	Uncharacterized protein[Source:UniProtKB/TrEMBL;Acc:F1NEI2]	0.0022601	0.408381	11.5956		c32987_g1_i1	2924	GO:0004043;GO:0005515;GO:0005737;GO:0005739;GO:0005739;GO:0008152;GO:0016491;GO:0016620;GO:0055114;GO:0070062;GO:0003674;GO:0008150;GO:0016491;	K14085	veNOG02695	C	ENSGALG00000008229	ALDH7A1	aldehyde dehydrogenase 7 family, member A1[Source:HGNC Symbol;Acc:HGNC:877]	4.12355e-06	2.32387	132.043		c103606_g1_i1	2543	GO:0008270;GO:0016491;GO:0016747;GO:0046872;GO:0055114;GO:0003674;GO:0008150;GO:0016491;GO:0016746;GO:0043167;	K13951	veNOG02419	Q	ENSGALG00000012250	-	Uncharacterized protein[Source:UniProtKB/TrEMBL;Acc:F1NI80]	5.15645e-10	0.335082	601.628
c94620_g1_i1	2370	GO:0005515;GO:0003674;GO:0005515;GO:0005515;GO:0005737;GO:0005829;GO:0005886;GO:0008625;GO:0010664;GO:0030018;GO:0032403;GO:0050821;GO:0051087;GO:0071260;GO:0097192;GO:0003674;	K09557	veNOG08229	OT	ENSGALG00000009433	BAG3	BCL2-associated athanogene 3 [Source:HGNCSymbol;Acc:HGNC:939]	0.00228594	5.31127	184.048		c114889_g1_i1	2956	GO:0005125;GO:0005576;GO:0005615;GO:0006955;GO:0008009;GO:0060326;GO:0002376;GO:0003674;GO:0005575;GO:0005576;GO:0005615;GO:0008150;GO:0040011;GO:0048870;GO:0005125;GO:0005576;GO:0005615;GO:0006935;GO:0006955;GO:0008009;GO:0060326;GO:0002376;GO:0003674;GO:0005575;GO:0005576;GO:0005615;GO:0008150;GO:0040011;GO:0048870;GO:0000165;GO:0004435;GO:0004672;GO:0005125;GO:0005515;GO:0005576;GO:0005615;GO:…	K12964	veNOG23180	R	ENSGALG00000000951	CCL4	Gallus gallus chemokine (C-C motif) ligand 5(CCL5), mRNA. [Source:RefSeq mRNA;Acc:NM_001045832]	4.15596e-06	2.97172	4.54884		c112337_g2_i1	2128	GO:0005385;GO:0005886;GO:0007165;GO:0010975;GO:0016020;GO:0030001;GO:0031113;GO:0046873;GO:0048471;GO:0055085;GO:0071578;GO:0003674;GO:0005575;GO:0006810;GO:0008150;GO:0022857;GO:0055085;	K14710	veNOG15735	P	ENSGALG00000008602	SLC39A12	solute carrier family 39 (zinc transporter), member12 [Source:HGNC Symbol;Acc:HGNC:20860]	5.20453e-10	14.066	37.2285
c97923_g1_i2	1795	GO:0000077;GO:0000122;GO:0001047;GO:0003677;GO:0003677;GO:0003700;GO:0003700;GO:0005515;GO:0005515;GO:0005634;GO:0005634;GO:0005634;GO:0005667;GO:0005667;GO:0005737;GO:0006351;GO:0006355;GO:0006355;GO:0008134;GO:0008134;GO:0008630;GO:0010628;GO:0030900;GO:0035189;GO:0043276;GO:0045892;GO:0045893;GO:0045893;GO:0045944;GO:0045944;GO:0048146;GO:0048255;GO:0051726;GO:0071930;GO:0072332;GO:1990086;GO:…	K17454	veNOG06354	K	ENSGALG00000003045	E2F1	transcription factor E2F1 [Source:RefSeqpeptide;Acc:NP_990550]	0.00229627	2.14632	6.85881		c99457_g3_i1	1231	GO:0008146;GO:0008152;GO:0003674;GO:0008150;GO:0008146;GO:0008152;GO:0003674;GO:0008150;	-	veNOG12520;veNOG18381	R	ENSGALG00000011287	-	Gallus gallus sulfotransferase (LOC395933), mRNA.[Source:RefSeq mRNA;Acc:NM_205060]	4.29023e-06	0.477137	495.286		c99317_g1_i2	3528	GO:0016021;GO:0005575;	-	veNOG03556	S	ENSGALG00000003944	FAM189A1	family with sequence similarity 189, member A1[Source:HGNC Symbol;Acc:HGNC:29075]	5.47124e-10	3.69889	6.39065
c90086_g2_i1	3463	GO:0005179;GO:0005515;GO:0005576;GO:0005615;GO:0005783;GO:0005794;GO:0006874;GO:0006979;GO:0030968;GO:0034976;GO:0040015;GO:0055074;GO:2001256;GO:0003674;GO:0005575;GO:0005576;	-	NOG08790;veNOG06662	OR	ENSGALG00000002893	STC2	stanniocalcin 2 [Source:HGNCSymbol;Acc:HGNC:11374]	0.0024215	2.98226	68.5274		c123450_g1_i3	4281	GO:0005515;GO:0016020;	K11490	veNOG12818	S	ENSGALG00000013811	NCAPH2	non-SMC condensin II complex, subunit H2[Source:HGNC Symbol;Acc:HGNC:25071]	4.45732e-06	2.08638	10.5982		c96822_g1_i1	1514	GO:0001657;GO:0005125;GO:0005127;GO:0005515;GO:0008284;GO:0019955;GO:0042517;GO:0043524;GO:0046982;GO:0097058;GO:2000672;GO:0003674;	-	veNOG16467	W	ENSGALG00000026146	CRLF1	cytokine receptor-like factor 1 [Source:HGNCSymbol;Acc:HGNC:2364]	5.66494e-10	50.1489	2.09306
c120929_g2_i14	5437	GO:0000122;GO:0004871;GO:0005515;GO:0005515;GO:0006355;GO:0007165;GO:0007623;GO:0019900;GO:0031625;GO:0032922;GO:0003674;GO:0004871;GO:0007165;GO:0008150;	K02633	meNOG10030;veNOG14390	T	ENSGALG00000000573	PER3	period circadian clock 3 [Source:HGNCSymbol;Acc:HGNC:8847]	0.00252522	0.353593	3.89225		c122530_g1_i5	4337	GO:0003333;GO:0006810;GO:0006865;GO:0015171;GO:0016020;GO:0016021;GO:0055085;GO:1902475;GO:0003674;GO:0005575;GO:0006810;GO:0008150;GO:0022857;GO:0055085;	K13865	veNOG01969	E	ENSGALG00000005727	SLC7A3	solute carrier family 7 (cationic amino acidtransporter, y+ system), member 3 [Source:HGNCSymbol;Acc:HGNC:11061]	4.68257e-06	0.298583	11.2968		c110663_g1_i1	3218	GO:0000086;GO:0001750;GO:0001917;GO:0005515;GO:0005515;GO:0005737;GO:0005886;GO:0007605;GO:0007605;GO:0030046;GO:0030507;GO:0032420;GO:0042472;GO:0042491;GO:0045177;GO:0045202;GO:0045494;GO:0050885;GO:0050953;GO:0050957;GO:0051017;GO:0003674;	-	veNOG07591	S	ENSGALG00000006192	USH1C	Usher syndrome 1C (autosomal recessive, severe)[Source:HGNC Symbol;Acc:HGNC:12597]	5.77426e-10	5.5155	5.83365
c91252_g1_i2	2938	GO:0001914;GO:0002819;GO:0004672;GO:0004672;GO:0004674;GO:0004704;GO:0005515;GO:0005515;GO:0005524;GO:0005622;GO:0005622;GO:0005829;GO:0006468;GO:0007249;GO:0010922;GO:0016772;GO:0032147;GO:0032403;GO:0032649;GO:0033077;GO:0038061;GO:0042802;GO:0042981;GO:0043029;GO:0046006;GO:0046777;GO:0048535;GO:0048536;GO:0048538;GO:0051092;GO:0051260;GO:0051291;GO:0051347;GO:0051351;GO:0051353;GO:0060545;GO:…	K08846	veNOG19535	T	ENSGALG00000021325	RIPK3	receptor-interacting serine-threonine kinase 3[Source:HGNC Symbol;Acc:HGNC:10021]	0.00254405	0.496526	12.9868		c11702_g1_i2	3862	GO:0005509;GO:0005515;GO:0005515;GO:0005576;GO:0005578;GO:0005604;GO:0005615;GO:0010952;GO:0016504;GO:0030198;GO:0031012;GO:0070062;GO:0003674;GO:0005575;GO:0005576;GO:0005578;GO:0043167;	K17307	opiNOG01768;veNOG11820	T	ENSGALG00000014233	FBLN1	Gallus gallus fibulin 1 (FBLN1), mRNA.[Source:RefSeq mRNA;Acc:NM_204165]	4.77738e-06	0.49639	18.2568		c116100_g1_i2	3990	GO:0005515;GO:0005634;GO:0005737;GO:0005856;GO:0008283;GO:0016020;GO:0019901;GO:0019903;GO:0023057;GO:0031953;GO:0038127;GO:0048471;GO:0061099;GO:0070062;GO:0072376;	K17266	veNOG09753	S	ENSGALG00000000238	MVP	Gallus gallus major vault protein (MVP), mRNA.[Source:RefSeq mRNA;Acc:NM_001006336]	5.87213e-10	3.64283	7.21227
c109731_g2_i1	2665	GO:0002155;GO:0002353;GO:0003085;GO:0005506;GO:0005515;GO:0006508;GO:0008236;GO:0009058;GO:0016491;GO:0042593;GO:0043535;GO:0045178;GO:0055114;GO:0060055;GO:0070062;GO:0097009;GO:2000377;GO:0003674;GO:0008150;GO:0008233;GO:0009058;GO:0016491;GO:0043167;	K01285	veNOG06090	O	ENSGALG00000017247	PRCP	prolylcarboxypeptidase (angiotensinase C)[Source:HGNC Symbol;Acc:HGNC:9344]	0.00263972	0.489974	20.134		c94304_g1_i2	1156	GO:0004857;GO:0005515;GO:0005576;GO:0005578;GO:0008191;GO:0010466;GO:0010951;GO:0030414;GO:0046872;GO:0003674;GO:0005575;GO:0005576;GO:0005578;GO:0008150;GO:0030234;GO:0043167;	K16866	veNOG04081	R	ENSGALG00000012568	TIMP3	Gallus gallus TIMP metallopeptidase inhibitor 3(TIMP3), mRNA. [Source:RefSeq mRNA;Acc:NM_205487]	4.88278e-06	2.50877	73.8526		c101263_g3_i1	6277	GO:0002020;GO:0002034;GO:0005515;GO:0005577;GO:0005615;GO:0009986;GO:0010757;GO:0030199;GO:0032967;GO:0042803;GO:0045597;GO:0045944;GO:0046330;GO:0048514;GO:0048661;GO:0051496;GO:0051918;GO:0070062;GO:0070374;GO:0071636;GO:0072562;GO:0005575;GO:0005576;GO:0005615;	K03983	veNOG10657	V	ENSGALG00000002987	SERPINF2	serpin peptidase inhibitor, clade F (alpha-2antiplasmin, pigment epithelium derived factor), member 2[Source:HGNC Symbol;Acc:HGNC:9075]	6.18519e-10	0.311816	155.457
c112737_g1_i7	2538	GO:0003824;GO:0004114;GO:0005929;GO:0007165;GO:0007608;GO:0008081;GO:0008152;GO:0016787;GO:0046872;GO:0003674;GO:0007165;GO:0008150;GO:0043167;	K13755	veNOG01706	T	ENSGALG00000012224	PDE1C	phosphodiesterase 1C, calmodulin-dependent 70kDa[Source:HGNC Symbol;Acc:HGNC:8776]	0.00266682	3.51845	3.64029		c113512_g1_i1	4483	GO:0005576;GO:0005578;GO:0005581;GO:0007155;GO:0005575;GO:0005576;GO:0005578;GO:0007155;GO:0008150;GO:0043234;GO:0005515;GO:0005576;GO:0005615;GO:0031012;GO:0031012;GO:0042383;GO:0043234;GO:0070062;GO:0070208;	K06238	veNOG03777	W	ENSGALG00000006126	COL6A2	Gallus gallus collagen, type VI, alpha 2 (COL6A2),mRNA. [Source:RefSeq mRNA;Acc:NM_205348]	5.03284e-06	3.83003	127.122		c120155_g2_i1	2119	GO:0000166;GO:0003774;GO:0005515;GO:0005524;GO:0005737;GO:0005902;GO:0005903;GO:0007605;GO:0008152;GO:0009925;GO:0016323;GO:0016324;GO:0016328;GO:0016459;GO:0030030;GO:0030033;GO:0030864;GO:0031941;GO:0051648;GO:0003674;GO:0005575;GO:0005622;GO:0005623;GO:0005856;GO:0008150;GO:0043167;GO:0043226;GO:0043234;	K10356	veNOG02081	Z	ENSGALG00000004733	MYO1A	myosin IA [Source:HGNC Symbol;Acc:HGNC:7595]"	6.42947e-10	52.9814	17.7698
c30248_g1_i1	865	GO:0008092;GO:0016020;GO:0016021;GO:0003674;GO:0005575;GO:0008092;	K16337	veNOG11603	T	ENSGALG00000000569	SDC3	Gallus gallus syndecan 3 (SDC3), mRNA.[Source:RefSeq mRNA;Acc:NM_205383]	0.00274885	0.494704	6.88136		c124011_g1_i2	990	GO:0005887;GO:0005887;GO:0005575;GO:0005623;GO:0005886;	-	aveNOG16292;euNOG21055;veNOG24249	S	ENSAPLG00000002541	NCMAP	noncompact myelin associated protein [Source:HGNCSymbol;Acc:HGNC:29332]	5.19528e-06	2.76246	8.1969		c120761_g1_i3	7822	GO:0005515;GO:0008270;GO:0043966;GO:0046872;GO:0070776;GO:0003674;GO:0043167;	K11350	veNOG01175	R	ENSGALG00000000776	BRPF3	bromodomain and PHD finger containing, 3[Source:HGNC Symbol;Acc:HGNC:14256]	7.16042e-10	0.218851	4.10315
c120609_g2_i8	8578	GO:0005515;GO:0006790;GO:0008146;GO:0008146;GO:0003674;	K11823	meNOG03360;veNOG03134	R	ENSGALG00000014189	SULT4A1	sulfotransferase family 4A, member 1 [Source:HGNCSymbol;Acc:HGNC:14903]	0.00297659	2.97018	3.71258		c121368_g1_i2	2699	GO:0005515;GO:0005622;GO:0008270;GO:0046872;GO:0003674;GO:0005575;GO:0005622;GO:0005623;GO:0043167;GO:0005515;GO:0005622;GO:0008270;GO:0046872;GO:0003674;GO:0005575;GO:0005622;GO:0005623;GO:0043167;GO:0005515;GO:0005622;GO:0008270;GO:0003674;GO:0005575;GO:0005622;GO:0005623;GO:0043167;GO:0005515;GO:0005622;GO:0008270;GO:0046872;GO:0003674;GO:0005575;GO:0005622;GO:0005623;GO:0043167;	K12015	veNOG01728	O	ENSGALG00000000117	TRIM27.1	Gallus gallus tripartite motif containing 27(TRIM27), mRNA. [Source:RefSeq mRNA;Acc:NM_001030671]	5.26541e-06	0.266985	2.83957		c96464_g1_i3	6336	GO:0001046;GO:0001046;GO:0003677;GO:0003677;GO:0003700;GO:0003700;GO:0003707;GO:0003708;GO:0005515;GO:0005515;GO:0005634;GO:0006351;GO:0006355;GO:0006355;GO:0008270;GO:0019216;GO:0042752;GO:0043401;GO:0043565;GO:0045892;GO:0045892;GO:0045893;GO:0046872;GO:0048384;GO:0050727;GO:0055088;GO:2000505;GO:2001014;GO:0001071;GO:0003674;GO:0003677;GO:0004871;GO:0005575;GO:0005622;GO:0005623;GO:0005634;GO:…	K08531	veNOG07357	K	ENSGALG00000011291	REV-ERBB	Gallus gallus nuclear receptor subfamily 1, groupD, member 2 (NR1D2), mRNA. [Source:RefSeqmRNA;Acc:NM_205205]	7.42085e-10	0.300078	7.57925
c118031_g1_i4	3492	GO:0000122;GO:0001702;GO:0005515;GO:0005515;GO:0005634;GO:0005737;GO:0008013;GO:0030177;GO:0030178;GO:0030877;GO:0031647;GO:0035412;GO:0035413;GO:0045600;GO:0045732;GO:0046329;GO:0048598;GO:0048813;GO:0050808;GO:0051018;GO:0090090;GO:2000095;GO:2000134;	-	veNOG09039	T	ENSGALG00000012023	DACT1	Gallus gallus dapper, antagonist of beta-catenin,homolog 1 (Xenopus laevis) (DACT1), mRNA. [Source:RefSeqmRNA;Acc:NM_001044692]	0.00301094	0.491717	3.9426		c15899_g1_i1	2148	GO:0005515;GO:0005634;GO:0005737;GO:0005737;GO:0005886;GO:0008285;GO:0003674;	-	veNOG07790	T	ENSGALG00000011051	SKAP2	src kinase associated phosphoprotein 2 [Source:HGNCSymbol;Acc:HGNC:15687]	5.48277e-06	2.10493	28.2648		c119963_g2_i1	5983	GO:0005975;GO:0008152;GO:0016740;GO:0016757;GO:0016758;GO:0030246;GO:0030259;GO:0003674;GO:0005975;GO:0006629;GO:0008150;GO:0016757;	K00699	veNOG04121	G	ENSGALG00000004196	-	Uncharacterized protein[Source:UniProtKB/TrEMBL;Acc:F1P1M1]	7.74111e-10	0.0643247	5.33455
c119497_g8_i1	3130	GO:0005319;GO:0005548;GO:0005615;GO:0006641;GO:0006869;GO:0008203;GO:0008289;GO:0010874;GO:0015485;GO:0015914;GO:0017127;GO:0017129;GO:0030301;GO:0031210;GO:0031982;GO:0034364;GO:0034372;GO:0034374;GO:0034375;GO:0042632;GO:0043691;GO:0046470;GO:0055088;GO:0055091;GO:0070062;GO:0070328;GO:0003674;GO:0005575;GO:0005576;GO:0005615;GO:0006810;GO:0008150;GO:0008289;	K16835	veNOG00828	V	ENSGALG00000001234	CETP	Gallus gallus cholesteryl ester transfer protein,plasma (CETP), mRNA. [Source:RefSeqmRNA;Acc:NM_001034814]	0.00303961	0.431057	55.3165		c118022_g1_i3	7033	GO:0005488;GO:0005515;GO:0005856;GO:0006909;GO:0003674;GO:0005575;GO:0005622;GO:0005623;GO:0005856;GO:0006810;GO:0008150;GO:0016192;GO:0043226;	-	veNOG11942	T	ENSGALG00000001759	ELMO3	Gallus gallus engulfment and cell motility 3(ELMO3), mRNA. [Source:RefSeq mRNA;Acc:NM_001256801]	5.49441e-06	2.00626	12.2416		c123971_g1_i1	2019	GO:0005515;GO:0005737;GO:0019005;GO:0031146;GO:0032006;GO:0045087;GO:0045444;GO:0003674;	-	veNOG07342	R	ENSGALG00000016320	FBXO9	Gallus gallus F-box protein 9 (FBXO9), mRNA.[Source:RefSeq mRNA;Acc:NM_001006414]	7.79962e-10	0.285493	17.5993
c82843_g1_i1	4053	-	-	veNOG04670	S	ENSGALG00000015293	TMEM45A	Gallus gallus transmembrane protein 45A (TMEM45A),mRNA. [Source:RefSeq mRNA;Acc:NM_001278043]	0.00308721	0.432274	10.8412		c95745_g1_i1	4379	GO:0000904;GO:0001921;GO:0001934;GO:0005178;GO:0005515;GO:0005515;GO:0005546;GO:0005634;GO:0005730;GO:0005737;GO:0005886;GO:0005886;GO:0005905;GO:0006907;GO:0007257;GO:0007492;GO:0007588;GO:0008022;GO:0010718;GO:0010862;GO:0016324;GO:0030099;GO:0030132;GO:0030276;GO:0030335;GO:0030511;GO:0032091;GO:0032436;GO:0032968;GO:0035091;GO:0035612;GO:0035615;GO:0038024;GO:0043066;GO:0043231;GO:0045785;GO:…	K12475	veNOG11016	T	ENSGALG00000003803	DAB2	Dab, mitogen-responsive phosphoprotein, homolog 2(Drosophila) [Source:HGNC Symbol;Acc:HGNC:2662]	5.81893e-06	2.33833	12.8302		c93965_g1_i1	2345	GO:0003951;GO:0004143;GO:0005737;GO:0007205;GO:0008152;GO:0016310;GO:0043066;GO:0003674;GO:0007165;GO:0008150;GO:0016301;	-	veNOG07305	TI	ENSGALG00000008910	CERKL	ceramide kinase-like [Source:HGNCSymbol;Acc:HGNC:21699]	7.84378e-10	0.237941	4.63934
c123249_g3_i1	1175	GO:0004725;GO:0005515;GO:0005634;GO:0005737;GO:0005737;GO:0005737;GO:0005774;GO:0016020;GO:0016311;GO:0016311;GO:0016787;GO:0016791;GO:0031642;GO:0032288;GO:0035335;GO:0042803;GO:0046488;GO:0046855;GO:0046856;GO:0048666;GO:0051262;GO:0052866;GO:0003674;GO:0005575;GO:0005622;GO:0005623;GO:0005737;GO:0006464;GO:0008150;GO:0016791;GO:0004725;GO:0005737;GO:0016020;GO:0016311;GO:0016787;GO:0016791;GO:…	-	NOG02218;veNOG02281	RIU	ENSGALG00000017200	MTMR2	Gallus gallus myotubularin related protein 2(MTMR2), mRNA. [Source:RefSeq mRNA;Acc:NM_001039274]	0.00325935	2.41961	4.4831		c232983_g1_i1	855	GO:0001964;GO:0005215;GO:0005737;GO:0006810;GO:0008289;GO:0021846;GO:0022008;GO:0042995;GO:0043025;GO:0044297;GO:0060134;GO:0003674;GO:0005575;GO:0005622;GO:0005623;GO:0005737;GO:0006810;GO:0008150;GO:0008289;	K08756	veNOG19996	I	ENSGALG00000014866	FABP7	Gallus gallus fatty acid binding protein 7, brain(FABP7), mRNA. [Source:RefSeq mRNA;Acc:NM_205308]	6.04758e-06	3.05978	49.4181		c120308_g1_i2	2034	GO:0004833;GO:0019441;GO:0020037;GO:0051213;GO:0055114;GO:0003674;GO:0006520;GO:0008150;GO:0009056;GO:0016491;GO:0034641;GO:0044281;	K00453	veNOG10897	E	ENSAPLG00000012137	TDO2	Tryptophan 2,3-dioxygenase; Uncharacterized protein[Source:UniProtKB/TrEMBL;Acc:R0LCT3]	8.35366e-10	0.128172	293.52
c100619_g2_i2	2908	GO:0001755;GO:0005102;GO:0005104;GO:0005104;GO:0005515;GO:0005515;GO:0005576;GO:0007507;GO:0008083;GO:0008284;GO:0008543;GO:0008543;GO:0046326;GO:0046330;GO:0070374;GO:0070858;GO:0070858;GO:0003674;GO:0005575;GO:0005576;GO:0007165;GO:0008150;	K04358	KOG3885;veNOG05982	T	ENSGALG00000028376	FGF19	fibroblast growth factor 19 precursor[Source:RefSeq peptide;Acc:NP_990005]	0.00331888	4.2586	4.05049		c111002_g1_i1	2224	GO:0000089;GO:0000775;GO:0005515;GO:0005515;GO:0005634;GO:0005730;GO:0010369;GO:0030496;GO:0032133;GO:0043234;GO:0045171;GO:0051276;	K11514	veNOG07226	D	ENSGALG00000022145	CDCA8	cell division cycle associated 8 [Source:HGNCSymbol;Acc:HGNC:14629]	6.15133e-06	3.24358	5.98827		c91466_g1_i1	688	GO:0008152;GO:0016491;GO:0055114;GO:0003674;GO:0008150;GO:0016491;	-	opiNOG18878;veNOG07527	Q	ENSGALG00000010963	-	Uncharacterized protein[Source:UniProtKB/TrEMBL;Acc:F1NPQ5]	8.75756e-10	0.319623	220.697
c66906_g1_i1	1308	GO:0008152;GO:0016758;GO:0003674;GO:0008150;GO:0016757;	-	veNOG04121;veNOG15544;veNOG16670	CG	ENSGALG00000023761	-	Uncharacterized protein[Source:UniProtKB/TrEMBL;Acc:F1NIS9]	0.00341793	0.259158	2.19256		c123362_g2_i2	9159	GO:0046872;GO:0003674;GO:0043167;	-	opiNOG03714;veNOG05447	R	ENSGALG00000026534	ZNF469	zinc finger protein 469 [Source:HGNCSymbol;Acc:HGNC:23216]	6.25479e-06	3.40874	2.03384		c103588_g1_i1	4236	GO:0005509;GO:0005515;GO:0005515;GO:0005615;GO:0042594;GO:0003674;GO:0043167;	-	veNOG03261	W	ENSGALG00000014970	FSTL1	follistatin-like 1 [Source:HGNCSymbol;Acc:HGNC:3972]	9.11482e-10	3.01393	57.6531
c121197_g1_i1	4711	GO:0005576;GO:0006955;GO:0008009;GO:0060326;GO:0002376;GO:0003674;GO:0005575;GO:0005576;GO:0008150;GO:0040011;GO:0048870;	K05508	meNOG08165;veNOG33618;veNOG35484	SWR	ENSGALG00000026663	CX3CL1	Gallus gallus chemokine (C-X3-C motif) ligand 1(CX3CL1), mRNA. [Source:RefSeq mRNA;Acc:NM_001077232]	0.00356108	2.0618	7.50377		c23897_g1_i1	3038	GO:0000077;GO:0000701;GO:0003677;GO:0005515;GO:0005634;GO:0005634;GO:0005654;GO:0005737;GO:0005813;GO:0006260;GO:0006272;GO:0006275;GO:0006281;GO:0006298;GO:0006298;GO:0019985;GO:0019985;GO:0030337;GO:0030855;GO:0030896;GO:0030971;GO:0032077;GO:0032139;GO:0032405;GO:0042802;GO:0043596;GO:0043626;GO:0070062;GO:0070182;GO:0070557;GO:0070557;GO:0000228;GO:0003674;GO:0003677;GO:0005575;GO:0005622;GO:…	K04802	veNOG13020	L	ENSGALG00000000169	PCNA	Gallus gallus proliferating cell nuclear antigen(PCNA), mRNA. [Source:RefSeq mRNA;Acc:NM_204170]	6.46337e-06	2.03004	21.152		c118500_g2_i2	5723	GO:0000122;GO:0000978;GO:0001077;GO:0001078;GO:0001103;GO:0001190;GO:0003677;GO:0003677;GO:0003700;GO:0003700;GO:0003707;GO:0004872;GO:0004879;GO:0004879;GO:0005515;GO:0005515;GO:0005634;GO:0006351;GO:0006355;GO:0008144;GO:0008270;GO:0008289;GO:0008289;GO:0008544;GO:0010468;GO:0010871;GO:0010887;GO:0010891;GO:0019217;GO:0031624;GO:0032099;GO:0032922;GO:0042060;GO:0042752;GO:0043401;GO:0043565;GO:…	K07294	veNOG00965	K	ENSGALG00000022985	PPAR	Gallus gallus peroxisome proliferator-activatedreceptor alpha (PPARA), mRNA. [Source:RefSeqmRNA;Acc:NM_001001464]	9.67027e-10	0.303754	19.2085
c124026_g5_i8	7597	GO:0000175;GO:0000175;GO:0000932;GO:0000932;GO:0003676;GO:0004518;GO:0004527;GO:0004535;GO:0004535;GO:0005515;GO:0005515;GO:0005634;GO:0005737;GO:0006397;GO:0006511;GO:0016787;GO:0031251;GO:0031251;GO:0036459;GO:0090305;GO:0090503;GO:0003674;GO:0004518;GO:0005575;GO:0005622;GO:0005623;GO:0005634;GO:0005737;GO:0006397;GO:0008150;GO:0009056;GO:0034641;GO:0043226;GO:0043234;GO:0000175;GO:0000932;GO:…	K12571	veNOG11641	L	ENSGALG00000002779	PAN2	Gallus gallus PAN2 poly(A) specific ribonucleasesubunit homolog (S. cerevisiae) (PAN2), mRNA.[Source:RefSeq mRNA;Acc:NM_001012954]	0.00390867	2.89414	10.9229		c87202_g1_i1	4130	GO:0005506;GO:0005515;GO:0005576;GO:0006826;GO:0006879;GO:0008199;GO:0009986;GO:0010756;GO:0046658;GO:0070062;GO:0090091;GO:0097286;GO:1900025;GO:0003674;GO:0005575;GO:0005576;GO:0006810;GO:0008150;GO:0042592;GO:0043167;	K06569	veNOG14357	R	ENSGALG00000006855	MFI2	Gallus gallus antigen p97 (melanoma associated)identified by monoclonal antibodies 133.2 and 96.5 (MFI2),mRNA. [Source:RefSeq mRNA;Acc:NM_205207]	6.70318e-06	0.492944	21.8573		c92476_g1_i1	4160	GO:0000302;GO:0001649;GO:0004046;GO:0004096;GO:0004096;GO:0004601;GO:0005102;GO:0005739;GO:0005777;GO:0005777;GO:0005778;GO:0006641;GO:0006979;GO:0006979;GO:0008203;GO:0009060;GO:0009650;GO:0014068;GO:0016020;GO:0016209;GO:0016491;GO:0016684;GO:0019899;GO:0020027;GO:0020037;GO:0032088;GO:0042744;GO:0042744;GO:0042744;GO:0042803;GO:0043066;GO:0043231;GO:0046872;GO:0050661;GO:0051092;GO:0051262;GO:…	K03781	veNOG14371	P	ENSGALG00000014471	CAT	catalase [Source:HGNC Symbol;Acc:HGNC:1516]"	1.03657e-09	0.285962	562.749
c118183_g1_i1	3035	GO:0000139;GO:0000166;GO:0003924;GO:0005515;GO:0005525;GO:0005622;GO:0005634;GO:0005737;GO:0006184;GO:0006886;GO:0006913;GO:0007165;GO:0007264;GO:0015031;GO:0016020;GO:0019002;GO:0030667;GO:0043001;GO:0045055;GO:0003674;GO:0003924;GO:0005575;GO:0005622;GO:0005623;GO:0005634;GO:0005737;GO:0006810;GO:0006913;GO:0007165;GO:0008150;GO:0009056;GO:0034641;GO:0034655;GO:0043167;GO:0043226;GO:0044281;	K07913	opiNOG01932;veNOG03830	U	ENSGALG00000005751	RAB26	RAB26, member RAS oncogene family [Source:HGNCSymbol;Acc:HGNC:14259]	0.00391912	2.19199	2.96074		c17201_g1_i1	1291	GO:0009055;GO:0015035;GO:0045454;GO:0055114;GO:0003674;GO:0008150;GO:0016491;GO:0042592;GO:0005634;GO:0005737;GO:0005739;GO:0009055;GO:0015035;GO:0045454;GO:0047485;GO:0055114;GO:0070062;GO:0003674;GO:0008150;GO:0016491;GO:0042592;	K03676	veNOG22934	O	ENSGALG00000027483	GLRX	Gallus gallus glutaredoxin (thioltransferase)(GLRX), mRNA. [Source:RefSeq mRNA;Acc:NM_205160]	6.76933e-06	2.13683	93.9065		c81967_g1_i1	1953	GO:0001938;GO:0002020;GO:0002541;GO:0005515;GO:0005543;GO:0005615;GO:0006919;GO:0007596;GO:0009986;GO:0010641;GO:0016021;GO:0031012;GO:0045766;GO:0051897;GO:0070062;GO:0003674;GO:0005575;GO:0006950;GO:0008150;	K03901	veNOG11945	T	ENSGALG00000005619	F3	coagulation factor III (thromboplastin, tissuefactor) [Source:HGNC Symbol;Acc:HGNC:3541]	1.07468e-09	21.604	9.12741
c96698_g1_i1	5088	GO:0003779;GO:0005488;GO:0007368;GO:0016043;GO:0017048;GO:0030036;GO:0003674;GO:0007010;GO:0008092;GO:0008150;GO:0019899;	K04512	veNOG02570	ZT	ENSGALG00000010055	DAAM2	dishevelled associated activator of morphogenesis 2[Source:HGNC Symbol;Acc:HGNC:18143]	0.00402787	0.475841	3.70106		c120308_g1_i2	2034	GO:0004833;GO:0019441;GO:0020037;GO:0051213;GO:0055114;GO:0003674;GO:0006520;GO:0008150;GO:0009056;GO:0016491;GO:0034641;GO:0044281;	K00453	veNOG10897	E	ENSAPLG00000012137	TDO2	Tryptophan 2,3-dioxygenase; Uncharacterized protein[Source:UniProtKB/TrEMBL;Acc:R0LCT3]	6.86765e-06	0.321335	293.52		c121376_g1_i6	17388	GO:0003682;GO:0005509;GO:0005515;GO:0003674;GO:0043167;	K17495	veNOG01335	T	ENSGALG00000015721	SVEP1	sushi, von Willebrand factor type A, EGF andpentraxin domain containing 1 [Source:HGNCSymbol;Acc:HGNC:15985]	1.21738e-09	3.28408	2.66473
c116749_g1_i1	4277	GO:0000166;GO:0001501;GO:0001503;GO:0002063;GO:0004672;GO:0004672;GO:0004674;GO:0004674;GO:0004694;GO:0004713;GO:0005515;GO:0005515;GO:0005524;GO:0005737;GO:0005783;GO:0005789;GO:0006412;GO:0006468;GO:0006468;GO:0006919;GO:0006983;GO:0007029;GO:0009967;GO:0010629;GO:0016020;GO:0016772;GO:0017148;GO:0019217;GO:0019722;GO:0019899;GO:0019903;GO:0030282;GO:0030968;GO:0030968;GO:0031016;GO:0031018;GO:…	K08860	veNOG03579	J	ENSGALG00000015958	EIF2AK3	eukaryotic translation initiation factor 2-alphakinase 3 [Source:HGNC Symbol;Acc:HGNC:3255]	0.00407142	0.401148	8.91797		c119455_g2_i1	2002	GO:0005515;GO:0048536;GO:2000134;GO:0003674;	K04685	veNOG21599	R	ENSGALG00000026137	CDKN2B	Gallus gallus cyclin-dependent kinase inhibitor 2B(p15, inhibits CDK4) (CDKN2B), mRNA. [Source:RefSeqmRNA;Acc:NM_204433]	7.01216e-06	13.4361	109.18		c120867_g2_i1	3686	GO:0005254;GO:0006820;GO:0006821;GO:0006821;GO:0006885;GO:0008271;GO:0008272;GO:0009986;GO:0010628;GO:0015106;GO:0015116;GO:0015301;GO:0015301;GO:0015701;GO:0015701;GO:0016020;GO:0016021;GO:0016324;GO:0016324;GO:0051117;GO:0055085;GO:0070062;GO:1902358;GO:1902476;GO:0003674;GO:0005575;GO:0006810;GO:0008150;GO:0022857;GO:0055085;	K14706	veNOG07156	P	ENSGALG00000000745	SLC26A9	solute carrier family 26 (anion exchanger), member9 [Source:HGNC Symbol;Acc:HGNC:14469]	1.23839e-09	101.738	4.70517
c117168_g1_i1	2617	GO:0004305;GO:0006646;GO:0009791;GO:0016310;GO:0016772;GO:0035264;GO:0003674;	K00894	veNOG01367	I	ENSGALG00000000557	ETNK2	ethanolamine kinase 2 [Source:HGNCSymbol;Acc:HGNC:25575]	0.00408315	2.29776	74.2191		c104963_g1_i4	6315	-	-	veNOG04861	S	ENSGALG00000009911	GLTSCR1L	GLTSCR1-like [Source:HGNC Symbol;Acc:HGNC:21111]"	7.05936e-06	0.449754	2.36502		c122752_g3_i2	11477	GO:0003824;GO:0004252;GO:0005509;GO:0005515;GO:0006508;GO:0008233;GO:0008236;GO:0016787;GO:0003674;GO:0008150;GO:0008233;GO:0043167;	K08648	veNOG11123	TE	ENSGALG00000008905	HABP2	Gallus gallus hyaluronan binding protein 2 (HABP2),mRNA. [Source:RefSeq mRNA;Acc:NM_001277379]	1.26563e-09	0.338957	45.6654
c56973_g1_i1	2003	-	K09532	veNOG03078	O	ENSGALG00000002769	DNAJC12	Gallus gallus DnaJ (Hsp40) homolog, subfamily C,member 12 (DNAJC12), mRNA. [Source:RefSeqmRNA;Acc:NM_001199530]	0.00416856	0.252319	75.48		c116447_g1_i4	3108	-	-	veNOG07615	S	ENSGALG00000026299	C3orf52	chromosome 3 open reading frame 52 [Source:HGNCSymbol;Acc:HGNC:26255]	7.06674e-06	3.23291	2.84844		c85739_g1_i1	1331	-	-	veNOG33420	S	ENSGALG00000007846	-	Uncharacterized protein[Source:UniProtKB/TrEMBL;Acc:E1C8H4]	1.31144e-09	9.46115	3.34378
c122960_g2_i3	2375	GO:0004833;GO:0005737;GO:0019441;GO:0020037;GO:0033754;GO:0003674;	K00463	veNOG07502	E	ENSGALG00000024085	IDO2	indoleamine 2,3-dioxygenase 2 [Source:HGNCSymbol;Acc:HGNC:27269]	0.00417454	2.27112	28.6088		c14934_g1_i1	1059	GO:0005215;GO:0005737;GO:0006810;GO:0008289;GO:0003674;GO:0005575;GO:0005622;GO:0005623;GO:0005737;GO:0006810;GO:0008150;GO:0008289;	-	veNOG21922	I	ENSGALG00000004141	FABP1	Gallus gallus liver basic fatty acid bindingprotein (LBFABP), mRNA. [Source:RefSeqmRNA;Acc:NM_204634]	7.07659e-06	0.489036	1198.17		c30070_g1_i1	2808	GO:0005509;GO:0005515;GO:0005515;GO:0005576;GO:0005604;GO:0007155;GO:0008201;GO:0016525;GO:0016525;GO:0016525;GO:0031012;GO:0031012;GO:0003674;GO:0005575;GO:0005576;GO:0007155;GO:0008150;GO:0043167;	K04659	veNOG11367	W	ENSGALG00000011200	THBS2	Gallus gallus thrombospondin 2 (THBS2), mRNA.[Source:RefSeq mRNA;Acc:NM_001001755]	1.41497e-09	16.7619	6.31534
c108627_g1_i2	2079	GO:0003677;GO:0003700;GO:0004871;GO:0005515;GO:0005634;GO:0005667;GO:0005737;GO:0006351;GO:0006355;GO:0007165;GO:0042745;GO:0045475;GO:0045739;GO:0045893;GO:0045944;GO:0046983;GO:0051775;GO:0051879;GO:0060548;GO:2001020;GO:0001071;GO:0003674;GO:0003677;GO:0004871;GO:0005575;GO:0005622;GO:0005623;GO:0005634;GO:0005737;GO:0007165;GO:0008150;GO:0009058;GO:0034641;GO:0043226;GO:0043234;	K09026	KOG3561;veNOG04904	K	ENSGALG00000016774	NPAS2	Gallus gallus neuronal PAS domain protein 2(NPAS2), mRNA. [Source:RefSeq mRNA;Acc:NM_001030542]	0.00443558	15.4365	31.5491		c37969_g1_i1	961	GO:0005515;GO:0019060;GO:0042802;	K10420	veNOG21331	N	ENSGALG00000019979	DYNLT1	dynein, light chain, Tctex-type 1 [Source:HGNCSymbol;Acc:HGNC:11697]	7.72802e-06	2.42684	20.5648		c108635_g2_i2	3296	GO:0005515;GO:0005515;GO:0070062;GO:0003674;	-	veNOG08484;veNOG08545	WTU	ENSGALG00000008902	GIPC2	GIPC PDZ domain containing family, member 2[Source:HGNC Symbol;Acc:HGNC:18177]	1.52145e-09	5.82015	8.3559
c99185_g2_i1	4372	GO:0005783;GO:0006629;GO:0006665;GO:0006666;GO:0008152;GO:0016020;GO:0016491;GO:0030148;GO:0044281;GO:0047560;GO:0055114;GO:0003674;GO:0006629;GO:0008150;GO:0016491;GO:0044281;	K04708	opiNOG03310;veNOG03207	Q	ENSGALG00000012882	KDSR	3-ketodihydrosphingosine reductase [Source:RefSeqpeptide;Acc:NP_001026173]	0.0046233	0.465377	50.4266		c115237_g1_i4	5765	GO:0004842;GO:0008152;GO:0016567;GO:0016874;GO:0003674;GO:0006464;GO:0008150;GO:0016874;	K12232	veNOG06274	O	ENSGALG00000001789	HECTD2	HECT domain containing E3 ubiquitin protein ligase2 [Source:HGNC Symbol;Acc:HGNC:26736]	7.89428e-06	3.49474	3.43209		c232459_g1_i1	1763	GO:0003824;GO:0004419;GO:0008152;GO:0003674;GO:0008150;GO:0016829;GO:0000287;GO:0003824;GO:0004419;GO:0005102;GO:0005739;GO:0005739;GO:0005743;GO:0005777;GO:0007005;GO:0008152;GO:0030145;GO:0042803;GO:0046872;GO:0046951;GO:0051262;GO:0003674;GO:0008150;GO:0016829;	K01640	veNOG07717	CE	ENSGALG00000004057	HMGCL	Gallus gallus 3-hydroxymethyl-3-methylglutaryl-CoAlyase (HMGCL), nuclear gene encoding mitochondrialprotein, transcript variant 2, mRNA. [Source:RefSeqmRNA;Acc:NM_001198714]	1.54423e-09	0.0399437	897.301
c91776_g1_i1	1488	GO:0009116;GO:0008150;GO:0034641;GO:0044281;	K00761	veNOG11194	F	ENSGALG00000007793	UPRT	Gallus gallus uracil phosphoribosyltransferase(FUR1) homolog (S. cerevisiae) (UPRT), mRNA.[Source:RefSeq mRNA;Acc:NM_001031124]	0.00473748	2.12073	6.43102		c117332_g1_i1	3709	GO:0000166;GO:0003774;GO:0005515;GO:0005524;GO:0008152;GO:0016459;GO:0003674;GO:0005575;GO:0005622;GO:0005623;GO:0005856;GO:0008150;GO:0043167;GO:0043226;GO:0043234;	K17751	opiNOG01431;veNOG00003	Z	ENSGALG00000003157	MYH7B	myosin-7B [Source:RefSeq peptide;Acc:NP_989918]"	8.14304e-06	8.34045	4.00377		c118705_g1_i4	4660	GO:0004221;GO:0004843;GO:0005515;GO:0005634;GO:0006508;GO:0006511;GO:0008233;GO:0008234;GO:0008270;GO:0016579;GO:0016787;GO:0036459;GO:0046872;GO:0051322;GO:0060564;GO:0090231;GO:0003674;GO:0008150;GO:0008233;GO:0009056;GO:0043167;	K11834	veNOG01967	O	ENSGALG00000011400	USP44	ubiquitin specific peptidase 44 [Source:HGNCSymbol;Acc:HGNC:20064]	1.59285e-09	0.263534	3.85184
c123761_g2_i6	6654	GO:0000122;GO:0001106;GO:0005515;GO:0005524;GO:0005634;GO:0016301;GO:0003674;GO:0016301;GO:0043167;	-	NOG58093;veNOG13549	SL	ENSGALG00000017071	N4BP2L2	Gallus gallus NEDD4 binding protein 2-like 2(N4BP2L2), mRNA. [Source:RefSeq mRNA;Acc:NM_001012828]	0.00510905	2.981	6.02919		c122330_g1_i2	7032	GO:0000793;GO:0000794;GO:0003677;GO:0003684;GO:0004842;GO:0005515;GO:0005634;GO:0005694;GO:0005737;GO:0005737;GO:0005886;GO:0006260;GO:0006281;GO:0006349;GO:0006974;GO:0007098;GO:0008270;GO:0009048;GO:0016567;GO:0035066;GO:0035067;GO:0043009;GO:0044030;GO:0044212;GO:0045944;GO:0046872;GO:0051571;GO:0051572;GO:0051573;GO:0051574;GO:0070512;GO:2000617;GO:2000620;GO:0003674;GO:0003677;GO:0005575;GO:…	K10605	meNOG61956;veNOG14183	KL	ENSGALG00000002781	BRCA1	Gallus gallus breast cancer 1, early onset (BRCA1),mRNA. [Source:RefSeq mRNA;Acc:NM_204169]	8.20308e-06	2.42633	2.6064		c16524_g1_i1	2086	GO:0004343;GO:0005770;GO:0005793;GO:0005794;GO:0008080;GO:0008152;GO:0003674;GO:0008150;GO:0016746;	K00621	veNOG03566	M	ENSGALG00000012414	GNPNAT1	glucosamine-phosphate N-acetyltransferase 1[Source:HGNC Symbol;Acc:HGNC:19980]	1.61372e-09	0.327216	60.3885
c119679_g1_i1	5149	GO:0003824;GO:0004637;GO:0004641;GO:0004644;GO:0005524;GO:0005737;GO:0006189;GO:0008168;GO:0009058;GO:0009113;GO:0016742;GO:0016874;GO:0032259;GO:0046872;GO:0070062;GO:0003674;GO:0005575;GO:0005622;GO:0005623;GO:0005737;GO:0008150;GO:0008168;GO:0009058;GO:0016874;GO:0034641;GO:0043167;GO:0044281;	K11787	veNOG03858	F	ENSGALG00000015983	GART	Gallus gallus phosphoribosylglycinamideformyltransferase, phosphoribosylglycinamide synthetase,phosphoribosylaminoimidazole synthetase (GART), mRNA.[Source:RefSeq mRNA;Acc:NM_001001469]	0.00513667	0.477526	197.689		c88764_g1_i1	1641	GO:0005634;GO:0043984;GO:0043984;GO:0072487;GO:0072487;GO:0005575;GO:0005622;GO:0005623;GO:0005634;GO:0005654;GO:0006464;GO:0008150;GO:0043226;GO:0043234;GO:0051276;	K13163	veNOG00125	R	ENSGALG00000013507	MSL1	male-specific lethal 1 homolog (Drosophila)[Source:HGNC Symbol;Acc:HGNC:27905]	8.28508e-06	0.449162	47.4747		c121684_g2_i4	3426	GO:0004872;GO:0005261;GO:0005507;GO:0005509;GO:0005615;GO:0005886;GO:0008131;GO:0008144;GO:0008201;GO:0008270;GO:0009308;GO:0016491;GO:0032403;GO:0035874;GO:0042493;GO:0042803;GO:0046677;GO:0046872;GO:0048038;GO:0052597;GO:0055114;GO:0070062;GO:0071280;GO:0071420;GO:0097185;GO:0003674;GO:0008150;GO:0016491;GO:0043167;	K00276	veNOG02139	Q	ENSGALG00000028939	AOC1	amine oxidase, copper containing 1 [Source:HGNCSymbol;Acc:HGNC:80]	1.73924e-09	0.279749	3.57273
c46754_g1_i1	5858	GO:0003713;GO:0005789;GO:0005829;GO:0006629;GO:0008195;GO:0016311;GO:0045944;GO:0000988;GO:0003674;GO:0006629;GO:0008150;GO:0016791;	K15728	veNOG07785	NI	ENSGALG00000014836	LPIN2	Gallus gallus lipin 2 (LPIN2), mRNA. [Source:RefSeqmRNA;Acc:NM_001006386]	0.00516092	0.427812	23.4826		c99346_g1_i1	1873	GO:0005179;GO:0005515;GO:0005576;GO:0008083;GO:0009267;GO:0009267;GO:0009612;GO:0009612;GO:0032869;GO:0032869;GO:0032924;GO:0032924;GO:0040007;GO:0042803;GO:0042803;GO:0044320;GO:0045444;GO:0045444;GO:0046676;GO:0046676;GO:0046881;GO:0046881;GO:0046882;GO:0046882;GO:0048178;GO:0048178;GO:0048471;GO:0048471;GO:0048599;GO:0060279;GO:0060279;GO:2001235;GO:0003674;GO:0005575;GO:0005576;GO:0005622;GO:…	K04667	veNOG06723;veNOG14020	T	ENSGALG00000028770	INHBB	Gallus gallus inhibin, beta B (INHBB), mRNA.[Source:RefSeq mRNA;Acc:NM_205206]	8.63552e-06	3.28445	493.103		c112252_g1_i1	3843	GO:0001077;GO:0003677;GO:0003682;GO:0003700;GO:0005634;GO:0005634;GO:0005783;GO:0006355;GO:0030500;GO:0043565;GO:0045944;GO:0001071;GO:0003674;GO:0003677;GO:0005575;GO:0005622;GO:0005623;GO:0005634;GO:0008150;GO:0043226;	K09048	veNOG12087	K	ENSGALG00000008393	CREB3L1	cAMP responsive element binding protein 3-like 1[Source:HGNC Symbol;Acc:HGNC:18856]	1.7934e-09	3.65207	5.16482
c122105_g2_i1	6744	GO:0005085;GO:0005089;GO:0005515;GO:0032321;GO:0035023;GO:0035556;GO:0043547;GO:0003674;GO:0007165;GO:0008150;GO:0005085;GO:0005089;GO:0005089;GO:0005515;GO:0005515;GO:0005545;GO:0005615;GO:0007266;GO:0016020;GO:0030027;GO:0032321;GO:0035023;GO:0035556;GO:0043547;GO:0045944;GO:0003674;GO:0007165;GO:0008150;	-	veNOG06648	T	ENSGALG00000016834	MCF2L	Gallus gallus MCF.2 cell line derived transformingsequence-like (MCF2L), mRNA. [Source:RefSeqmRNA;Acc:NM_001252063]	0.00529283	0.409144	7.14507		c69778_g1_i1	2630	GO:0005198;GO:0005515;GO:0005515;GO:0005886;GO:0005886;GO:0005887;GO:0005887;GO:0005923;GO:0005923;GO:0016020;GO:0016021;GO:0016324;GO:0016328;GO:0016338;GO:0030054;GO:0042802;GO:0045216;GO:0061436;GO:0061436;GO:0003674;GO:0005198;GO:0005575;GO:0005623;GO:0005886;	K06087	veNOG00851	S	ENSGALG00000026862	CLDN1	Gallus gallus claudin 1 (CLDN1), mRNA.[Source:RefSeq mRNA;Acc:NM_001013611]	8.98325e-06	0.468134	119.826		c120329_g2_i2	1451	-	-	veNOG22331;veNOG32054	T	ENSGALG00000024379	-	Uncharacterized protein[Source:UniProtKB/TrEMBL;Acc:F1NUH5]	1.85586e-09	4.68948	6.13863
c122818_g1_i5	6168	GO:0001726;GO:0005737;GO:0005886;GO:0010977;GO:0030426;GO:0033137;GO:0034485;GO:0043198;GO:0046856;GO:0006629;GO:0008150;	K01106	veNOG10117	I	ENSGALG00000023266	INPP5J	inositol polyphosphate-5-phosphatase J [Source:HGNCSymbol;Acc:HGNC:8956]	0.00540781	2.68135	60.908		c116991_g1_i1	1963	GO:0016020;GO:0070062;GO:0005575;	-	veNOG10918	S	ENSGALG00000021685	SERINC2	Gallus gallus serine incorporator 2 (SERINC2),mRNA. [Source:RefSeq mRNA;Acc:NM_001030890]	9.0883e-06	2.00166	67.3563		c107371_g1_i2	15126	GO:0005509;GO:0005515;GO:0005515;GO:0005634;GO:0005886;GO:0005886;GO:0005911;GO:0007015;GO:0007155;GO:0007156;GO:0007163;GO:0016020;GO:0016021;GO:0016337;GO:0030027;GO:0030054;GO:0030175;GO:0048471;GO:0070062;GO:0003674;GO:0005575;GO:0005623;GO:0005886;GO:0007155;GO:0008150;GO:0043167;	K16506	veNOG05543	T	ENSGALG00000013579	FAT1	FAT atypical cadherin 1 [Source:HGNCSymbol;Acc:HGNC:3595]	1.96394e-09	3.06632	8.96883
c121684_g2_i4	3426	GO:0004872;GO:0005261;GO:0005507;GO:0005509;GO:0005615;GO:0005886;GO:0008131;GO:0008144;GO:0008201;GO:0008270;GO:0009308;GO:0016491;GO:0032403;GO:0035874;GO:0042493;GO:0042803;GO:0046677;GO:0046872;GO:0048038;GO:0052597;GO:0055114;GO:0070062;GO:0071280;GO:0071420;GO:0097185;GO:0003674;GO:0008150;GO:0016491;GO:0043167;	K00276	veNOG02139	Q	ENSGALG00000028939	AOC1	amine oxidase, copper containing 1 [Source:HGNCSymbol;Acc:HGNC:80]	0.00562068	0.403396	3.57273		c103277_g1_i1	2359	-	-	veNOG10649	R	ENSGALG00000004379	BCL7A	B-cell CLL/lymphoma 7A [Source:HGNCSymbol;Acc:HGNC:1004]	9.32233e-06	0.483587	11.7633		c113009_g1_i2	4060	GO:0000166;GO:0001553;GO:0002244;GO:0004672;GO:0004713;GO:0004714;GO:0005018;GO:0005018;GO:0005021;GO:0005161;GO:0005515;GO:0005524;GO:0005887;GO:0005902;GO:0006468;GO:0007169;GO:0007204;GO:0008210;GO:0008284;GO:0008585;GO:0009653;GO:0009887;GO:0009897;GO:0009986;GO:0010544;GO:0010863;GO:0016020;GO:0016020;GO:0016021;GO:0016301;GO:0016310;GO:0016477;GO:0016740;GO:0016772;GO:0018108;GO:0023019;GO:…	K04363	veNOG05168	T	ENSGALG00000013929	PDGFRA	Gallus gallus platelet-derived growth factorreceptor, alpha polypeptide (PDGFRA), mRNA. [Source:RefSeqmRNA;Acc:NM_204749]	2.01535e-09	5.25427	3.02186
c121748_g1_i4	5611	GO:0003676;GO:0046872;GO:0003674;GO:0043167;	K16797	veNOG12573	K	ENSGALG00000011630	GLI2	Gallus gallus GLI family zinc finger 2 (GLI2),transcript variant 1, mRNA. [Source:RefSeqmRNA;Acc:NM_001271901]	0.00587044	2.55939	2.89251		c111894_g1_i1	6874	GO:0004222;GO:0005578;GO:0006508;GO:0007283;GO:0008233;GO:0008233;GO:0008237;GO:0008270;GO:0016485;GO:0030199;GO:0030324;GO:0031012;GO:0031012;GO:0043588;GO:0003674;GO:0005575;GO:0005576;GO:0005578;GO:0008150;GO:0008233;GO:0043167;	K08618	opiNOG14199;veNOG11468	O	ENSGALG00000006000	ADAMTS2	ADAM metallopeptidase with thrombospondin type 1motif, 2 [Source:HGNC Symbol;Acc:HGNC:218]	9.49454e-06	4.80185	9.69339		c110559_g1_i1	3319	GO:0000139;GO:0005794;GO:0005975;GO:0007612;GO:0007616;GO:0008146;GO:0008146;GO:0016020;GO:0016021;GO:0016051;GO:0016740;GO:0003674;GO:0005575;GO:0005622;GO:0005623;GO:0005737;GO:0005794;GO:0005975;GO:0008150;GO:0009058;GO:0043226;GO:0000139;GO:0005794;GO:0005975;GO:0008146;GO:0016020;GO:0016021;GO:0016051;GO:0016740;GO:0003674;GO:0005575;GO:0005622;GO:0005623;GO:0005737;GO:0005794;GO:0005975;GO:…	K09674	veNOG04094	WM	ENSGALG00000016769	CHST10	Gallus gallus carbohydrate sulfotransferase 10(CHST10), mRNA. [Source:RefSeq mRNA;Acc:NM_001030343]	2.06665e-09	3.90145	4.13142
c99574_g1_i1	441	GO:0000186;GO:0000186;GO:0001678;GO:0005515;GO:0005615;GO:0007186;GO:0007186;GO:0008343;GO:0008343;GO:0009267;GO:0030141;GO:0032099;GO:0032099;GO:0032812;GO:0045777;GO:0045779;GO:0045779;GO:0046850;GO:0051971;GO:0005575;GO:0005576;GO:0005615;GO:0006950;GO:0007165;GO:0008150;GO:0042592;	-	veNOG23206;veNOG24153	ST	ENSGALG00000028845	CARTL	CARTL transcript variant 1; Uncharacterized protein[Source:UniProtKB/TrEMBL;Acc:M4M663]	0.00593481	2.48453	5.63203		c114714_g1_i3	4808	GO:0000070;GO:0000776;GO:0000794;GO:0000922;GO:0004672;GO:0004672;GO:0004713;GO:0005515;GO:0005515;GO:0005524;GO:0005634;GO:0005737;GO:0005813;GO:0006468;GO:0006468;GO:0007059;GO:0007059;GO:0016772;GO:0019903;GO:0030496;GO:0043234;GO:0043392;GO:0045171;GO:0046777;GO:0051299;GO:0051988;GO:0090307;GO:1903126;GO:0003674;GO:0006464;GO:0008150;GO:0016301;GO:0043167;	K08857	veNOG11725	D	ENSGALG00000009854	NEK2	serine/threonine-protein kinase Nek2[Source:RefSeq peptide;Acc:NP_001026221]	9.88665e-06	3.71523	2.82791		c70259_g1_i1	1705	GO:0001525;GO:0002053;GO:0005161;GO:0005515;GO:0005518;GO:0005615;GO:0005902;GO:0008083;GO:0008284;GO:0008284;GO:0009611;GO:0009887;GO:0009986;GO:0010512;GO:0010544;GO:0014068;GO:0014910;GO:0016020;GO:0030031;GO:0030036;GO:0030335;GO:0031954;GO:0035793;GO:0042803;GO:0043406;GO:0043410;GO:0043588;GO:0045740;GO:0046982;GO:0048008;GO:0048146;GO:0048286;GO:0048407;GO:0050730;GO:0050919;GO:0051781;GO:…	K04359	veNOG15696	T	ENSGALG00000003642	PDGF-A	platelet-derived growth factor subunit Apreproprotein [Source:RefSeq peptide;Acc:NP_989637]	2.172e-09	7.53198	9.77014
c117408_g1_i1	5316	GO:0003779;GO:0007010;GO:0003674;GO:0007010;GO:0008092;GO:0008150;	K05761	veNOG04902	Z	ENSGALG00000005763	VILL	villin-like [Source:HGNC Symbol;Acc:HGNC:30906]"	0.00597479	2.07184	6.09396		c39422_g1_i1	4326	GO:0005509;GO:0007156;GO:0008013;GO:0016020;GO:0016021;GO:0070062;GO:0003674;GO:0005575;GO:0007155;GO:0008150;GO:0043167;	K16505	NOG10880;veNOG16070	SU	ENSGALG00000005059	CDHR5	cadherin-related family member 5 [Source:HGNCSymbol;Acc:HGNC:7521]	9.91011e-06	64.2258	19.4118		c115852_g1_i1	1875	-	-	veNOG09635	R	ENSGALG00000021972	-	Perilipin [Source:UniProtKB/TrEMBL;Acc:H9L1F4]"	2.23458e-09	3.9782	432.071
c65592_g1_i2	511	GO:0000166;GO:0001725;GO:0005524;GO:0005737;GO:0005856;GO:0005865;GO:0005884;GO:0030240;GO:0048741;GO:0003674;GO:0005575;GO:0005622;GO:0005623;GO:0005737;GO:0005856;GO:0007010;GO:0008150;GO:0022607;GO:0030154;GO:0043167;GO:0043226;GO:0043234;GO:0048646;GO:0048856;	-	COG5277;opiNOG50994;veNOG27907	Z	ENSGALG00000011086	ACTA1	Gallus gallus actin, alpha 1, skeletal muscle(ACTA1), mRNA. [Source:RefSeq mRNA;Acc:NM_001031063]	0.00616825	3.37121	3.52489		c119965_g1_i1	2170	GO:0005634;GO:0005737;GO:0016491;GO:0070062;GO:0003674;GO:0016491;	K08071	veNOG06906	C	ENSGALG00000025747	NQO2	NAD(P)H dehydrogenase, quinone 2 [Source:HGNCSymbol;Acc:HGNC:7856]	1.00321e-05	2.18066	7.55691		c101373_g1_i1	1908	GO:0005201;GO:0005515;GO:0005578;GO:0007569;GO:0031012;GO:0070062;GO:0003674;GO:0005198;GO:0005575;GO:0005576;GO:0005578;	K08125	veNOG03782	R	ENSGALG00000003551	PRELP	proline/arginine-rich end leucine-rich repeatprotein [Source:HGNC Symbol;Acc:HGNC:9357]	2.3224e-09	14.4782	11.3902
c122451_g1_i4	6935	GO:0003824;GO:0004553;GO:0005516;GO:0005976;GO:0005977;GO:0003674;GO:0005975;GO:0006091;GO:0008150;GO:0016798;	K07190	veNOG02286	G	ENSGALG00000016518	PHKA2	phosphorylase kinase, alpha 2 (liver) [Source:HGNCSymbol;Acc:HGNC:8926]	0.00686945	0.396948	17.702		c78559_g1_i1	1159	GO:0000287;GO:0004647;GO:0005509;GO:0005737;GO:0006563;GO:0006564;GO:0008152;GO:0008253;GO:0016311;GO:0016791;GO:0042803;GO:0003674;GO:0005575;GO:0005622;GO:0005623;GO:0005737;GO:0006520;GO:0008150;GO:0009058;GO:0016791;GO:0043167;GO:0044281;	K01079	veNOG11111	E	ENSGALG00000002397	PSPH	Gallus gallus phosphoserine phosphatase (PSPH),mRNA. [Source:RefSeq mRNA;Acc:NM_001252272]	1.04227e-05	0.450395	3361.04		c117365_g1_i1	8038	GO:0000166;GO:0000287;GO:0001669;GO:0004012;GO:0005524;GO:0005548;GO:0006812;GO:0007030;GO:0008152;GO:0015914;GO:0015914;GO:0016020;GO:0016020;GO:0016021;GO:0016787;GO:0019829;GO:0045332;GO:0046872;GO:0003674;GO:0005575;GO:0006810;GO:0008150;GO:0016887;GO:0022857;GO:0043167;GO:0061024;	-	veNOG04379	P	ENSGALG00000002326	-	Uncharacterized protein[Source:UniProtKB/TrEMBL;Acc:E1BVN3]	2.39699e-09	0.341204	349.012
c122214_g1_i3	9217	GO:0000166;GO:0004672;GO:0004674;GO:0004713;GO:0005516;GO:0005524;GO:0005737;GO:0006468;GO:0016772;GO:0035556;GO:0042802;GO:0043276;GO:2001242;GO:0003674;GO:0006464;GO:0008150;GO:0016301;GO:0043167;	K08803	veNOG05948	T	ENSGALG00000003336	DAPK2	death-associated protein kinase 2 [Source:HGNCSymbol;Acc:HGNC:2675]	0.00687934	2.01154	3.17992		c116356_g1_i1	5291	GO:0004871;GO:0004930;GO:0005515;GO:0005886;GO:0005886;GO:0007165;GO:0007186;GO:0007200;GO:0016020;GO:0016021;GO:0030168;GO:0035589;GO:0043270;GO:0045028;GO:0090075;GO:0003674;GO:0004871;GO:0005575;GO:0005623;GO:0005886;GO:0006950;GO:0007165;GO:0008150;	K04270	veNOG02533	T	ENSGALG00000010357	P2RY1	Gallus gallus purinergic receptor P2Y, G-proteincoupled, 1 (P2RY1), mRNA. [Source:RefSeqmRNA;Acc:NM_205333]	1.05939e-05	2.12961	5.2177		c198002_g1_i1	1629	GO:0000122;GO:0000186;GO:0001501;GO:0001525;GO:0001568;GO:0001649;GO:0001656;GO:0001657;GO:0001657;GO:0001658;GO:0001707;GO:0001759;GO:0001822;GO:0001823;GO:0001843;GO:0001934;GO:0001934;GO:0001938;GO:0001944;GO:0001958;GO:0002043;GO:0002062;GO:0002244;GO:0002320;GO:0003014;GO:0003130;GO:0003139;GO:0003323;GO:0003337;GO:0005125;GO:0005515;GO:0005515;GO:0005576;GO:0005576;GO:0005615;GO:0007182;GO:…	K04662	veNOG05259	T	ENSGALG00000012429	BMP4	Gallus gallus bone morphogenetic protein 4 (BMP4),mRNA. [Source:RefSeq mRNA;Acc:NM_205237]	2.5146e-09	0.298128	19.4035
c14976_g1_i1	3632	GO:0003824;GO:0004465;GO:0004465;GO:0004806;GO:0005102;GO:0005515;GO:0005515;GO:0005576;GO:0005615;GO:0005615;GO:0005886;GO:0006629;GO:0008201;GO:0008201;GO:0009986;GO:0010744;GO:0010886;GO:0010890;GO:0016020;GO:0016042;GO:0016787;GO:0019433;GO:0031225;GO:0034185;GO:0034361;GO:0042627;GO:0052689;GO:0070062;GO:0070328;GO:0003674;GO:0005575;GO:0005576;GO:0005615;GO:0005623;GO:0005886;GO:0006629;GO:…	K01059	veNOG05745	I	ENSGALG00000015425	LPL	Gallus gallus lipoprotein lipase (LPL), mRNA.[Source:RefSeq mRNA;Acc:NM_205282]	0.0068852	0.10946	36.9556		c122174_g1_i2	1851	GO:0008152;GO:0016787;GO:0003674;GO:0008150;	-	veNOG06120	L	ENSGALG00000011834	NUDT6	nudix (nucleoside diphosphate linked moiety X)-typemotif 6 [Source:HGNC Symbol;Acc:HGNC:8053]	1.07218e-05	2.28334	13.2607		c65877_g1_i1	2717	GO:0005215;GO:0005515;GO:0005634;GO:0005739;GO:0005739;GO:0005743;GO:0005743;GO:0006810;GO:0008284;GO:0016020;GO:0016020;GO:0016021;GO:0042645;GO:0044822;GO:0055085;GO:0070062;GO:0071817;GO:1901029;GO:0003674;GO:0005575;GO:0005622;GO:0005623;GO:0005737;GO:0005739;GO:0006810;GO:0008150;GO:0043226;GO:0055085;	K05863	veNOG05293	C	ENSGALG00000008675	SLC25A6	ADP/ATP translocase 3 [Source:RefSeqpeptide;Acc:NP_989562]	2.53867e-09	0.350747	1477.47
c119031_g1_i2	2104	GO:0004190;GO:0006508;GO:0008233;GO:0016787;GO:0003674;GO:0008150;GO:0008233;	-	veNOG09018	O	ENSGALG00000010018	-	Uncharacterized protein[Source:UniProtKB/TrEMBL;Acc:E1C897]	0.00688876	0.232054	2.13985		c97506_g1_i1	2652	-	-	veNOG01264	S	ENSGALG00000000791	-	Uncharacterized protein[Source:UniProtKB/TrEMBL;Acc:E1C083]	1.11154e-05	3.70803	2.03829		c118319_g2_i1	6443	GO:0005622;GO:0007165;GO:0008289;GO:0046417;GO:0003674;GO:0005575;GO:0005622;GO:0005623;GO:0007165;GO:0008150;GO:0008289;GO:0044281;	-	veNOG07149	T	ENSGALG00000017065	STARD13	StAR-related lipid transfer (START) domaincontaining 13 [Source:HGNC Symbol;Acc:HGNC:19164]	2.55981e-09	0.325668	13.3038
c91649_g1_i1	3587	GO:0000188;GO:0001772;GO:0004721;GO:0004725;GO:0005634;GO:0005829;GO:0006470;GO:0006470;GO:0008138;GO:0008138;GO:0016311;GO:0016787;GO:0016791;GO:0033549;GO:0035335;GO:0043409;GO:0045931;GO:0046329;GO:0050860;GO:0050868;GO:0070062;GO:0070373;GO:0003674;GO:0006464;GO:0008150;GO:0016791;	K17614	opiNOG01528;veNOG02283	V	ENSGALG00000029003	DUSP3	dual specificity phosphatase 3 [Source:HGNCSymbol;Acc:HGNC:3069]	0.00696912	2.28324	19.9908		c100105_g1_i1	1378	GO:0001881;GO:0005515;GO:0005769;GO:0005802;GO:0007032;GO:0030136;GO:0042147;GO:0042803;GO:0055037;	-	veNOG14876	U	ENSGALG00000004603	FAM109A	family with sequence similarity 109, member A[Source:HGNC Symbol;Acc:HGNC:26509]	1.11513e-05	3.09043	5.08094		c121606_g1_i1	1995	GO:0004617;GO:0006541;GO:0006544;GO:0006563;GO:0006564;GO:0006566;GO:0008152;GO:0009448;GO:0010468;GO:0016616;GO:0019530;GO:0021510;GO:0021782;GO:0021915;GO:0022008;GO:0031175;GO:0048037;GO:0051287;GO:0055114;GO:0070062;GO:0070314;GO:0003674;GO:0006520;GO:0008150;GO:0009058;GO:0016491;GO:0044281;	K00058	veNOG00937	E	ENSGALG00000002988	PHGDH	phosphoglycerate dehydrogenase [Source:HGNCSymbol;Acc:HGNC:8923]	2.63775e-09	0.363247	882.197
c70173_g1_i1	2278	-	K06846	opiNOG36773;veNOG22907;veNOG25765	R	ENSGALG00000016152	LY6E	Gallus gallus lymphocyte antigen 6 complex, locus E(LY6E), mRNA. [Source:RefSeq mRNA;Acc:NM_204775]	0.00711461	0.468793	336.22		c105728_g1_i3	2824	GO:0005794;GO:0006486;GO:0008284;GO:0008373;GO:0016020;GO:0016021;GO:0016740;GO:0016757;GO:0030173;GO:0034605;GO:0097503;GO:0003674;GO:0005575;GO:0005622;GO:0005623;GO:0005737;GO:0005794;GO:0005975;GO:0006464;GO:0008150;GO:0009058;GO:0016757;GO:0043226;	K03371	veNOG12565	G	ENSGALG00000013211	ST8SIA1	Gallus gallus ST8 alpha-N-acetyl-neuraminide alpha-2,8-sialyltransferase 1 (ST8SIA1), mRNA. [Source:RefSeqmRNA;Acc:NM_205008]	1.12354e-05	0.471996	6.58411		c112522_g1_i1	4807	GO:0000165;GO:0000166;GO:0000186;GO:0004672;GO:0004674;GO:0004713;GO:0005524;GO:0006468;GO:0016301;GO:0016310;GO:0016740;GO:0016772;GO:0003674;GO:0006464;GO:0007165;GO:0008150;GO:0016301;GO:0043167;	K13986	veNOG01777	T	ENSGALG00000016426	MAP3K15	mitogen-activated protein kinase kinase kinase 15[Source:HGNC Symbol;Acc:HGNC:31689]	2.73139e-09	0.0690705	7.05581
c122792_g2_i4	3161	GO:0001736;GO:0005515;GO:0005515;GO:0005615;GO:0005737;GO:0005886;GO:0005911;GO:0005923;GO:0010923;GO:0019902;GO:0031625;GO:0032281;GO:0045197;GO:0003674;	K12075	veNOG03979;veNOG32854	T	ENSGALG00000005817	DLG3	discs, large homolog 3 (Drosophila) [Source:HGNCSymbol;Acc:HGNC:2902]	0.00712978	2.14226	12.4323		c106499_g1_i1	3084	GO:0000166;GO:0004066;GO:0005524;GO:0006529;GO:0008152;GO:0008652;GO:0016874;GO:0042149;GO:0043066;GO:0045931;GO:0070981;GO:0003674;GO:0006520;GO:0008150;GO:0009058;GO:0016874;GO:0034641;GO:0043167;GO:0044281;	K01953	veNOG08983	E	ENSGALG00000009748	ASNS	Gallus gallus asparagine synthetase (glutamine-hydrolyzing) (ASNS), mRNA. [Source:RefSeqmRNA;Acc:NM_001030977]	1.13968e-05	0.359513	7.63468		c169898_g1_i1	2189	GO:0005102;GO:0005515;GO:0009897;GO:0016020;GO:0016021;GO:0030501;GO:0042102;GO:0042102;GO:0042110;GO:0042130;GO:0045077;GO:0045078;GO:0045085;GO:0045669;GO:0050728;GO:0050776;GO:0070062;GO:1900042;GO:0003674;GO:0005575;	K06746	veNOG07205	T	ENSGALG00000001729	CD276	CD276 molecule [Source:HGNC Symbol;Acc:HGNC:19137]"	2.8248e-09	3.95161	6.99717
c103763_g1_i1	2225	GO:0005515;GO:0005622;GO:0005737;GO:0009620;GO:0032494;GO:0032495;GO:0032755;GO:0032760;GO:0032874;GO:0032874;GO:0042493;GO:0042534;GO:0042803;GO:0042981;GO:0043123;GO:0043330;GO:0045076;GO:0045089;GO:0045408;GO:0046330;GO:0046330;GO:0050700;GO:0050830;GO:0051607;GO:0005575;GO:0005622;GO:0005623;GO:0008150;	K12794	veNOG10237	F	ENSGALG00000001889	CARD9	caspase recruitment domain family, member 9[Source:HGNC Symbol;Acc:HGNC:16391]	0.0072159	0.469281	10.3352		c282775_g1_i1	960	GO:0004871;GO:0004888;GO:0004930;GO:0005515;GO:0005886;GO:0007165;GO:0007166;GO:0007186;GO:0007218;GO:0016020;GO:0016021;GO:0030246;GO:0003674;GO:0004871;GO:0005575;GO:0005623;GO:0005886;GO:0007165;GO:0008150;GO:0004871;GO:0004888;GO:0004930;GO:0005515;GO:0005886;GO:0007165;GO:0007166;GO:0007186;GO:0007218;GO:0016020;GO:0016021;GO:0030246;GO:0003674;GO:0004871;GO:0005575;GO:0005623;GO:0005886;GO:…	-	veNOG04281;veNOG27934	WT	ENSGALG00000008871	LPHN2	Gallus gallus latrophilin 2 (LPHN2), mRNA.[Source:RefSeq mRNA;Acc:NM_001190477]	1.17535e-05	0.328733	6.42444		c91214_g1_i1	1828	GO:0005783;	-	veNOG03712	S	ENSGALG00000027168	CCDC3	coiled-coil domain containing 3 [Source:HGNCSymbol;Acc:HGNC:23813]	2.85311e-09	6.41372	8.36311
c103732_g1_i2	2703	GO:0000989;GO:0003712;GO:0005515;GO:0005634;GO:0005667;GO:0010669;GO:0019899;GO:0030274;GO:0035019;GO:0044089;GO:0045944;GO:0000988;GO:0003674;GO:0005575;GO:0005622;GO:0005623;GO:0005634;GO:0043226;GO:0003712;GO:0005634;GO:0030274;GO:2001141;GO:0000988;GO:0003674;GO:0005575;GO:0005622;GO:0005623;GO:0005634;GO:0008150;GO:0043226;	-	veNOG05512	K	ENSGALG00000014485	LDB2	Gallus gallus LIM domain binding 2 (LDB2), mRNA.[Source:RefSeq mRNA;Acc:NM_204829]	0.00725499	0.463263	3.50916		c93965_g1_i1	2345	GO:0003951;GO:0004143;GO:0005737;GO:0007205;GO:0008152;GO:0016310;GO:0043066;GO:0003674;GO:0007165;GO:0008150;GO:0016301;	-	veNOG07305	TI	ENSGALG00000008910	CERKL	ceramide kinase-like [Source:HGNCSymbol;Acc:HGNC:21699]	1.18631e-05	0.413849	4.63934		c119872_g1_i5	3501	GO:0003677;GO:0003700;GO:0003707;GO:0005634;GO:0006351;GO:0006355;GO:0008270;GO:0043401;GO:0043565;GO:0046872;GO:0001071;GO:0003674;GO:0003677;GO:0004871;GO:0005575;GO:0005622;GO:0005623;GO:0005634;GO:0007165;GO:0008150;GO:0009058;GO:0034641;GO:0043167;GO:0043226;	K08542	veNOG09328	K	ENSGALG00000005708	HNF4beta	Gallus gallus hepatic nuclear factor 4beta(HNF4beta), mRNA. [Source:RefSeq mRNA;Acc:NM_001030576]	2.86385e-09	0.315544	29.4361
c109366_g1_i2	1517	-	-	veNOG15866	S	ENSGALG00000016863	C1H13ORF27	testis-expressed sequence 30 protein[Source:RefSeq peptide;Acc:NP_001264691]	0.007694	2.47435	11.2315		c116875_g1_i4	3634	GO:0005215;GO:0006810;GO:0016021;GO:0055085;GO:0070062;GO:0003674;GO:0005575;GO:0006810;GO:0008150;GO:0055085;	K13783	veNOG02263	P	ENSGALG00000000356	SLC37A2	solute carrier family 37 (glucose-6-phosphatetransporter), member 2 [Source:HGNCSymbol;Acc:HGNC:20644]	1.27589e-05	2.34204	6.57544		c68530_g1_i1	891	GO:0001525;GO:0005178;GO:0005515;GO:0005783;GO:0009897;GO:0016324;GO:0030425;GO:0031362;GO:0045121;GO:0046549;GO:0050860;GO:0070062;GO:0003674;	K06514	veNOG19208	T	ENSGALG00000006751	THY1	Gallus gallus Thy-1 cell surface antigen (THY1),mRNA. [Source:RefSeq mRNA;Acc:NM_204381]	2.93833e-09	5.14003	8.02628
c161369_g1_i1	2942	GO:0000122;GO:0001012;GO:0001228;GO:0003677;GO:0003677;GO:0003682;GO:0003700;GO:0003700;GO:0003707;GO:0004879;GO:0005515;GO:0005515;GO:0005634;GO:0005634;GO:0005829;GO:0006351;GO:0006355;GO:0006919;GO:0007165;GO:0008144;GO:0008217;GO:0008270;GO:0008285;GO:0010871;GO:0010887;GO:0010891;GO:0015909;GO:0019899;GO:0030224;GO:0030374;GO:0030855;GO:0032526;GO:0032869;GO:0033613;GO:0035357;GO:0042593;GO:…	K08530	veNOG04037	K	ENSGALG00000004974	PPARG	Gallus gallus peroxisome proliferator-activatedreceptor gamma (PPARG), mRNA. [Source:RefSeqmRNA;Acc:NM_001001460]	0.00771201	2.48564	6.40617		c123516_g1_i2	2328	GO:0001501;GO:0003676;GO:0004386;GO:0005524;GO:0008152;GO:0008284;GO:0043473;GO:0045875;GO:0048705;GO:0003674;GO:0004386;GO:0008150;GO:0043167;	K10730	veNOG08107	A	ENSGALG00000011146	RECQL4	RecQ protein-like 4 [Source:HGNCSymbol;Acc:HGNC:9949]	1.29797e-05	3.46765	2.35452		c111163_g1_i2	3665	GO:0000165;GO:0000166;GO:0000187;GO:0004672;GO:0004674;GO:0004713;GO:0005515;GO:0005515;GO:0005524;GO:0006468;GO:0006468;GO:0016772;GO:0019901;GO:0060048;GO:0003674;GO:0006464;GO:0008150;GO:0016301;GO:0043167;	K04432	veNOG02193	T	ENSGALG00000004370	MAP2K6	mitogen-activated protein kinase kinase 6[Source:HGNC Symbol;Acc:HGNC:6846]	3.09055e-09	3.11114	22.1417
c18178_g1_i1	1422	GO:0003824;GO:0004515;GO:0005770;GO:0005794;GO:0005794;GO:0005802;GO:0009058;GO:0009435;GO:0016779;GO:0045202;GO:0003674;GO:0008150;GO:0009058;GO:0016779;GO:0034641;GO:0044281;GO:0051186;	K06210	COG1057;spriNOG14933;veNOG10933	H	ENSGALG00000004642	NMNAT2	nicotinamide nucleotide adenylyltransferase 2[Source:HGNC Symbol;Acc:HGNC:16789]	0.0079053	2.51841	7.01674		c63578_g1_i2	1073	GO:0005515;GO:0070062;GO:0003674;	K06840	KOG3611;veNOG01531	T	ENSGALG00000013722	SEMA3B	sema domain, immunoglobulin domain (Ig), shortbasic domain, secreted, (semaphorin) 3B [Source:HGNCSymbol;Acc:HGNC:10724]	1.30927e-05	2.14385	23.7369		c110703_g1_i1	3793	GO:0000122;GO:0001046;GO:0001076;GO:0001077;GO:0001560;GO:0001570;GO:0001666;GO:0003231;GO:0003257;GO:0003676;GO:0003713;GO:0003713;GO:0005515;GO:0005515;GO:0005634;GO:0005634;GO:0005634;GO:0006357;GO:0006366;GO:0007507;GO:0008134;GO:0008284;GO:0008285;GO:0010667;GO:0010832;GO:0019904;GO:0030511;GO:0035035;GO:0035065;GO:0042692;GO:0042826;GO:0043388;GO:0043954;GO:0045661;GO:0045736;GO:0045893;GO:…	-	veNOG00821	K	ENSGALG00000001021	MYOCD	Gallus gallus myocardin (MYOCD), mRNA.[Source:RefSeq mRNA;Acc:NM_001080715]	3.35258e-09	11.5198	7.93021
c122626_g1_i8	4314	GO:0003677;GO:0003700;GO:0003707;GO:0004879;GO:0005634;GO:0006351;GO:0006355;GO:0008270;GO:0030522;GO:0043401;GO:0043565;GO:0046872;GO:0001071;GO:0003674;GO:0003677;GO:0004871;GO:0005575;GO:0005622;GO:0005623;GO:0005634;GO:0007165;GO:0008150;GO:0009058;GO:0034641;GO:0043167;GO:0043226;	K08533	veNOG13450	T	ENSGALG00000001035	-	Uncharacterized protein[Source:UniProtKB/TrEMBL;Acc:F1P101]	0.00800548	3.27751	15.1986		c120409_g1_i1	3260	GO:0005515;GO:0005604;GO:0005610;GO:0050873;	K06244	veNOG02064	W	ENSGALG00000001343	LAMB3	laminin, beta 3 [Source:HGNC Symbol;Acc:HGNC:6490]"	1.31328e-05	17.1317	2.51474		c115885_g2_i1	1341	GO:0000122;GO:0000122;GO:0000976;GO:0000979;GO:0001071;GO:0001077;GO:0001105;GO:0001158;GO:0001158;GO:0001501;GO:0001841;GO:0002089;GO:0003151;GO:0003211;GO:0003357;GO:0005634;GO:0005634;GO:0005737;GO:0006412;GO:0008135;GO:0008284;GO:0010628;GO:0010628;GO:0010629;GO:0010629;GO:0014009;GO:0014032;GO:0017015;GO:0021510;GO:0021782;GO:0030182;GO:0030513;GO:0035332;GO:0035914;GO:0045666;GO:0045666;GO:…	-	veNOG05193	K	ENSGALG00000016397	SOX11	Gallus gallus SRY (sex determining region Y)-box 11(SOX11), mRNA. [Source:RefSeq mRNA;Acc:NM_205187]	3.38896e-09	4.3842	18.4416
c114622_g2_i3	8042	GO:0000226;GO:0005515;GO:0005515;GO:0005813;GO:0005813;GO:0008022;GO:0008283;GO:0021987;GO:0022008;GO:0022027;GO:0030953;GO:0032880;GO:0032886;GO:0003674;	K16459	veNOG08696	Z	ENSGALG00000005368	CEP120	centrosomal protein 120kDa [Source:HGNCSymbol;Acc:HGNC:26690]	0.00824125	0.352075	3.836		c123019_g1_i1	5584	GO:0001580;GO:0004089;GO:0005615;GO:0005615;GO:0005737;GO:0006730;GO:0008270;GO:0046872;GO:0070062;GO:0003674;GO:0008150;GO:0016829;GO:0043167;GO:0044281;	-	veNOG09317	R	ENSGALG00000002390	CA6	carbonic anhydrase VI [Source:HGNCSymbol;Acc:HGNC:1380]	1.31512e-05	6.68746	8.63334		c71064_g1_i1	2309	GO:0005743;GO:0006811;GO:0006812;GO:0008324;GO:0015075;GO:0016020;GO:0055085;GO:0003674;GO:0005575;GO:0006810;GO:0008150;GO:0022857;GO:0055085;	-	veNOG09072	R	ENSGALG00000008114	SFXN2	sideroflexin 2 [Source:HGNC Symbol;Acc:HGNC:16086]"	3.68129e-09	0.331328	38.9083
c174631_g1_i1	609	GO:0004866;GO:0010951;GO:0003674;GO:0008150;GO:0030234;	-	-	-	ENSAPLG00000007204	-	Uncharacterized protein[Source:UniProtKB/TrEMBL;Acc:U3IHV1]	0.00827945	0.468693	13.683		c103928_g1_i1	3484	GO:0000122;GO:0000122;GO:0004862;GO:0004862;GO:0006469;GO:0006469;GO:0016301;GO:0016310;GO:0042308;GO:0042308;GO:0071901;GO:0003674;GO:0008150;GO:0016301;GO:0030234;	-	aveNOG16467;veNOG25038	T	ENSAPLG00000000658	PKIG	Uncharacterized protein; cAMP-dependent proteinkinase inhibitor gamma[Source:UniProtKB/TrEMBL;Acc:R0LPH7]	1.39455e-05	2.2947	35.5139		c55837_g1_i1	1687	GO:0001822;GO:0003824;GO:0004586;GO:0005829;GO:0006596;GO:0008284;GO:0009615;GO:0003674;GO:0008150;GO:0009058;GO:0034641;	K01581	veNOG02770	E	ENSGALG00000016444	ODC1	Gallus gallus ornithine decarboxylase 1 (ODC1),mRNA. [Source:RefSeq mRNA;Acc:NM_001167766]	3.70021e-09	5.5836	35.0202
c96017_g2_i1	5270	GO:0003725;GO:0005515;GO:0005515;GO:0005524;GO:0005622;GO:0005737;GO:0005737;GO:0005739;GO:0005739;GO:0006457;GO:0006950;GO:0008180;GO:0016020;GO:0023026;GO:0032435;GO:0044822;GO:0051082;GO:0060334;GO:0060338;GO:0070062;GO:0071353;GO:0003674;GO:0006457;GO:0006950;GO:0008150;GO:0043167;GO:0051082;	K04079	spriNOG12170;veNOG09551	O	ENSGALG00000010175	HSP90AB1	Gallus gallus heat shock protein 90kDa alpha(cytosolic), class B member 1 (HSP90AB1), mRNA.[Source:RefSeq mRNA;Acc:NM_206959]	0.00874485	2.3634	893.798		c118560_g1_i3	6419	GO:0005097;GO:0032313;GO:0032851;GO:0003674;GO:0008150;GO:0030234;	-	veNOG13439	R	ENSGALG00000004645	-	Uncharacterized protein[Source:UniProtKB/TrEMBL;Acc:E1BXI8]	1.45067e-05	0.493905	5.00848		c118965_g1_i1	1964	-	-	-	-	ENSAPLG00000011669	-	Uncharacterized protein[Source:UniProtKB/TrEMBL;Acc:U3IVY8]	4.03442e-09	3.25079	18.6428
c69877_g1_i1	2012	GO:0005509;GO:0005515;GO:0006457;GO:0003674;GO:0006457;GO:0008150;GO:0043167;	K09575	veNOG09241	O	ENSGALG00000025764	FKBP10	FK506 binding protein 10, 65 kDa [Source:HGNCSymbol;Acc:HGNC:18169]	0.00880676	0.436937	3.59695		c118935_g1_i3	7954	GO:0005230;GO:0005886;GO:0006810;GO:0006811;GO:0016020;GO:0016021;GO:0030054;GO:0034220;GO:0045202;GO:0003674;GO:0005575;GO:0005623;GO:0005886;GO:0006810;GO:0008150;GO:0022857;GO:0055085;	-	veNOG07129	T	ENSGALG00000014414	GABRR3	gamma-aminobutyric acid (GABA) A receptor, rho 3(gene/pseudogene) [Source:HGNC Symbol;Acc:HGNC:17969]	1.46208e-05	0.146794	2.38409		c92433_g1_i2	2262	GO:0004656;GO:0004656;GO:0005506;GO:0005515;GO:0005634;GO:0005737;GO:0005783;GO:0016222;GO:0016491;GO:0016702;GO:0016705;GO:0016706;GO:0018401;GO:0031418;GO:0043231;GO:0055114;GO:0003674;GO:0005575;GO:0005622;GO:0005623;GO:0005737;GO:0005783;GO:0008150;GO:0016491;GO:0043167;GO:0043226;	K00472	veNOG01511	E	ENSGALG00000006677	P4HA2	prolyl 4-hydroxylase subunit alpha-2 precursor[Source:RefSeq peptide;Acc:NP_001006155]	4.07207e-09	3.60607	8.34875
c120004_g1_i1	4930	GO:0005576;GO:0008152;GO:0016491;GO:0055114;GO:0003674;GO:0005575;GO:0005576;GO:0008150;GO:0016491;	-	COG4221;veNOG08342	QR	ENSGALG00000005403	DHRS11	Gallus gallus dehydrogenase/reductase (SDR family)member 11 (DHRS11), mRNA. [Source:RefSeqmRNA;Acc:NM_204507]	0.00881629	2.3452	3.47968		c139838_g1_i1	1464	GO:0004672;GO:0004674;GO:0004693;GO:0004713;GO:0005515;GO:0005515;GO:0005524;GO:0005634;GO:0005737;GO:0005813;GO:0005876;GO:0006468;GO:0006468;GO:0007095;GO:0008353;GO:0016020;GO:0016301;GO:0016772;GO:0018105;GO:0030496;GO:0030544;GO:0030855;GO:0034501;GO:0043066;GO:0070062;GO:0072686;GO:0003674;GO:0006464;GO:0008150;GO:0016301;GO:0043167;GO:0000166;GO:0004672;GO:0004674;GO:0004713;GO:0005524;GO:…	K02087	veNOG10038	D	ENSGALG00000003085	CDK1	Gallus gallus cyclin-dependent kinase 1 (CDK1),mRNA. [Source:RefSeq mRNA;Acc:NM_205314]	1.54417e-05	6.63263	12.724		c117332_g1_i1	3709	GO:0000166;GO:0003774;GO:0005515;GO:0005524;GO:0008152;GO:0016459;GO:0003674;GO:0005575;GO:0005622;GO:0005623;GO:0005856;GO:0008150;GO:0043167;GO:0043226;GO:0043234;	K17751	opiNOG01431;veNOG00003	Z	ENSGALG00000003157	MYH7B	myosin-7B [Source:RefSeq peptide;Acc:NP_989918]"	4.7262e-09	11.7219	4.00377
c116961_g2_i1	2495	GO:0000166;GO:0004672;GO:0004674;GO:0004713;GO:0005524;GO:0005737;GO:0006468;GO:0016740;GO:0016772;GO:0003674;GO:0005575;GO:0005622;GO:0005623;GO:0005737;GO:0006464;GO:0008150;GO:0016301;GO:0043167;	K08858	veNOG09725	T	ENSGALG00000014179	SBK1	SH3 domain binding kinase 1 [Source:HGNCSymbol;Acc:HGNC:17699]	0.00902934	2.22294	47.4269		c105664_g4_i1	1162	GO:0008121;GO:1902600;GO:0003674;GO:0006810;GO:0008150;GO:0016491;GO:0022857;GO:0055085;	K00418	veNOG24956	C	ENSGALG00000007096	-	Uncharacterized protein[Source:UniProtKB/TrEMBL;Acc:F1N828]	1.60332e-05	2.74369	481.632		c118085_g4_i3	3647	GO:0000166;GO:0003824;GO:0004075;GO:0005515;GO:0005524;GO:0005739;GO:0005739;GO:0005743;GO:0008152;GO:0008716;GO:0016874;GO:0046872;GO:0003674;GO:0008150;GO:0016874;GO:0043167;	K01958	veNOG12803	C	ENSGALG00000008785	MCCC1	Gallus gallus methylcrotonoyl-CoA carboxylase 1(alpha) (MCCC1), nuclear gene encoding mitochondrialprotein, mRNA. [Source:RefSeq mRNA;Acc:NM_001006551]	4.74271e-09	0.340436	257.279
c122105_g2_i4	3587	GO:0005085;GO:0005089;GO:0005515;GO:0032321;GO:0035023;GO:0035556;GO:0043547;GO:0003674;GO:0007165;GO:0008150;GO:0005085;GO:0005089;GO:0005089;GO:0005515;GO:0005515;GO:0005545;GO:0005615;GO:0007266;GO:0016020;GO:0030027;GO:0032321;GO:0035023;GO:0035556;GO:0043547;GO:0045944;GO:0003674;GO:0007165;GO:0008150;	-	veNOG06648	T	ENSGALG00000016834	MCF2L	Gallus gallus MCF.2 cell line derived transformingsequence-like (MCF2L), mRNA. [Source:RefSeqmRNA;Acc:NM_001252063]	0.00906515	0.346016	4.43694		c106758_g2_i1	2384	GO:0003824;GO:0003870;GO:0005634;GO:0005737;GO:0005739;GO:0005739;GO:0005739;GO:0005759;GO:0006778;GO:0006782;GO:0006783;GO:0008152;GO:0009058;GO:0016740;GO:0016746;GO:0030170;GO:0033014;GO:0003674;GO:0005575;GO:0005622;GO:0005623;GO:0005737;GO:0005739;GO:0008150;GO:0009058;GO:0016746;GO:0034641;GO:0043167;GO:0043226;GO:0051186;	K00643	veNOG11546	H	ENSGALG00000003948	ALAS1	Gallus gallus aminolevulinate, delta-, synthase 1(ALAS1), nuclear gene encoding mitochondrial protein,mRNA. [Source:RefSeq mRNA;Acc:NM_001018012]	1.60756e-05	2.78352	256.785		c107663_g2_i1	2751	GO:0004869;GO:0005102;GO:0005515;GO:0005576;GO:0005615;GO:0006952;GO:0007162;GO:0007204;GO:0010951;GO:0030195;GO:0045861;GO:0070062;GO:0072562;GO:0003674;GO:0005575;GO:0005576;GO:0006950;GO:0008150;GO:0030234;	K03898	veNOG13991	W	ENSGALG00000008678	KNG1	kininogen 1 [Source:HGNC Symbol;Acc:HGNC:6383]"	4.81041e-09	0.349213	573.796
c119142_g3_i2	2730	GO:0004672;GO:0004713;GO:0005524;GO:0006468;GO:0016772;GO:0003674;GO:0006464;GO:0008150;GO:0016301;GO:0043167;	-	veNOG06875	T	ENSGALG00000009123	-	Uncharacterized protein[Source:UniProtKB/TrEMBL;Acc:E1BZ55]	0.00918883	4.66447	3.03504		c110449_g1_i2	5297	-	-	-	-	ENSGALG00000023879	-	Uncharacterized protein[Source:UniProtKB/TrEMBL;Acc:F1NXE6]	1.61604e-05	0.335262	18.67		c117264_g1_i1	3446	GO:0000977;GO:0003677;GO:0003700;GO:0005634;GO:0005634;GO:0006355;GO:0043565;GO:0048146;GO:0001071;GO:0003674;GO:0003677;GO:0005575;GO:0005622;GO:0005623;GO:0005634;GO:0008150;GO:0043226;	K09030	veNOG12356	K	ENSGALG00000010036	FOSL2	Gallus gallus FOS-like antigen 2 (FOSL2), mRNA.[Source:RefSeq mRNA;Acc:NM_001045836]	5.00513e-09	3.19473	10.1403
c122960_g2_i1	6161	GO:0004222;GO:0005515;GO:0006508;GO:0008237;GO:0008270;GO:0003674;GO:0008150;GO:0008233;GO:0043167;	K16070	veNOG07502;veNOG08449	OE	ENSGALG00000026763	-	Uncharacterized protein[Source:UniProtKB/TrEMBL;Acc:R4GK13]	0.00951693	2.00208	16.5588		c82345_g1_i1	4679	GO:0001649;GO:0004888;GO:0004888;GO:0004930;GO:0005515;GO:0005515;GO:0005887;GO:0005887;GO:0007186;GO:0007283;GO:0016021;GO:0016500;GO:0030282;GO:0030539;GO:0034122;GO:0035239;GO:0045892;GO:0045893;GO:0046849;GO:0050673;GO:0050710;GO:0061290;GO:0072202;GO:0072224;GO:0072282;GO:0090190;GO:0090263;GO:0090263;GO:0003674;GO:0004871;GO:0005575;GO:0007165;GO:0008150;	K04309	veNOG02479	T	ENSGALG00000012191	LGR4	leucine-rich repeat containing G protein-coupledreceptor 4 [Source:HGNC Symbol;Acc:HGNC:13299]	1.61787e-05	0.472822	14.6047		c14934_g1_i1	1059	GO:0005215;GO:0005737;GO:0006810;GO:0008289;GO:0003674;GO:0005575;GO:0005622;GO:0005623;GO:0005737;GO:0006810;GO:0008150;GO:0008289;	-	veNOG21922	I	ENSGALG00000004141	FABP1	Gallus gallus liver basic fatty acid bindingprotein (LBFABP), mRNA. [Source:RefSeqmRNA;Acc:NM_204634]	5.02671e-09	0.34049	1198.17
c119344_g1_i1	5036	GO:0000079;GO:0000082;GO:0000086;GO:0000307;GO:0000307;GO:0004861;GO:0004861;GO:0005515;GO:0005515;GO:0005634;GO:0005634;GO:0005737;GO:0005829;GO:0006468;GO:0006974;GO:0006974;GO:0006977;GO:0007050;GO:0007050;GO:0007265;GO:0007346;GO:0008285;GO:0008285;GO:0009411;GO:0010629;GO:0019912;GO:0030308;GO:0030332;GO:0030890;GO:0031668;GO:0033158;GO:0042326;GO:0042771;GO:0043068;GO:0043231;GO:0045736;GO:…	K06625	veNOG19364	T	ENSGALG00000028318	CIP1	Gallus gallus cdk inhibitor CIP1 (p21) (CIP1),mRNA. [Source:RefSeq mRNA;Acc:NM_204396]	0.00968289	2.57139	54.2597		c70137_g1_i1	6342	GO:0001798;GO:0001934;GO:0001970;GO:0004866;GO:0005515;GO:0005515;GO:0005576;GO:0005615;GO:0006954;GO:0006956;GO:0006956;GO:0006956;GO:0010575;GO:0010828;GO:0010866;GO:0010884;GO:0010951;GO:0031715;GO:0045745;GO:0045766;GO:0050766;GO:0070062;GO:0072562;GO:2000427;GO:0002376;GO:0003674;GO:0005575;GO:0005576;GO:0005615;GO:0006950;GO:0008150;GO:0030234;GO:0004866;GO:0005515;GO:0005576;GO:0005615;GO:…	K03990	veNOG09329	O	ENSGALG00000011509	C3D	complement C3 precursor [Source:RefSeqpeptide;Acc:NP_990736]	1.63512e-05	0.455398	2105.41		c91466_g1_i2	3657	GO:0008152;GO:0016491;GO:0055114;GO:0003674;GO:0008150;GO:0016491;	-	opiNOG18878;veNOG07527	Q	ENSGALG00000010979	-	Uncharacterized protein[Source:UniProtKB/TrEMBL;Acc:E1BS37]	5.05636e-09	0.345288	114.11
c114636_g1_i2	1892	GO:0005215;GO:0005515;GO:0005515;GO:0006810;GO:0007340;GO:0008021;GO:0016020;GO:0016021;GO:0019898;GO:0019905;GO:0030276;GO:0042802;GO:0042803;GO:0046982;GO:0048306;GO:0060478;GO:0097038;GO:0000003;GO:0003674;GO:0005575;GO:0005622;GO:0005623;GO:0005737;GO:0006810;GO:0008150;GO:0016023;GO:0016192;GO:0043226;	-	veNOG07078	U	ENSGALG00000001968	SYT6	synaptotagmin VI [Source:HGNCSymbol;Acc:HGNC:18638]	0.0100491	2.63732	2.28889		c107346_g1_i4	1363	GO:0003824;GO:0005524;GO:0007269;GO:0007269;GO:0008021;GO:0008152;GO:0030672;GO:0045202;GO:0003674;GO:0005575;GO:0005622;GO:0005623;GO:0005737;GO:0006810;GO:0007267;GO:0008150;GO:0016023;GO:0043167;GO:0043226;	-	veNOG04170	TU	ENSGALG00000004955	SYN2	synapsin II [Source:HGNC Symbol;Acc:HGNC:11495]"	1.64414e-05	4.23181	15.5362		c113834_g1_i1	1695	GO:0004497;GO:0005506;GO:0016491;GO:0016705;GO:0020037;GO:0046872;GO:0055114;GO:0003674;GO:0008150;GO:0016491;GO:0043167;	K07410	veNOG05522	Q	ENSGALG00000004501	-	Uncharacterized protein[Source:UniProtKB/TrEMBL;Acc:E1C0Q3]	5.2944e-09	5.28735	3.51173
c121635_g1_i1	1838	GO:0005515;GO:0008270;GO:0046872;GO:0003674;GO:0043167;GO:0001725;GO:0005515;GO:0005523;GO:0008092;GO:0030018;GO:0031005;GO:0051015;GO:0070062;GO:0071691;GO:0003674;	-	veNOG13623	Z	ENSGALG00000007943	LASP-2	Gallus gallus nebulette (NEBL), mRNA.[Source:RefSeq mRNA;Acc:NM_204488]	0.0101967	3.97356	6.73476		c96383_g1_i1	1614	-	-	veNOG12381	S	ENSGALG00000029015	TM6SF2	transmembrane 6 superfamily member 2 [Source:HGNCSymbol;Acc:HGNC:11861]	1.76521e-05	2.2288	192.993		c70137_g1_i1	6342	GO:0001798;GO:0001934;GO:0001970;GO:0004866;GO:0005515;GO:0005515;GO:0005576;GO:0005615;GO:0006954;GO:0006956;GO:0006956;GO:0006956;GO:0010575;GO:0010828;GO:0010866;GO:0010884;GO:0010951;GO:0031715;GO:0045745;GO:0045766;GO:0050766;GO:0070062;GO:0072562;GO:2000427;GO:0002376;GO:0003674;GO:0005575;GO:0005576;GO:0005615;GO:0006950;GO:0008150;GO:0030234;GO:0004866;GO:0005515;GO:0005576;GO:0005615;GO:…	K03990	veNOG09329	O	ENSGALG00000011509	C3D	complement C3 precursor [Source:RefSeqpeptide;Acc:NP_990736]	5.30592e-09	0.340118	2105.41
c26756_g1_i1	914	GO:0005576;GO:0006955;GO:0008009;GO:0060326;GO:0002376;GO:0003674;GO:0005575;GO:0005576;GO:0008150;GO:0040011;GO:0048870;GO:0005125;GO:0005576;GO:0005615;GO:0006955;GO:0008009;GO:0060326;GO:0002376;GO:0003674;GO:0005575;GO:0005576;GO:0005615;GO:0008150;GO:0040011;GO:0048870;GO:0005576;GO:0006955;GO:0008009;GO:0060326;GO:0002376;GO:0003674;GO:0005575;GO:0005576;GO:0008150;GO:0040011;GO:0048870;	K12964	veNOG23180;veNOG24845;veNOG24912	TR	ENSGALG00000000956	CCL4	Gallus gallus chemokine-like ligand 1 (GGCL1),mRNA. [Source:RefSeq mRNA;Acc:NM_001045831]	0.0103017	3.24814	24.9488		c110403_g1_i5	1978	GO:0003026;GO:0005216;GO:0005261;GO:0005272;GO:0005515;GO:0005515;GO:0005887;GO:0006810;GO:0006811;GO:0006812;GO:0006814;GO:0006814;GO:0007602;GO:0007605;GO:0009612;GO:0010447;GO:0010468;GO:0015280;GO:0015280;GO:0016020;GO:0016021;GO:0016021;GO:0019229;GO:0022839;GO:0030193;GO:0034220;GO:0034765;GO:0035418;GO:0035725;GO:0042391;GO:0043005;GO:0043025;GO:0043066;GO:0043197;GO:0045202;GO:0050915;GO:…	K04828	veNOG06923	P	ENSGALG00000000367	ASIC2	acid-sensing (proton-gated) ion channel 2[Source:HGNC Symbol;Acc:HGNC:99]	1.81053e-05	7.19208	4.22473		c97683_g1_i1	965	-	-	aveNOG16258;opiNOG41597;veNOG12965	DR	ENSGALG00000014513	CDCA3	cell division cycle-associated protein 3 isoform 1[Source:RefSeq peptide;Acc:NP_001265065]	5.47797e-09	4.04399	14.2225
c11643_g1_i2	1704	GO:0004675;GO:0005024;GO:0005109;GO:0005737;GO:0005886;GO:0008284;GO:0008360;GO:0010718;GO:0016020;GO:0016477;GO:0030512;GO:0032092;GO:0035413;GO:0045893;GO:0090263;GO:0003674;GO:0004871;GO:0005575;GO:0016301;	K10162	veNOG14232	T	ENSGALG00000025919	BAMBI	Gallus gallus BMP and activin membrane-boundinhibitor homolog (Xenopus laevis) (BAMBI), mRNA.[Source:RefSeq mRNA;Acc:NM_001195401]	0.0107962	0.483519	9.47076		c124215_g5_i1	3907	GO:0003824;GO:0004021;GO:0005739;GO:0006103;GO:0009058;GO:0030170;GO:0042851;GO:0003674;GO:0008150;GO:0009058;GO:0043167;	K00814	veNOG04193	E	ENSGALG00000004158	GPT2	glutamic pyruvate transaminase (alanineaminotransferase) 2 [Source:HGNC Symbol;Acc:HGNC:18062]	1.81083e-05	15.2548	404.005		c122120_g2_i3	2723	GO:0000166;GO:0000212;GO:0000226;GO:0000278;GO:0004672;GO:0004674;GO:0004713;GO:0005515;GO:0005515;GO:0005524;GO:0005634;GO:0005813;GO:0005813;GO:0005815;GO:0005876;GO:0006468;GO:0006468;GO:0007052;GO:0007057;GO:0007067;GO:0007100;GO:0007126;GO:0009948;GO:0015630;GO:0016772;GO:0019901;GO:0031616;GO:0031625;GO:0031647;GO:0032091;GO:0032436;GO:0035174;GO:0035404;GO:0042585;GO:0043066;GO:0043146;GO:…	K11479	veNOG10148	D	ENSGALG00000007768	AURKA	aurora kinase A [Source:HGNCSymbol;Acc:HGNC:11393]	5.6793e-09	3.56847	13.1158
c104450_g1_i2	4526	GO:0004888;GO:0004930;GO:0005509;GO:0005515;GO:0005886;GO:0007166;GO:0007186;GO:0007218;GO:0016020;GO:0016021;GO:0003674;GO:0004871;GO:0005575;GO:0005623;GO:0005886;GO:0007165;GO:0008150;GO:0043167;	K04595	veNOG02363	T	ENSGALG00000008890	ELTD1	EGF, latrophilin and seven transmembrane domaincontaining 1 [Source:HGNC Symbol;Acc:HGNC:20822]	0.0116885	0.473785	4.43856		c97683_g1_i1	965	-	-	aveNOG16258;opiNOG41597;veNOG12965	DR	ENSGALG00000014513	CDCA3	cell division cycle-associated protein 3 isoform 1[Source:RefSeq peptide;Acc:NP_001265065]	1.87376e-05	5.04896	14.2225		c114379_g1_i2	3719	GO:0004843;GO:0035871;GO:0044313;	K13717	veNOG03511	S	ENSGALG00000014175	OTUD3	OTU deubiquitinase 3 [Source:HGNCSymbol;Acc:HGNC:29038]	6.07775e-09	4.57806	6.52688
c100704_g1_i1	1669	GO:0000209;GO:0004842;GO:0005515;GO:0031463;GO:0032886;GO:0043161;GO:0003674;	-	veNOG12932	R	ENSGALG00000017296	KLHL42	kelch-like family member 42 [Source:HGNCSymbol;Acc:HGNC:29252]	0.0118403	3.09377	2.57861		c922_g1_i1	1002	GO:0005515;GO:0005515;GO:0005615;GO:0005794;GO:0008626;GO:0016485;GO:0030502;GO:0033364;GO:0033371;GO:0033373;GO:0033382;GO:0042629;GO:0050710;	K06849	veNOG22166	T	ENSGALG00000004167	SRGN	serglycin [Source:HGNC Symbol;Acc:HGNC:9361]"	1.88602e-05	2.10685	74.363		c117916_g6_i1	2404	GO:0001934;GO:0003149;GO:0003150;GO:0003151;GO:0004888;GO:0005102;GO:0005109;GO:0005515;GO:0007166;GO:0007267;GO:0007267;GO:0007275;GO:0009986;GO:0016020;GO:0016021;GO:0016055;GO:0016055;GO:0017147;GO:0017147;GO:0030165;GO:0030514;GO:0030855;GO:0035414;GO:0035425;GO:0042493;GO:0042813;GO:0042813;GO:0044338;GO:0044339;GO:0045892;GO:0045893;GO:0051091;GO:0060022;GO:0060070;GO:0060070;GO:0060412;GO:…	K02432	veNOG12409	T	ENSGALG00000009064	FZD1	Gallus gallus frizzled family receptor 1 (FZD1),mRNA. [Source:RefSeq mRNA;Acc:NM_001030337]	6.35586e-09	3.18616	15.061
c123896_g6_i3	540	GO:0004889;GO:0005216;GO:0005230;GO:0005886;GO:0005892;GO:0006810;GO:0006811;GO:0006812;GO:0015464;GO:0016020;GO:0016021;GO:0030054;GO:0034220;GO:0035094;GO:0035095;GO:0045202;GO:0045211;GO:0003674;GO:0005575;GO:0005623;GO:0005886;GO:0006810;GO:0008150;GO:0022857;GO:0055085;	-	veNOG00094	T	ENSGALG00000003021	CHRNA5	Gallus gallus cholinergic receptor, nicotinic,alpha 5 (CHRNA5), mRNA. [Source:RefSeqmRNA;Acc:NM_204415]	0.0118892	2.58253	5.20301		c92476_g1_i1	4160	GO:0000302;GO:0001649;GO:0004046;GO:0004096;GO:0004096;GO:0004601;GO:0005102;GO:0005739;GO:0005777;GO:0005777;GO:0005778;GO:0006641;GO:0006979;GO:0006979;GO:0008203;GO:0009060;GO:0009650;GO:0014068;GO:0016020;GO:0016209;GO:0016491;GO:0016684;GO:0019899;GO:0020027;GO:0020037;GO:0032088;GO:0042744;GO:0042744;GO:0042744;GO:0042803;GO:0043066;GO:0043231;GO:0046872;GO:0050661;GO:0051092;GO:0051262;GO:…	K03781	veNOG14371	P	ENSGALG00000014471	CAT	catalase [Source:HGNC Symbol;Acc:HGNC:1516]"	1.89364e-05	0.427056	562.749		c117896_g1_i1	6722	GO:0000166;GO:0000287;GO:0000403;GO:0000405;GO:0000723;GO:0000723;GO:0000731;GO:0001302;GO:0003676;GO:0003677;GO:0003678;GO:0003824;GO:0004003;GO:0004386;GO:0004386;GO:0004527;GO:0005515;GO:0005515;GO:0005524;GO:0005622;GO:0005634;GO:0005654;GO:0005654;GO:0005730;GO:0005813;GO:0006139;GO:0006259;GO:0006260;GO:0006260;GO:0006281;GO:0006284;GO:0006302;GO:0006310;GO:0006974;GO:0006979;GO:0007569;GO:…	K10900	veNOG04201	L	ENSGALG00000010281	WRN	Werner syndrome, RecQ helicase-like [Source:HGNCSymbol;Acc:HGNC:12791]	6.45356e-09	0.336403	13.857
c124386_g1_i1	1320	GO:0003824;GO:0004459;GO:0005737;GO:0005829;GO:0005975;GO:0006090;GO:0006096;GO:0016491;GO:0016616;GO:0044262;GO:0044281;GO:0055114;GO:0003674;GO:0005575;GO:0005622;GO:0005623;GO:0005737;GO:0005829;GO:0005975;GO:0006091;GO:0008150;GO:0009056;GO:0016491;GO:0044281;GO:0003824;GO:0004459;GO:0004459;GO:0005515;GO:0005737;GO:0005739;GO:0005829;GO:0005975;GO:0006090;GO:0006096;GO:0016020;GO:0016491;GO:…	K00016	COG0039;veNOG01780	C	ENSGALG00000013257	LDHB	Gallus gallus lactate dehydrogenase B (LDHB), mRNA.[Source:RefSeq mRNA;Acc:NM_204177]	0.0119137	0.196342	558.695		c102087_g1_i1	1332	GO:0005581;GO:0030246;GO:0003674;GO:0005575;GO:0043234;	K10066	veNOG12960	W	ENSGALG00000027532	COLEC11	Gallus gallus collectin sub-family member 11(COLEC11), mRNA. [Source:RefSeq mRNA;Acc:NM_001044665]	1.91336e-05	0.41187	14.9111		c122884_g1_i1	1899	GO:0004872;GO:0005178;GO:0005178;GO:0005515;GO:0007044;GO:0007044;GO:0007155;GO:0007160;GO:0007160;GO:0007229;GO:0007275;GO:0008305;GO:0009897;GO:0009897;GO:0016020;GO:0016021;GO:0016324;GO:0030334;GO:0030334;GO:0030335;GO:0033690;GO:0042802;GO:0060055;GO:0070527;GO:0071133;GO:0003674;GO:0005575;GO:0005623;GO:0005886;GO:0006950;GO:0007155;GO:0007165;GO:0008150;GO:0022607;GO:0034330;GO:0043234;GO:…	-	veNOG04473	W	ENSGALG00000000379	ITGB3	Gallus gallus integrin, beta 3 (plateletglycoprotein IIIa, antigen CD61) (ITGB3), mRNA.[Source:RefSeq mRNA;Acc:NM_204315]	6.81728e-09	3.12662	22.5389
c123254_g4_i1	765	GO:0001671;GO:0008198;GO:0008270;GO:0032781;	K17867	veNOG20706	O	ENSGALG00000012130	DNAJC24	Gallus gallus DnaJ (Hsp40) homolog, subfamily C,member 24 (DNAJC24), mRNA. [Source:RefSeqmRNA;Acc:NM_001190896]	0.0119435	2.07857	7.78709		c81113_g1_i1	1937	GO:0005044;GO:0006898;GO:0006955;GO:0030247;GO:0002376;GO:0003674;GO:0006810;GO:0008150;GO:0016192;	-	veNOG09342	W	ENSGALG00000004751	-	Uncharacterized protein[Source:UniProtKB/TrEMBL;Acc:F1NHA7]	1.92126e-05	4.88899	11.2908		c129063_g1_i1	1573	GO:0001965;GO:0002248;GO:0004871;GO:0004930;GO:0004930;GO:0005102;GO:0005515;GO:0005886;GO:0005901;GO:0006919;GO:0006954;GO:0007165;GO:0007186;GO:0007200;GO:0007204;GO:0007260;GO:0007262;GO:0007596;GO:0008285;GO:0009611;GO:0014068;GO:0015057;GO:0015057;GO:0016021;GO:0016265;GO:0030168;GO:0030193;GO:0030194;GO:0030194;GO:0030335;GO:0030335;GO:0031094;GO:0031681;GO:0032496;GO:0032651;GO:0032967;GO:…	K03914	veNOG07990	T	ENSGALG00000014983	F2R	coagulation factor II (thrombin) receptor[Source:HGNC Symbol;Acc:HGNC:3537]	6.83451e-09	3.72437	9.55551
c111128_g1_i2	1689	GO:0001558;GO:0005159;GO:0005515;GO:0005737;GO:0008269;GO:0016567;GO:0032355;GO:0032870;GO:0035556;GO:0046426;GO:0060396;GO:0003674;GO:0005575;GO:0005622;GO:0005623;GO:0005737;GO:0006464;GO:0007165;GO:0008150;GO:0030674;	K04695	veNOG01966	T	ENSGALG00000011295	SOCS2	suppressor of cytokine signaling 2 [Source:RefSeqpeptide;Acc:NP_989871]	0.0121161	0.199434	2.55566		c106691_g2_i1	1494	-	-	veNOG19713	S	ENSGALG00000026179	FAM163B	family with sequence similarity 163, member B[Source:HGNC Symbol;Acc:HGNC:33277]	1.93936e-05	30.6334	2.40771		c64281_g1_i1	1896	GO:0004842;GO:0005164;GO:0005515;GO:0005634;GO:0005737;GO:0007165;GO:0007250;GO:0007585;GO:0008270;GO:0016567;GO:0019901;GO:0030323;GO:0031625;GO:0031996;GO:0042981;GO:0045860;GO:0046330;GO:0046872;GO:0050699;GO:0090073;GO:0003674;GO:0006464;GO:0007165;GO:0008150;GO:0043167;	K09848	veNOG02397	T	ENSGALG00000003987	TRAF4	TNF receptor-associated factor 4 [Source:HGNCSymbol;Acc:HGNC:12034]	6.87218e-09	4.30978	17.0185
c81967_g1_i1	1953	GO:0001938;GO:0002020;GO:0002541;GO:0005515;GO:0005543;GO:0005615;GO:0006919;GO:0007596;GO:0009986;GO:0010641;GO:0016021;GO:0031012;GO:0045766;GO:0051897;GO:0070062;GO:0003674;GO:0005575;GO:0006950;GO:0008150;	K03901	veNOG11945	T	ENSGALG00000005619	F3	coagulation factor III (thromboplastin, tissuefactor) [Source:HGNC Symbol;Acc:HGNC:3541]	0.0124289	4.15539	9.12741		c114550_g1_i3	6009	GO:0002244;GO:0005201;GO:0005581;GO:0003674;GO:0005198;GO:0005575;GO:0043234;	K06236	KOG3544;veNOG06814	W	ENSGALG00000006864	COL24A1	collagen, type XXIV, alpha 1 [Source:HGNCSymbol;Acc:HGNC:20821]	1.94631e-05	0.291042	3.97702		c108361_g1_i1	1918	GO:0005515;GO:0008219;GO:1901216;GO:1902004;GO:0008150;GO:0008219;	K17252	veNOG12047	T	ENSGALG00000014904	CLUL1	clusterin-like 1 (retinal) [Source:HGNCSymbol;Acc:HGNC:2096]	7.15356e-09	4.31504	297.204
c114565_g1_i3	4005	GO:0000166;GO:0001525;GO:0001569;GO:0002040;GO:0002548;GO:0004672;GO:0004713;GO:0004714;GO:0005021;GO:0005021;GO:0005021;GO:0005515;GO:0005524;GO:0005887;GO:0005887;GO:0006468;GO:0007169;GO:0010863;GO:0014068;GO:0016020;GO:0016021;GO:0016301;GO:0016310;GO:0016477;GO:0016477;GO:0016740;GO:0016772;GO:0018108;GO:0019838;GO:0030335;GO:0030949;GO:0035924;GO:0036323;GO:0036326;GO:0036327;GO:0036332;GO:…	K05096	veNOG03817	T	ENSGALG00000017091	FLT1	Gallus gallus fms-related tyrosine kinase 1(vascular endothelial growth factor/vascular permeabilityfactor receptor) (FLT1), mRNA. [Source:RefSeqmRNA;Acc:NM_204252]	0.0124581	0.419013	2.21352		c123369_g1_i9	2702	GO:0005515;GO:0005615;GO:0003674;	-	veNOG02945	T	ENSGALG00000027739	CPNE9	copine family member IX [Source:HGNCSymbol;Acc:HGNC:24336]	1.94893e-05	3.14727	2.86134		c114529_g1_i6	4212	-	K04993	veNOG05223	P	ENSGALG00000008722	MCOLN2	mucolipin 2 [Source:HGNC Symbol;Acc:HGNC:13357]"	7.56301e-09	0.328311	26.5186
c101704_g1_i2	633	GO:0005576;GO:0006955;GO:0008009;GO:0060326;GO:0002376;GO:0003674;GO:0005575;GO:0005576;GO:0008150;GO:0040011;GO:0048870;	-	veNOG26986	R	ENSGALG00000027051	-	Gallus gallus chemokine ah221 (LOC417536), mRNA.[Source:RefSeq mRNA;Acc:NM_001030712]	0.0124707	9.0689	159.453		c121365_g1_i2	3005	GO:0005525;GO:0003674;GO:0043167;	-	veNOG08857;veNOG09902	R	ENSGALG00000005097	-	Uncharacterized protein[Source:UniProtKB/TrEMBL;Acc:F1NUB0]	2.00705e-05	5.22362	47.4936		c119093_g1_i1	2987	GO:0001518;GO:0005248;GO:0005248;GO:0005515;GO:0006814;GO:0010765;GO:0014704;GO:0016020;GO:0017080;GO:0031226;GO:0035725;GO:0035725;GO:0044325;GO:0060048;GO:0060307;GO:0086002;GO:0086006;GO:0086012;GO:0086067;GO:0086091;GO:2000649;GO:0003674;GO:0005575;	K04848	veNOG06453	P	ENSGALG00000007409	SCN4B	sodium channel, voltage-gated, type IV, betasubunit [Source:HGNC Symbol;Acc:HGNC:10592]	7.87044e-09	8.30284	2.47112
c111437_g1_i2	1041	-	-	-	-	ENSGALG00000027499	-	Uncharacterized protein[Source:UniProtKB/TrEMBL;Acc:R4GHZ3]	0.0129339	0.472949	2.46841		c109106_g1_i2	2577	GO:0003824;GO:0004252;GO:0005576;GO:0006508;GO:0006956;GO:0030449;GO:0045087;GO:2000427;GO:0002376;GO:0003674;GO:0005575;GO:0005576;GO:0006950;GO:0008150;GO:0008233;	K01335	veNOG09705	E	ENSGALG00000028065	C2	complement component 2 [Source:HGNCSymbol;Acc:HGNC:1248]	2.07435e-05	0.366906	739.055		c121825_g1_i2	3863	GO:0001725;GO:0003779;GO:0003779;GO:0005515;GO:0015629;GO:0032233;GO:0051492;GO:0003674;GO:0008092;GO:0008150;	-	veNOG11007	S	ENSGALG00000027330	SYNPO	synaptopodin [Source:HGNC Symbol;Acc:HGNC:30672]"	8.15422e-09	4.87806	9.61657
c120909_g2_i1	7042	GO:0004415;GO:0005515;GO:0005540;GO:0005737;GO:0005737;GO:0005783;GO:0005886;GO:0007605;GO:0010800;GO:0030214;GO:0030335;GO:0030665;GO:0032050;GO:0046923;GO:0051281;GO:0090314;GO:1900020;	-	veNOG06913	S	ENSGALG00000006413	CEMIP	cell migration inducing protein, hyaluronan binding[Source:HGNC Symbol;Acc:HGNC:29213]	0.0130391	0.414011	17.1179		c42614_g1_i1	529	GO:0005509;GO:0005509;GO:0005515;GO:0005515;GO:0005615;GO:0005634;GO:0042802;GO:0043123;GO:0044822;GO:0048471;GO:0050786;GO:0070062;GO:0003674;GO:0043167;	-	veNOG23532	R	ENSGALG00000026613	S100A4	S100 calcium binding protein A4 [Source:HGNCSymbol;Acc:HGNC:10494]	2.13002e-05	5.11749	123.328		c118337_g1_i3	1402	GO:0005515;GO:0003674;	-	-	-	ENSAPLG00000001271	-	Uncharacterized protein[Source:UniProtKB/TrEMBL;Acc:U3I0B7]	8.21196e-09	0.108989	2.11602
c45032_g1_i1	1054	GO:0006457;GO:0031072;GO:0046872;GO:0051082;GO:0003674;GO:0006457;GO:0008150;GO:0043167;GO:0051082;	K09502	veNOG27313	O	ENSGALG00000017589	-	Uncharacterized protein[Source:UniProtKB/TrEMBL;Acc:H9L0R8]	0.0131082	2.01	25.1981		c118343_g2_i2	921	GO:0002218;GO:0002224;GO:0002755;GO:0003735;GO:0005515;GO:0005622;GO:0005634;GO:0005654;GO:0005737;GO:0005840;GO:0006281;GO:0006412;GO:0007250;GO:0015935;GO:0016020;GO:0019985;GO:0022627;GO:0030529;GO:0034134;GO:0034138;GO:0034142;GO:0034146;GO:0034154;GO:0035419;GO:0035681;GO:0035682;GO:0044822;GO:0045087;GO:0046872;GO:0070062;GO:0002376;GO:0003674;GO:0003735;GO:0005198;GO:0005575;GO:0005622;GO:…	-	veNOG19907	O	ENSGALG00000008125	RPS27A	Gallus gallus ribosomal protein S27a (RPS27A),mRNA. [Source:RefSeq mRNA;Acc:NM_204953]	2.13498e-05	2.14647	82.0127		c92408_g1_i1	4219	GO:0000139;GO:0001889;GO:0003824;GO:0004553;GO:0004559;GO:0005794;GO:0005801;GO:0005975;GO:0006013;GO:0006491;GO:0007005;GO:0007033;GO:0007585;GO:0008270;GO:0015923;GO:0015923;GO:0016020;GO:0016799;GO:0030246;GO:0048286;GO:0050769;GO:0060042;GO:0070062;GO:0003674;GO:0005975;GO:0008150;GO:0016798;GO:0043167;	K01231	veNOG08589	G	ENSGALG00000000255	MAN2A1	mannosidase, alpha, class 2A, member 1 [Source:HGNCSymbol;Acc:HGNC:6824]	8.22543e-09	0.277226	154.92
c74689_g1_i1	474	GO:0003677;GO:0003700;GO:0004871;GO:0005515;GO:0005634;GO:0005667;GO:0005737;GO:0006351;GO:0006355;GO:0007165;GO:0042745;GO:0045475;GO:0045739;GO:0045893;GO:0045944;GO:0046983;GO:0051775;GO:0051879;GO:0060548;GO:2001020;GO:0001071;GO:0003674;GO:0003677;GO:0004871;GO:0005575;GO:0005622;GO:0005623;GO:0005634;GO:0005737;GO:0007165;GO:0008150;GO:0009058;GO:0034641;GO:0043226;GO:0043234;	-	-	-	ENSAPLG00000016315	NPAS2	neuronal PAS domain protein 2 [Source:HGNCSymbol;Acc:HGNC:7895]	0.0131636	9.71151	4.59169		c109366_g1_i2	1517	-	-	veNOG15866	S	ENSGALG00000016863	C1H13ORF27	testis-expressed sequence 30 protein[Source:RefSeq peptide;Acc:NP_001264691]	2.13705e-05	3.18829	11.2315		c103615_g1_i1	1980	GO:0005328;GO:0006810;GO:0006836;GO:0015293;GO:0016020;GO:0016021;GO:0055085;GO:0003674;GO:0005575;GO:0006810;GO:0008150;GO:0022857;GO:0055085;	K05039	veNOG06909	P	ENSGALG00000026545	-	Transporter [Source:UniProtKB/TrEMBL;Acc:R4GHV7]"	8.81435e-09	2.90648	80.1198
c97669_g1_i1	1385	GO:0005216;GO:0005252;GO:0005267;GO:0005886;GO:0006810;GO:0006811;GO:0016020;GO:0016021;GO:0022841;GO:0034220;GO:0044548;GO:0071805;GO:0003674;GO:0005575;GO:0006810;GO:0008150;GO:0022857;GO:0055085;	K04914	veNOG01235	P	ENSGALG00000025971	KCNK3	TASK-1 potassium channel; Uncharacterized protein[Source:UniProtKB/TrEMBL;Acc:Q2XP57]	0.0132932	0.320807	5.83152		c121300_g2_i14	7362	GO:0005515;GO:0003674;	-	veNOG00452	S	ENSGALG00000010841	C1orf168	chromosome 1 open reading frame 168 [Source:HGNCSymbol;Acc:HGNC:27295]	2.17348e-05	0.493102	2.94588		c82310_g2_i1	5103	GO:0000122;GO:0003677;GO:0003677;GO:0003700;GO:0003705;GO:0004871;GO:0004879;GO:0005515;GO:0005515;GO:0005634;GO:0005634;GO:0005737;GO:0005737;GO:0006351;GO:0006355;GO:0006357;GO:0006366;GO:0006950;GO:0007165;GO:0008134;GO:0009410;GO:0010468;GO:0030522;GO:0030850;GO:0030888;GO:0035326;GO:0043565;GO:0044212;GO:0045893;GO:0045899;GO:0046983;GO:0048608;GO:0048732;GO:0051879;GO:0003674;GO:0004871;GO:…	K09093	veNOG06749	K	ENSGALG00000010836	AHR	Gallus gallus aryl hydrocarbon receptor (AHR),mRNA. [Source:RefSeq mRNA;Acc:NM_204118]	8.8174e-09	0.307369	6.77806
c112411_g1_i1	4374	GO:0001656;GO:0007155;GO:0007229;GO:0007613;GO:0008305;GO:0016020;GO:0016021;GO:0030030;GO:0030198;GO:0030511;GO:0042472;GO:0045177;GO:0045184;GO:0048745;GO:2000721;GO:0005575;GO:0005623;GO:0005886;GO:0007155;GO:0007165;GO:0008150;GO:0043234;	K06584	veNOG03697	W	ENSGALG00000008747	ITGA8	Gallus gallus integrin, alpha 8 (ITGA8), mRNA.[Source:RefSeq mRNA;Acc:NM_205288]	0.0134555	0.361661	3.58805		c53127_g1_i1	3394	GO:0005515;GO:0005515;GO:0005576;GO:0005604;GO:0005614;GO:0005615;GO:0030198;GO:0031012;GO:0042802;GO:0048266;GO:0070062;GO:0003674;	-	veNOG09859	W	ENSGALG00000001527	VWA1	von Willebrand factor A domain containing 1[Source:HGNC Symbol;Acc:HGNC:30910]	2.19133e-05	3.74576	5.15413		c123627_g2_i2	3533	GO:0003824;GO:0005739;GO:0008152;GO:0009436;GO:0016829;GO:0019470;GO:0033609;GO:0042803;GO:0042866;GO:0046487;GO:0070062;GO:0003674;GO:0008150;GO:0016829;	K18123	veNOG02988	S	ENSGALG00000006134	HOGA1	4-hydroxy-2-oxoglutarate aldolase 1 [Source:HGNCSymbol;Acc:HGNC:25155]	8.98532e-09	3.04438	20.4721
c72264_g1_i1	1047	GO:0000213;GO:0006388;GO:0090501;GO:0090502;GO:0003674;GO:0004518;GO:0006399;GO:0008150;GO:0034641;	K15324	veNOG01585	J	ENSGALG00000004782	TSEN15	TSEN15 tRNA splicing endonuclease subunit[Source:HGNC Symbol;Acc:HGNC:16791]	0.0135389	2.41326	3.24402		c94863_g1_i1	3408	GO:0001945;GO:0005515;GO:0005886;GO:0030947;GO:0051145;	-	veNOG07580	S	ENSGALG00000029047	TMEM204	transmembrane protein 204 [Source:HGNCSymbol;Acc:HGNC:14158]	2.19526e-05	0.464962	5.29315		c123410_g4_i1	8483	GO:0005198;GO:0005886;GO:0005923;GO:0016020;GO:0016021;GO:0030054;GO:0003674;GO:0005198;GO:0005575;GO:0005623;GO:0005886;	K06087	veNOG08108;veNOG19670	SV	ENSGALG00000025857	-	Claudin [Source:UniProtKB/TrEMBL;Acc:R4GJA1]"	9.27747e-09	0.363657	19.4432
c112347_g1_i1	3735	GO:0004871;GO:0004930;GO:0004977;GO:0005515;GO:0005886;GO:0007165;GO:0007186;GO:0016020;GO:0016021;GO:0030819;GO:0003674;GO:0004871;GO:0005575;GO:0005623;GO:0005886;GO:0007165;GO:0008150;	K04203	veNOG00979	T	ENSGALG00000013890	MC5R	Gallus gallus melanocortin 5 receptor (MC5R), mRNA.[Source:RefSeq mRNA;Acc:NM_001031015]	0.0136044	0.338872	73.7147		c109524_g1_i1	1720	GO:0000139;GO:0003756;GO:0003756;GO:0005615;GO:0005615;GO:0005794;GO:0006457;GO:0016020;GO:0016021;GO:0016491;GO:0016971;GO:0016971;GO:0016972;GO:0030173;GO:0045454;GO:0055114;GO:0070062;GO:0003674;GO:0005575;GO:0005576;GO:0005615;GO:0005622;GO:0005623;GO:0005737;GO:0005794;GO:0008150;GO:0016491;GO:0016853;GO:0042592;GO:0043226;	K10758	opiNOG00876;veNOG01345	O	ENSGALG00000003933	QSOX1	Gallus gallus quiescin Q6 sulfhydryl oxidase 1(QSOX1), mRNA. [Source:RefSeq mRNA;Acc:NM_204125]	2.27224e-05	5.35539	12.7216		c69602_g1_i1	2281	GO:0000188;GO:0004725;GO:0005634;GO:0005737;GO:0006470;GO:0008138;GO:0016311;GO:0016787;GO:0016791;GO:0017017;GO:0035335;GO:0003674;GO:0005575;GO:0005622;GO:0005623;GO:0005634;GO:0005737;GO:0006464;GO:0008150;GO:0016791;GO:0043226;	K04459	veNOG04028	V	ENSGALG00000006647	DUSP8	dual specificity phosphatase 8 [Source:HGNCSymbol;Acc:HGNC:3074]	9.50482e-09	17.4422	11.473
[truncated: 1,366 more rows]
