# Supplementary material for: Prosteatotic and Protective Components in a Unique Model of Fatty Liver: Gut Microbiota and Suppressed Complement System
Source: Sci Rep. 2016 Aug 23;6:31763. doi: 10.1038/srep31763 (PMC4994046; doi:10.1038/srep31763)
Supplement: Supplementary Table S3 [file srep31763-s4.xls]

## Sheet: 77deg
Supplementary Table S6. Detailed information on differentially expressed genes in the ‘carbohydrate metabolism, lipid metabolism, amino acid metabolism, cell growth and death and immune diseases’ pathways																					Notes:P-C77-T77, P-C84-T84 and P-C89-T89 denote P value of gene expression comparisons of overfed group versus control group at day 7, 14 and 19 of overfeeding, respectively. While F-C77-T77, F-C84-T84 and F-C89-T89 denote the corresponding fold change. Red background color indicates an upregulated trend of DEG in overfed group while green background color indicates an downregulated trend.
Differentially expressed genes in 77T-C											Differentially expressed genes in 84T-C											Differentially expressed genes in 89T-C
Carbohydrate metabolism											Carbohydrate metabolism											Carbohydrate metabolism
Unigene	KO	Ensembl	Symbol	Description	P-C77-T77	P-C84-T84	P-C89-T89	F-C77-T77	F-C84-T84	F-C89-T89	Unigene	KO	Ensembl	Symbol	Description	P-C77-T77	P-C84-T84	P-C89-T89	F-C77-T77	F-C84-T84	F-C89-T89	Unigene	KO	Ensembl	Symbol	Description	P-C77-T77	P-C84-T84	P-C89-T89	F-C77-T77	F-C84-T84	F-C89-T89
c266206_g1_i1	K00616	ENSGALG00000005127	TALDO1	Gallus gallus transaldolase 1 (TALDO1), mRNA.[Source:RefSeq mRNA;Acc:NM_001031177]	2.12273e-15	0.000684371	0.00340158	3.48557	1.68388	4.92257	c95002_g1_i1	K00030	ENSGALG00000003303	IDH3A	isocitrate dehydrogenase [Source:RefSeqpeptide;Acc:NP_001005808]	0.509322	3.13292e-18	1.4278e-06	0.878476	6.31137	6.39426	c99104_g1_i1	K00920	ENSGALG00000007877	PIP4K2A	Gallus gallus phosphatidylinositol-5-phosphate 4-kinase, type II, alpha (PIP4K2A), mRNA. [Source:RefSeqmRNA;Acc:NM_001030971]	0.641187	0.00459655	2.33241e-14	1.09578	3.5385	12.73
c117258_g2_i1	K01647	ENSGALG00000026880	CS	citrate synthase [Source:HGNCSymbol;Acc:HGNC:2422]	5.2031e-08	0.0168025	7.71693e-05	3.393	1.80553	5.39393	c69786_g1_i1	K01858	ENSAPLG00000014410	ISYNA1	inositol-3-phosphate synthase 1 [Source:HGNCSymbol;Acc:HGNC:29821]	0.000301949	1.15606e-16	0.000403977	2.20383	5.56806	6.90492	c69786_g1_i1	K01858	ENSAPLG00000014410	ISYNA1	inositol-3-phosphate synthase 1 [Source:HGNCSymbol;Acc:HGNC:29821]	0.000301949	1.15606e-16	0.000403977	2.20383	5.56806	6.90492
c123528_g7_i1	K00326	ENSGALG00000005301	CYB5R2	Gallus gallus cytochrome b5 reductase 2 (CYB5R2),mRNA. [Source:RefSeq mRNA;Acc:NM_001271982]	1.75918e-14	0.0092392	0.481423	3.32018	1.70951	1.35195	c106956_g1_i1	K17724	ENSGALG00000016919	IRG1	Gallus gallus immunoresponsive 1 homolog (mouse)(IRG1), mRNA. [Source:RefSeq mRNA;Acc:NM_001030821]	0.0802255	0.0405764	9.94047e-21	7.98938	4.66944	6.33617	c82371_g1_i1	K00844	ENSGALG00000021039	HKDC1	hexokinase domain containing 1 [Source:HGNCSymbol;Acc:HGNC:23302]	0.578788	0.000315023	0.0129103	1.27368	0.589069	6.63824
c116038_g3_i1	K00850	ENSGALG00000006543	PFKL	phosphofructokinase, liver [Source:HGNCSymbol;Acc:HGNC:8876]	5.27667e-14	0.0243203	0.894932	3.25261	1.51732	0.995009	c99104_g1_i1	K00920	ENSGALG00000007877	PIP4K2A	Gallus gallus phosphatidylinositol-5-phosphate 4-kinase, type II, alpha (PIP4K2A), mRNA. [Source:RefSeqmRNA;Acc:NM_001030971]	0.641187	0.00459655	2.33241e-14	1.09578	3.5385	12.73	c91180_g1_i1	K01915	ENSGALG00000008518	-	Glutamine synthetase[Source:UniProtKB/TrEMBL;Acc:F1P0D2]	0.363883	0.000334251	2.2122e-08	1.33495	2.63533	6.53088
c122818_g1_i5	K01106	ENSGALG00000023266	INPP5J	inositol polyphosphate-5-phosphatase J [Source:HGNCSymbol;Acc:HGNC:8956]	0.00540781	0.617957	0.899647	2.68135	0.885426	1.04798	c105033_g1_i1	K00019	ENSGALG00000006947	BDH1	Gallus gallus 3-hydroxybutyrate dehydrogenase, type1 (BDH1), nuclear gene encoding mitochondrial protein,mRNA. [Source:RefSeq mRNA;Acc:NM_001006547]	0.341141	3.50935e-07	1.15614e-06	1.19442	3.4786	5.1735	c95002_g1_i1	K00030	ENSGALG00000003303	IDH3A	isocitrate dehydrogenase [Source:RefSeqpeptide;Acc:NP_001005808]	0.509322	3.13292e-18	1.4278e-06	0.878476	6.31137	6.39426
c114120_g1_i1	K13997	ENSGALG00000007842	PDHX	Gallus gallus pyruvate dehydrogenase complex,component X (PDHX), nuclear gene encoding mitochondrialprotein, mRNA. [Source:RefSeq mRNA;Acc:NM_001031187]	3.80651e-10	0.000884776	0.109208	2.63723	1.63259	1.62444	c44766_g2_i1	K00026	ENSGALG00000001949	MDH2	malate dehydrogenase 2, NAD (mitochondrial)[Source:HGNC Symbol;Acc:HGNC:6971]	0.000138908	1.13147e-11	3.68589e-05	1.78923	2.75146	2.57638	c106956_g1_i1	K17724	ENSGALG00000016919	IRG1	Gallus gallus immunoresponsive 1 homolog (mouse)(IRG1), mRNA. [Source:RefSeq mRNA;Acc:NM_001030821]	0.0802255	0.0405764	9.94047e-21	7.98938	4.66944	6.33617
c86557_g1_i1	K00016	ENSGALG00000006300	LDHA	Gallus gallus lactate dehydrogenase A (LDHA), mRNA.[Source:RefSeq mRNA;Acc:NM_205284]	0.0429812	0.798659	0.0194324	2.50011	0.959211	0.680846	c91180_g1_i1	K01915	ENSGALG00000008518	-	Glutamine synthetase[Source:UniProtKB/TrEMBL;Acc:F1P0D2]	0.363883	0.000334251	2.2122e-08	1.33495	2.63533	6.53088	c117258_g2_i1	K01647	ENSGALG00000026880	CS	citrate synthase [Source:HGNCSymbol;Acc:HGNC:2422]	5.2031e-08	0.0168025	7.71693e-05	3.393	1.80553	5.39393
c69786_g1_i1	K01858	ENSAPLG00000014410	ISYNA1	inositol-3-phosphate synthase 1 [Source:HGNCSymbol;Acc:HGNC:29821]	0.000301949	1.15606e-16	0.000403977	2.20383	5.56806	6.90492	c32987_g1_i1	K14085	ENSGALG00000008229	ALDH7A1	aldehyde dehydrogenase 7 family, member A1[Source:HGNC Symbol;Acc:HGNC:877]	0.00165563	4.12355e-06	0.43652	1.75378	2.32387	1.19284	c105033_g1_i1	K00019	ENSGALG00000006947	BDH1	Gallus gallus 3-hydroxybutyrate dehydrogenase, type1 (BDH1), nuclear gene encoding mitochondrial protein,mRNA. [Source:RefSeq mRNA;Acc:NM_001006547]	0.341141	3.50935e-07	1.15614e-06	1.19442	3.4786	5.1735
c123779_g2_i2	K11262	ENSGALG00000005439	ACACA	Gallus gallus acetyl-CoA carboxylase alpha (ACACA),mRNA. [Source:RefSeq mRNA;Acc:NM_205505]	2.96639e-06	0.995983	0.567058	2.06952	1.00137	0.915203	c266130_g1_i1	K01900	ENSGALG00000016993	SUCLA2	Gallus gallus succinate-CoA ligase, ADP-forming,beta subunit (SUCLA2), nuclear gene encoding mitochondrialprotein, mRNA. [Source:RefSeq mRNA;Acc:NM_001006271]	0.000990706	1.84001e-06	9.40533e-06	1.68374	2.11568	2.34211	c266206_g1_i1	K00616	ENSGALG00000005127	TALDO1	Gallus gallus transaldolase 1 (TALDO1), mRNA.[Source:RefSeq mRNA;Acc:NM_001031177]	2.12273e-15	0.000684371	0.00340158	3.48557	1.68388	4.92257
c29898_g1_i1	K00033	ENSGALG00000002797	PGD	Gallus gallus phosphogluconate dehydrogenase (PGD),mRNA. [Source:RefSeq mRNA;Acc:NM_001006303]	4.92114e-06	0.0364297	0.0251485	2.03622	1.35811	2.74947	c111019_g1_i4	K01084	ENSGALG00000028585	G6PC3	glucose 6 phosphatase, catalytic, 3 [Source:HGNCSymbol;Acc:HGNC:24861]	0.890981	0.0109265	0.0347665	1.06849	2.11415	1.8155	c123627_g2_i2	K18123	ENSGALG00000006134	HOGA1	4-hydroxy-2-oxoglutarate aldolase 1 [Source:HGNCSymbol;Acc:HGNC:25155]	3.32471e-05	0.963364	8.98532e-09	0.505584	1.0111	3.04438
c107247_g3_i1	K01785	ENSGALG00000013828	GALM	galactose mutarotase (aldose 1-epimerase)[Source:HGNC Symbol;Acc:HGNC:24063]	0.000330497	0.643052	0.598721	2.02723	0.933266	0.947216	c103606_g1_i1	K13951	ENSGALG00000012250	-	Uncharacterized protein[Source:UniProtKB/TrEMBL;Acc:F1NI80]	0.687405	0.00104506	5.15645e-10	0.957472	0.464986	0.335082	c116747_g1_i4	K01099	ENSGALG00000013727	SYNJ2	synaptojanin 2 [Source:HGNC Symbol;Acc:HGNC:11504]"	0.997842	0.109232	2.33349e-06	0.999819	1.32193	2.89936
c94766_g1_i1	K00927	ENSGALG00000007936	PGK1	Gallus gallus phosphoglycerate kinase 1 (PGK1),mRNA. [Source:RefSeq mRNA;Acc:NM_204985]	4.32085e-06	0.00109633	0.00364894	2.0207	1.61408	2.50624	c70229_g1_i1	K00700	ENSGALG00000015506	GBE1	glucan (1,4-alpha-), branching enzyme 1[Source:HGNC Symbol;Acc:HGNC:4180]	0.691894	3.21926e-05	9.96771e-12	1.06299	0.451244	0.28922	c29898_g1_i1	K00033	ENSGALG00000002797	PGD	Gallus gallus phosphogluconate dehydrogenase (PGD),mRNA. [Source:RefSeq mRNA;Acc:NM_001006303]	4.92114e-06	0.0364297	0.0251485	2.03622	1.35811	2.74947
c123954_g2_i3	K00921	ENSGALG00000008842	PIKFYVE	phosphoinositide kinase, FYVE finger containing[Source:HGNC Symbol;Acc:HGNC:23785]	1.90484e-05	0.000129603	8.03573e-07	0.460343	0.543094	0.367451	c118475_g1_i1	K01915	ENSGALG00000003678	GLUL	glutamine synthetase [Source:RefSeqpeptide;Acc:NP_990824]	0.919603	1.57435e-08	3.84694e-18	0.993466	0.433124	0.176407	c44766_g2_i1	K00026	ENSGALG00000001949	MDH2	malate dehydrogenase 2, NAD (mitochondrial)[Source:HGNC Symbol;Acc:HGNC:6971]	0.000138908	1.13147e-11	3.68589e-05	1.78923	2.75146	2.57638
c105965_g1_i1	K00820	ENSGALG00000000085	GFPT1	Gallus gallus glutamine--fructose-6-phosphatetransaminase 1 (GFPT1), mRNA. [Source:RefSeqmRNA;Acc:NM_001030882]	5.11055e-07	0.004278	0.0925096	0.455654	0.541537	0.721656	c92476_g1_i1	K03781	ENSGALG00000014471	CAT	catalase [Source:HGNC Symbol;Acc:HGNC:1516]"	0.817798	1.89364e-05	1.03657e-09	1.02887	0.427056	0.285962	c94766_g1_i1	K00927	ENSGALG00000007936	PGK1	Gallus gallus phosphoglycerate kinase 1 (PGK1),mRNA. [Source:RefSeq mRNA;Acc:NM_204985]	4.32085e-06	0.00109633	0.00364894	2.0207	1.61408	2.50624
c119963_g2_i1	K00699	ENSGALG00000004196	-	Uncharacterized protein[Source:UniProtKB/TrEMBL;Acc:F1P1M1]	2.58049e-07	2.3834e-12	7.74111e-10	0.418137	0.23325	0.0643247	c160928_g1_i1	K00963	ENSGALG00000008855	UGP2	Gallus gallus UDP-glucose pyrophosphorylase 2(UGP2), mRNA. [Source:RefSeq mRNA;Acc:NM_204111]	0.902895	1.59001e-13	0.200766	0.972047	0.333354	2.11106	c302589_g1_i1	K05304	ENSGALG00000015320	NANS	Gallus gallus N-acetylneuraminic acid synthase(NANS), mRNA. [Source:RefSeq mRNA;Acc:NM_001007975]	0.520224	0.0057983	2.51614e-06	0.880212	1.56545	2.50017
c117057_g1_i1	K00031	ENSGALG00000008818	IDH1	isocitrate dehydrogenase 1 (NADP+), soluble[Source:HGNC Symbol;Acc:HGNC:5382]	1.42286e-06	0.0232332	7.16913e-06	0.329052	0.629179	0.223307	c121187_g1_i1	K01836	ENSGALG00000015854	PGM3	phosphoglucomutase 3 [Source:HGNCSymbol;Acc:HGNC:8907]	0.0009354	0.00119262	1.40675e-10	0.590119	0.322369	0.265294	c107979_g1_i1	K00873	ENSGALG00000001992	PKM	Gallus gallus pyruvate kinase, muscle (PKM2), mRNA.[Source:RefSeq mRNA;Acc:NM_205469]	0.724436	0.0018345	8.68222e-07	1.06029	1.59822	2.43883
c124386_g1_i1	K00016	ENSGALG00000013257	LDHB	Gallus gallus lactate dehydrogenase B (LDHB), mRNA.[Source:RefSeq mRNA;Acc:NM_204177]	0.0119137	0.00556214	0.000517446	0.196342	0.282588	0.22946	c105892_g1_i5	K00699	ENSGALG00000011805	-	Uncharacterized protein[Source:UniProtKB/TrEMBL;Acc:F1NMB3]	0.022967	1.9045e-16	2.12394e-18	0.705711	0.283099	0.184732	c266130_g1_i1	K01900	ENSGALG00000016993	SUCLA2	Gallus gallus succinate-CoA ligase, ADP-forming,beta subunit (SUCLA2), nuclear gene encoding mitochondrialprotein, mRNA. [Source:RefSeq mRNA;Acc:NM_001006271]	0.000990706	1.84001e-06	9.40533e-06	1.68374	2.11568	2.34211
c65827_g1_i1	K01641	ENSGALG00000014862	HMGCS1	Gallus gallus 3-hydroxy-3-methylglutaryl-CoAsynthase 1 (soluble) (HMGCS1), mRNA. [Source:RefSeqmRNA;Acc:NM_205411]	1.82973e-06	0.289747	6.44631e-19	0.155233	0.732429	0.204395	c124386_g1_i1	K00016	ENSGALG00000013257	LDHB	Gallus gallus lactate dehydrogenase B (LDHB), mRNA.[Source:RefSeq mRNA;Acc:NM_204177]	0.0119137	0.00556214	0.000517446	0.196342	0.282588	0.22946	c118006_g1_i1	K00850	ENSGALG00000027848	PFKM	Gallus gallus phosphofructokinase, muscle (PFKM),mRNA. [Source:RefSeq mRNA;Acc:NM_204223]	0.589579	0.0359725	1.92423e-05	1.10341	1.49143	2.30266
Lipid metabolism											c103428_g1_i2	K01896	ENSGALG00000018875	-	Uncharacterized protein[Source:UniProtKB/TrEMBL;Acc:F1P5K1]	0.000336407	2.16141e-12	3.88165e-27	0.516792	0.25593	0.106307	c232448_g1_i1	K00025	ENSGALG00000008858	MDH1	Gallus gallus malate dehydrogenase 1, NAD (soluble)(MDH1), mRNA. [Source:RefSeq mRNA;Acc:NM_001006395]	0.000731336	0.739359	0.0253558	1.76859	0.953455	2.28128
Unigene	KO	Ensembl	Symbol	Description	P-C77-T77	P-C84-T84	P-C89-T89	F-C77-T77	F-C84-T84	F-C89-T89	c119963_g2_i1	K00699	ENSGALG00000004196	-	Uncharacterized protein[Source:UniProtKB/TrEMBL;Acc:F1P1M1]	2.58049e-07	2.3834e-12	7.74111e-10	0.418137	0.23325	0.0643247	c107361_g3_i1	K07967	ENSGALG00000010094	B4GALT2	Gallus gallus UDP-Gal:betaGlcNAc beta 1,4-galactosyltransferase, polypeptide 2 (B4GALT2), mRNA.[Source:RefSeq mRNA;Acc:NM_205203]	0.140204	0.52096	3.72835e-05	1.27187	0.883142	2.22957
c103686_g1_i1	K11160	ENSGALG00000009114	DGAT2	diacylglycerol O-acyltransferase 2 [Source:HGNCSymbol;Acc:HGNC:16940]	9.0285e-12	0.00292601	0.0331275	10.0847	4.76515	12.7444	c70432_g1_i1	K01053	ENSGALG00000016724	RGN	Gallus gallus regucalcin (RGN), mRNA.[Source:RefSeq mRNA;Acc:NM_204729]	0.0856351	0.000522499	8.42374e-13	0.535114	0.113865	0.0493078	c117957_g1_i1	K00844	ENSGALG00000009754	HK2	Gallus gallus hexokinase 2 (HK2), mRNA.[Source:RefSeq mRNA;Acc:NM_204212]	0.501579	0.0810445	3.5967e-05	0.903669	1.54095	2.1183
c115407_g1_i1	K00507	ENSGALG00000005739	SCD	Gallus gallus stearoyl-CoA desaturase (delta-9-desaturase) (SCD), mRNA. [Source:RefSeqmRNA;Acc:NM_204890]	5.26988e-15	0.780043	0.00386297	5.37938	1.05506	3.92813	c103744_g1_i1	K01596	ENSGALG00000007636	PEPCK	Gallus gallus phosphoenolpyruvate carboxykinase 1(soluble) (PCK1), mRNA. [Source:RefSeqmRNA;Acc:NM_205471]	0.622341	0.0209985	0.00225604	1.57473	0.00645567	0.010532	c103602_g2_i2	K03331	ENSGALG00000002849	DCXR	Gallus gallus dicarbonyl/L-xylulose reductase(DCXR), mRNA. [Source:RefSeq mRNA;Acc:NM_204225]	0.981937	0.397084	3.393e-05	0.999352	0.882463	0.488676
c96021_g1_i1	K15013	ENSGALG00000001749	ACSBG2	Gallus gallus acyl-CoA synthetase bubblegum familymember 2 (ACSBG2), mRNA. [Source:RefSeqmRNA;Acc:NM_001012846]	0.000150936	0.0385018	0.000537209	3.46688	1.42822	8.11127	Lipid metabolism											c99623_g1_i1	K00128	ENSGALG00000004725	-	Uncharacterized protein[Source:UniProtKB/TrEMBL;Acc:E1BT93]	0.819105	0.0181337	3.48363e-05	1.04103	0.683571	0.486907
c122395_g6_i7	K06124	ENSGALG00000001281	PHOSPHO1	Gallus gallus phosphatase, orphan 1 (PHOSPHO1),mRNA. [Source:RefSeq mRNA;Acc:NM_204845]	0.000163002	0.408983	0.0021218	3.38407	1.4005	1.97246	Unigene	KO	Ensembl	Symbol	Description	P-C77-T77	P-C84-T84	P-C89-T89	F-C77-T77	F-C84-T84	F-C89-T89	c119743_g1_i11	K01099	ENSGALG00000001606	INPP5B	inositol polyphosphate-5-phosphatase, 75kDa[Source:HGNC Symbol;Acc:HGNC:6077]	0.0220583	9.59078e-05	0.000208027	0.683639	0.530557	0.478215
c118547_g1_i2	K08743	ENSGALG00000010645	ENPP6	ectonucleotide pyrophosphatase/phosphodiesterase 6[Source:HGNC Symbol;Acc:HGNC:23409]	0.0159558	1.53946e-11	0.000342596	2.98089	3.2722	3.83446	c122449_g1_i1	K01052	ENSGALG00000003585	-	Uncharacterized protein[Source:UniProtKB/TrEMBL;Acc:F1NJS4]	0.778894	0.000939956	4.72104e-07	1.87197	13.5171	83.0081	c108394_g1_i1	K01513	ENSGALG00000002869	ENPP3	ectonucleotide pyrophosphatase/phosphodiesterase 3[Source:HGNC Symbol;Acc:HGNC:3358]	0.160133	0.837107	0.000694367	0.755164	0.96484	0.468047
c115475_g1_i1	K10203	ENSGALG00000012131	ELOVL6	Gallus gallus ELOVL fatty acid elongase 6 (ELOVL6),mRNA. [Source:RefSeq mRNA;Acc:NM_001031539]	7.03316e-11	0.450251	0.530986	2.75191	1.11634	0.904702	c103686_g1_i1	K11160	ENSGALG00000009114	DGAT2	diacylglycerol O-acyltransferase 2 [Source:HGNCSymbol;Acc:HGNC:16940]	9.0285e-12	0.00292601	0.0331275	10.0847	4.76515	12.7444	c118151_g2_i1	K01176	ENSGALG00000001880	AMY2A	Gallus gallus amylase, alpha 2A; pancreatic(AMY2A), mRNA. [Source:RefSeq mRNA;Acc:NM_001001473]	0.0728684	0.193079	6.12923e-06	1.35071	0.764114	0.451856
c76364_g1_i1	K00629	ENSGALG00000008795	GPAM	glycerol-3-phosphate acyltransferase, mitochondrial[Source:HGNC Symbol;Acc:HGNC:24865]	4.60802e-09	0.0903389	0.138719	2.69176	0.75877	1.84393	c65550_g1_i1	K01068	ENSGALG00000009292	-	Uncharacterized protein[Source:UniProtKB/TrEMBL;Acc:F1P3G4]	0.00943082	2.3031e-09	0.627603	1.50159	3.58656	1.15961	c113147_g2_i3	K11517	ENSGALG00000008845	HAO1	Gallus gallus hydroxyacid oxidase (glycolateoxidase) 1 (HAO1), mRNA. [Source:RefSeqmRNA;Acc:NM_001199442]	0.0084981	0.292102	0.00440325	1.62257	0.855559	0.451177
c89221_g1_i1	K00665	ENSGALG00000002747	FASN	Gallus gallus fatty acid synthase (FASN), mRNA.[Source:RefSeq mRNA;Acc:NM_205155]	5.09578e-05	0.811884	0.883377	2.64616	1.03642	1.00687	c105033_g1_i1	K00019	ENSGALG00000006947	BDH1	Gallus gallus 3-hydroxybutyrate dehydrogenase, type1 (BDH1), nuclear gene encoding mitochondrial protein,mRNA. [Source:RefSeq mRNA;Acc:NM_001006547]	0.341141	3.50935e-07	1.15614e-06	1.19442	3.4786	5.1735	c99294_g1_i1	K01084	ENSGALG00000010899	G6PC2	glucose-6-phosphatase, catalytic, 2 [Source:HGNCSymbol;Acc:HGNC:28906]	0.0837762	0.0153202	2.67532e-06	0.459377	1.89971	0.450101
c118814_g1_i1	K14156	ENSGALG00000006917	CHKA	choline kinase alpha [Source:HGNCSymbol;Acc:HGNC:1937]	5.41506e-06	0.287002	0.0701201	2.63765	1.50878	3.29586	c118492_g3_i2	K12352	ENSGALG00000000780	SMPD3	sphingomyelin phosphodiesterase 3, neutral membrane(neutral sphingomyelinase II) [Source:HGNCSymbol;Acc:HGNC:14240]	0.00634441	2.40912e-05	4.32078e-11	1.66766	3.47815	3.71898	c114832_g1_i3	K15788	ENSGALG00000004018	GLYCTK	glycerate kinase [Source:HGNCSymbol;Acc:HGNC:24247]	0.439493	0.138989	3.83326e-05	0.88513	0.629522	0.437353
c57732_g1_i1	K10205	ENSGALG00000012748	ELOVL2	Gallus gallus ELOVL fatty acid elongase 2 (ELOVL2),mRNA. [Source:RefSeq mRNA;Acc:NM_001197308]	1.12808e-05	0.0119043	9.98272e-09	2.50361	0.311719	0.0211937	c103883_g1_i2	K01015	ENSGALG00000027106	-	Uncharacterized protein[Source:UniProtKB/TrEMBL;Acc:H9KZK3]	0.14533	0.014447	2.21971e-07	2.73469	3.27803	12.6033	c118622_g1_i1	K05349	ENSGALG00000001242	-	Uncharacterized protein[Source:UniProtKB/TrEMBL;Acc:H9KYZ6]	0.562304	0.000200951	7.44636e-06	1.14381	0.530428	0.427476
c117168_g1_i1	K00894	ENSGALG00000000557	ETNK2	ethanolamine kinase 2 [Source:HGNCSymbol;Acc:HGNC:25575]	0.00408315	0.600782	0.126422	2.29776	1.28673	1.31197	c118547_g1_i2	K08743	ENSGALG00000010645	ENPP6	ectonucleotide pyrophosphatase/phosphodiesterase 6[Source:HGNC Symbol;Acc:HGNC:23409]	0.0159558	1.53946e-11	0.000342596	2.98089	3.2722	3.83446	c110882_g4_i1	K00600	ENSGALG00000005046	SHMT1	serine hydroxymethyltransferase 1 (soluble)[Source:HGNC Symbol;Acc:HGNC:10850]	0.452414	0.00735327	0.000120059	1.11128	0.619196	0.423182
c117254_g1_i1	K10251	ENSGALG00000026349	HSD17B12	hydroxysteroid (17-beta) dehydrogenase 12[Source:HGNC Symbol;Acc:HGNC:18646]	2.70008e-05	3.96535e-08	4.08697e-05	2.11364	2.25165	3.00164	c113834_g1_i1	K07410	ENSGALG00000004501	-	Uncharacterized protein[Source:UniProtKB/TrEMBL;Acc:E1C0Q3]	0.733498	0.0168941	5.2944e-09	1.1755	2.69873	5.28735	c46052_g1_i1	K00008	ENSGALG00000002317	SORD	sorbitol dehydrogenase [Source:HGNCSymbol;Acc:HGNC:11184]	0.0101096	0.00215189	1.97883e-07	1.46819	0.63831	0.404075
c11566_g1_i1	K12349	ENSGALG00000003751	-	Uncharacterized protein[Source:UniProtKB/TrEMBL;Acc:F1NN67]	0.0449701	0.244015	0.281433	2.10847	1.39402	1.59052	c32987_g1_i1	K14085	ENSGALG00000008229	ALDH7A1	aldehyde dehydrogenase 7 family, member A1[Source:HGNC Symbol;Acc:HGNC:877]	0.00165563	4.12355e-06	0.43652	1.75378	2.32387	1.19284	c122752_g1_i1	K03103	ENSGALG00000003695	MINPP1	Gallus gallus multiple inositol-polyphosphatephosphatase 1 (MINPP1), mRNA. [Source:RefSeqmRNA;Acc:NM_204644]	0.0163674	0.00213877	9.66681e-07	0.666469	0.625484	0.400328
c123779_g2_i2	K11262	ENSGALG00000005439	ACACA	Gallus gallus acetyl-CoA carboxylase alpha (ACACA),mRNA. [Source:RefSeq mRNA;Acc:NM_205505]	2.96639e-06	0.995983	0.567058	2.06952	1.00137	0.915203	c117254_g1_i1	K10251	ENSGALG00000026349	HSD17B12	hydroxysteroid (17-beta) dehydrogenase 12[Source:HGNC Symbol;Acc:HGNC:18646]	2.70008e-05	3.96535e-08	4.08697e-05	2.11364	2.25165	3.00164	c115376_g1_i2	K00972	ENSGALG00000002725	UAP1	UDP-N-acetylglucosamine pyrophosphorylase 1[Source:HGNC Symbol;Acc:HGNC:12457]	0.00614098	0.881476	0.0272057	0.660092	0.964912	0.380532
c111773_g2_i1	K04718	ENSGALG00000023541	SPHK1	sphingosine kinase 1 [Source:HGNCSymbol;Acc:HGNC:11240]	0.000313679	0.668184	0.105262	2.04658	1.17689	1.3693	c116983_g2_i2	K07553	ENSGALG00000015151	B4GALT6	Gallus gallus UDP-Gal:betaGlcNAc beta 1,4-galactosyltransferase, polypeptide 6 (B4GALT6), mRNA.[Source:RefSeq mRNA;Acc:NM_001031016]	0.736171	0.000575538	2.89222e-11	0.926471	2.25138	4.77685	c55991_g1_i2	K01896	ENSGALG00000002200	ACSM3	acyl-CoA synthetase medium-chain family member 3[Source:HGNC Symbol;Acc:HGNC:10522]	0.100469	0.00322616	1.82574e-06	1.46325	0.597204	0.368139
c52362_g1_i1	K00720	ENSGALG00000015682	UGCG	UDP-glucose ceramide glucosyltransferase[Source:HGNC Symbol;Acc:HGNC:12524]	0.000169496	0.321598	0.00063382	2.02934	0.794456	3.03021	c115949_g1_i2	K00232	ENSGALG00000002159	ACOX1	Gallus gallus acyl-CoA oxidase 1, palmitoyl(ACOX1), mRNA. [Source:RefSeq mRNA;Acc:NM_001006205]	0.250816	1.30805e-06	0.0561922	0.835619	2.04494	1.53861	c123954_g2_i3	K00921	ENSGALG00000008842	PIKFYVE	phosphoinositide kinase, FYVE finger containing[Source:HGNC Symbol;Acc:HGNC:23785]	1.90484e-05	0.000129603	8.03573e-07	0.460343	0.543094	0.367451
c67623_g1_i2	K01830	ENSGALG00000028529	PTGDS	Gallus gallus prostaglandin D2 synthase 21kDa(brain) (PTGDS), mRNA. [Source:RefSeq mRNA;Acc:NM_204259]	0.0221904	0.0802058	0.106166	0.492325	0.648614	0.593779	c91081_g1_i2	K10250	ENSGALG00000014730	ELOVL7	elongation of very long chain fatty acids protein 7[Source:RefSeq peptide;Acc:NP_001184239]	0.256139	0.0424311	4.41758e-07	0.632177	2.01279	5.60287	c110448_g1_i5	K01196	ENSGALG00000005407	AGL	amylo-alpha-1, 6-glucosidase, 4-alpha-glucanotransferase [Source:HGNC Symbol;Acc:HGNC:321]	0.026556	7.2685e-05	7.45627e-06	0.711334	0.547494	0.345045
c120727_g1_i1	K05917	ENSGALG00000009365	CYP51A1	Gallus gallus cytochrome P450, family 51, subfamilyA, polypeptide 1 (CYP51A1), mRNA. [Source:RefSeqmRNA;Acc:NM_001048077]	2.11617e-06	0.370542	0.812584	0.480326	0.831224	1.01147	c103606_g1_i1	K13951	ENSGALG00000012250	-	Uncharacterized protein[Source:UniProtKB/TrEMBL;Acc:F1NI80]	0.687405	0.00104506	5.15645e-10	0.957472	0.464986	0.335082	c107222_g1_i2	K11517	ENSGALG00000014766	HAO2	hydroxyacid oxidase 2 (long chain) [Source:HGNCSymbol;Acc:HGNC:4810]	0.295894	0.00112503	4.29906e-08	0.838754	0.612533	0.343625
c99185_g2_i1	K04708	ENSGALG00000012882	KDSR	3-ketodihydrosphingosine reductase [Source:RefSeqpeptide;Acc:NP_001026173]	0.0046233	1.9244e-20	0.000233641	0.465377	0.237862	0.326586	c120992_g1_i3	K01015	ENSGALG00000027642	-	Uncharacterized protein[Source:UniProtKB/TrEMBL;Acc:H9KZK7]	0.0809827	2.29957e-05	1.29371e-11	0.694797	0.432289	0.138287	c118085_g4_i3	K01958	ENSGALG00000008785	MCCC1	Gallus gallus methylcrotonoyl-CoA carboxylase 1(alpha) (MCCC1), nuclear gene encoding mitochondrialprotein, mRNA. [Source:RefSeq mRNA;Acc:NM_001006551]	0.0397521	0.00867932	4.74271e-09	0.527398	0.597081	0.340436
c46754_g1_i1	K15728	ENSGALG00000014836	LPIN2	Gallus gallus lipin 2 (LPIN2), mRNA. [Source:RefSeqmRNA;Acc:NM_001006386]	0.00516092	0.316464	0.00789184	0.427812	0.569572	0.223489	c110569_g1_i1	K09478	ENSGALG00000009656	ACADSB	Gallus gallus acyl-CoA dehydrogenase,short/branched chain (ACADSB), nuclear gene encodingmitochondrial protein, mRNA. [Source:RefSeqmRNA;Acc:NM_001031240]	0.00600121	1.73547e-10	1.46653e-11	0.652187	0.382663	0.288261	c103606_g1_i1	K13951	ENSGALG00000012250	-	Uncharacterized protein[Source:UniProtKB/TrEMBL;Acc:F1NI80]	0.687405	0.00104506	5.15645e-10	0.957472	0.464986	0.335082
c119963_g2_i1	K00699	ENSGALG00000004196	-	Uncharacterized protein[Source:UniProtKB/TrEMBL;Acc:F1P1M1]	2.58049e-07	2.3834e-12	7.74111e-10	0.418137	0.23325	0.0643247	c99086_g1_i1	K01122	ENSGALG00000016428	ENPP2	Gallus gallus ectonucleotidepyrophosphatase/phosphodiesterase 2 (ENPP2), mRNA.[Source:RefSeq mRNA;Acc:NM_001198662]	0.00928972	7.58079e-09	6.85501e-07	0.516959	0.360696	0.0568688	c114554_g1_i1	K00140	ENSGALG00000010211	ALDH6A1	aldehyde dehydrogenase 6 family, member A1[Source:HGNC Symbol;Acc:HGNC:7179]	0.469579	0.0917169	2.05277e-05	1.11049	0.78024	0.330074
c122052_g1_i1	K00006	ENSGALG00000012061	-	Uncharacterized protein[Source:UniProtKB/TrEMBL;Acc:F1NFY2]	0.000328611	0.0864288	0.00833934	0.416628	1.40194	1.71257	c85657_g1_i1	K07424	ENSGALG00000004449	CYP3A37	Gallus gallus cytochrome P450 A 37 (CYP3A7), mRNA.[Source:RefSeq mRNA;Acc:NM_001001751]	0.126217	0.00164449	4.86928e-30	0.774022	0.357736	0.0584272	c16524_g1_i1	K00621	ENSGALG00000012414	GNPNAT1	glucosamine-phosphate N-acetyltransferase 1[Source:HGNC Symbol;Acc:HGNC:19980]	0.758499	0.118055	1.61372e-09	0.926569	0.461879	0.327216
c110493_g1_i4	K07424	ENSGALG00000004436	-	Uncharacterized protein[Source:UniProtKB/TrEMBL;Acc:E1BVB6]	2.58192e-08	0.043341	0.686193	0.408389	1.36914	1.07941	c69937_g1_i2	K13239	ENSGALG00000012809	ECI2	enoyl-CoA delta isomerase 2 [Source:HGNCSymbol;Acc:HGNC:14601]	0.0655652	5.17205e-12	2.0819e-14	0.729947	0.341513	0.241101	c121694_g2_i1	K13247	ENSGALG00000017135	CRYL1	Gallus gallus crystallin, lambda 1 (CRYL1), mRNA.[Source:RefSeq mRNA;Acc:NM_001030830]	0.0780774	0.0224341	1.77224e-06	0.614017	0.713016	0.324954
c103325_g2_i2	K07748	ENSGALG00000007493	NSDHL	NAD(P) dependent steroid dehydrogenase-like[Source:HGNC Symbol;Acc:HGNC:13398]	4.23803e-10	0.494525	0.00774598	0.372322	0.903013	0.604248	c57732_g1_i1	K10205	ENSGALG00000012748	ELOVL2	Gallus gallus ELOVL fatty acid elongase 2 (ELOVL2),mRNA. [Source:RefSeq mRNA;Acc:NM_001197308]	1.12808e-05	0.0119043	9.98272e-09	2.50361	0.311719	0.0211937	c70246_g1_i2	K00693	ENSGALG00000013265	GYS2	glycogen synthase 2 (liver) [Source:HGNCSymbol;Acc:HGNC:4707]	0.0190701	0.00110045	3.20614e-05	0.659157	0.579782	0.319694
c122779_g1_i4	K07431	ENSGALG00000015432	CYP7A1	Gallus gallus cytochrome P450, family 7, subfamilyA, polypeptide 1 (CYP7A1), mRNA. [Source:RefSeqmRNA;Acc:NM_001001753]	0.000278906	0.00631887	8.90086e-08	0.362775	0.310889	0.180265	c122779_g1_i4	K07431	ENSGALG00000015432	CYP7A1	Gallus gallus cytochrome P450, family 7, subfamilyA, polypeptide 1 (CYP7A1), mRNA. [Source:RefSeqmRNA;Acc:NM_001001753]	0.000278906	0.00631887	8.90086e-08	0.362775	0.310889	0.180265	c82870_g1_i1	K01816	ENSGALG00000010021	HYI	hydroxypyruvate isomerase (putative) [Source:HGNCSymbol;Acc:HGNC:26948]	0.676028	0.000118424	2.84013e-11	1.07477	0.565156	0.298424
c29758_g1_i1	K00801	ENSGALG00000016665	FDFT1	Gallus gallus farnesyl-diphosphatefarnesyltransferase 1 (FDFT1), mRNA. [Source:RefSeqmRNA;Acc:NM_001039294]	2.16917e-10	0.689777	0.194847	0.351191	0.902238	0.538346	c105892_g1_i5	K00699	ENSGALG00000011805	-	Uncharacterized protein[Source:UniProtKB/TrEMBL;Acc:F1NMB3]	0.022967	1.9045e-16	2.12394e-18	0.705711	0.283099	0.184732	c70229_g1_i1	K00700	ENSGALG00000015506	GBE1	glucan (1,4-alpha-), branching enzyme 1[Source:HGNC Symbol;Acc:HGNC:4180]	0.691894	3.21926e-05	9.96771e-12	1.06299	0.451244	0.28922
c122006_g1_i1	K15728	ENSGALG00000016456	LPIN1	Uncharacterized protein[Source:UniProtKB/TrEMBL;Acc:E1BWY2]	0.0485404	0.144897	0.0157246	0.306495	0.264678	0.19501	c99185_g2_i1	K04708	ENSGALG00000012882	KDSR	3-ketodihydrosphingosine reductase [Source:RefSeqpeptide;Acc:NP_001026173]	0.0046233	1.9244e-20	0.000233641	0.465377	0.237862	0.326586	c92476_g1_i1	K03781	ENSGALG00000014471	CAT	catalase [Source:HGNC Symbol;Acc:HGNC:1516]"	0.817798	1.89364e-05	1.03657e-09	1.02887	0.427056	0.285962
c92332_g1_i1	K07408	ENSGALG00000001320	CYP1A1	Gallus gallus cytochrome P450, family 1, subfamilyA, polypeptide 1 (CYP1A1), mRNA. [Source:RefSeqmRNA;Acc:NM_205146]	0.000417288	4.55552e-40	3.72049e-79	0.289177	0.120672	0.0140497	c102956_g1_i1	K13368	ENSGALG00000005467	HSD17B2	hydroxysteroid (17-beta) dehydrogenase 2[Source:HGNC Symbol;Acc:HGNC:5211]	0.0605865	2.22191e-14	0.00257658	0.637203	0.237427	0.179182	c121187_g1_i1	K01836	ENSGALG00000015854	PGM3	phosphoglucomutase 3 [Source:HGNCSymbol;Acc:HGNC:8907]	0.0009354	0.00119262	1.40675e-10	0.590119	0.322369	0.265294
c65827_g1_i1	K01641	ENSGALG00000014862	HMGCS1	Gallus gallus 3-hydroxy-3-methylglutaryl-CoAsynthase 1 (soluble) (HMGCS1), mRNA. [Source:RefSeqmRNA;Acc:NM_205411]	1.82973e-06	0.289747	6.44631e-19	0.155233	0.732429	0.204395	c119963_g2_i1	K00699	ENSGALG00000004196	-	Uncharacterized protein[Source:UniProtKB/TrEMBL;Acc:F1P1M1]	2.58049e-07	2.3834e-12	7.74111e-10	0.418137	0.23325	0.0643247	c124386_g1_i1	K00016	ENSGALG00000013257	LDHB	Gallus gallus lactate dehydrogenase B (LDHB), mRNA.[Source:RefSeq mRNA;Acc:NM_204177]	0.0119137	0.00556214	0.000517446	0.196342	0.282588	0.22946
c14976_g1_i1	K01059	ENSGALG00000015425	LPL	Gallus gallus lipoprotein lipase (LPL), mRNA.[Source:RefSeq mRNA;Acc:NM_205282]	0.0068852	0.000213281	1.35427e-08	0.10946	0.138334	0.0715027	c14976_g1_i1	K01059	ENSGALG00000015425	LPL	Gallus gallus lipoprotein lipase (LPL), mRNA.[Source:RefSeq mRNA;Acc:NM_205282]	0.0068852	0.000213281	1.35427e-08	0.10946	0.138334	0.0715027	c117057_g1_i1	K00031	ENSGALG00000008818	IDH1	isocitrate dehydrogenase 1 (NADP+), soluble[Source:HGNC Symbol;Acc:HGNC:5382]	1.42286e-06	0.0232332	7.16913e-06	0.329052	0.629179	0.223307
Amino acid metabolism											c92332_g1_i1	K07408	ENSGALG00000001320	CYP1A1	Gallus gallus cytochrome P450, family 1, subfamilyA, polypeptide 1 (CYP1A1), mRNA. [Source:RefSeqmRNA;Acc:NM_205146]	0.000417288	4.55552e-40	3.72049e-79	0.289177	0.120672	0.0140497	c65827_g1_i1	K01641	ENSGALG00000014862	HMGCS1	Gallus gallus 3-hydroxy-3-methylglutaryl-CoAsynthase 1 (soluble) (HMGCS1), mRNA. [Source:RefSeqmRNA;Acc:NM_205411]	1.82973e-06	0.289747	6.44631e-19	0.155233	0.732429	0.204395
Unigene	KO	Ensembl	Symbol	Description	P-C77-T77	P-C84-T84	P-C89-T89	F-C77-T77	F-C84-T84	F-C89-T89	c196774_g1_i3	K07413	ENSGALG00000005469	-	transcript_id=ENSGALT00000008786"	0.448765	8.43168e-17	0.0159236	0.723809	0.116406	2.19701	c105892_g1_i5	K00699	ENSGALG00000011805	-	Uncharacterized protein[Source:UniProtKB/TrEMBL;Acc:F1NMB3]	0.022967	1.9045e-16	2.12394e-18	0.705711	0.283099	0.184732
c121282_g1_i2	K00503	ENSGALG00000002926	DBH	dopamine beta-hydroxylase (dopamine beta-monooxygenase) [Source:HGNC Symbol;Acc:HGNC:2689]	0.000644987	0.000137708	1.20033e-05	69.0071	8.99384	42.7519	Amino acid metabolism											c102465_g2_i2	K00948	ENSGALG00000016592	PRPS2	Gallus gallus phosphoribosyl pyrophosphatesynthetase 2 (PRPS2), mRNA. [Source:RefSeqmRNA;Acc:NM_001006264]	0.212476	0.138693	2.13349e-15	1.19978	0.757373	0.180099
c106499_g1_i1	K01953	ENSGALG00000009748	ASNS	Gallus gallus asparagine synthetase (glutamine-hydrolyzing) (ASNS), mRNA. [Source:RefSeqmRNA;Acc:NM_001030977]	1.62226e-06	1.13968e-05	0.0818093	3.4236	0.359513	1.58675	Unigene	KO	Ensembl	Symbol	Description	P-C77-T77	P-C84-T84	P-C89-T89	F-C77-T77	F-C84-T84	F-C89-T89	c118475_g1_i1	K01915	ENSGALG00000003678	GLUL	glutamine synthetase [Source:RefSeqpeptide;Acc:NP_990824]	0.919603	1.57435e-08	3.84694e-18	0.993466	0.433124	0.176407
c78559_g1_i1	K01079	ENSGALG00000002397	PSPH	Gallus gallus phosphoserine phosphatase (PSPH),mRNA. [Source:RefSeq mRNA;Acc:NM_001252272]	7.54893e-05	1.04227e-05	1.13106e-05	2.52547	0.450395	0.31709	c124215_g5_i1	K00814	ENSGALG00000004158	GPT2	glutamic pyruvate transaminase (alanineaminotransferase) 2 [Source:HGNC Symbol;Acc:HGNC:18062]	0.0615539	1.81083e-05	0.798694	3.3798	15.2548	1.06765	c103428_g1_i2	K01896	ENSGALG00000018875	-	Uncharacterized protein[Source:UniProtKB/TrEMBL;Acc:F1P5K1]	0.000336407	2.16141e-12	3.88165e-27	0.516792	0.25593	0.106307
c86557_g1_i1	K00016	ENSGALG00000006300	LDHA	Gallus gallus lactate dehydrogenase A (LDHA), mRNA.[Source:RefSeq mRNA;Acc:NM_205284]	0.0429812	0.798659	0.0194324	2.50011	0.959211	0.680846	c121282_g1_i2	K00503	ENSGALG00000002926	DBH	dopamine beta-hydroxylase (dopamine beta-monooxygenase) [Source:HGNC Symbol;Acc:HGNC:2689]	0.000644987	0.000137708	1.20033e-05	69.0071	8.99384	42.7519	c116165_g1_i1	K12047	ENSGALG00000009511	-	Uncharacterized protein[Source:UniProtKB/TrEMBL;Acc:E1BVF4]	0.246743	0.256399	0.0178354	0.361426	3.06588	0.0661688
c95313_g1_i1	K01755	ENSGALG00000002576	CRYD2	Gallus gallus argininosuccinate lyase (ASL2), mRNA.[Source:RefSeq mRNA;Acc:NM_001030714]	1.14792e-06	0.0043573	3.26817e-06	2.44837	1.80176	3.2955	c103222_g1_i1	K03334	ENSGALG00000000081	IL4I1	Gallus gallus interleukin 4 induced 1 (IL4I1),mRNA. [Source:RefSeq mRNA;Acc:NM_001099351]	0.0685066	0.0499589	2.30995e-11	10.362	4.84303	7.14767	c119963_g2_i1	K00699	ENSGALG00000004196	-	Uncharacterized protein[Source:UniProtKB/TrEMBL;Acc:F1P1M1]	2.58049e-07	2.3834e-12	7.74111e-10	0.418137	0.23325	0.0643247
c119473_g1_i4	K14755	ENSAPLG00000004855	ATN1	atrophin 1 [Source:HGNC Symbol;Acc:HGNC:3033]"	2.26889e-05	4.28205e-17	1.08824e-08	2.43029	0.211476	0.101561	c106758_g2_i1	K00643	ENSGALG00000003948	ALAS1	Gallus gallus aminolevulinate, delta-, synthase 1(ALAS1), nuclear gene encoding mitochondrial protein,mRNA. [Source:RefSeq mRNA;Acc:NM_001018012]	0.154363	1.60756e-05	2.95441e-06	1.98497	2.78352	7.98388	c70432_g1_i1	K01053	ENSGALG00000016724	RGN	Gallus gallus regucalcin (RGN), mRNA.[Source:RefSeq mRNA;Acc:NM_204729]	0.0856351	0.000522499	8.42374e-13	0.535114	0.113865	0.0493078
c55837_g1_i1	K01581	ENSGALG00000016444	ODC1	Gallus gallus ornithine decarboxylase 1 (ODC1),mRNA. [Source:RefSeq mRNA;Acc:NM_001167766]	0.0193549	0.0548634	3.70021e-09	2.2886	1.6917	5.5836	c44766_g2_i1	K00026	ENSGALG00000001949	MDH2	malate dehydrogenase 2, NAD (mitochondrial)[Source:HGNC Symbol;Acc:HGNC:6971]	0.000138908	1.13147e-11	3.68589e-05	1.78923	2.75146	2.57638	c232459_g1_i1	K01640	ENSGALG00000004057	HMGCL	Gallus gallus 3-hydroxymethyl-3-methylglutaryl-CoAlyase (HMGCL), nuclear gene encoding mitochondrialprotein, transcript variant 2, mRNA. [Source:RefSeqmRNA;Acc:NM_001198714]	0.179975	0.708998	1.54423e-09	0.617554	0.944138	0.0399437
c122960_g2_i3	K00463	ENSGALG00000024085	IDO2	indoleamine 2,3-dioxygenase 2 [Source:HGNCSymbol;Acc:HGNC:27269]	0.00417454	0.00304065	0.00364053	2.27112	0.311662	0.345371	c113834_g1_i1	K07410	ENSGALG00000004501	-	Uncharacterized protein[Source:UniProtKB/TrEMBL;Acc:E1C0Q3]	0.733498	0.0168941	5.2944e-09	1.1755	2.69873	5.28735	c103744_g1_i1	K01596	ENSGALG00000007636	PEPCK	Gallus gallus phosphoenolpyruvate carboxykinase 1(soluble) (PCK1), mRNA. [Source:RefSeqmRNA;Acc:NM_205471]	0.622341	0.0209985	0.00225604	1.57473	0.00645567	0.010532
c104608_g1_i1	K00281	ENSGALG00000015053	GLDC	glycine dehydrogenase [Source:RefSeqpeptide;Acc:NP_989653]	0.0235579	0.148837	0.693153	2.11266	1.53886	0.92026	c91180_g1_i1	K01915	ENSGALG00000008518	-	Glutamine synthetase[Source:UniProtKB/TrEMBL;Acc:F1P0D2]	0.363883	0.000334251	2.2122e-08	1.33495	2.63533	6.53088	Lipid metabolism
c106369_g1_i1	K00613	ENSGALG00000023435	GATM	Gallus gallus glycine amidinotransferase (L-arginine:glycine amidinotransferase) (GATM), nuclear geneencoding mitochondrial protein, mRNA. [Source:RefSeqmRNA;Acc:NM_204745]	1.94068e-06	0.0691514	0.659019	2.06617	1.30493	1.33855	c32987_g1_i1	K14085	ENSGALG00000008229	ALDH7A1	aldehyde dehydrogenase 7 family, member A1[Source:HGNC Symbol;Acc:HGNC:877]	0.00165563	4.12355e-06	0.43652	1.75378	2.32387	1.19284	Unigene	KO	Ensembl	Symbol	Description	P-C77-T77	P-C84-T84	P-C89-T89	F-C77-T77	F-C84-T84	F-C89-T89
c92019_g1_i2	K12259	ENSGALG00000015977	SMOX	spermine oxidase [Source:HGNCSymbol;Acc:HGNC:15862]	0.000146489	0.764139	0.0477647	0.468604	0.870707	0.610646	c103606_g1_i1	K13951	ENSGALG00000012250	-	Uncharacterized protein[Source:UniProtKB/TrEMBL;Acc:F1NI80]	0.687405	0.00104506	5.15645e-10	0.957472	0.464986	0.335082	c122449_g1_i1	K01052	ENSGALG00000003585	-	Uncharacterized protein[Source:UniProtKB/TrEMBL;Acc:F1NJS4]	0.778894	0.000939956	4.72104e-07	1.87197	13.5171	83.0081
c105965_g1_i1	K00820	ENSGALG00000000085	GFPT1	Gallus gallus glutamine--fructose-6-phosphatetransaminase 1 (GFPT1), mRNA. [Source:RefSeqmRNA;Acc:NM_001030882]	5.11055e-07	0.004278	0.0925096	0.455654	0.541537	0.721656	c122913_g1_i1	K00273	ENSGALG00000015057	DDO	D-aspartate oxidase [Source:HGNCSymbol;Acc:HGNC:2727]	0.00296725	0.0157387	0.00161142	0.632364	0.451151	0.310274	c103686_g1_i1	K11160	ENSGALG00000009114	DGAT2	diacylglycerol O-acyltransferase 2 [Source:HGNCSymbol;Acc:HGNC:16940]	9.0285e-12	0.00292601	0.0331275	10.0847	4.76515	12.7444
c120308_g1_i2	K00453	ENSAPLG00000012137	TDO2	Tryptophan 2,3-dioxygenase; Uncharacterized protein[Source:UniProtKB/TrEMBL;Acc:R0LCT3]	0.0311409	6.86765e-06	8.35366e-10	0.448684	0.321335	0.128172	c78559_g1_i1	K01079	ENSGALG00000002397	PSPH	Gallus gallus phosphoserine phosphatase (PSPH),mRNA. [Source:RefSeq mRNA;Acc:NM_001252272]	7.54893e-05	1.04227e-05	1.13106e-05	2.52547	0.450395	0.31709	c103883_g1_i2	K01015	ENSGALG00000027106	-	Uncharacterized protein[Source:UniProtKB/TrEMBL;Acc:H9KZK3]	0.14533	0.014447	2.21971e-07	2.73469	3.27803	12.6033
c121684_g2_i4	K00276	ENSGALG00000028939	AOC1	amine oxidase, copper containing 1 [Source:HGNCSymbol;Acc:HGNC:80]	0.00562068	0.015855	1.73924e-09	0.403396	1.87035	0.279749	c107765_g1_i2	K01468	ENSGALG00000011414	AMDHD1	amidohydrolase domain containing 1 [Source:HGNCSymbol;Acc:HGNC:28577]	0.678381	1.36168e-07	1.1715e-24	1.06477	0.446729	0.130309	c96021_g1_i1	K15013	ENSGALG00000001749	ACSBG2	Gallus gallus acyl-CoA synthetase bubblegum familymember 2 (ACSBG2), mRNA. [Source:RefSeqmRNA;Acc:NM_001012846]	0.000150936	0.0385018	0.000537209	3.46688	1.42822	8.11127
c95706_g1_i1	K01556	ENSGALG00000012418	KYNU	kynureninase [Source:HGNC Symbol;Acc:HGNC:6469]"	1.16849e-08	4.77809e-15	3.98082e-19	0.355028	0.184809	0.121051	c118475_g1_i1	K01915	ENSGALG00000003678	GLUL	glutamine synthetase [Source:RefSeqpeptide;Acc:NP_990824]	0.919603	1.57435e-08	3.84694e-18	0.993466	0.433124	0.176407	c91081_g1_i2	K10250	ENSGALG00000014730	ELOVL7	elongation of very long chain fatty acids protein 7[Source:RefSeq peptide;Acc:NP_001184239]	0.256139	0.0424311	4.41758e-07	0.632177	2.01279	5.60287
c92332_g1_i1	K07408	ENSGALG00000001320	CYP1A1	Gallus gallus cytochrome P450, family 1, subfamilyA, polypeptide 1 (CYP1A1), mRNA. [Source:RefSeqmRNA;Acc:NM_205146]	0.000417288	4.55552e-40	3.72049e-79	0.289177	0.120672	0.0140497	c92476_g1_i1	K03781	ENSGALG00000014471	CAT	catalase [Source:HGNC Symbol;Acc:HGNC:1516]"	0.817798	1.89364e-05	1.03657e-09	1.02887	0.427056	0.285962	c76158_g1_i1	K10223	ENSGALG00000006352	CH25H	Gallus gallus cholesterol 25-hydroxylase (CH25H),mRNA. [Source:RefSeq mRNA;Acc:NM_001277354]	0.939927	0.189384	5.61769e-05	0.917655	3.41293	5.30782
c124386_g1_i1	K00016	ENSGALG00000013257	LDHB	Gallus gallus lactate dehydrogenase B (LDHB), mRNA.[Source:RefSeq mRNA;Acc:NM_204177]	0.0119137	0.00556214	0.000517446	0.196342	0.282588	0.22946	c110569_g1_i1	K09478	ENSGALG00000009656	ACADSB	Gallus gallus acyl-CoA dehydrogenase,short/branched chain (ACADSB), nuclear gene encodingmitochondrial protein, mRNA. [Source:RefSeqmRNA;Acc:NM_001031240]	0.00600121	1.73547e-10	1.46653e-11	0.652187	0.382663	0.288261	c113834_g1_i1	K07410	ENSGALG00000004501	-	Uncharacterized protein[Source:UniProtKB/TrEMBL;Acc:E1C0Q3]	0.733498	0.0168941	5.2944e-09	1.1755	2.69873	5.28735
c65827_g1_i1	K01641	ENSGALG00000014862	HMGCS1	Gallus gallus 3-hydroxy-3-methylglutaryl-CoAsynthase 1 (soluble) (HMGCS1), mRNA. [Source:RefSeqmRNA;Acc:NM_205411]	1.82973e-06	0.289747	6.44631e-19	0.155233	0.732429	0.204395	c92589_g2_i1	K00315	ENSGALG00000004491	DMGDH	dimethylglycine dehydrogenase [Source:HGNCSymbol;Acc:HGNC:24475]	0.536122	1.35059e-11	2.17627e-28	0.904178	0.363877	0.120337	c105033_g1_i1	K00019	ENSGALG00000006947	BDH1	Gallus gallus 3-hydroxybutyrate dehydrogenase, type1 (BDH1), nuclear gene encoding mitochondrial protein,mRNA. [Source:RefSeq mRNA;Acc:NM_001006547]	0.341141	3.50935e-07	1.15614e-06	1.19442	3.4786	5.1735
Cell growth and death											c106499_g1_i1	K01953	ENSGALG00000009748	ASNS	Gallus gallus asparagine synthetase (glutamine-hydrolyzing) (ASNS), mRNA. [Source:RefSeqmRNA;Acc:NM_001030977]	1.62226e-06	1.13968e-05	0.0818093	3.4236	0.359513	1.58675	c116983_g2_i2	K07553	ENSGALG00000015151	B4GALT6	Gallus gallus UDP-Gal:betaGlcNAc beta 1,4-galactosyltransferase, polypeptide 6 (B4GALT6), mRNA.[Source:RefSeq mRNA;Acc:NM_001031016]	0.736171	0.000575538	2.89222e-11	0.926471	2.25138	4.77685
Unigene	KO	Ensembl	Symbol	Description	P-C77-T77	P-C84-T84	P-C89-T89	F-C77-T77	F-C84-T84	F-C89-T89	c161117_g1_i1	K12657	ENSGALG00000010522	ALDH18A1	aldehyde dehydrogenase 18 family, member A1[Source:HGNC Symbol;Acc:HGNC:9722]	0.0570293	7.54857e-05	0.0343405	1.46449	0.344521	0.690063	c115407_g1_i1	K00507	ENSGALG00000005739	SCD	Gallus gallus stearoyl-CoA desaturase (delta-9-desaturase) (SCD), mRNA. [Source:RefSeqmRNA;Acc:NM_204890]	5.26988e-15	0.780043	0.00386297	5.37938	1.05506	3.92813
c55406_g1_i3	K04402	ENSGALG00000028005	GADD45	Gallus gallus growth arrest and DNA-damage-inducible, beta (GADD45B), mRNA. [Source:RefSeqmRNA;Acc:NM_001044666]	1.72429e-06	0.676712	0.496638	4.70512	0.854684	0.862795	c160826_g1_i1	K00544	ENSGALG00000004518	-	Uncharacterized protein[Source:UniProtKB/TrEMBL;Acc:E1BSH9]	0.982041	5.27032e-13	5.32044e-31	1.00047	0.340256	0.107897	c118547_g1_i2	K08743	ENSGALG00000010645	ENPP6	ectonucleotide pyrophosphatase/phosphodiesterase 6[Source:HGNC Symbol;Acc:HGNC:23409]	0.0159558	1.53946e-11	0.000342596	2.98089	3.2722	3.83446
c114920_g1_i1	K04519	ENSGALG00000000534	IL-1BETA	Gallus gallus interleukin 1, beta (IL1B), mRNA.[Source:RefSeq mRNA;Acc:NM_204524]	0.0205821	0.183356	1.45777e-13	2.77699	1.672	10.1735	c120308_g1_i2	K00453	ENSAPLG00000012137	TDO2	Tryptophan 2,3-dioxygenase; Uncharacterized protein[Source:UniProtKB/TrEMBL;Acc:R0LCT3]	0.0311409	6.86765e-06	8.35366e-10	0.448684	0.321335	0.128172	c118492_g3_i2	K12352	ENSGALG00000000780	SMPD3	sphingomyelin phosphodiesterase 3, neutral membrane(neutral sphingomyelinase II) [Source:HGNCSymbol;Acc:HGNC:14240]	0.00634441	2.40912e-05	4.32078e-11	1.66766	3.47815	3.71898
c92882_g1_i1	K10146	ENSGALG00000010347	CCNG2	cyclin G2 [Source:HGNC Symbol;Acc:HGNC:1593]"	0.000245849	0.0663612	0.00156746	2.6893	1.52052	2.53009	c122960_g2_i3	K00463	ENSGALG00000024085	IDO2	indoleamine 2,3-dioxygenase 2 [Source:HGNCSymbol;Acc:HGNC:27269]	0.00417454	0.00304065	0.00364053	2.27112	0.311662	0.345371	c118903_g1_i1	K07410	ENSGALG00000025822	CYP1B1	cytochrome P450, family 1, subfamily B, polypeptide1 [Source:HGNC Symbol;Acc:HGNC:2597]	0.159836	0.540575	3.55693e-06	0.651001	1.1787	3.17263
c119344_g1_i1	K06625	ENSGALG00000028318	CIP1	Gallus gallus cdk inhibitor CIP1 (p21) (CIP1),mRNA. [Source:RefSeq mRNA;Acc:NM_204396]	0.00968289	1.85099e-07	2.41502e-08	2.57139	2.75639	6.83397	c95557_g1_i1	K00457	ENSGALG00000004343	HPD	Gallus gallus 4-hydroxyphenylpyruvate dioxygenase(HPD), mRNA. [Source:RefSeq mRNA;Acc:NM_001277491]	0.709276	8.67168e-16	2.87682e-30	1.0666	0.299012	0.108218	c52362_g1_i1	K00720	ENSGALG00000015682	UGCG	UDP-glucose ceramide glucosyltransferase[Source:HGNC Symbol;Acc:HGNC:12524]	0.000169496	0.321598	0.00063382	2.02934	0.794456	3.03021
c122513_g1_i6	K02216	ENSGALG00000000970	STT3A	serine/threonine-protein kinase Chk1[Source:RefSeq peptide;Acc:NP_989676]	2.80227e-05	0.0403152	0.00377358	2.31615	3.16669	2.98981	c124386_g1_i1	K00016	ENSGALG00000013257	LDHB	Gallus gallus lactate dehydrogenase B (LDHB), mRNA.[Source:RefSeq mRNA;Acc:NM_204177]	0.0119137	0.00556214	0.000517446	0.196342	0.282588	0.22946	c117254_g1_i1	K10251	ENSGALG00000026349	HSD17B12	hydroxysteroid (17-beta) dehydrogenase 12[Source:HGNC Symbol;Acc:HGNC:18646]	2.70008e-05	3.96535e-08	4.08697e-05	2.11364	2.25165	3.00164
c85651_g1_i1	K04402	ENSGALG00000028143	GADD45B	growth arrest and DNA-damage-inducible, beta[Source:HGNC Symbol;Acc:HGNC:4096]	0.0341236	0.23923	0.00813911	2.18858	1.32443	0.440124	c119473_g1_i4	K14755	ENSAPLG00000004855	ATN1	atrophin 1 [Source:HGNC Symbol;Acc:HGNC:3033]"	2.26889e-05	4.28205e-17	1.08824e-08	2.43029	0.211476	0.101561	c23410_g1_i1	K01201	ENSGALG00000027851	-	Uncharacterized protein[Source:UniProtKB/TrEMBL;Acc:R4GIA6]	0.612972	4.83525e-05	6.59553e-08	1.10016	1.87375	2.74654
c97923_g1_i2	K17454	ENSGALG00000003045	E2F1	transcription factor E2F1 [Source:RefSeqpeptide;Acc:NP_990550]	0.00229627	4.11042e-05	1.93085e-07	2.14632	2.25381	3.30301	c122520_g2_i2	K00286	ENSGALG00000007300	-	Pyrroline-5-carboxylate reductase[Source:UniProtKB/TrEMBL;Acc:F1N914]	0.0490352	6.98516e-11	0.00109402	0.683441	0.193639	0.543488	c60477_g1_i1	K17360	ENSGALG00000000652	ACOT7	acyl-CoA thioesterase 7 [Source:HGNCSymbol;Acc:HGNC:24157]	0.15036	0.115101	1.07873e-06	1.26545	1.47482	2.52691
c123978_g2_i1	K04721	ENSGALG00000009179	TNFSF10	Gallus gallus tumor necrosis factor (ligand)superfamily, member 10 (TNFSF10), mRNA. [Source:RefSeqmRNA;Acc:NM_204379]	2.9006e-06	0.00149129	7.05678e-11	0.477484	0.451629	0.177585	c95706_g1_i1	K01556	ENSGALG00000012418	KYNU	kynureninase [Source:HGNC Symbol;Acc:HGNC:6469]"	1.16849e-08	4.77809e-15	3.98082e-19	0.355028	0.184809	0.121051	c118315_g1_i1	K00968	ENSGALG00000007474	PCYT1A	phosphate cytidylyltransferase 1, choline, alpha[Source:HGNC Symbol;Acc:HGNC:8754]	0.602664	0.451695	7.80662e-06	1.12146	1.13044	2.2842
c119017_g1_i1	K06509	ENSGALG00000008044	CD82	Gallus gallus CD82 molecule (CD82), mRNA.[Source:RefSeq mRNA;Acc:NM_001008470]	6.78572e-11	0.0145072	0.000642376	0.361743	0.694756	0.418478	c92332_g1_i1	K07408	ENSGALG00000001320	CYP1A1	Gallus gallus cytochrome P450, family 1, subfamilyA, polypeptide 1 (CYP1A1), mRNA. [Source:RefSeqmRNA;Acc:NM_205146]	0.000417288	4.55552e-40	3.72049e-79	0.289177	0.120672	0.0140497	c196774_g1_i3	K07413	ENSGALG00000005469	-	transcript_id=ENSGALT00000008786"	0.448765	8.43168e-17	0.0159236	0.723809	0.116406	2.19701
Immune diseases											Cell growth and death											c70222_g1_i1	K13506	ENSGALG00000011221	AGPAT9	Gallus gallus 1-acylglycerol-3-phosphate O-acyltransferase 9 (AGPAT9), mRNA. [Source:RefSeqmRNA;Acc:NM_001031145]	0.0111812	0.604125	0.0318889	1.50251	1.07855	2.1781
Unigene	KO	Ensembl	Symbol	Description	P-C77-T77	P-C84-T84	P-C89-T89	F-C77-T77	F-C84-T84	F-C89-T89	Unigene	KO	Ensembl	Symbol	Description	P-C77-T77	P-C84-T84	P-C89-T89	F-C77-T77	F-C84-T84	F-C89-T89	c104748_g1_i2	K01054	ENSGALG00000005990	MGLL	Gallus gallus monoglyceride lipase (MGLL),transcript variant 1, mRNA. [Source:RefSeqmRNA;Acc:NM_001277142]	0.482525	0.000148464	0.000150087	0.889161	0.571111	0.489239
c114920_g1_i1	K04519	ENSGALG00000000534	IL-1BETA	Gallus gallus interleukin 1, beta (IL1B), mRNA.[Source:RefSeq mRNA;Acc:NM_204524]	0.0205821	0.183356	1.45777e-13	2.77699	1.672	10.1735	c119455_g2_i1	K04685	ENSGALG00000026137	CDKN2B	Gallus gallus cyclin-dependent kinase inhibitor 2B(p15, inhibits CDK4) (CDKN2B), mRNA. [Source:RefSeqmRNA;Acc:NM_204433]	0.310909	7.01216e-06	2.45143e-10	3.27967	13.4361	95.7895	c110429_g1_i1	K10244	ENSGALG00000016314	ELOVL5	Gallus gallus ELOVL fatty acid elongase 5 (ELOVL5),mRNA. [Source:RefSeq mRNA;Acc:NM_001199197]	0.721356	0.0348267	5.41332e-05	0.941516	0.732414	0.487332
c104781_g2_i3	K08534	ENSGALG00000025988	RORC	RAR-related orphan receptor C [Source:HGNCSymbol;Acc:HGNC:10260]	0.000199405	1.41988e-10	2.86333e-08	3.70664	5.40209	6.33909	c139838_g1_i1	K02087	ENSGALG00000003085	CDK1	Gallus gallus cyclin-dependent kinase 1 (CDK1),mRNA. [Source:RefSeq mRNA;Acc:NM_205314]	0.0333572	1.54417e-05	2.6346e-07	1.73746	6.63263	4.24146	c99623_g1_i1	K00128	ENSGALG00000004725	-	Uncharacterized protein[Source:UniProtKB/TrEMBL;Acc:E1BT93]	0.819105	0.0181337	3.48363e-05	1.04103	0.683571	0.486907
c120055_g1_i4	K11251	ENSGALG00000028417	H2A-VII	Gallus gallus histone cluster 1, H2A, IX (similarto human histone cluster 2, class H2A genes) (HIST1H2A9),mRNA. [Source:RefSeq mRNA;Acc:NM_001030753]	2.75994e-07	1.46854e-17	6.8709e-08	3.16899	4.06845	2.81139	c58668_g1_i1	K02219	ENSGALG00000028664	CKS1B	Gallus gallus CDC28 protein kinase regulatorysubunit 1B (CKS1B), mRNA. [Source:RefSeqmRNA;Acc:NM_001112806]	0.0733386	0.00817245	0.000147545	1.73491	6.35133	3.44462	c99558_g1_i1	K00864	ENSGALG00000016285	-	Uncharacterized protein[Source:UniProtKB/TrEMBL;Acc:F1NRQ6]	0.434349	0.113608	0.00157112	0.875868	0.711262	0.474616
c119053_g1_i1	K11254	ENSGALG00000025786	H4-I	Gallus gallus histone cluster 1, H4-VI, germinal H4(similar to human histone cluster 1, class H4 genes)(HIST1H46), mRNA. [Source:RefSeq mRNA;Acc:NM_001037845]	1.04192e-10	3.38264e-05	0.00129145	2.75212	2.71222	1.82561	c110394_g1_i1	K10808	ENSGALG00000016442	RRM2	ribonucleotide reductase M2 [Source:HGNCSymbol;Acc:HGNC:10452]	0.555593	2.29877e-08	0.00036156	1.17033	5.23253	5.5589	c105343_g1_i1	K01015	ENSGALG00000023472	-	Uncharacterized protein[Source:UniProtKB/TrEMBL;Acc:E1BYE0]	0.168369	0.360115	0.00032908	0.613916	1.16674	0.461198
c99431_g1_i2	K04448	ENSGALG00000010870	JUN	Gallus gallus jun proto-oncogene (JUN), mRNA.[Source:RefSeq mRNA;Acc:NM_001031289]	8.1092e-08	3.20193e-06	0.000305281	2.27135	2.87034	5.38109	c121545_g1_i2	K06627	ENSGALG00000011881	CCNA2	cyclin A2 [Source:HGNC Symbol;Acc:HGNC:1578]"	0.330337	8.76735e-07	5.34036e-08	1.2281	4.2949	3.17015	c99154_g1_i1	K01634	ENSGALG00000004553	SGPL1	Gallus gallus sphingosine-1-phosphate lyase 1(SGPL1), mRNA. [Source:RefSeq mRNA;Acc:NM_001007946]	0.125617	0.000996024	8.91888e-06	1.2742	0.616249	0.449821
c101549_g1_i1	K01488	ENSGALG00000004170	ADA	Gallus gallus adenosine deaminase (ADA), mRNA.[Source:RefSeq mRNA;Acc:NM_001006290]	0.00046087	0.552966	0.0790183	0.467442	0.874162	1.79456	c113575_g1_i3	K02213	ENSGALG00000028716	CDC6	cell division cycle 6 [Source:HGNCSymbol;Acc:HGNC:1744]	0.751476	3.09782e-08	0.0044039	0.887413	4.16771	2.01088	c114832_g1_i3	K15788	ENSGALG00000004018	GLYCTK	glycerate kinase [Source:HGNCSymbol;Acc:HGNC:24247]	0.439493	0.138989	3.83326e-05	0.88513	0.629522	0.437353
c92504_g1_i4	K03995	ENSGALG00000014840	C6	Gallus gallus complement component 6 (C6), mRNA.[Source:RefSeq mRNA;Acc:NM_001144849]	3.31083e-06	2.6751e-06	1.00085e-06	0.464876	0.500209	0.299914	c101269_g1_i1	K04739	ENSGALG00000008060	PRKAR2B	protein kinase, cAMP-dependent, regulatory, typeII, beta [Source:HGNC Symbol;Acc:HGNC:9392]	0.318458	0.00843957	0.0331312	0.729221	4.10734	2.9208	c117722_g4_i2	K00993	ENSGALG00000016560	EPT1	Gallus gallus ethanolaminephosphotransferase 1(CDP-ethanolamine-specific) (EPT1), mRNA. [Source:RefSeqmRNA;Acc:NM_001031528]	0.390834	4.20157e-05	3.3605e-07	1.15624	0.544407	0.402073
c114565_g1_i3	K05096	ENSGALG00000017091	FLT1	Gallus gallus fms-related tyrosine kinase 1(vascular endothelial growth factor/vascular permeabilityfactor receptor) (FLT1), mRNA. [Source:RefSeqmRNA;Acc:NM_204252]	0.0124581	0.266977	0.0489347	0.419013	0.736499	0.496068	c122202_g2_i1	K04402	ENSGALG00000025977	GADD45	Gallus gallus growth arrest and DNA-damage-inducible, alpha (GADD45A), mRNA. [Source:RefSeqmRNA;Acc:NM_001044678]	0.482271	0.0217376	3.25079e-05	1.39067	4.02547	8.74698	c29741_g1_i1	K13523	ENSGALG00000016206	AGPAT3	1-acylglycerol-3-phosphate O-acyltransferase 3[Source:HGNC Symbol;Acc:HGNC:326]	0.282603	0.00337579	2.38441e-07	1.1761	0.6238	0.382373
											c115273_g1_i1	K05868	ENSGALG00000025810	CCNB3	Gallus gallus cyclin B3 (CCNB3), mRNA.[Source:RefSeq mRNA;Acc:NM_205239]	0.952964	2.12243e-10	5.20211e-07	1.00906	4.0049	3.08767	c79185_g1_i1	K07513	ENSGALG00000005860	ACAA1	Gallus gallus acetyl-CoA acyltransferase 1 (ACAA1),nuclear gene encoding mitochondrial protein, mRNA.[Source:RefSeq mRNA;Acc:NM_001197288]	0.0133274	0.619692	6.0085e-08	0.589036	0.824583	0.378736
											c111411_g1_i1	K02541	ENSGALG00000016676	MCM3	Gallus gallus minichromosome maintenance complexcomponent 3 (MCM3), mRNA. [Source:RefSeqmRNA;Acc:NM_001006421]	0.396174	1.12257e-09	5.73233e-06	1.23233	3.56768	4.44615	c122620_g1_i2	K04711	ENSGALG00000000755	ACER3	alkaline ceramidase 3 [Source:HGNCSymbol;Acc:HGNC:16066]	0.267321	0.936935	2.05623e-05	0.832866	1.01311	0.369113
											c120128_g2_i1	K02537	ENSGALG00000011967	MAD2L1	Gallus gallus MAD2 mitotic arrest deficient-like 1(yeast) (MAD2L1), mRNA. [Source:RefSeqmRNA;Acc:NM_001277749]	0.722798	1.16005e-06	0.00028273	1.1067	3.49632	3.70744	c117284_g1_i1	K01047	ENSGALG00000012185	PLA2G12A	phospholipase A2, group XIIA [Source:HGNCSymbol;Acc:HGNC:18554]	0.00136826	0.320458	3.54478e-08	0.604997	0.835222	0.353422
											c92135_g1_i3	K02178	ENSGALG00000008233	BUB1	Gallus gallus budding uninhibited by benzimidazoles1 homolog (yeast) (BUB1), mRNA. [Source:RefSeqmRNA;Acc:NM_001012870]	0.636728	1.08735e-06	2.9749e-05	0.87067	3.33238	2.67834	c121798_g1_i1	K00070	ENSGALG00000014764	HSD3B2	Gallus gallus hydroxy-delta-5-steroiddehydrogenase, 3 beta- and steroid delta-isomerase 2(HSD3B2), mRNA. [Source:RefSeq mRNA;Acc:NM_205118]	0.0143306	0.0208331	8.98372e-06	0.629045	0.622685	0.343699
											c122513_g1_i6	K02216	ENSGALG00000000970	STT3A	serine/threonine-protein kinase Chk1[Source:RefSeq peptide;Acc:NP_989676]	2.80227e-05	0.0403152	0.00377358	2.31615	3.16669	2.98981	c103606_g1_i1	K13951	ENSGALG00000012250	-	Uncharacterized protein[Source:UniProtKB/TrEMBL;Acc:F1NI80]	0.687405	0.00104506	5.15645e-10	0.957472	0.464986	0.335082
											c70749_g1_i1	K06631	ENSGALG00000006110	PLK1	Gallus gallus polo-like kinase 1 (PLK1), mRNA.[Source:RefSeq mRNA;Acc:NM_001030639]	0.12166	1.47513e-08	1.28073e-05	1.42619	3.13134	2.57876	c120161_g1_i2	K07422	ENSGALG00000027908	CYP2U1	cytochrome P450, family 2, subfamily U, polypeptide1 [Source:HGNC Symbol;Acc:HGNC:20582]	0.00726758	0.00205465	1.24142e-07	0.648084	0.614812	0.332393
											c93936_g1_i1	K08866	ENSGALG00000015874	TTK	TTK protein kinase [Source:HGNCSymbol;Acc:HGNC:12401]	0.81841	0.000391354	0.00303298	0.887489	3.00928	3.41194	c99185_g2_i1	K04708	ENSGALG00000012882	KDSR	3-ketodihydrosphingosine reductase [Source:RefSeqpeptide;Acc:NP_001026173]	0.0046233	1.9244e-20	0.000233641	0.465377	0.237862	0.326586
											c117109_g1_i1	K02209	ENSGALG00000012546	MCM5	Gallus gallus minichromosome maintenance complexcomponent 5 (MCM5), mRNA. [Source:RefSeqmRNA;Acc:NM_001006243]	0.599335	5.98774e-09	1.65972e-07	0.895948	2.88987	2.98879	c110569_g1_i1	K09478	ENSGALG00000009656	ACADSB	Gallus gallus acyl-CoA dehydrogenase,short/branched chain (ACADSB), nuclear gene encodingmitochondrial protein, mRNA. [Source:RefSeqmRNA;Acc:NM_001031240]	0.00600121	1.73547e-10	1.46653e-11	0.652187	0.382663	0.288261
											c103118_g1_i4	K06676	ENSGALG00000024128	NCAPH	non-SMC condensin I complex, subunit H [Source:HGNCSymbol;Acc:HGNC:1112]	0.931171	2.94683e-07	1.29779e-06	1.01037	2.88448	3.03766	c25462_g1_i1	K01897	ENSGALG00000010628	ACSL1	Gallus gallus acyl-CoA synthetase long-chain familymember 1 (ACSL1), mRNA. [Source:RefSeqmRNA;Acc:NM_001012578]	0.645525	0.408317	3.08085e-11	1.08016	0.885593	0.28766
											c119344_g1_i1	K06625	ENSGALG00000028318	CIP1	Gallus gallus cdk inhibitor CIP1 (p21) (CIP1),mRNA. [Source:RefSeq mRNA;Acc:NM_204396]	0.00968289	1.85099e-07	2.41502e-08	2.57139	2.75639	6.83397	c38424_g1_i1	K07418	ENSGALG00000018634	-	Uncharacterized protein[Source:UniProtKB/TrEMBL;Acc:E1C4W1]	0.129518	0.0476717	5.49727e-08	0.677812	0.688252	0.273418
											c105212_g1_i1	K06635	ENSGALG00000001506	PTTG1	Gallus gallus pituitary tumor-transforming 1(PTTG1), transcript variant 1, mRNA. [Source:RefSeqmRNA;Acc:NM_001277740]	0.440812	0.0345729	0.00264262	0.682048	2.68559	3.24376	c121933_g3_i3	K13514	ENSGALG00000009848	LPGAT1	Gallus gallus lysophosphatidylglycerolacyltransferase 1 (LPGAT1), mRNA. [Source:RefSeqmRNA;Acc:NM_001031049]	0.000336203	0.0194252	6.14391e-12	0.572258	0.699983	0.265389
											c120971_g1_i3	K03363	ENSGALG00000009971	CDC20	Gallus gallus cell division cycle 20 homolog (S.cerevisiae) (CDC20), mRNA. [Source:RefSeqmRNA;Acc:NM_001006536]	0.00576947	3.42054e-10	2.85576e-06	1.5448	2.54845	2.3589	c114905_g1_i2	K14286	ENSGALG00000008992	ETNPPL	ethanolamine-phosphate phospho-lyase [Source:HGNCSymbol;Acc:HGNC:14404]	0.000178741	0.0249903	1.31513e-11	0.55333	1.73218	0.254531
											c112471_g1_i6	K02365	ENSGALG00000009956	ESPL1	extra spindle pole bodies homolog 1 (S. cerevisiae)[Source:HGNC Symbol;Acc:HGNC:16856]	0.406348	1.00116e-06	7.0228e-05	0.848298	2.54528	2.25446	c103743_g1_i1	K08765	ENSGALG00000007077	CPT1A	Gallus gallus carnitine palmitoyltransferase 1A(liver) (CPT1A), nuclear gene encoding mitochondrialprotein, mRNA. [Source:RefSeq mRNA;Acc:NM_001012898]	0.0265104	0.699594	3.17927e-12	0.571605	1.06094	0.253401
											c97923_g1_i2	K17454	ENSGALG00000003045	E2F1	transcription factor E2F1 [Source:RefSeqpeptide;Acc:NP_990550]	0.00229627	4.11042e-05	1.93085e-07	2.14632	2.25381	3.30301	c93350_g1_i1	K07430	ENSGALG00000015512	CYP7B1	cytochrome P450, family 7, subfamily B, polypeptide1 [Source:HGNC Symbol;Acc:HGNC:2652]	0.00143633	0.000141175	3.30274e-08	0.610712	0.564846	0.242596
											c268147_g1_i1	K05868	ENSGALG00000004161	CCNB2	Gallus gallus cyclin B2 (CCNB2), mRNA.[Source:RefSeq mRNA;Acc:NM_001004369]	0.86613	0.00033977	0.000585793	1.02714	2.22075	2.14712	c69937_g1_i2	K13239	ENSGALG00000012809	ECI2	enoyl-CoA delta isomerase 2 [Source:HGNCSymbol;Acc:HGNC:14601]	0.0655652	5.17205e-12	2.0819e-14	0.729947	0.341513	0.241101
											c34519_g1_i1	K02212	ENSGALG00000012915	MCM4	minichromosome maintenance complex component 4[Source:HGNC Symbol;Acc:HGNC:6947]	0.907145	3.13446e-05	2.46904e-05	0.970193	2.1756	2.63811	c46754_g1_i1	K15728	ENSGALG00000014836	LPIN2	Gallus gallus lipin 2 (LPIN2), mRNA. [Source:RefSeqmRNA;Acc:NM_001006386]	0.00516092	0.316464	0.00789184	0.427812	0.569572	0.223489
											c281429_g1_i1	K09993	ENSGALG00000022980	CDKN1B	Gallus gallus cyclin-dependent kinase inhibitor 1B(p27, Kip1) (CDKN1B), mRNA. [Source:RefSeqmRNA;Acc:NM_204256]	0.918419	0.00132072	1.1951e-10	1.05828	2.10005	7.79088	c65827_g1_i1	K01641	ENSGALG00000014862	HMGCS1	Gallus gallus 3-hydroxy-3-methylglutaryl-CoAsynthase 1 (soluble) (HMGCS1), mRNA. [Source:RefSeqmRNA;Acc:NM_205411]	1.82973e-06	0.289747	6.44631e-19	0.155233	0.732429	0.204395
											c23897_g1_i1	K04802	ENSGALG00000000169	PCNA	Gallus gallus proliferating cell nuclear antigen(PCNA), mRNA. [Source:RefSeq mRNA;Acc:NM_204170]	0.923371	6.46337e-06	0.0512499	0.982324	2.03004	1.45181	c122006_g1_i1	K15728	ENSGALG00000016456	LPIN1	Uncharacterized protein[Source:UniProtKB/TrEMBL;Acc:E1BWY2]	0.0485404	0.144897	0.0157246	0.306495	0.264678	0.19501
											c100581_g2_i3	K06675	ENSGALG00000009553	SMC4	Gallus gallus structural maintenance of chromosomes4 (SMC4), mRNA. [Source:RefSeq mRNA;Acc:NM_204518]	0.300578	0.0169728	0.000124845	0.811896	2.02825	2.16083	c105892_g1_i5	K00699	ENSGALG00000011805	-	Uncharacterized protein[Source:UniProtKB/TrEMBL;Acc:F1NMB3]	0.022967	1.9045e-16	2.12394e-18	0.705711	0.283099	0.184732
											c23936_g1_i1	K13377	ENSGALG00000010346	TGFB3	Gallus gallus transforming growth factor, beta 3(TGFB3), mRNA. [Source:RefSeq mRNA;Acc:NM_205454]	0.814545	0.000603165	3.05342e-12	1.04531	2.02345	4.37248	c122779_g1_i4	K07431	ENSGALG00000015432	CYP7A1	Gallus gallus cytochrome P450, family 7, subfamilyA, polypeptide 1 (CYP7A1), mRNA. [Source:RefSeqmRNA;Acc:NM_001001753]	0.000278906	0.00631887	8.90086e-08	0.362775	0.310889	0.180265
											c123978_g2_i1	K04721	ENSGALG00000009179	TNFSF10	Gallus gallus tumor necrosis factor (ligand)superfamily, member 10 (TNFSF10), mRNA. [Source:RefSeqmRNA;Acc:NM_204379]	2.9006e-06	0.00149129	7.05678e-11	0.477484	0.451629	0.177585	c102956_g1_i1	K13368	ENSGALG00000005467	HSD17B2	hydroxysteroid (17-beta) dehydrogenase 2[Source:HGNC Symbol;Acc:HGNC:5211]	0.0605865	2.22191e-14	0.00257658	0.637203	0.237427	0.179182
											Immune diseases											c120992_g1_i3	K01015	ENSGALG00000027642	-	Uncharacterized protein[Source:UniProtKB/TrEMBL;Acc:H9KZK7]	0.0809827	2.29957e-05	1.29371e-11	0.694797	0.432289	0.138287
											Unigene	KO	Ensembl	Symbol	Description	P-C77-T77	P-C84-T84	P-C89-T89	F-C77-T77	F-C84-T84	F-C89-T89	c118300_g1_i1	K07414	ENSGALG00000011894	CYP2D6	Gallus gallus cytochrome P450, family 2, subfamilyD, polypeptide 6 (CYP2D6), mRNA. [Source:RefSeqmRNA;Acc:NM_001195557]	0.258562	0.793539	0.0011635	1.24846	0.908872	0.12719
											c182926_g1_i1	K10030	ENSGALG00000011668	K60	Gallus gallus interleukin 8-like 1 (IL8L1), mRNA.[Source:RefSeq mRNA;Acc:NM_205018]	0.920906	0.00622893	1.36255e-11	1.64883	28.9453	29.2902	c14976_g1_i1	K01059	ENSGALG00000015425	LPL	Gallus gallus lipoprotein lipase (LPL), mRNA.[Source:RefSeq mRNA;Acc:NM_205282]	0.0068852	0.000213281	1.35427e-08	0.10946	0.138334	0.0715027
											c104781_g2_i3	K08534	ENSGALG00000025988	RORC	RAR-related orphan receptor C [Source:HGNCSymbol;Acc:HGNC:10260]	0.000199405	1.41988e-10	2.86333e-08	3.70664	5.40209	6.33909	c119963_g2_i1	K00699	ENSGALG00000004196	-	Uncharacterized protein[Source:UniProtKB/TrEMBL;Acc:F1P1M1]	2.58049e-07	2.3834e-12	7.74111e-10	0.418137	0.23325	0.0643247
											c120055_g1_i4	K11251	ENSGALG00000028417	H2A-VII	Gallus gallus histone cluster 1, H2A, IX (similarto human histone cluster 2, class H2A genes) (HIST1H2A9),mRNA. [Source:RefSeq mRNA;Acc:NM_001030753]	2.75994e-07	1.46854e-17	6.8709e-08	3.16899	4.06845	2.81139	c85657_g1_i1	K07424	ENSGALG00000004449	CYP3A37	Gallus gallus cytochrome P450 A 37 (CYP3A7), mRNA.[Source:RefSeq mRNA;Acc:NM_001001751]	0.126217	0.00164449	4.86928e-30	0.774022	0.357736	0.0584272
											c99431_g1_i2	K04448	ENSGALG00000010870	JUN	Gallus gallus jun proto-oncogene (JUN), mRNA.[Source:RefSeq mRNA;Acc:NM_001031289]	8.1092e-08	3.20193e-06	0.000305281	2.27135	2.87034	5.38109	c99086_g1_i1	K01122	ENSGALG00000016428	ENPP2	Gallus gallus ectonucleotidepyrophosphatase/phosphodiesterase 2 (ENPP2), mRNA.[Source:RefSeq mRNA;Acc:NM_001198662]	0.00928972	7.58079e-09	6.85501e-07	0.516959	0.360696	0.0568688
											c131760_g1_i1	K14625	ENSGALG00000003003	CCL20	Gallus gallus chemokine (C-C motif) ligand 20(CCL20), mRNA. [Source:RefSeq mRNA;Acc:NM_204438]	0.354487	0.045762	0.0455977	1.50098	2.76184	3.18488	c232459_g1_i1	K01640	ENSGALG00000004057	HMGCL	Gallus gallus 3-hydroxymethyl-3-methylglutaryl-CoAlyase (HMGCL), nuclear gene encoding mitochondrialprotein, transcript variant 2, mRNA. [Source:RefSeqmRNA;Acc:NM_001198714]	0.179975	0.708998	1.54423e-09	0.617554	0.944138	0.0399437
											c119053_g1_i1	K11254	ENSGALG00000025786	H4-I	Gallus gallus histone cluster 1, H4-VI, germinal H4(similar to human histone cluster 1, class H4 genes)(HIST1H46), mRNA. [Source:RefSeq mRNA;Acc:NM_001037845]	1.04192e-10	3.38264e-05	0.00129145	2.75212	2.71222	1.82561	c57732_g1_i1	K10205	ENSGALG00000012748	ELOVL2	Gallus gallus ELOVL fatty acid elongase 2 (ELOVL2),mRNA. [Source:RefSeq mRNA;Acc:NM_001197308]	1.12808e-05	0.0119043	9.98272e-09	2.50361	0.311719	0.0211937
											c118130_g2_i1	K11252	ENSGALG00000027594	H2B-I	Gallus gallus histone cluster 1, H2B-VII (similarto human histone cluster 1, class H2B, member N)(HIST1H2B7), mRNA. [Source:RefSeq mRNA;Acc:NM_001079720]	0.505076	0.038732	6.03179e-05	0.779176	2.24604	2.63259	c92332_g1_i1	K07408	ENSGALG00000001320	CYP1A1	Gallus gallus cytochrome P450, family 1, subfamilyA, polypeptide 1 (CYP1A1), mRNA. [Source:RefSeqmRNA;Acc:NM_205146]	0.000417288	4.55552e-40	3.72049e-79	0.289177	0.120672	0.0140497
											c117185_g1_i1	K06856	ENSGALG00000002258	-	Uncharacterized protein[Source:UniProtKB/TrEMBL;Acc:H9KZ23]	0.311008	0.00733097	0.384801	0.812313	2.20413	1.9223	Amino acid metabolism
											c115501_g2_i4	K05150	ENSGALG00000024122	TNFRSF13B	Gallus gallus tumor necrosis factor receptorsuperfamily, member 13B (TNFRSF13B), mRNA. [Source:RefSeqmRNA;Acc:NM_001097537]	0.476707	0.00772142	0.513453	0.781826	2.08092	1.63241	Unigene	KO	Ensembl	Symbol	Description	P-C77-T77	P-C84-T84	P-C89-T89	F-C77-T77	F-C84-T84	F-C89-T89
											c23936_g1_i1	K13377	ENSGALG00000010346	TGFB3	Gallus gallus transforming growth factor, beta 3(TGFB3), mRNA. [Source:RefSeq mRNA;Acc:NM_205454]	0.814545	0.000603165	3.05342e-12	1.04531	2.02345	4.37248	c121282_g1_i2	K00503	ENSGALG00000002926	DBH	dopamine beta-hydroxylase (dopamine beta-monooxygenase) [Source:HGNC Symbol;Acc:HGNC:2689]	0.000644987	0.000137708	1.20033e-05	69.0071	8.99384	42.7519
											c104955_g1_i1	K06458	ENSGALG00000015816	CD8A	Gallus gallus CD8a molecule (CD8A), mRNA.[Source:RefSeq mRNA;Acc:NM_205235]	0.914547	0.00115362	0.0554673	1.03927	0.489954	0.630203	c106758_g2_i1	K00643	ENSGALG00000003948	ALAS1	Gallus gallus aminolevulinate, delta-, synthase 1(ALAS1), nuclear gene encoding mitochondrial protein,mRNA. [Source:RefSeq mRNA;Acc:NM_001018012]	0.154363	1.60756e-05	2.95441e-06	1.98497	2.78352	7.98388
											c57098_g1_i1	K05465	ENSGALG00000016083	ANG-1	Gallus gallus angiopoietin 1 (ANGPT1), mRNA.[Source:RefSeq mRNA;Acc:NM_001199447]	0.00122466	0.00297842	0.144724	0.507701	0.488512	0.691269	c96819_g1_i1	K00933	ENSGALG00000011511	CKB	creatine kinase B-type [Source:RefSeqpeptide;Acc:NP_990641]	0.0221232	0.0972888	2.23e-15	1.87769	1.8467	7.97519
											c103886_g3_i4	K10785	ENSGALG00000014754	-	Uncharacterized protein[Source:UniProtKB/TrEMBL;Acc:F1NQ19]	0.293726	0.00430466	0.00112403	1.20951	0.470568	0.456943	c103222_g1_i1	K03334	ENSGALG00000000081	IL4I1	Gallus gallus interleukin 4 induced 1 (IL4I1),mRNA. [Source:RefSeq mRNA;Acc:NM_001099351]	0.0685066	0.0499589	2.30995e-11	10.362	4.84303	7.14767
											c82094_g2_i1	K03994	ENSGALG00000001565	C5	complement component 5 [Source:HGNCSymbol;Acc:HGNC:1331]	0.0144784	5.48472e-07	0.0107717	0.637195	0.458372	0.345083	c91180_g1_i1	K01915	ENSGALG00000008518	-	Glutamine synthetase[Source:UniProtKB/TrEMBL;Acc:F1P0D2]	0.363883	0.000334251	2.2122e-08	1.33495	2.63533	6.53088
											c70137_g1_i1	K03990	ENSGALG00000011509	C3D	complement C3 precursor [Source:RefSeqpeptide;Acc:NP_990736]	0.0318604	1.63512e-05	5.30592e-09	0.664683	0.455398	0.340118	c55837_g1_i1	K01581	ENSGALG00000016444	ODC1	Gallus gallus ornithine decarboxylase 1 (ODC1),mRNA. [Source:RefSeq mRNA;Acc:NM_001167766]	0.0193549	0.0548634	3.70021e-09	2.2886	1.6917	5.5836
											c117956_g1_i1	K06459	ENSGALG00000015902	CD8B	T-cell surface glycoprotein CD8 beta chainprecursor [Source:RefSeq peptide;Acc:NP_990578]	0.217585	0.00176566	0.000516544	1.4063	0.408387	0.386499	c118423_g1_i1	K00318	ENSGALG00000007728	-	Uncharacterized protein[Source:UniProtKB/TrEMBL;Acc:F1NRZ9]	0.923361	0.0757969	5.04772e-16	0.98749	2.04769	5.3774
																						c113834_g1_i1	K07410	ENSGALG00000004501	-	Uncharacterized protein[Source:UniProtKB/TrEMBL;Acc:E1C0Q3]	0.733498	0.0168941	5.2944e-09	1.1755	2.69873	5.28735
																						c92433_g1_i2	K00472	ENSGALG00000006677	P4HA2	prolyl 4-hydroxylase subunit alpha-2 precursor[Source:RefSeq peptide;Acc:NP_001006155]	0.154791	0.00469842	4.07207e-09	1.38135	1.76208	3.60607
																						c95313_g1_i1	K01755	ENSGALG00000002576	CRYD2	Gallus gallus argininosuccinate lyase (ASL2), mRNA.[Source:RefSeq mRNA;Acc:NM_001030714]	1.14792e-06	0.0043573	3.26817e-06	2.44837	1.80176	3.2955
																						c118903_g1_i1	K07410	ENSGALG00000025822	CYP1B1	cytochrome P450, family 1, subfamily B, polypeptide1 [Source:HGNC Symbol;Acc:HGNC:2597]	0.159836	0.540575	3.55693e-06	0.651001	1.1787	3.17263
																						c123627_g2_i2	K18123	ENSGALG00000006134	HOGA1	4-hydroxy-2-oxoglutarate aldolase 1 [Source:HGNCSymbol;Acc:HGNC:25155]	3.32471e-05	0.963364	8.98532e-09	0.505584	1.0111	3.04438
																						c44766_g2_i1	K00026	ENSGALG00000001949	MDH2	malate dehydrogenase 2, NAD (mitochondrial)[Source:HGNC Symbol;Acc:HGNC:6971]	0.000138908	1.13147e-11	3.68589e-05	1.78923	2.75146	2.57638
																						c232448_g1_i1	K00025	ENSGALG00000008858	MDH1	Gallus gallus malate dehydrogenase 1, NAD (soluble)(MDH1), mRNA. [Source:RefSeq mRNA;Acc:NM_001006395]	0.000731336	0.739359	0.0253558	1.76859	0.953455	2.28128
																						c81094_g1_i1	K00473	ENSGALG00000004531	PLOD1	Gallus gallus procollagen-lysine, 2-oxoglutarate 5-dioxygenase 1 (PLOD1), mRNA. [Source:RefSeqmRNA;Acc:NM_001005618]	0.0325732	0.333297	2.7061e-05	0.693374	1.17547	2.23508
																						c99623_g1_i1	K00128	ENSGALG00000004725	-	Uncharacterized protein[Source:UniProtKB/TrEMBL;Acc:E1BT93]	0.819105	0.0181337	3.48363e-05	1.04103	0.683571	0.486907
																						c81874_g2_i1	K05607	ENSGALG00000021843	AUH	Gallus gallus AU RNA binding protein/enoyl-CoAhydratase (AUH), transcript variant 1, mRNA.[Source:RefSeq mRNA;Acc:NM_001252606]	0.0820191	0.0126081	1.18391e-05	0.752693	0.555611	0.448426
																						c108507_g1_i1	K01593	ENSGALG00000013094	DDC	dopa decarboxylase (aromatic L-amino aciddecarboxylase) [Source:HGNC Symbol;Acc:HGNC:2719]	0.481538	0.0273666	3.7453e-05	0.84178	0.699977	0.443014
																						c114832_g1_i3	K15788	ENSGALG00000004018	GLYCTK	glycerate kinase [Source:HGNCSymbol;Acc:HGNC:24247]	0.439493	0.138989	3.83326e-05	0.88513	0.629522	0.437353
																						c124902_g1_i1	K15789	ENSGALG00000016651	-	Uncharacterized protein[Source:UniProtKB/TrEMBL;Acc:F1NFM2]	0.514309	0.26927	0.00371922	1.77586	2.08195	0.42958
																						c110882_g4_i1	K00600	ENSGALG00000005046	SHMT1	serine hydroxymethyltransferase 1 (soluble)[Source:HGNC Symbol;Acc:HGNC:10850]	0.452414	0.00735327	0.000120059	1.11128	0.619196	0.423182
																						c101571_g1_i6	K00486	ENSGALG00000007503	KMO	kynurenine 3-monooxygenase (kynurenine 3-hydroxylase) [Source:HGNC Symbol;Acc:HGNC:6381]	0.0097563	0.0134515	4.2483e-06	0.674955	0.664703	0.405241
																						c123951_g2_i3	K00827	ENSGALG00000003432	AGXT2	alanine--glyoxylate aminotransferase 2 [Source:HGNCSymbol;Acc:HGNC:14412]	0.840697	0.0278036	2.51926e-07	1.02851	0.72172	0.39112
																						c106930_g1_i1	K01555	ENSGALG00000006482	FAH	Gallus gallus fumarylacetoacetate hydrolase(fumarylacetoacetase) (FAH), mRNA. [Source:RefSeqmRNA;Acc:NM_001277473]	0.334106	0.965739	0.0055694	1.18378	0.993151	0.389445
																						c79185_g1_i1	K07513	ENSGALG00000005860	ACAA1	Gallus gallus acetyl-CoA acyltransferase 1 (ACAA1),nuclear gene encoding mitochondrial protein, mRNA.[Source:RefSeq mRNA;Acc:NM_001197288]	0.0133274	0.619692	6.0085e-08	0.589036	0.824583	0.378736
																						c121606_g1_i1	K00058	ENSGALG00000002988	PHGDH	phosphoglycerate dehydrogenase [Source:HGNCSymbol;Acc:HGNC:8923]	0.595629	0.00281577	2.63775e-09	0.844917	0.521496	0.363247
																						c266153_g1_i1	K00456	ENSGALG00000002358	CDO1	cysteine dioxygenase type 1 [Source:HGNCSymbol;Acc:HGNC:1795]	0.0298871	0.0846448	2.21686e-08	1.45141	1.67901	0.354842
																						c121772_g1_i2	K00548	ENSGALG00000014464	MTR	Gallus gallus 5-methyltetrahydrofolate-homocysteinemethyltransferase (MTR), mRNA. [Source:RefSeqmRNA;Acc:NM_001031104]	0.00733073	0.291301	5.29245e-05	1.53745	1.19135	0.348882
																						c79154_g1_i1	K01756	ENSGALG00000012034	ADSL	Gallus gallus adenylosuccinate lyase (ADSL), mRNA.[Source:RefSeq mRNA;Acc:NM_205529]	0.657991	0.36489	1.30609e-08	0.934559	0.87509	0.348138
																						c122960_g2_i3	K00463	ENSGALG00000024085	IDO2	indoleamine 2,3-dioxygenase 2 [Source:HGNCSymbol;Acc:HGNC:27269]	0.00417454	0.00304065	0.00364053	2.27112	0.311662	0.345371
																						c103606_g1_i1	K13951	ENSGALG00000012250	-	Uncharacterized protein[Source:UniProtKB/TrEMBL;Acc:F1NI80]	0.687405	0.00104506	5.15645e-10	0.957472	0.464986	0.335082
																						c114554_g1_i1	K00140	ENSGALG00000010211	ALDH6A1	aldehyde dehydrogenase 6 family, member A1[Source:HGNC Symbol;Acc:HGNC:7179]	0.469579	0.0917169	2.05277e-05	1.11049	0.78024	0.330074
																						c78559_g1_i1	K01079	ENSGALG00000002397	PSPH	Gallus gallus phosphoserine phosphatase (PSPH),mRNA. [Source:RefSeq mRNA;Acc:NM_001252272]	7.54893e-05	1.04227e-05	1.13106e-05	2.52547	0.450395	0.31709
																						c122913_g1_i1	K00273	ENSGALG00000015057	DDO	D-aspartate oxidase [Source:HGNCSymbol;Acc:HGNC:2727]	0.00296725	0.0157387	0.00161142	0.632364	0.451151	0.310274
																						c120142_g1_i1	K00314	ENSGALG00000002855	SARDH	sarcosine dehydrogenase [Source:HGNCSymbol;Acc:HGNC:10536]	0.801225	0.00224299	1.07072e-10	1.05024	0.636238	0.30597
																						c110569_g1_i1	K09478	ENSGALG00000009656	ACADSB	Gallus gallus acyl-CoA dehydrogenase,short/branched chain (ACADSB), nuclear gene encodingmitochondrial protein, mRNA. [Source:RefSeqmRNA;Acc:NM_001031240]	0.00600121	1.73547e-10	1.46653e-11	0.652187	0.382663	0.288261
																						c92476_g1_i1	K03781	ENSGALG00000014471	CAT	catalase [Source:HGNC Symbol;Acc:HGNC:1516]"	0.817798	1.89364e-05	1.03657e-09	1.02887	0.427056	0.285962
																						c121684_g2_i4	K00276	ENSGALG00000028939	AOC1	amine oxidase, copper containing 1 [Source:HGNCSymbol;Acc:HGNC:80]	0.00562068	0.015855	1.73924e-09	0.403396	1.87035	0.279749
																						c121944_g19_i1	K00500	ENSGALG00000012754	PAH	Gallus gallus phenylalanine hydroxylase (PAH),mRNA. [Source:RefSeq mRNA;Acc:NM_001001298]	0.0631802	0.000105223	1.08092e-14	0.663537	0.561268	0.237098
																						c124386_g1_i1	K00016	ENSGALG00000013257	LDHB	Gallus gallus lactate dehydrogenase B (LDHB), mRNA.[Source:RefSeq mRNA;Acc:NM_204177]	0.0119137	0.00556214	0.000517446	0.196342	0.282588	0.22946
																						c118743_g1_i1	K01745	ENSGALG00000011421	HAL	Gallus gallus histidine ammonia-lyase (HAL), mRNA.[Source:RefSeq mRNA;Acc:NM_204404]	0.431962	0.16439	1.98138e-06	0.853829	0.692144	0.206815
																						c65827_g1_i1	K01641	ENSGALG00000014862	HMGCS1	Gallus gallus 3-hydroxy-3-methylglutaryl-CoAsynthase 1 (soluble) (HMGCS1), mRNA. [Source:RefSeqmRNA;Acc:NM_205411]	1.82973e-06	0.289747	6.44631e-19	0.155233	0.732429	0.204395
																						c118475_g1_i1	K01915	ENSGALG00000003678	GLUL	glutamine synthetase [Source:RefSeqpeptide;Acc:NP_990824]	0.919603	1.57435e-08	3.84694e-18	0.993466	0.433124	0.176407
																						c124450_g1_i1	K00764	ENSGALG00000013728	PPAT	Gallus gallus phosphoribosyl pyrophosphateamidotransferase (PPAT), mRNA. [Source:RefSeqmRNA;Acc:NM_001004401]	0.0101841	0.33551	4.55011e-20	0.668914	0.760651	0.166995
																						c107765_g1_i2	K01468	ENSGALG00000011414	AMDHD1	amidohydrolase domain containing 1 [Source:HGNCSymbol;Acc:HGNC:28577]	0.678381	1.36168e-07	1.1715e-24	1.06477	0.446729	0.130309
																						c120308_g1_i2	K00453	ENSAPLG00000012137	TDO2	Tryptophan 2,3-dioxygenase; Uncharacterized protein[Source:UniProtKB/TrEMBL;Acc:R0LCT3]	0.0311409	6.86765e-06	8.35366e-10	0.448684	0.321335	0.128172
																						c95706_g1_i1	K01556	ENSGALG00000012418	KYNU	kynureninase [Source:HGNC Symbol;Acc:HGNC:6469]"	1.16849e-08	4.77809e-15	3.98082e-19	0.355028	0.184809	0.121051
																						c92589_g2_i1	K00315	ENSGALG00000004491	DMGDH	dimethylglycine dehydrogenase [Source:HGNCSymbol;Acc:HGNC:24475]	0.536122	1.35059e-11	2.17627e-28	0.904178	0.363877	0.120337
																						c95557_g1_i1	K00457	ENSGALG00000004343	HPD	Gallus gallus 4-hydroxyphenylpyruvate dioxygenase(HPD), mRNA. [Source:RefSeq mRNA;Acc:NM_001277491]	0.709276	8.67168e-16	2.87682e-30	1.0666	0.299012	0.108218
																						c160826_g1_i1	K00544	ENSGALG00000004518	-	Uncharacterized protein[Source:UniProtKB/TrEMBL;Acc:E1BSH9]	0.982041	5.27032e-13	5.32044e-31	1.00047	0.340256	0.107897
																						c119473_g1_i4	K14755	ENSAPLG00000004855	ATN1	atrophin 1 [Source:HGNC Symbol;Acc:HGNC:3033]"	2.26889e-05	4.28205e-17	1.08824e-08	2.43029	0.211476	0.101561
																						c232459_g1_i1	K01640	ENSGALG00000004057	HMGCL	Gallus gallus 3-hydroxymethyl-3-methylglutaryl-CoAlyase (HMGCL), nuclear gene encoding mitochondrialprotein, transcript variant 2, mRNA. [Source:RefSeqmRNA;Acc:NM_001198714]	0.179975	0.708998	1.54423e-09	0.617554	0.944138	0.0399437
																						c92332_g1_i1	K07408	ENSGALG00000001320	CYP1A1	Gallus gallus cytochrome P450, family 1, subfamilyA, polypeptide 1 (CYP1A1), mRNA. [Source:RefSeqmRNA;Acc:NM_205146]	0.000417288	4.55552e-40	3.72049e-79	0.289177	0.120672	0.0140497
																						Cell growth and death
																						Unigene	KO	Ensembl	Symbol	Description	P-C77-T77	P-C84-T84	P-C89-T89	F-C77-T77	F-C84-T84	F-C89-T89
																						c119455_g2_i1	K04685	ENSGALG00000026137	CDKN2B	Gallus gallus cyclin-dependent kinase inhibitor 2B(p15, inhibits CDK4) (CDKN2B), mRNA. [Source:RefSeqmRNA;Acc:NM_204433]	0.310909	7.01216e-06	2.45143e-10	3.27967	13.4361	95.7895
																						c114920_g1_i1	K04519	ENSGALG00000000534	IL-1BETA	Gallus gallus interleukin 1, beta (IL1B), mRNA.[Source:RefSeq mRNA;Acc:NM_204524]	0.0205821	0.183356	1.45777e-13	2.77699	1.672	10.1735
																						c122202_g2_i1	K04402	ENSGALG00000025977	GADD45	Gallus gallus growth arrest and DNA-damage-inducible, alpha (GADD45A), mRNA. [Source:RefSeqmRNA;Acc:NM_001044678]	0.482271	0.0217376	3.25079e-05	1.39067	4.02547	8.74698
																						c281429_g1_i1	K09993	ENSGALG00000022980	CDKN1B	Gallus gallus cyclin-dependent kinase inhibitor 1B(p27, Kip1) (CDKN1B), mRNA. [Source:RefSeqmRNA;Acc:NM_204256]	0.918419	0.00132072	1.1951e-10	1.05828	2.10005	7.79088
																						c119344_g1_i1	K06625	ENSGALG00000028318	CIP1	Gallus gallus cdk inhibitor CIP1 (p21) (CIP1),mRNA. [Source:RefSeq mRNA;Acc:NM_204396]	0.00968289	1.85099e-07	2.41502e-08	2.57139	2.75639	6.83397
																						c110394_g1_i1	K10808	ENSGALG00000016442	RRM2	ribonucleotide reductase M2 [Source:HGNCSymbol;Acc:HGNC:10452]	0.555593	2.29877e-08	0.00036156	1.17033	5.23253	5.5589
																						c111411_g1_i1	K02541	ENSGALG00000016676	MCM3	Gallus gallus minichromosome maintenance complexcomponent 3 (MCM3), mRNA. [Source:RefSeqmRNA;Acc:NM_001006421]	0.396174	1.12257e-09	5.73233e-06	1.23233	3.56768	4.44615
																						c61937_g2_i1	K13376	ENSGALG00000009612	TGFB2	transforming growth factor, beta 2 [Source:HGNCSymbol;Acc:HGNC:11768]	0.841953	0.074787	4.09789e-07	1.0962	1.86922	4.39403
																						c23936_g1_i1	K13377	ENSGALG00000010346	TGFB3	Gallus gallus transforming growth factor, beta 3(TGFB3), mRNA. [Source:RefSeq mRNA;Acc:NM_205454]	0.814545	0.000603165	3.05342e-12	1.04531	2.02345	4.37248
																						c139838_g1_i1	K02087	ENSGALG00000003085	CDK1	Gallus gallus cyclin-dependent kinase 1 (CDK1),mRNA. [Source:RefSeq mRNA;Acc:NM_205314]	0.0333572	1.54417e-05	2.6346e-07	1.73746	6.63263	4.24146
																						c120128_g2_i1	K02537	ENSGALG00000011967	MAD2L1	Gallus gallus MAD2 mitotic arrest deficient-like 1(yeast) (MAD2L1), mRNA. [Source:RefSeqmRNA;Acc:NM_001277749]	0.722798	1.16005e-06	0.00028273	1.1067	3.49632	3.70744
																						c58668_g1_i1	K02219	ENSGALG00000028664	CKS1B	Gallus gallus CDC28 protein kinase regulatorysubunit 1B (CKS1B), mRNA. [Source:RefSeqmRNA;Acc:NM_001112806]	0.0733386	0.00817245	0.000147545	1.73491	6.35133	3.44462
																						c160687_g1_i1	K16857	ENSGALG00000009626	THBS1	Gallus gallus thrombospondin 1 (THBS1), mRNA.[Source:RefSeq mRNA;Acc:NM_001199453]	0.420447	0.0643476	1.65242e-11	0.78732	2.00737	3.41345
																						c93936_g1_i1	K08866	ENSGALG00000015874	TTK	TTK protein kinase [Source:HGNCSymbol;Acc:HGNC:12401]	0.81841	0.000391354	0.00303298	0.887489	3.00928	3.41194
																						c124036_g1_i1	K03094	ENSGALG00000006474	SKP1	Gallus gallus S-phase kinase-associated protein 1(SKP1), mRNA. [Source:RefSeq mRNA;Acc:NM_001006153]	0.0194819	1.53865e-05	1.48463e-10	1.44384	1.93718	3.40945
																						c97923_g1_i2	K17454	ENSGALG00000003045	E2F1	transcription factor E2F1 [Source:RefSeqpeptide;Acc:NP_990550]	0.00229627	4.11042e-05	1.93085e-07	2.14632	2.25381	3.30301
																						c105212_g1_i1	K06635	ENSGALG00000001506	PTTG1	Gallus gallus pituitary tumor-transforming 1(PTTG1), transcript variant 1, mRNA. [Source:RefSeqmRNA;Acc:NM_001277740]	0.440812	0.0345729	0.00264262	0.682048	2.68559	3.24376
																						c121545_g1_i2	K06627	ENSGALG00000011881	CCNA2	cyclin A2 [Source:HGNC Symbol;Acc:HGNC:1578]"	0.330337	8.76735e-07	5.34036e-08	1.2281	4.2949	3.17015
																						c115273_g1_i1	K05868	ENSGALG00000025810	CCNB3	Gallus gallus cyclin B3 (CCNB3), mRNA.[Source:RefSeq mRNA;Acc:NM_205239]	0.952964	2.12243e-10	5.20211e-07	1.00906	4.0049	3.08767
																						c103118_g1_i4	K06676	ENSGALG00000024128	NCAPH	non-SMC condensin I complex, subunit H [Source:HGNCSymbol;Acc:HGNC:1112]	0.931171	2.94683e-07	1.29779e-06	1.01037	2.88448	3.03766
																						c122513_g1_i6	K02216	ENSGALG00000000970	STT3A	serine/threonine-protein kinase Chk1[Source:RefSeq peptide;Acc:NP_989676]	2.80227e-05	0.0403152	0.00377358	2.31615	3.16669	2.98981
																						c117109_g1_i1	K02209	ENSGALG00000012546	MCM5	Gallus gallus minichromosome maintenance complexcomponent 5 (MCM5), mRNA. [Source:RefSeqmRNA;Acc:NM_001006243]	0.599335	5.98774e-09	1.65972e-07	0.895948	2.88987	2.98879
																						c101269_g1_i1	K04739	ENSGALG00000008060	PRKAR2B	protein kinase, cAMP-dependent, regulatory, typeII, beta [Source:HGNC Symbol;Acc:HGNC:9392]	0.318458	0.00843957	0.0331312	0.729221	4.10734	2.9208
																						c96949_g1_i4	K06637	ENSGALG00000004838	BUB1B	mitotic checkpoint serine/threonine-protein kinaseBUB1 beta [Source:RefSeq peptide;Acc:NP_989734]	0.928076	0.0277707	4.60536e-05	1.0195	1.80817	2.80142
																						c92135_g1_i3	K02178	ENSGALG00000008233	BUB1	Gallus gallus budding uninhibited by benzimidazoles1 homolog (yeast) (BUB1), mRNA. [Source:RefSeqmRNA;Acc:NM_001012870]	0.636728	1.08735e-06	2.9749e-05	0.87067	3.33238	2.67834
																						c122695_g2_i1	K02649	ENSGALG00000010335	-	Uncharacterized protein[Source:UniProtKB/TrEMBL;Acc:E1C8M6]	0.110739	0.00321417	0.0107296	0.718149	1.77595	2.67507
																						c34519_g1_i1	K02212	ENSGALG00000012915	MCM4	minichromosome maintenance complex component 4[Source:HGNC Symbol;Acc:HGNC:6947]	0.907145	3.13446e-05	2.46904e-05	0.970193	2.1756	2.63811
																						c119913_g12_i1	K16198	ENSGALG00000006743	YWHAH	Gallus gallus tyrosine 3-monooxygenase/tryptophan5-monooxygenase activation protein, eta polypeptide(YWHAH), mRNA. [Source:RefSeq mRNA;Acc:NM_001007839]	0.27755	0.011528	0.000256965	1.17672	1.72032	2.58079
																						c70749_g1_i1	K06631	ENSGALG00000006110	PLK1	Gallus gallus polo-like kinase 1 (PLK1), mRNA.[Source:RefSeq mRNA;Acc:NM_001030639]	0.12166	1.47513e-08	1.28073e-05	1.42619	3.13134	2.57876
																						c112216_g1_i2	K02187	ENSGALG00000010638	CASP3	Gallus gallus caspase 3, apoptosis-related cysteinepeptidase (CASP3), mRNA. [Source:RefSeqmRNA;Acc:NM_204725]	0.693783	0.569662	0.000932114	1.07934	0.85919	2.56612
																						c92882_g1_i1	K10146	ENSGALG00000010347	CCNG2	cyclin G2 [Source:HGNC Symbol;Acc:HGNC:1593]"	0.000245849	0.0663612	0.00156746	2.6893	1.52052	2.53009
																						c120971_g1_i3	K03363	ENSGALG00000009971	CDC20	Gallus gallus cell division cycle 20 homolog (S.cerevisiae) (CDC20), mRNA. [Source:RefSeqmRNA;Acc:NM_001006536]	0.00576947	3.42054e-10	2.85576e-06	1.5448	2.54845	2.3589
																						c112471_g1_i6	K02365	ENSGALG00000009956	ESPL1	extra spindle pole bodies homolog 1 (S. cerevisiae)[Source:HGNC Symbol;Acc:HGNC:16856]	0.406348	1.00116e-06	7.0228e-05	0.848298	2.54528	2.25446
																						c112674_g1_i2	K02607	ENSGALG00000008175	ORC5	Gallus gallus origin recognition complex, subunit 5(ORC5), mRNA. [Source:RefSeq mRNA;Acc:NM_001030729]	0.822542	0.0695615	0.0012073	1.07678	1.54607	2.23876
																						c100581_g2_i3	K06675	ENSGALG00000009553	SMC4	Gallus gallus structural maintenance of chromosomes4 (SMC4), mRNA. [Source:RefSeq mRNA;Acc:NM_204518]	0.300578	0.0169728	0.000124845	0.811896	2.02825	2.16083
																						c268147_g1_i1	K05868	ENSGALG00000004161	CCNB2	Gallus gallus cyclin B2 (CCNB2), mRNA.[Source:RefSeq mRNA;Acc:NM_001004369]	0.86613	0.00033977	0.000585793	1.02714	2.22075	2.14712
																						c118294_g2_i1	K02542	ENSGALG00000012348	MCM6	Gallus gallus minichromosome maintenance complexcomponent 6 (MCM6), mRNA. [Source:RefSeqmRNA;Acc:NM_001006527]	0.184602	0.00130874	0.000152282	1.28101	1.72506	2.07999
																						c304008_g1_i1	K04503	ENSGALG00000007555	CCND1	Gallus gallus cyclin D1 (CCND1), mRNA.[Source:RefSeq mRNA;Acc:NM_205381]	0.755714	0.814762	0.000361265	0.952	0.964497	2.03069
																						c90104_g1_i2	K08556	ENSGALG00000017195	PGR	Gallus gallus progesterone receptor (PGR), mRNA.[Source:RefSeq mRNA;Acc:NM_205262]	0.08405	0.276344	0.0361593	0.662753	1.38553	2.02163
																						c113575_g1_i3	K02213	ENSGALG00000028716	CDC6	cell division cycle 6 [Source:HGNCSymbol;Acc:HGNC:1744]	0.751476	3.09782e-08	0.0044039	0.887413	4.16771	2.01088
																						c122058_g1_i1	K08557	ENSGALG00000004596	AR	Gallus gallus androgen receptor (AR), mRNA.[Source:RefSeq mRNA;Acc:NM_001040090]	0.326187	0.246244	2.27064e-05	0.849316	1.34021	0.456948
																						c85651_g1_i1	K04402	ENSGALG00000028143	GADD45B	growth arrest and DNA-damage-inducible, beta[Source:HGNC Symbol;Acc:HGNC:4096]	0.0341236	0.23923	0.00813911	2.18858	1.32443	0.440124
																						c119017_g1_i1	K06509	ENSGALG00000008044	CD82	Gallus gallus CD82 molecule (CD82), mRNA.[Source:RefSeq mRNA;Acc:NM_001008470]	6.78572e-11	0.0145072	0.000642376	0.361743	0.694756	0.418478
																						c118465_g1_i5	K10127	ENSGALG00000000636	MDM4	MDM4, p53 regulator [Source:HGNCSymbol;Acc:HGNC:6974]	0.152546	1.74574e-05	1.84456e-06	0.798154	0.514803	0.393245
																						c111440_g1_i3	K10143	ENSGALG00000004500	RFWD2	ring finger and WD repeat domain 2, E3 ubiquitinprotein ligase [Source:HGNC Symbol;Acc:HGNC:17440]	0.739644	0.958116	8.44371e-05	0.932058	1.00968	0.355434
																						c104095_g1_i1	K10138	ENSGALG00000012439	IGFBP3	Gallus gallus insulin-like growth factor bindingprotein 3 (IGFBP3), mRNA. [Source:RefSeqmRNA;Acc:NM_001101034]	0.00924076	0.202425	3.32007e-06	0.566259	0.74026	0.314764
																						c49239_g1_i1	K05459	ENSGALG00000012755	IGF-I	Gallus gallus insulin-like growth factor 1(somatomedin C) (IGF1), mRNA. [Source:RefSeqmRNA;Acc:NM_001004384]	0.0307693	0.171544	0.00139591	0.508892	0.395743	0.238017
																						c123978_g2_i1	K04721	ENSGALG00000009179	TNFSF10	Gallus gallus tumor necrosis factor (ligand)superfamily, member 10 (TNFSF10), mRNA. [Source:RefSeqmRNA;Acc:NM_204379]	2.9006e-06	0.00149129	7.05678e-11	0.477484	0.451629	0.177585
																						Immune diseases
																						Unigene	KO	Ensembl	Symbol	Description	P-C77-T77	P-C84-T84	P-C89-T89	F-C77-T77	F-C84-T84	F-C89-T89
																						c182926_g1_i1	K10030	ENSGALG00000011668	K60	Gallus gallus interleukin 8-like 1 (IL8L1), mRNA.[Source:RefSeq mRNA;Acc:NM_205018]	0.920906	0.00622893	1.36255e-11	1.64883	28.9453	29.2902
																						c52291_g1_i1	K02146	ENSGALG00000015868	ATP6V0D2	Gallus gallus ATPase, H+ transporting, lysosomal38kDa, V0 subunit d2 (ATP6V0D2), mRNA. [Source:RefSeqmRNA;Acc:NM_001008455]	0.649322	0.0598936	0.00500084	0.736515	3.62445	20.0231
																						c114920_g1_i1	K04519	ENSGALG00000000534	IL-1BETA	Gallus gallus interleukin 1, beta (IL1B), mRNA.[Source:RefSeq mRNA;Acc:NM_204524]	0.0205821	0.183356	1.45777e-13	2.77699	1.672	10.1735
																						c104781_g2_i3	K08534	ENSGALG00000025988	RORC	RAR-related orphan receptor C [Source:HGNCSymbol;Acc:HGNC:10260]	0.000199405	1.41988e-10	2.86333e-08	3.70664	5.40209	6.33909
																						c99431_g1_i2	K04448	ENSGALG00000010870	JUN	Gallus gallus jun proto-oncogene (JUN), mRNA.[Source:RefSeq mRNA;Acc:NM_001031289]	8.1092e-08	3.20193e-06	0.000305281	2.27135	2.87034	5.38109
																						c61937_g2_i1	K13376	ENSGALG00000009612	TGFB2	transforming growth factor, beta 2 [Source:HGNCSymbol;Acc:HGNC:11768]	0.841953	0.074787	4.09789e-07	1.0962	1.86922	4.39403
																						c23936_g1_i1	K13377	ENSGALG00000010346	TGFB3	Gallus gallus transforming growth factor, beta 3(TGFB3), mRNA. [Source:RefSeq mRNA;Acc:NM_205454]	0.814545	0.000603165	3.05342e-12	1.04531	2.02345	4.37248
																						c117185_g3_i1	K06856	ENSGALG00000006176	-	Uncharacterized protein[Source:UniProtKB/TrEMBL;Acc:F1NHS3]	0.432204	0.101538	5.24094e-06	0.784169	3.27994	3.40396
																						c131760_g1_i1	K14625	ENSGALG00000003003	CCL20	Gallus gallus chemokine (C-C motif) ligand 20(CCL20), mRNA. [Source:RefSeq mRNA;Acc:NM_204438]	0.354487	0.045762	0.0455977	1.50098	2.76184	3.18488
																						c120055_g1_i4	K11251	ENSGALG00000028417	H2A-VII	Gallus gallus histone cluster 1, H2A, IX (similarto human histone cluster 2, class H2A genes) (HIST1H2A9),mRNA. [Source:RefSeq mRNA;Acc:NM_001030753]	2.75994e-07	1.46854e-17	6.8709e-08	3.16899	4.06845	2.81139
																						c118130_g2_i1	K11252	ENSGALG00000027594	H2B-I	Gallus gallus histone cluster 1, H2B-VII (similarto human histone cluster 1, class H2B, member N)(HIST1H2B7), mRNA. [Source:RefSeq mRNA;Acc:NM_001079720]	0.505076	0.038732	6.03179e-05	0.779176	2.24604	2.63259
																						c122156_g1_i1	K05482	ENSGALG00000007874	IL18	Gallus gallus interleukin 18 (interferon-gamma-inducing factor) (IL18), mRNA. [Source:RefSeqmRNA;Acc:NM_204608]	0.11946	0.144946	1.47921e-06	1.85542	1.64948	2.63012
																						c100297_g1_i1	K01371	ENSGALG00000028147	CTSK	Gallus gallus cathepsin K (CTSK), mRNA.[Source:RefSeq mRNA;Acc:NM_204971]	0.553437	0.00246605	0.000555075	0.719251	1.99605	2.57683
																						c70317_g1_i1	K05699	ENSGALG00000009474	ACTN1	Gallus gallus actinin, alpha 1 (ACTN1), mRNA.[Source:RefSeq mRNA;Acc:NM_204127]	0.535177	0.0999858	1.9896e-06	0.906213	1.27844	2.41733
																						c113943_g1_i1	K05070	ENSGALG00000005638	IL2RG	interleukin 2 receptor, gamma [Source:HGNCSymbol;Acc:HGNC:6010]	0.0474352	0.0161266	0.000220885	0.730126	1.47073	2.02961
																						c124656_g1_i1	K02155	ENSGALG00000009229	ATP6V0C	Gallus gallus ATPase, H+ transporting, lysosomal16kDa, V0 subunit c (ATP6V0C), mRNA. [Source:RefSeqmRNA;Acc:NM_001278024]	0.45262	0.0061991	0.000200925	1.12434	1.50541	2.01979
																						c114565_g1_i3	K05096	ENSGALG00000017091	FLT1	Gallus gallus fms-related tyrosine kinase 1(vascular endothelial growth factor/vascular permeabilityfactor receptor) (FLT1), mRNA. [Source:RefSeqmRNA;Acc:NM_204252]	0.0124581	0.266977	0.0489347	0.419013	0.736499	0.496068
																						c119915_g1_i1	K01331	ENSGALG00000014603	C1S	Gallus gallus complement component 1, ssubcomponent (C1S), mRNA. [Source:RefSeqmRNA;Acc:NM_001030777]	0.0916741	0.68274	1.83575e-05	0.776586	0.941406	0.459456
																						c103886_g3_i4	K10785	ENSGALG00000014754	-	Uncharacterized protein[Source:UniProtKB/TrEMBL;Acc:F1NQ19]	0.293726	0.00430466	0.00112403	1.20951	0.470568	0.456943
																						c117608_g1_i1	K01330	ENSGALG00000014659	-	Uncharacterized protein[Source:UniProtKB/TrEMBL;Acc:F1NAB7]	0.0450635	0.278668	9.13006e-06	0.744054	0.85332	0.450717
																						c119567_g1_i2	K06451	ENSGALG00000007416	CD3E	Gallus gallus CD3e molecule, epsilon (CD3-TCRcomplex) (CD3E), mRNA. [Source:RefSeq mRNA;Acc:NM_206904]	0.940212	0.000500485	0.00408456	1.00907	0.531262	0.438205
																						c45040_g1_i1	K09035	ENSGALG00000026258	MAF	transcription factor Maf [Source:RefSeqpeptide;Acc:NP_001038136]	0.00452478	0.814768	1.17621e-05	0.611472	0.959213	0.397192
																						c1677_g1_i1	K12499	ENSGALG00000000951	CCL4	Gallus gallus chemokine (C-C motif) ligand 5(CCL5), mRNA. [Source:RefSeq mRNA;Acc:NM_001045832]	0.581197	0.0672191	4.19109e-05	1.14086	0.664579	0.389307
																						c117956_g1_i1	K06459	ENSGALG00000015902	CD8B	T-cell surface glycoprotein CD8 beta chainprecursor [Source:RefSeq peptide;Acc:NP_990578]	0.217585	0.00176566	0.000516544	1.4063	0.408387	0.386499
																						c122473_g1_i1	K06752	ENSGALG00000000166	DMB2	Gallus gallus Major histocompatibility complexclass II beta chain BMA2, (similar to HLA class II, D betachain) (BMA2), mRNA. [Source:RefSeqmRNA;Acc:NM_001135166]	0.090008	0.0924922	0.0283727	0.744289	0.729293	0.363395
																						c82094_g2_i1	K03994	ENSGALG00000001565	C5	complement component 5 [Source:HGNCSymbol;Acc:HGNC:1331]	0.0144784	5.48472e-07	0.0107717	0.637195	0.458372	0.345083
																						c118525_g1_i1	K03997	ENSGALG00000010850	C8A	complement component 8, alpha polypeptide[Source:HGNC Symbol;Acc:HGNC:1352]	0.0225027	0.00130882	5.83756e-06	0.657567	0.569043	0.340401
																						c70137_g1_i1	K03990	ENSGALG00000011509	C3D	complement C3 precursor [Source:RefSeqpeptide;Acc:NP_990736]	0.0318604	1.63512e-05	5.30592e-09	0.664683	0.455398	0.340118
																						c43253_g1_i2	K03999	ENSGALG00000024004	C8G	complement component 8, gamma polypeptide[Source:HGNC Symbol;Acc:HGNC:1354]	0.0022801	0.147608	4.55059e-05	0.63066	0.73142	0.303485
																						c92504_g1_i4	K03995	ENSGALG00000014840	C6	Gallus gallus complement component 6 (C6), mRNA.[Source:RefSeq mRNA;Acc:NM_001144849]	3.31083e-06	2.6751e-06	1.00085e-06	0.464876	0.500209	0.299914
																						c122637_g2_i1	K03989	ENSGALG00000017040	-	Uncharacterized protein[Source:UniProtKB/TrEMBL;Acc:F1P587]	0.0124245	4.72509e-05	1.54334e-07	0.664529	0.536315	0.274657
																						c87257_g1_i1	K05121	ENSGALG00000001840	TEK	TEK tyrosine kinase, endothelial [Source:HGNCSymbol;Acc:HGNC:11724]	0.100823	0.421885	4.49019e-12	0.558536	0.785515	0.247036
																						c116427_g4_i2	K05412	ENSGALG00000015474	CD80	Gallus gallus CD80 molecule (CD80), mRNA.[Source:RefSeq mRNA;Acc:NM_001079739]	0.0366942	0.0146983	4.07986e-11	1.65814	0.503454	0.24193
																						c117373_g1_i1	K03998	ENSGALG00000010853	C8B	complement component 8, beta polypeptide[Source:HGNC Symbol;Acc:HGNC:1353]	0.0132074	1.51992e-05	9.79266e-17	0.627443	0.501703	0.214116
