# Supplementary material for: Prosteatotic and Protective Components in a Unique Model of Fatty Liver: Gut Microbiota and Suppressed Complement System
Source: Sci Rep. 2016 Aug 23;6:31763. doi: 10.1038/srep31763 (PMC4994046; doi:10.1038/srep31763)
Supplement: Supplementary Table S4 [file srep31763-s5.xls]

## Sheet: Sheet1
Supplementary Table S8. List of most highly expressed miRNAs in the liver
representative sequences	annotation	reads number
		70C-1	70C-3	70C-4	77C-10	77C-12	77C-13	77T-5	77T-6	77T-7	84T-15	84T-16	84T-17	84C-20	84C-22	84C-23	89T-26	89T-31	89T-32	89C-36	89C-37	89C-38	all	average
TGGAGTGTGACAATGGTGTTTGT	oha-miR-122-5p	2552632	2326204	2153511	2095925	1879847	3494862	2012036	2476419	3303407	3853070	2902719	2923356	3796717	3181126	3421422	1831353	2907114	1412905	4223410	2778781	2650322	58177138	2.77034e+06
TAGCTTATCAGACTGATGTTGAC	chi-miR-21-5p	126733	190565	232181	139138	107889	177392	114695	182864	241018	314404	463429	521192	224319	239211	190065	448562	780626	652033	300585	254699	143816	6045416	287877
TCAGTGCACTACAGAACTTTGT	tch-miR-148a-3p	202913	220542	259427	194840	163120	229716	132507	257380	240151	208844	212621	168400	202118	216610	223497	142698	232694	141774	326955	294278	174516	4445601	211695
TAGCTTATCAGACTGATGTTGA	oha-miR-21-5p	62998	74282	100186	70206	57854	144399	60642	59266	93485	129515	150110	203458	124948	166468	122744	149955	258026	189720	199988	172170	103318	2693738	128273
TGAGATGAAGCACTGTAGCTCT	oha-miR-143-3p	68425	71552	114219	60528	62685	121296	132012	94027	99313	123551	147947	155174	112281	84398	135578	135168	200467	146490	142438	103959	94928	2406436	114592
TGAGGTAGTAGATTGTATAGTT	oha-let-7f-5p	107090	87335	108860	71455	65414	120583	87775	114017	119358	142641	129854	118571	123141	118130	120807	89748	153496	86850	178509	107338	98114	2349086	111861
TTCAAGTAATCCAGGATAGGCT	oha-miR-26-5p	71433	55528	66387	50795	42551	140716	68046	47862	73869	105704	94272	117463	76573	128630	140191	74765	112376	71353	202364	130078	109045	1980001	94285.8
AACCCGTAGATCCGAACTTGTG	oha-miR-100-5p	50309	41069	51040	33277	25993	108647	40870	38132	44721	111938	130667	119389	68057	92204	103052	66283	128858	81266	126212	82004	58251	1602239	76297.1
TGAGAACTGAATTCCATAGGCGT	tgu-miR-146b-5p	35889	35817	42070	36791	30238	44652	40455	42020	63524	78904	81445	63304	31753	52393	39460	65467	128345	89984	46921	45316	37345	1132093	53909.2
TGAGGTAGTAGTTTGTGCTGTT	oha-let-7i-5p	39095	28730	33417	25486	20474	56340	37245	41590	48594	65260	67637	62228	52270	47740	53837	41874	87740	49145	77343	52684	47914	1036643	49364
TGAGGTAGTAGTTTGTACAGTT	oha-let-7g-5p	32612	25631	33854	20482	17857	53898	31356	29112	33910	50506	52819	51779	41806	46525	49690	38997	66225	39588	77465	52945	42200	889257	42345.6
CAACGGAATCCCAAAAGCAGCT	oha-miR-191-5p	20230	20257	24254	18711	13794	45764	20232	14196	24249	37956	43980	57309	29834	61162	36531	37883	57732	38392	70109	58986	40950	772511	36786.2
AAGCTGCCAGTTGAAGAACTGT	oha-miR-22a	29034	39705	37007	27639	22425	29372	25713	22806	40161	58156	44415	48202	36917	53277	28755	30437	45047	31279	47033	28297	27950	753627	35887
TGTAAACATCCCCGACTGGAAGCT	oha-miR-30d-5p	27499	27030	27415	22384	17238	46910	25843	25097	29056	32734	33209	39391	43474	50930	46612	22530	40765	23270	64865	48059	36145	730456	34783.6
TGAGGTAGTAGGTTGTATAGTT	oha-let-7a-5p	28935	18359	23277	14201	14098	40853	21888	23268	29536	42829	42458	41919	25758	35911	46713	34933	55834	35438	54818	27580	31530	690136	32863.6
AACCCGTAGATCCGAACTTGTGT	prd-miR-100-5p	29084	19288	28150	15271	12670	49179	17045	18953	17923	46795	53032	41398	29573	46933	45887	20707	38859	22204	57764	37172	24601	672488	32023.2
TAGCTTATCAGACTGATGTTGACT	sha-miR-21	17819	29446	44210	21424	17510	19547	16298	27114	31777	30624	42392	40122	21819	29744	18537	39541	66385	64451	29108	26451	13825	648144	30864
TTCACAGTGGCTAAGTTCTGC	oha-miR-27b-3p	12571	13315	16094	7876	7995	27947	18860	15732	24512	44514	58338	47180	26734	38140	22704	50311	53979	38167	38635	40976	22600	627180	29865.7
AATGACACGATCACTCCCGCTGAGC	oha-miR-425-5p	16745	20130	16544	17751	12835	17033	15762	18875	25313	34150	32295	31983	22561	32579	17242	20662	36967	27647	31473	20235	18321	487103	23195.4
TGTAAACATCCTCGACTGGAAGCT	oha-miR-30a-5p	21877	20200	23385	15577	12837	32754	15225	19258	20875	20260	19804	21341	30088	29755	33719	12044	21920	14654	43635	30721	20088	480017	22858
TGAGAACTGAATTCCATGGACTGT	gga-miR-146c-5p	21611	20439	22779	16955	13974	35759	17988	21771	25446	17007	20146	21757	14535	16504	20496	21144	34270	18154	26009	24679	15673	447096	21290.3
TACCCTGTAGATCCGAATTTGT	oha-miR-10a-5p	15967	12578	13193	14149	13550	19894	14622	10352	20612	20202	15767	15395	20557	25344	27853	15266	27157	19844	38841	19523	24665	405331	19301.5
TGTAAACATCCTACACTCTCAGC	oha-miR-30c-5p	11890	9368	11118	8459	5576	20841	9779	9782	10568	20034	24185	26892	15762	28275	22650	17140	29699	19488	37005	26123	20326	384960	18331.4
TATTGCACTTGTCCCGGCCTGT	oha-miR-92a	14470	10551	11597	9473	7084	20661	11444	12262	12887	17082	21099	20034	16828	19281	22276	15053	25109	17390	31998	20090	17774	354443	16878.2
TACAGTACTGTGATAACTGAAG	oha-miR-101b-3p	11765	12429	14785	11325	8081	21942	9031	12380	13390	17071	18353	26514	21460	23954	28300	8879	14081	9737	26060	20374	14558	344469	16403.3
TCCCTGAGACCCTAACTTGTG	oha-miR-125b-5p	8372	6616	8560	5545	5857	21883	9589	6151	8083	17965	19291	23376	13264	19697	24060	13561	22734	14089	30876	21492	16063	317124	15101.1
TCACAGTGAACCGGTCTCTTT	oha-miR-128-3p	8568	7497	6846	6694	4776	18497	7222	7364	9770	18671	21082	22920	12286	18962	18099	15681	23838	15105	29344	17228	18471	308921	14710.5
AGCAGCATTGTACAGGGCTATGA	oha-miR-103b-3p	6850	6214	7040	5486	3766	15563	7447	6311	10003	16990	20733	24251	13477	11568	16264	18743	30667	17407	26614	19492	17334	302220	14391.4
ACAGTAGTCTGCACATTGGTT	oha-miR-199c-3p	10095	7264	10522	6740	7124	18536	12758	5939	9685	13296	14553	16743	12085	16130	20404	16001	27549	15119	27312	17808	14535	300198	14295.1
TGAGGTAGTAGGTTGTATAGTTT	prd-let-7-5p	14744	8545	12762	6662	6590	20166	9105	11094	12701	17582	17486	16634	11316	18344	19920	11019	18105	10310	26454	13953	14966	298458	14212.3
AGCTACATTGTCTGCTGGGTTTCT	oha-miR-221-3p	10105	7418	13697	3036	2808	14032	5324	4267	4299	12830	14051	22922	4614	8239	9363	40326	55570	30951	10301	6693	6977	287823	13705.9
GTACAGTACTGTGATAACTGA	oha-miR-101a-3p	8108	9655	10318	7991	5923	14680	7716	9479	11014	15231	17113	20650	20681	18903	17563	9082	13587	10054	20625	16589	12239	277201	13200
ACCACAGGGTAGAACCACGGACA	oha-miR-140-3p	8810	8277	10819	6188	5188	17195	8323	7062	9781	14083	17696	18411	12112	14437	17081	12008	18581	14360	22434	20815	12290	275951	13140.5
TGAGATGAAGCACTGTAGCTCG	tch-miR-143-3p	5706	5089	9220	6828	4946	20592	12666	6622	11873	11277	14724	18645	12794	8385	16968	13949	20483	13623	19099	17914	11815	263218	12534.2
TCAGTGCATCACAGAACTTGGT	oha-miR-148b	5919	4171	5557	3074	3241	13841	6096	4576	6698	16174	17826	14577	9718	12534	14326	14252	19177	12416	17408	16265	11098	228944	10902.1
CCCAGTGTTCAGACTACCTGTTC	oha-miR-199c-5p	4898	3217	5029	2807	2822	13937	6048	2759	4536	8653	13548	16949	6746	10380	14960	15059	25382	16554	19972	16013	11330	221599	10552.3
TGTAAACATCCTTGACTGGAAGCT	oha-miR-30e-5p	8142	8129	9368	6682	5129	11643	7898	7737	9896	12788	11422	13644	10890	13833	11867	8313	13042	9430	15571	12294	9733	217451	10354.8
GTCCAGTTTTCCCAGGAATCCCT	oha-miR-145-5p	4868	4583	8220	4402	4691	10811	11865	5157	7079	9379	10727	10687	9160	7091	12382	10984	15249	11671	16875	14242	10379	200502	9547.71
CAGTGCAATAATGAAAGGGCGT	tgu-miR-130b-3p	6820	7366	6347	5449	5312	12541	6464	6161	8639	12944	10601	12350	10803	14806	11083	6541	10610	7005	16865	9777	10024	198508	9452.76
CTCGTACCGTGAGTAATAATGCG	efu-miR-126	5568	5592	6034	4441	3329	8857	5389	4144	6743	7865	8328	12875	6884	8173	8199	6472	14471	10053	13225	9474	7040	163156	7769.33
ACAGTAGTCTGCACATTGGTTA	oha-miR-199a-3p	4404	3188	3967	2736	2810	7050	4859	2107	3712	5737	6024	8836	5353	6757	7695	7372	13535	7148	12963	7368	6230	129851	6183.38
TGAGAACTGAATTCCATGGACT	tgu-miR-146a-5p	6916	5958	6542	4763	4336	8595	5830	5986	7160	4455	4785	4736	4070	4262	5469	6904	9342	4698	8269	8486	5005	126567	6027
TCGTACCGTGAGTAATAATGCA	ssa-miR-126-3p	4179	3610	4018	3070	2881	7868	3795	2521	3809	6751	5667	7564	5715	8102	8104	3845	7544	4284	10621	7500	6283	117731	5606.24
AACCCGTAGATCCGAACTTG	oha-miR-99b-5p	2999	2669	2996	2665	1910	12679	2593	2252	3625	8709	9304	7341	4936	7879	8221	4055	6590	4133	8422	5937	4042	113957	5426.52
ATCACATTGCCAGGGATTTCC	oha-miR-23a-3p	3626	3154	3652	2671	2421	5395	3966	3031	4111	5701	5358	6982	5744	6176	6220	5532	7956	5931	11338	7010	6118	112093	5337.76
TGGACGGAGAACTGATAAGGGT	tch-miR-184	3980	4999	4590	1832	3045	6036	2605	2103	3030	6633	7761	4963	1999	2136	4386	14000	17063	13164	3011	1236	2129	110701	5271.48
TGGAAGACTAGTGATTTTGTTGTT	oha-miR-7-5p	4012	4475	5776	2282	2240	5093	3290	3450	4116	7517	6365	8318	5297	4258	4821	5381	11542	8969	5505	5435	2545	110687	5270.81
TGGCTCAGTTCAGCAGGAACAG	oha-miR-24-3p	2518	3291	2447	2316	1943	3805	3314	2875	4553	7593	6568	8705	5446	5584	4523	7129	9265	7848	6584	4423	4051	104781	4989.57
AACCCGTAGATCCGATCTTGT	oha-miR-99a-5p	2664	1905	3279	1927	3033	6199	7223	2746	3566	3899	6316	5554	3261	4637	7274	4843	7160	5746	7183	6737	5499	100651	4792.9
AAACCGTTACCATTACTGAGT	oha-miR-451-??	4615	5081	5431	3008	1845	3155	4574	4560	4701	5886	5975	5304	5967	6695	3675	2391	5713	2499	8231	5442	3086	97834	4658.76
TAAAGTGCTTATAGTGCAGGTAG	oha-miR-20a-5p	2809	1574	2241	1637	1240	6555	2368	1776	2459	4178	4042	9160	4529	4118	6980	4336	8186	5166	10254	6583	5263	95454	4545.43
TAGCAGCACGTAAATACTGGAG	aca-miR-16b-5p	2730	2000	3382	1935	1467	5348	2452	1445	2303	3373	4259	7075	3363	4213	5210	4962	9154	5667	7856	6463	3925	88582	4218.19
TAACACTGTCTGGTAACGATGT	oha-miR-200a	1872	1584	1576	1824	1421	3914	3582	1138	1793	3621	4476	9021	4792	5255	6708	2666	6298	5979	6991	5342	3369	83222	3962.95
AATTGCACGGTATCCATCTGTA	oha-miR-363-3p	2098	1494	2038	1397	971	2697	1945	1608	2346	4469	5688	9484	2668	2907	3331	6097	11378	7420	5633	4057	2322	82048	3907.05
AGGACTGTCTAACCTGAGAATGT	oha-miR-1388-5p	3650	3533	3913	4054	2883	3947	3453	5391	7391	2455	3053	3403	3799	3919	4139	1209	2874	1543	6405	4647	3086	78747	3749.86
TCTCCCAACCCCTGTACCAGCG	oha-miR-150	3364	2914	3388	2703	2693	3363	3670	2844	4931	4942	3342	3476	5318	4017	4139	2099	4011	2607	6473	3770	3532	77596	3695.05
AACATTCAACGCTGTCGGTGAGT	oha-miR-181a-5p	2055	1533	1994	1451	1518	3532	2745	1467	2218	4323	4249	5569	3574	4371	5473	3357	6487	4520	6940	4566	4033	75975	3617.86
TAATGCCCCTAAAAATCCTTAT	oha-miR-365a-3p	3190	2052	2276	1811	1811	2924	3042	3127	3173	4675	3910	4811	3591	2868	3193	3146	5367	2618	5538	3077	2848	69048	3288
AACGCCATTATCACACTAAAT	ssa-miR-122-2-3p	3844	2881	2688	2274	1932	2644	2746	3452	3286	5544	2971	3412	4424	3172	2356	2159	3919	1747	5009	2454	2746	65660	3126.67
AGCTACATCTGGCTACTGGGTCTCT	cgr-miR-222-3p	1965	1761	3088	377	382	1257	781	608	627	2372	3278	3779	425	1050	1084	10762	11550	10597	1034	767	725	58269	2774.71
TAATACTGCCTGGTAATGATGAT	ssa-miR-200a-3p	1393	1526	1593	1329	1168	1981	2869	1403	1679	1930	3422	6157	2176	1874	2978	2831	6610	4636	3698	1930	1885	55068	2622.29
AGCTACATCTGGCTACTGGGTCTC	oha-miR-222a-3p	1134	1022	1591	389	458	1470	673	502	593	2251	2514	3557	533	949	957	9335	10580	8837	1084	670	882	49981	2380.05
ATCACATTGCCAGGGATTACCACT	oha-miR-23b-3p	1205	1289	1668	889	850	1627	2113	1909	2556	3765	3841	3198	2411	2736	1465	3561	3899	2658	3166	2813	1729	49348	2349.9
TGGGAGAGGATTGTTTACGCCT	gga-miR-30c-1-3p	1668	1632	2015	1302	1066	3228	1712	1487	2001	2943	2725	2768	2491	3213	2920	1844	2912	1779	3680	3381	2332	49099	2338.05
TGAGGTAGTAGGTTGTGTGGTT	oha-let-7b-5p	1949	1243	1585	1183	1203	2841	2362	1352	1950	2495	2309	2627	2317	2292	3830	1987	3678	2246	4262	2578	2590	48879	2327.57
TGAGGTAGTAGATTGAATAGTT	oha-let-7e-5p	1442	1621	1921	1141	1341	2315	1931	1538	1903	2250	2665	2610	1983	1938	2512	2639	4369	2778	3138	1893	1710	45638	2173.24
GTGAAATGTTTAGGACCACTTG	oha-miR-203-3p	523	87	623	270	577	1575	811	2123	2062	4134	4218	3505	1063	3286	23	10993	3968	403	37	3949	24	44254	2107.33
AACCCGTAGATCCGATCTTGTGA	ipu-miR-99b	1220	942	1520	1009	1342	1905	3037	1258	1776	1731	2397	2603	1394	2236	2595	1882	2997	2593	2920	2360	2260	41977	1998.9
AGCAGCATTGTACAGGGCTATC	oha-miR-107-3p	648	377	442	426	287	1512	1412	931	1506	3227	2760	4705	2137	2522	1967	2833	2984	1573	3788	2000	2198	40235	1915.95
TAATACTGCCTGGTAATGATGA	tch-miR-200b-3p	1037	1093	931	1258	970	1849	2008	779	1243	1423	2154	4120	2201	1909	2695	1168	2829	2116	3435	1735	1730	38683	1842.05
TCACAGTGAACCGGTCTCTTTTT	efu-miR-128b	1247	1346	1310	1074	778	2092	905	1279	1350	2419	2899	2471	1497	3170	2000	1272	2064	1585	3597	2119	2001	38475	1832.14
TGGAATGTAAAGAAGTATGTAT	rno-miR-1b	785	899	1213	326	625	1382	1362	1698	1798	4947	4086	1759	1812	578	1197	2199	4286	1589	966	1298	1747	36552	1740.57
AAGCTGCCAGTTGAAGAACTGTT	efu-miR-22	1666	2176	2281	1466	1302	1480	1362	1222	1955	2442	1837	2113	1814	2712	1414	1175	1719	1193	2067	1339	1249	35984	1713.52
CTTTCAGTCGGATGTTTACAGC	oha-miR-30e-3p	1375	1523	1919	895	819	1845	1365	1480	1751	1542	1642	2151	963	1849	1484	1390	2297	1558	2613	2341	1658	34460	1640.95
TTCGATGCTTGTATGCTACTCC	tgu-miR-1559	1256	1189	1586	919	889	2044	1073	954	1328	1253	1588	1991	1732	1395	1896	1754	2393	1890	2729	2569	1416	33844	1611.62
AAGCTGCCAGTTGAAGAACTGC	mdo-miR-22-3p	1416	1783	1738	1226	1167	1715	1327	1226	1722	3442	2185	1044	1749	2560	1509	1298	1764	946	1637	1111	1051	33616	1600.76
TAGCTTATCAGACTGGTGTTGAC	ssa-miR-21a-5p	613	915	1133	644	549	1326	542	787	1065	2022	2659	3057	1156	1595	1275	2334	3962	3217	1715	1461	842	32869	1565.19
CAGTGGTTTTACCCTATGGTAG	oha-miR-140-5p	1128	930	1059	1010	684	1852	1114	694	1319	1666	1563	2525	1566	1877	1856	1518	2436	1522	2888	1944	1521	32672	1555.81
CAAAGTGCTTACAGTGCAGGTAG	oha-miR-17-5p	868	636	794	578	451	2145	799	617	825	1398	1389	3062	1485	1447	2239	1478	2733	1773	3467	2593	1864	32641	1554.33
TCAGTGCACTACAGAACTTT	oha-miR-148a-3p	1050	1317	1630	1188	1055	2434	821	1298	1427	1577	1542	1564	1142	1788	1792	1194	1696	944	2798	2614	1547	32418	1543.71
TGTGCAAATCCATGCAAAACTGT	oha-miR-19b-3p	1162	1135	1428	1224	951	2201	1092	972	1254	1355	1172	1953	1749	2652	1879	837	1241	864	2806	2464	1582	31973	1522.52
CCTGCATTGTACACACTGTGTGA	aca-miR-460a-5p	1025	512	456	482	406	1839	887	464	676	1937	1516	3013	1604	2420	2165	1050	1680	1360	3836	2159	2208	31695	1509.29
CAGGCTGGTTAGATGGTTGTCT	oha-miR-456	1199	860	814	540	480	1005	958	1130	1168	2034	2066	2304	1446	1217	1409	1711	3200	1934	1726	1133	1031	29365	1398.33
TCTACAGTGCATGTGTCTCCAGT	ssa-miR-139-5p	919	1469	1298	985	914	983	1107	991	1657	1977	1484	1711	1329	779	1242	1186	1929	1630	1956	1042	848	27436	1306.48
CATCGGGGATGTCGTGTCTGTCT	aca-miR-425-3p	790	732	902	584	455	1483	728	768	936	1530	1540	2046	1162	1887	1524	1328	2122	1500	1715	1701	1155	26588	1266.1
GTTCACAGTGGCTAAGTTCTGC	efu-miR-27b	411	373	403	220	224	806	691	549	875	2262	3358	2260	856	1306	666	2842	2995	2056	1172	1024	709	26058	1240.86
TGAGGTAGTCGGTTGTATTGTT	csa-let-7d	748	728	859	597	410	1091	762	706	999	1665	1938	1524	1075	973	984	1918	3209	1923	1697	1049	1100	25955	1235.95
TTCACAGTGGCTAAGTTCCG	oha-miR-27a-3p	617	550	531	449	384	1628	679	435	827	1228	1243	2042	1058	1595	1614	1663	2058	1798	2444	1679	1431	25953	1235.86
CTGAGATGAAGCACTGTAGCTC	efu-miR-143	684	707	1119	595	591	1149	1285	879	1070	1335	1834	1877	999	742	1201	1735	2675	1895	1324	931	879	25506	1214.57
TAGCAGCACGTAAATATTGGTG	oha-miR-16b-5p	730	574	865	788	545	1416	727	526	880	1121	1063	1754	1454	1242	1341	956	1951	1122	2102	1546	1383	24086	1146.95
AAGGTCCAACCTCACATGTCCT	ssa-miR-2188-5p	1084	1058	1153	1025	685	1320	917	861	1101	1344	901	889	2565	1403	994	611	1147	490	2016	1363	931	23858	1136.1
CATCCCCATTCCACTCCTAGCAGTT	tgu-miR-2954-3p	1008	1040	1198	837	564	1181	937	994	1183	1532	1321	1426	1310	1232	185	991	1523	968	2180	1103	1132	23845	1135.48
TGAGGTAGTAGGTTGTAT	oha-let-7c-5p	711	512	736	387	551	1624	1089	672	821	1268	1504	1431	817	1259	1716	1193	1781	1283	1703	1045	1102	23205	1105
TGGAGTGTGACACTGGTGTTT	gga-miR-122b	215	255	190	153	202	1689	181	260	313	2378	1869	1609	226	1895	1809	1076	1659	850	2110	1575	1275	21789	1037.57
ATGACCTATGAATTGACAGACT	chi-miR-215-5p	251	455	573	337	334	728	573	477	814	822	934	1782	396	363	494	1573	3605	2003	713	3603	471	21301	1014.33
CCTCTTTCCCTGTTGCACTACT	tgu-miR-130b-5p	843	659	679	508	430	1399	631	604	756	1230	1233	1199	1000	1307	1123	859	1434	988	1944	1226	1186	21238	1011.33
Notes: These miRNAs were selected by their reads numbers (over 1,000). 70C-1, 3 and 4 are the liver samples from the normally fed geese (control or C group) at 70 days of age; 77T-5, 6 and 7 are the liver samples from the overfed geese (treatment or T group) at 77 days of age (or at day 7 of overfeeding); the liver samples harvested at 84 and 89 days of age are similarly named.
