# Supplementary material for: Prosteatotic and Protective Components in a Unique Model of Fatty Liver: Gut Microbiota and Suppressed Complement System
Source: Sci Rep. 2016 Aug 23;6:31763. doi: 10.1038/srep31763 (PMC4994046; doi:10.1038/srep31763)
Supplement: Supplementary Table S5 [file srep31763-s6.xls]

## Sheet: annotation
rep seqs	id	annotation	70d-1	70d-3	70d-4	77d-10	77d-12	77d-13	77d-5	77d-6	77d-7	84d-15	84d-16	84d-17	84d-20	84d-22	84d-23	89d-26	89d-31	89d-32	89d-36	89d-37	89d-38	70d-1	70d-3	70d-4	77d-10	77d-12	77d-13	77d-5	77d-6	77d-7	84d-15	84d-16	84d-17	84d-20	84d-22	84d-23	89d-26	89d-31	89d-32	89d-36	89d-37	89d-38
CCCCACTCCTGGTACCA	17_1743_182	bta-miR-4286	36	7	11	5	7	18	9	7	7	25	5	20	18	12	6	6	3	18	10	14	10	9.25152	1.91333	2.90202	1.55822	2.48281	3.22449	2.75136	1.81752	1.40442	4.11944	0.930942	3.61377	3.23511	2.2724	1.09613	1.54854	0.477173	4.7519	1.40408	2.82286	2.3537
AGTTCTACAGTCAGACGATC	20_87174_2	hsa-miR-3168	0	0	0	0	0	0	0	0	0	0	1	0	0	0	0	1	0	0	0	0	0	0	0	0	0	0	0	0	0	0	0	0.186188	0	0	0	0	0.25809	0	0	0	0	0
GCTTCTGTAGTGTAGTG	17_5437_36	hsa-miR-3182	16	2	4	3	6	1	3	1	7	8	5	4	1	0	2	3	0	2	0	2	0	4.11179	0.546666	1.05528	0.93493	2.12812	0.179138	0.917121	0.259646	1.40442	1.31822	0.930942	0.722753	0.179728	0	0.365375	0.774269	0	0.527989	0	0.403266	0
CGCGCCGGGCCCGGGT	16_28409_4	hsa-miR-3195	3	1	1	0	0	0	0	0	0	0	0	0	0	1	1	0	0	0	0	0	1	0.77096	0.273333	0.26382	0	0	0	0	0	0	0	0	0	0	0.189367	0.182688	0	0	0	0	0	0.23537
TGGAGGCGTGGGTTTTTTTT	20_70432_2	hsa-miR-4443	0	0	0	0	1	0	0	0	0	0	0	0	0	0	0	1	0	0	0	0	0	0	0	0	0	0.354687	0	0	0	0	0	0	0	0	0	0	0.25809	0	0	0	0	0
CGGGGCTGGGCGCGCGCCGCG	21_3143_150	hsa-miR-4492	97	44	31	122	61	7	38	33	70	3	0	0	6	5	15	3	0	0	0	0	1	24.9277	12.0266	8.17842	38.0205	21.6359	1.25397	11.6169	8.56831	14.0442	0.494333	0	0	1.07837	0.946833	2.74031	0.774269	0	0	0	0	0.23537
GCTCCGGGACGGCTGGGA	18_64383_2	hsa-miR-4497	0	0	0	0	0	1	0	0	0	0	0	0	0	0	0	0	0	0	0	0	1	0	0	0	0	0	0.179138	0	0	0	0	0	0	0	0	0	0	0	0	0	0	0.23537
TGAGGTAGTAGTTTCTTCTGTT	22_52450_5	hsa-miR-4500	0	0	0	0	0	3	0	0	0	1	0	0	0	0	0	0	1	0	0	0	0	0	0	0	0	0	0.537415	0	0	0	0.164778	0	0	0	0	0	0	0.159058	0	0	0	0
AGCGGGGCTGGGCGCGC	17_1014_339	hsa-miR-4508	466	194	186	263	242	308	157	168	223	151	76	22	109	183	196	85	8	45	6	25	48	119.756	53.0266	49.0705	81.9622	85.8342	55.1747	47.996	43.6205	44.7409	24.8814	14.1503	3.97514	19.5904	34.6541	35.8068	21.9376	1.27246	11.8797	0.842446	5.04082	11.2978
ACGGAGTTGTCATGTGTCT	19_82771_2	rno-miR-214-5p	0	0	0	0	0	0	0	0	0	0	0	1	0	0	1	0	0	0	0	0	0	0	0	0	0	0	0	0	0	0	0	0	0.180688	0	0	0.182688	0	0	0	0	0	0
TCTTTGGTATCCTAGCTGTTGG	22_154373_2	bmo-miR-9c-5p	0	0	0	0	0	0	0	0	0	0	0	0	0	0	0	0	2	0	0	0	0	0	0	0	0	0	0	0	0	0	0	0	0	0	0	0	0	0.318115	0	0	0	0
ATCCCACCACTGCCACCA	18_1277_280	bta-miR-1260b	59	25	22	25	14	32	16	34	26	73	23	17	43	3	15	17	20	54	10	13	32	15.1622	6.83332	5.80404	7.79108	4.96562	5.73243	4.89131	8.82796	5.21643	12.0288	4.28233	3.0717	7.72833	0.5681	2.74031	4.38752	3.18115	14.2557	1.40408	2.62123	7.53185
ATCCCACCGCTGCCACCA	18_52_5287	cgr-miR-1260	783	374	442	418	365	980	270	347	394	788	567	652	591	579	500	443	250	633	365	674	601	201.22	102.227	116.608	130.267	129.461	175.556	82.5409	90.0971	79.049	129.845	105.569	117.809	106.22	109.643	91.3438	114.334	39.7644	167.108	51.2488	135.901	141.458
CGGTGCCGTGCGGGGCTG	18_15049_9	gga-miR-7471-5p	1	1	1	0	0	0	1	0	0	2	0	2	1	3	0	0	0	0	0	0	1	0.256987	0.273333	0.26382	0	0	0	0.305707	0	0	0.329555	0	0.361377	0.179728	0.5681	0	0	0	0	0	0	0.23537
AGGCGGGGGGGCGAGCC	17_3514_69	hsa-miR-6087	33	26	16	24	15	35	12	9	14	25	17	3	33	37	33	5	3	5	1	9	12	8.48056	7.10666	4.22112	7.47944	5.3203	6.26985	3.66848	2.33681	2.80885	4.11944	3.1652	0.542065	5.93104	7.00657	6.02869	1.29045	0.477173	1.31997	0.140408	1.8147	2.82444
CCTAGTCACGGCACCA	16_35030_3	hsa-miR-7975	1	1	0	0	0	2	0	0	0	0	1	1	0	1	0	0	0	0	0	1	0	0.256987	0.273333	0	0	0	0.358277	0	0	0	0	0.186188	0.180688	0	0.189367	0	0	0	0	0	0.201633	0
TTTCCCAGCCAACGCACCA	19_65230_2	hsa-miR-7977	0	0	0	0	0	1	0	0	0	0	0	0	0	1	0	0	0	0	0	0	0	0	0	0	0	0	0.179138	0	0	0	0	0	0	0	0.189367	0	0	0	0	0	0	0
CCGGCTCGAAGGACCA	16_14_17801	ipu-miR-7550	1502	477	618	615	521	2589	402	536	584	1883	1362	1511	1179	1238	1114	670	248	1228	386	845	1258	385.994	130.38	163.041	191.661	184.792	463.79	122.894	139.17	117.169	310.276	253.589	273.02	211.9	234.436	203.514	172.92	39.4463	324.185	54.1974	170.38	296.096
TGGAGTGTGACATTTGTGTTTG	22_53712_5	oan-miR-1352	0	0	0	0	0	0	0	0	0	1	2	0	0	2	2	0	0	0	2	3	0	0	0	0	0	0	0	0	0	0	0.164778	0.372377	0	0	0.378733	0.365375	0	0	0	0.280815	0.604898	0
CCTGGCTGGCTCGCCA	16_268_1194	oan-miR-1386	86	26	29	30	34	149	19	11	28	95	66	83	77	78	103	45	11	77	25	63	87	22.1008	7.10666	7.65078	9.3493	12.0594	26.6916	5.80843	2.8561	5.6177	15.6539	12.2884	14.9971	13.8391	14.7706	18.8168	11.614	1.74963	20.3276	3.51019	12.7029	20.4772
GGCTGCAACACAGGACATGG	20_77102_2	ola-miR-187	0	0	0	0	0	1	0	0	0	0	0	1	0	0	0	0	0	0	0	0	0	0	0	0	0	0	0.179138	0	0	0	0	0	0.180688	0	0	0	0	0	0	0	0	0
TGAGGCAGTAGATTGAATAGT	21_27202_7	ppy-miR-1827	1	0	0	0	0	0	1	0	0	1	1	1	1	0	1	0	1	0	0	0	1	0.256987	0	0	0	0	0	0.305707	0	0	0.164778	0.186188	0.180688	0.179728	0	0.182688	0	0.159058	0	0	0	0.23537
TGGATATGATGACTGAAAAAAA	22_136502_2	ppy-miR-4791	0	0	0	0	0	0	0	0	0	0	1	0	0	0	1	0	0	0	0	0	0	0	0	0	0	0	0	0	0	0	0	0.186188	0	0	0	0.182688	0	0	0	0	0	0
CTCACTGAACAATGAATGC	19_14486_10	cgr-miR-181b-3p	0	1	0	0	0	0	1	2	1	0	1	0	0	1	0	0	1	1	1	0	0	0	0.273333	0	0	0	0	0.305707	0.519292	0.200632	0	0.186188	0	0	0.189367	0	0	0.159058	0.263994	0.140408	0	0
TGAGGTAGTAGGATGTAT	18_16140_9	mml-miR-6134	1	0	0	0	1	3	0	0	0	2	0	1	1	3	2	2	1	1	3	2	2	0.256987	0	0	0	0.354687	0.537415	0	0	0	0.329555	0	0.180688	0.179728	0.5681	0.365375	0.516179	0.159058	0.263994	0.421223	0.403266	0.470741
TGAGGTAGGAGGTTGTGCTGTT	22_18412_19	mmu-let-7k	4	1	1	1	1	3	1	0	3	3	2	5	1	3	3	5	3	4	3	3	2	1.02795	0.273333	0.26382	0.311643	0.354687	0.537415	0.305707	0	0.601896	0.494333	0.372377	0.903442	0.179728	0.5681	0.548063	1.29045	0.477173	1.05598	0.421223	0.604898	0.470741
GTACAGTACTGTGATAGCTG	20_6969_31	mmu-miR-101b-3p	3	0	3	2	1	8	1	1	4	2	5	6	3	3	4	1	2	1	2	2	6	0.77096	0	0.79146	0.623287	0.354687	1.43311	0.305707	0.259646	0.802528	0.329555	0.930942	1.08413	0.539185	0.5681	0.73075	0.25809	0.318115	0.263994	0.280815	0.403266	1.41222
TCGCTTATCAGCCTGATGTTGAC	23_1778_480	mmu-miR-3965	61	90	96	91	66	77	48	67	125	95	131	140	11	130	67	108	180	163	137	115	58	15.6762	24.6	25.3267	28.3595	23.4093	13.7937	14.6739	17.3963	25.079	15.6539	24.3907	25.2964	1.97701	24.6177	12.2401	27.8737	28.6304	43.0311	19.2358	23.1878	13.6515
ATGTGTAGAGCACTGGATGGA	21_64691_3	mmu-miR-5108	0	2	0	0	0	0	1	0	0	0	1	1	0	0	0	0	2	0	0	0	0	0	0.546666	0	0	0	0	0.305707	0	0	0	0.186188	0.180688	0	0	0	0	0.318115	0	0	0	0
TCTCATCCTGGGGCTG	16_6666_26	mmu-miR-5119	0	3	0	0	0	0	1	1	3	1	0	2	1	3	1	0	43	1	1	1	0	0	0.819999	0	0	0	0	0.305707	0.259646	0.601896	0.164778	0	0.361377	0.179728	0.5681	0.182688	0	6.83948	0.263994	0.140408	0.201633	0
AAACGCCATTATCACACT	18_859_429	oha-miR-122-3p	49	41	21	37	26	62	36	37	46	107	55	88	76	43	42	39	64	42	82	43	36	12.5923	11.2067	5.54022	11.5308	9.22186	11.1066	11.0055	9.6069	9.22907	17.6312	10.2404	15.9006	13.6594	8.14277	7.67288	10.0655	10.1797	11.0878	11.5134	8.67021	8.47333
ATCCCACCACTGCCACCATT	20_17693_9	ptr-miR-1260b	0	0	2	0	0	2	4	0	1	0	1	0	6	2	0	0	2	0	0	1	1	0	0	0.52764	0	0	0.358277	1.22283	0	0.200632	0	0.186188	0	1.07837	0.378733	0	0	0.318115	0	0	0.201633	0.23537
TAGACGGAGAACTGATAAGG	20_6942_31	pxy-miR-184	5	5	2	2	5	7	1	0	1	5	9	2	1	1	3	8	10	3	2	1	3	1.28493	1.36666	0.52764	0.623287	1.77343	1.25397	0.305707	0	0.200632	0.823888	1.6757	0.361377	0.179728	0.189367	0.548063	2.06472	1.59058	0.791983	0.280815	0.201633	0.706111
AACGCCATCATCACACTAAAT	21_9725_29	rno-miR-122-3p	4	1	1	2	3	6	4	2	2	10	2	1	6	3	4	0	7	2	5	4	5	1.02795	0.273333	0.26382	0.623287	1.06406	1.07483	1.22283	0.519292	0.401264	1.64778	0.372377	0.180688	1.07837	0.5681	0.73075	0	1.1134	0.527989	0.702038	0.806531	1.17685
TCTCCCAACCCTCGTACCAGCG	22_131009_2	sha-miR-150	0	0	0	0	0	0	0	0	1	1	0	0	0	0	0	0	0	0	0	0	0	0	0	0	0	0	0	0	0	0.200632	0.164778	0	0	0	0	0	0	0	0	0	0	0
TGGACGGAGAACTAATAAG	19_25322_5	tca-miR-3878-5p	0	1	0	1	0	0	0	0	1	1	0	0	0	0	0	0	0	0	0	0	1	0	0.273333	0	0.311643	0	0	0	0	0.200632	0.164778	0	0	0	0	0	0	0	0	0	0	0.23537
TCCTGCACCGCTGAAGTCA	19_82906_2	tgu-miR-1677-5p	0	0	0	0	0	0	0	0	0	0	0	1	0	0	0	0	0	0	0	1	0	0	0	0	0	0	0	0	0	0	0	0	0.180688	0	0	0	0	0	0	0	0.201633	0
CATCTTACTAGACAGTGCTG	20_31088_5	aca-miR-200a-5p	0	0	1	0	0	1	2	0	0	0	1	0	2	0	2	0	1	1	1	0	0	0	0	0.26382	0	0	0.179138	0.611414	0	0	0	0.186188	0	0.359457	0	0.365375	0	0.159058	0.263994	0.140408	0	0
CATCTTACTGGGCAGCATTG	20_8291_24	aca-miR-200b-5p	1	1	1	1	2	4	4	1	2	4	0	5	1	2	5	3	2	4	5	6	3	0.256987	0.273333	0.26382	0.311643	0.709374	0.716554	1.22283	0.259646	0.401264	0.65911	0	0.903442	0.179728	0.378733	0.913438	0.774269	0.318115	1.05598	0.702038	1.2098	0.706111
AAGGTCCAACCTCACGTGTCCT	22_9532_49	aca-miR-2188-5p	1	2	3	1	3	6	1	5	6	4	3	2	15	3	2	1	1	4	7	3	1	0.256987	0.546666	0.79146	0.311643	1.06406	1.07483	0.305707	1.29823	1.20379	0.65911	0.558565	0.361377	2.69593	0.5681	0.365375	0.25809	0.159058	1.05598	0.982854	0.604898	0.23537
ACAGCGCATGCAATGTGGAC	20_71139_2	aca-miR-460b-3p	0	0	0	0	1	0	0	0	0	0	0	0	0	0	0	0	0	0	0	0	1	0	0	0	0	0.354687	0	0	0	0	0	0	0	0	0	0	0	0	0	0	0	0.23537
TGACAGAAGAGAGTGAGCAC	20_18280_9	ata-miR156e-5p	0	0	0	0	0	0	1	0	0	3	0	0	1	0	1	0	3	0	0	0	0	0	0	0	0	0	0	0.305707	0	0	0.494333	0	0	0.179728	0	0.182688	0	0.477173	0	0	0	0
CGTATCCGGCTCGAAGGACCA	21_30894_6	bmo-miR-2779	1	0	0	1	0	1	0	0	0	0	0	1	0	1	0	0	0	0	0	1	0	0.256987	0	0	0.311643	0	0.179138	0	0	0	0	0	0.180688	0	0.189367	0	0	0	0	0	0.201633	0
TTCGTATCCCACTTCTGACACCA	23_16273_22	bta-miR-2478	4	2	1	0	1	19	3	0	1	6	10	7	6	9	8	4	0	6	2	6	8	1.02795	0.546666	0.26382	0	0.354687	3.40363	0.917121	0	0.200632	0.988665	1.86188	1.26482	1.07837	1.7043	1.4615	1.03236	0	1.58397	0.280815	1.2098	1.88296
AGCTACGTTGTCTGCTGGGTTT	22_6880_79	bta-miR-2481	5	5	12	3	3	13	1	1	1	10	10	13	2	9	7	27	37	29	3	6	6	1.28493	1.36666	3.16584	0.93493	1.06406	2.3288	0.305707	0.259646	0.200632	1.64778	1.86188	2.34895	0.359457	1.7043	1.27881	6.96842	5.88513	7.65583	0.421223	1.2098	1.41222
CCGCACTGTGGGTACTTGCT	20_3861_74	chi-miR-106b-3p	1	0	0	1	0	6	3	0	0	6	11	2	13	7	4	1	10	5	15	5	12	0.256987	0	0	0.311643	0	1.07483	0.917121	0	0	0.988665	2.04807	0.361377	2.33647	1.32557	0.73075	0.25809	1.59058	1.31997	2.10611	1.00816	2.82444
TCGTGTCTTGTGTTGCAGCC	20_21394_7	chi-miR-187	0	2	0	0	0	0	1	0	0	0	1	0	2	0	0	0	0	0	0	1	0	0	0.546666	0	0	0	0	0.305707	0	0	0	0.186188	0	0.359457	0	0	0	0	0	0	0.201633	0
TACAGCAGGCACAGACAGGC	20_1442_283	chi-miR-214-3p	18	13	19	11	15	42	25	6	13	27	35	22	30	32	52	34	51	45	37	30	34	4.62576	3.55333	5.01258	3.42808	5.3203	7.52382	7.64267	1.55788	2.60822	4.44899	6.5166	3.97514	5.39185	6.05973	9.49975	8.77505	8.11194	11.8797	5.19508	6.04898	8.00259
TATTGCACCTGTCCCGGCCTGT	22_1924_475	cin-miR-92d-3p	40	21	22	14	10	29	23	21	27	32	32	46	30	37	48	38	42	36	45	43	37	10.2795	5.73999	5.80404	4.36301	3.54687	5.19502	7.03126	5.45256	5.41706	5.27288	5.95803	8.31166	5.39185	7.00657	8.769	9.8074	6.68042	9.50379	6.31834	8.67021	8.7087
CGAATCTGGCTTCTGTTCCC	20_90109_2	eca-miR-8984	0	0	0	0	0	0	0	0	0	0	1	0	0	1	0	0	0	0	0	0	0	0	0	0	0	0	0	0	0	0	0	0.186188	0	0	0.189367	0	0	0	0	0	0	0
TGGAGTGTGACACTGGTGTTT	21_82_12284	gga-miR-122b	215	255	190	153	202	1689	181	260	313	2378	1869	1609	226	1895	1809	1076	1659	850	2110	1575	1275	55.2521	69.6999	50.1258	47.6814	71.6468	302.565	55.333	67.5079	62.7978	391.841	347.986	290.728	40.6186	358.85	330.482	277.704	263.877	224.395	296.26	317.572	300.097
CGGAGGGTGGAAAAAAAAAAAAA	23_12198_33	gga-miR-1599	2	2	9	1	2	1	3	1	2	8	7	11	3	2	1	4	24	20	4	4	6	0.513973	0.546666	2.37438	0.311643	0.709374	0.179138	0.917121	0.259646	0.401264	1.31822	1.30332	1.98757	0.539185	0.378733	0.182688	1.03236	3.81738	5.27989	0.561631	0.806531	1.41222
ACCGCAGGCACAGACAGGCAGTAT	24_40620_5	gga-miR-1623	0	1	0	1	1	1	1	0	2	1	2	0	0	0	0	1	0	1	3	0	0	0	0.273333	0	0.311643	0.354687	0.179138	0.305707	0	0.401264	0.164778	0.372377	0	0	0	0	0.25809	0	0.263994	0.421223	0	0
TGTAGCTCAGTTGGTAGA	18_75992_2	gga-miR-1692	1	0	0	0	0	0	0	0	0	1	0	0	0	0	0	0	2	0	0	0	0	0.256987	0	0	0	0	0	0	0	0	0.164778	0	0	0	0	0	0	0.318115	0	0	0	0
CAGGCTGGTTAGTTGGTTGTCT	22_36785_7	gga-miR-1701	1	0	0	0	0	0	0	1	0	0	2	0	1	0	0	0	0	0	0	2	0	0.256987	0	0	0	0	0	0	0.259646	0	0	0.372377	0	0.179728	0	0	0	0	0	0	0.403266	0
ACAGTAGTCTGCACATTTGTT	21_3721_119	gga-miR-199b	9	2	0	6	6	21	12	4	5	11	15	21	3	17	19	13	20	16	29	22	11	2.31288	0.546666	0	1.86986	2.12812	3.76191	3.66848	1.03858	1.00316	1.81255	2.79283	3.79446	0.539185	3.21923	3.47106	3.35516	3.18115	4.22391	4.07182	4.43592	2.58907
TCTGACAATGTTGCACTACT	20_5240_47	gga-miR-301a-5p	2	2	1	2	2	2	3	1	4	4	1	1	2	2	2	4	8	5	3	4	6	0.513973	0.546666	0.26382	0.623287	0.709374	0.358277	0.917121	0.259646	0.802528	0.65911	0.186188	0.180688	0.359457	0.378733	0.365375	1.03236	1.27246	1.31997	0.421223	0.806531	1.41222
CAATTTAGTGTGTGCGATACT	21_1018_637	gga-miR-32-3p	38	49	37	31	20	16	32	41	25	50	36	46	32	36	37	23	29	32	53	33	22	9.76549	13.3933	9.76134	9.66094	7.09374	2.86622	9.78262	10.6455	5.0158	8.23888	6.70278	8.31166	5.75131	6.8172	6.75944	5.93606	4.61267	8.44782	7.44161	6.65388	5.17815
CATGAAGTGTGATGTGGATATCAGG	25_59006_3	gga-miR-3533	0	0	0	0	0	0	3	0	3	1	3	1	0	4	0	0	0	0	0	0	0	0	0	0	0	0	0	0.917121	0	0.601896	0.164778	0.558565	0.180688	0	0.757467	0	0	0	0	0	0	0
AGGACCGCCGCCGCGCCCTCC	21_4146_103	gga-miR-7475-5p	126	46	44	55	67	103	35	42	51	58	36	9	42	45	64	24	2	10	2	7	13	32.3803	12.5733	11.6081	17.1404	23.764	18.4513	10.6997	10.9051	10.2322	9.5571	6.70278	1.6262	7.5486	8.5215	11.692	6.19415	0.318115	2.63994	0.280815	1.41143	3.05981
ATACTGTAAACGCTTTCTGATA	22_5077_124	hsa-miR-3607-3p	9	12	8	11	7	23	13	4	8	20	28	40	22	14	8	21	30	17	20	11	25	2.31288	3.28	2.11056	3.42808	2.48281	4.12019	3.97419	1.03858	1.60506	3.29555	5.21328	7.22753	3.95403	2.65113	1.4615	5.41988	4.77173	4.4879	2.80815	2.21796	5.88426
TCCCTGAGACCCTAACCTCCA	21_7592_43	hsa-miR-4324	2	1	1	0	4	13	1	0	1	8	11	11	3	10	7	3	3	2	9	6	6	0.513973	0.273333	0.26382	0	1.41875	2.3288	0.305707	0	0.200632	1.31822	2.04807	1.98757	0.539185	1.89367	1.27881	0.774269	0.477173	0.527989	1.26367	1.2098	1.41222
TAGAATCCGAGTCACGGCACCAT	23_58120_4	hsa-miR-4454	1	1	1	0	0	1	2	0	0	0	1	1	1	1	0	0	0	0	1	0	0	0.256987	0.273333	0.26382	0	0	0.179138	0.611414	0	0	0	0.186188	0.180688	0.179728	0.189367	0	0	0	0	0.140408	0	0
CTGGGAGAAGGCTGTTACTCT	21_43817_4	mdo-miR-30c-1-3p	0	1	0	0	0	1	0	0	0	0	0	0	0	2	0	0	0	0	2	0	0	0	0.273333	0	0	0	0.179138	0	0	0	0	0	0	0	0.378733	0	0	0	0	0.280815	0	0
TGAGGTAGTAGTTTGTACATTT	22_5097_123	mmu-miR-3962	7	8	9	7	1	14	7	9	13	17	11	12	5	15	16	10	13	6	31	12	9	1.79891	2.18666	2.37438	2.1815	0.354687	2.50794	2.13995	2.33681	2.60822	2.80122	2.04807	2.16826	0.898642	2.8405	2.923	2.5809	2.06775	1.58397	4.35264	2.41959	2.11833
CCCATAAGGTAGAAAGCACT	20_12478_14	mmu-miR-3964	0	2	3	1	1	2	1	0	3	1	0	5	3	1	1	0	3	2	0	2	1	0	0.546666	0.79146	0.311643	0.354687	0.358277	0.305707	0	0.601896	0.164778	0	0.903442	0.539185	0.189367	0.182688	0	0.477173	0.527989	0	0.403266	0.23537
TAGCTTGTCGGACTGATGTTGAC	23_28805_10	mmu-miR-3967	1	0	3	0	0	1	0	0	1	1	0	5	0	1	0	1	1	8	3	3	1	0.256987	0	0.79146	0	0	0.179138	0	0	0.200632	0.164778	0	0.903442	0	0.189367	0	0.25809	0.159058	2.11195	0.421223	0.604898	0.23537
TGAGGTTGTAGTTTGTGCTGT	21_13145_19	mmu-miR-3970	2	1	1	1	0	1	1	0	0	1	1	3	0	1	2	2	3	2	3	1	2	0.513973	0.273333	0.26382	0.311643	0	0.179138	0.305707	0	0	0.164778	0.186188	0.542065	0	0.189367	0.365375	0.516179	0.477173	0.527989	0.421223	0.201633	0.470741
TCTTAGATCGATGTGGTGCTCCGGA	25_26346_6	mmu-miR-5099	4	3	3	2	3	0	1	1	1	0	0	0	0	0	0	0	0	0	0	0	0	1.02795	0.819999	0.79146	0.623287	1.06406	0	0.305707	0.259646	0.200632	0	0	0	0	0	0	0	0	0	0	0	0
TCTTAGCGTTGGATCACTC	19_63303_2	mmu-miR-6239	0	0	0	0	1	0	0	0	0	0	0	1	0	0	0	0	0	0	0	0	0	0	0	0	0	0.354687	0	0	0	0	0	0	0.180688	0	0	0	0	0	0	0	0	0
CTATACAGCCTACTGTCTTCCT	22_33058_8	oan-let-7b-3p	1	0	0	1	0	0	0	0	0	2	0	1	0	0	0	1	0	1	0	0	1	0.256987	0	0	0.311643	0	0	0	0	0	0.329555	0	0.180688	0	0	0	0.25809	0	0.263994	0	0	0.23537
GCCCTTTTTCTGTTGTACT	19_6581_29	oha-miR-130a-5p	0	0	0	0	0	3	3	0	0	1	2	4	1	0	3	2	2	4	4	5	3	0	0	0	0	0	0.537415	0.917121	0	0	0.164778	0.372377	0.722753	0.179728	0	0.548063	0.516179	0.318115	1.05598	0.561631	1.00816	0.706111
CACAATATTATTGTGCTGCTT	21_107178_2	oha-miR-16b-3p	0	0	0	0	0	0	0	0	0	1	0	0	0	0	0	0	0	0	1	0	0	0	0	0	0	0	0	0	0	0	0.164778	0	0	0	0	0	0	0	0	0.140408	0	0
GAGCCACTGACTAACGCACAT	21_6772_51	oha-miR-210-5p	13	8	13	10	8	13	9	7	10	13	11	11	18	18	11	10	25	24	31	8	6	3.34083	2.18666	3.42966	3.11643	2.8375	2.3288	2.75136	1.81752	2.00632	2.14211	2.04807	1.98757	3.23511	3.4086	2.00956	2.5809	3.97644	6.33586	4.35264	1.61306	1.41222
CGCGCAGTAGTCAGTGTAGAT	21_42900_4	oha-miR-222a-5p	2	1	2	0	0	2	0	0	0	0	0	0	0	0	0	2	2	2	0	0	0	0.513973	0.273333	0.52764	0	0	0.358277	0	0	0	0	0	0	0	0	0	0.516179	0.318115	0.527989	0	0	0
CAATGTTTCTGCAGTGCAGT	20_3851_74	oha-miR-33a-3p	8	7	10	3	5	9	7	8	12	16	30	20	22	8	14	17	16	12	15	11	13	2.05589	1.91333	2.6382	0.93493	1.77343	1.61225	2.13995	2.07717	2.40758	2.63644	5.58565	3.61377	3.95403	1.51493	2.55763	4.38752	2.54492	3.16793	2.10611	2.21796	3.05981
CATCGGGGGTGTCGTGTCTGTCC	23_20661_15	oha-miR-425-3p	2	0	0	1	1	0	2	0	1	0	1	1	0	1	1	0	1	1	0	2	0	0.513973	0	0	0.311643	0.354687	0	0.611414	0	0.200632	0	0.186188	0.180688	0	0.189367	0.182688	0	0.159058	0.263994	0	0.403266	0
CCATGGATCTCCAGGTGGGT	20_56237_3	oha-miR-490-5p	0	0	0	0	0	0	0	0	0	0	0	0	0	0	0	0	2	0	1	0	0	0	0	0	0	0	0	0	0	0	0	0	0	0	0	0	0	0.318115	0	0.140408	0	0
ATCACGTCGGGTTCACCA	18_17018_8	ppt-miR894	1	1	0	1	0	3	0	0	0	0	0	0	1	1	0	0	0	0	0	3	0	0.256987	0.273333	0	0.311643	0	0.537415	0	0	0	0	0	0	0.179728	0.189367	0	0	0	0	0	0.604898	0
GATCAGAAATGCAGCTTTG	19_28446_5	sme-miR-277b-5p	0	0	0	0	0	0	0	0	0	1	5	0	1	0	0	0	0	0	0	0	0	0	0	0	0	0	0	0	0	0	0.164778	0.930942	0	0.179728	0	0	0	0	0	0	0	0
CTACAGTATAGATGATGTGCTCT	23_19311_17	ssa-miR-144-3p	7	4	8	5	0	2	2	5	5	9	6	7	5	10	4	3	6	2	8	3	3	1.79891	1.09333	2.11056	1.55822	0	0.358277	0.611414	1.29823	1.00316	1.483	1.11713	1.26482	0.898642	1.89367	0.73075	0.774269	0.954346	0.527989	1.12326	0.604898	0.706111
TTCACAGTGGTTAAGTTCTG	20_3569_83	ssa-miR-27d-3p	5	4	6	7	4	16	5	6	6	11	19	20	11	12	15	25	15	12	26	12	13	1.28493	1.09333	1.58292	2.1815	1.41875	2.86622	1.52853	1.55788	1.20379	1.81255	3.53758	3.61377	1.97701	2.2724	2.74031	6.45224	2.38586	3.16793	3.6506	2.41959	3.05981
TGTGCAAATCTATGCAAAGCTGT	23_17832_19	tgu-miR-19a-3p	1	1	0	1	0	0	0	3	3	0	1	2	1	8	3	1	1	0	3	2	1	0.256987	0.273333	0	0.311643	0	0	0	0.778938	0.601896	0	0.186188	0.361377	0.179728	1.51493	0.548063	0.25809	0.159058	0	0.421223	0.403266	0.23537
TACAGTGATCAGGTTACGATG	21_4777_85	aca-miR-1329-5p	3	5	4	1	1	10	7	1	5	16	14	16	7	12	15	8	22	15	15	8	11	0.77096	1.36666	1.05528	0.311643	0.354687	1.79138	2.13995	0.259646	1.00316	2.63644	2.60664	2.89101	1.2581	2.2724	2.74031	2.06472	3.49927	3.95991	2.10611	1.61306	2.58907
ACTGTAATGTGGGCACTTAC	20_8426_24	aca-miR-20b-3p	0	2	1	3	1	1	2	2	2	0	3	5	3	2	5	4	4	6	3	5	6	0	0.546666	0.26382	0.93493	0.354687	0.179138	0.611414	0.519292	0.401264	0	0.558565	0.903442	0.539185	0.378733	0.913438	1.03236	0.63623	1.58397	0.421223	1.00816	1.41222
CAACAACAGTCGGTAGGCTGT	21_1449_421	aca-miR-21-3p	12	16	12	9	9	34	8	11	16	57	60	49	26	45	24	57	52	55	30	39	26	3.08384	4.37333	3.16584	2.80479	3.19218	6.09071	2.44566	2.8561	3.21011	9.39232	11.1713	8.85373	4.67294	8.5215	4.3845	14.7111	8.27099	14.5197	4.21223	7.86368	6.11963
CAATTTAGTGTGTGCGATACC	21_7163_46	aca-miR-32-3p	7	6	7	7	7	6	4	4	5	2	3	2	7	5	5	2	6	2	11	5	8	1.79891	1.64	1.84674	2.1815	2.48281	1.07483	1.22283	1.03858	1.00316	0.329555	0.558565	0.361377	1.2581	0.946833	0.913438	0.516179	0.954346	0.527989	1.54448	1.00816	1.88296
TTTGGATTGAAGGGAGCTCCA	21_123345_2	aly-miR159c-3p	0	0	0	0	0	0	0	0	0	0	0	0	0	0	0	0	2	0	0	0	0	0	0	0	0	0	0	0	0	0	0	0	0	0	0	0	0	0.318115	0	0	0	0
TGAGGTAGTTGGTTGTATAGTT	22_4002_171	api-let-7	12	8	12	6	9	27	7	6	12	28	31	23	13	35	19	21	28	20	27	15	12	3.08384	2.18666	3.16584	1.86986	3.19218	4.83674	2.13995	1.55788	2.40758	4.61377	5.77184	4.15583	2.33647	6.62783	3.47106	5.41988	4.45361	5.27989	3.79101	3.02449	2.82444
TTTGGACTGAAGGGAGCTCTA	21_20491_11	aqc-miR159	0	0	0	0	0	0	0	0	0	0	0	0	0	0	0	0	13	0	0	0	0	0	0	0	0	0	0	0	0	0	0	0	0	0	0	0	0	2.06775	0	0	0	0
TCGGACCAGGCTTCATTCCCC	21_11638_23	ata-miR166d-3p	0	0	0	0	0	1	0	0	0	6	2	0	1	1	0	0	15	1	1	0	0	0	0	0	0	0	0.179138	0	0	0	0.988665	0.372377	0	0.179728	0.189367	0	0	2.38586	0.263994	0.140408	0	0
TGAAGCTGCCAGCATGATCTA	21_66710_3	ata-miR167e-5p	0	0	0	0	0	0	0	0	0	1	0	0	0	0	1	0	1	0	0	0	0	0	0	0	0	0	0	0	0	0	0.164778	0	0	0	0	0.182688	0	0.159058	0	0	0	0
TCCACAGGCTTTCTTGAACTG	21_7710_42	ata-miR396b-5p	0	0	0	0	0	9	0	0	0	3	4	2	0	2	1	2	17	4	6	5	1	0	0	0	0	0	1.61225	0	0	0	0.494333	0.744754	0.361377	0	0.378733	0.182688	0.516179	2.70398	1.05598	0.842446	1.00816	0.23537
TTCCACAGCTTTCTTGAACTT	21_22064_10	ata-miR396c-5p	0	0	0	0	0	1	0	0	0	3	3	0	0	1	0	0	4	1	0	0	0	0	0	0	0	0	0.179138	0	0	0	0.494333	0.558565	0	0	0.189367	0	0	0.63623	0.263994	0	0	0
TTCCACAGCTTTCTTGAACTG	21_39313_5	ata-miR396e-5p	0	0	0	0	0	1	0	1	1	1	0	0	0	0	0	0	1	0	0	0	0	0	0	0	0	0	0.179138	0	0.259646	0.200632	0.164778	0	0	0	0	0	0	0.159058	0	0	0	0
TCGGACCAGGCTTCAATCCCT	21_23868_9	ata-miR5168-3p	0	0	0	0	0	1	0	0	0	0	3	0	1	0	1	0	1	0	0	2	0	0	0	0	0	0	0.179138	0	0	0	0	0.558565	0	0.179728	0	0.182688	0	0.159058	0	0	0.403266	0
GATGATGATGATGATGAATAAGT	23_92890_2	ath-miR5658	1	0	0	0	1	0	0	0	0	0	0	0	0	0	0	0	2	0	0	0	0	0.256987	0	0	0	0.354687	0	0	0	0	0	0	0	0	0	0	0	0.318115	0	0	0	0
TTGACAGAAGATAGAGAGCAC	21_52067_4	atr-miR156c	0	0	0	0	0	0	0	0	0	0	0	0	0	0	0	0	4	0	0	0	0	0	0	0	0	0	0	0	0	0	0	0	0	0	0	0	0	0.63623	0	0	0	0
TTTGGATTGAAGGGAGCTCTA	21_4663_88	atr-miR159	1	0	1	0	0	0	1	0	0	10	0	0	0	0	0	1	93	0	2	0	0	0.256987	0	0.26382	0	0	0	0.305707	0	0	1.64778	0	0	0	0	0	0.25809	14.7924	0	0.280815	0	0
TCTCGGACCAGGCTTCATTCC	21_63340_3	atr-miR166b	0	0	0	0	0	1	0	0	0	0	0	0	0	0	1	0	1	0	0	0	0	0	0	0	0	0	0.179138	0	0	0	0	0	0	0	0	0.182688	0	0.159058	0	0	0	0
TATTGCACTTGTCCCGGCT	19_6047_32	bbe-miR-92c-3p	1	0	1	2	1	5	1	1	0	0	2	2	2	3	2	5	6	2	6	5	4	0.256987	0	0.26382	0.623287	0.354687	0.895692	0.305707	0.259646	0	0	0.372377	0.361377	0.359457	0.5681	0.365375	1.29045	0.954346	0.527989	0.842446	1.00816	0.941481
TCGATAAACCTCTGCATCCGG	21_10675_26	bdi-miR162	0	0	0	0	0	0	0	0	0	0	0	0	0	0	0	0	26	0	0	0	0	0	0	0	0	0	0	0	0	0	0	0	0	0	0	0	0	4.1355	0	0	0	0
TGCAAAGATGGGATTCCTGAACT	23_119848_2	bdi-miR7715-5p	0	0	0	0	0	1	1	0	0	0	0	0	0	0	0	0	0	0	0	0	0	0	0	0	0	0	0.179138	0.305707	0	0	0	0	0	0	0	0	0	0	0	0	0	0
TCGATAAACCTCTGCATCCAG	21_20239_11	bra-miR162-3p	0	0	0	0	0	3	0	0	0	1	1	0	0	1	0	1	3	0	0	1	0	0	0	0	0	0	0.537415	0	0	0	0.164778	0.186188	0	0	0.189367	0	0.25809	0.477173	0	0	0.201633	0
TTGGACTGAAGGGAGCTCCCT	21_24044_9	bra-miR319-3p	0	0	0	0	0	0	0	0	0	12	0	0	0	0	0	0	1	0	0	0	0	0	0	0	0	0	0	0	0	0	1.97733	0	0	0	0	0	0	0.159058	0	0	0	0
CATGTGCTGCAAGATCTCTGCCT	23_99643_2	bra-miR5723	0	1	0	0	0	0	0	0	0	0	0	1	1	0	0	0	0	1	0	0	0	0	0.273333	0	0	0	0	0	0	0	0	0	0.180688	0.179728	0	0	0	0	0.263994	0	0	0
TGGAAATCTAAGGTCTGAGC	20_47506_3	bta-miR-1434-3p	0	1	0	0	2	2	0	0	0	1	1	0	0	0	0	0	0	0	0	1	0	0	0.273333	0	0	0.709374	0.358277	0	0	0	0.164778	0.186188	0	0	0	0	0	0	0	0	0.201633	0
TAAAGGCTGTTTCTTGGTCATCT	23_147267_2	bta-miR-488	0	0	0	0	0	0	0	0	0	0	0	0	1	0	0	0	0	0	0	1	0	0	0	0	0	0	0	0	0	0	0	0	0	0.179728	0	0	0	0	0	0	0.201633	0
GTACAGTACTATGATAACTGA	21_6365_56	ccr-miR-101b	1	5	4	4	2	2	2	1	2	6	3	6	2	8	10	0	7	2	3	4	8	0.256987	1.36666	1.05528	1.24657	0.709374	0.358277	0.611414	0.259646	0.401264	0.988665	0.558565	1.08413	0.359457	1.51493	1.82688	0	1.1134	0.527989	0.421223	0.806531	1.88296
CATAAAGTAGACAGCACTACT	21_32650_6	ccr-miR-142-5p	0	1	0	1	0	0	0	0	0	0	1	1	0	1	0	0	2	0	1	0	0	0	0.273333	0	0.311643	0	0	0	0	0	0	0.186188	0.180688	0	0.189367	0	0	0.318115	0	0.140408	0	0
TAGCAGCATGTAAATATTGGT	21_22954_9	ccr-miR-16c	2	2	0	1	1	3	0	0	3	2	2	4	1	4	1	2	3	1	5	1	2	0.513973	0.546666	0	0.311643	0.354687	0.537415	0	0	0.601896	0.329555	0.372377	0.722753	0.179728	0.757467	0.182688	0.516179	0.477173	0.263994	0.702038	0.201633	0.470741
TAGCAGCACATAAATACTGGAGA	23_15368_23	ccr-miR-457b	2	1	0	0	0	3	3	0	1	1	3	3	0	5	0	2	10	3	9	3	5	0.513973	0.273333	0	0	0	0.537415	0.917121	0	0.200632	0.164778	0.558565	0.542065	0	0.946833	0	0.516179	1.59058	0.791983	1.26367	0.604898	1.17685
CTCACTACTAGCGGAACTCGGT	22_260_5865	ccr-miR-726	582	420	476	332	271	758	327	325	402	540	800	533	620	451	836	455	845	574	1006	551	627	149.566	114.8	125.578	103.466	96.1202	135.787	99.9662	84.3849	80.6541	88.9799	148.951	96.3069	111.432	85.4044	152.727	117.431	134.404	151.533	141.25	111.1	147.577
CTATACGACCTGCTGCCTTT	20_22865_7	chi-let-7d-3p	0	0	0	0	0	0	0	0	0	1	1	2	1	2	1	0	1	0	1	0	0	0	0	0	0	0	0	0	0	0	0.164778	0.186188	0.361377	0.179728	0.378733	0.182688	0	0.159058	0	0.140408	0	0
CAAATTCGTATCTAGGGGAAT	21_553_1239	chi-miR-10a-3p	78	52	59	68	90	64	73	40	87	85	43	64	70	130	116	80	112	76	152	55	106	20.045	14.2133	15.5654	21.1917	31.9218	11.4649	22.3166	10.3858	17.455	14.0061	8.0061	11.5641	12.581	24.6177	21.1918	20.6472	17.8145	20.0636	21.342	11.0898	24.9492
ACAAGTCAGGCTCTTGGGACT	21_904_707	chi-miR-125b-3p	27	25	55	36	28	101	109	41	63	37	92	80	59	59	117	81	88	69	68	97	55	6.93864	6.83332	14.5101	11.2192	9.93123	18.093	33.3221	10.6455	12.6398	6.09677	17.1293	14.4551	10.604	11.1726	21.3744	20.9053	13.9971	18.2156	9.54772	19.5584	12.9454
AGGACTGTCCAACCTGAGAAT	21_13285_19	chi-miR-1388-5p	1	1	3	0	0	1	0	3	0	0	0	3	1	3	3	1	1	0	1	0	1	0.256987	0.273333	0.79146	0	0	0.179138	0	0.778938	0	0	0	0.542065	0.179728	0.5681	0.548063	0.25809	0.159058	0	0.140408	0	0.23537
ATTCCTGGAAATACTGTTCTT	21_87_10782	chi-miR-145-3p	459	366	513	296	341	825	834	363	506	652	766	909	482	614	1002	614	919	531	1250	950	825	117.957	100.04	135.34	92.2464	120.948	147.789	254.96	94.2514	101.52	107.435	142.62	164.246	86.6291	116.271	183.053	158.467	146.174	140.181	175.51	191.551	194.18
CTAGACTGAAGCTCCTTGAGG	21_107000_2	chi-miR-151-3p	0	0	0	0	0	0	0	0	0	1	0	0	0	0	1	0	0	0	0	0	0	0	0	0	0	0	0	0	0	0	0.164778	0	0	0	0	0.182688	0	0	0	0	0	0
TCGAGGAGCTCACAGT	16_51899_2	chi-miR-151-5p	0	0	2	0	0	0	0	0	0	0	0	0	0	0	0	0	0	0	0	0	0	0	0	0.52764	0	0	0	0	0	0	0	0	0	0	0	0	0	0	0	0	0	0
CTCACTGATCAATGAATGCAA	21_44356_4	chi-miR-181b-3p	0	1	0	0	0	0	0	0	0	0	0	0	1	2	1	0	0	1	0	1	0	0	0.273333	0	0	0	0	0	0	0	0	0	0	0.179728	0.378733	0.182688	0	0	0.263994	0	0.201633	0
CTATATATCAAACATATTCCT	21_11583_23	chi-miR-190a-3p	2	0	1	2	2	0	3	1	0	2	2	2	3	0	1	2	1	3	2	1	1	0.513973	0	0.26382	0.623287	0.709374	0	0.917121	0.259646	0	0.329555	0.372377	0.361377	0.539185	0	0.182688	0.516179	0.159058	0.791983	0.280815	0.201633	0.23537
ATGACCTATGAATTGACAGACT	22_135_15296	chi-miR-215-5p	251	455	573	337	334	728	573	477	814	822	934	1782	396	363	494	1573	3605	2003	713	3603	471	64.5036	124.366	151.169	105.024	118.465	130.413	175.17	123.851	163.314	135.447	173.9	321.987	71.1725	68.7401	90.2477	405.975	573.403	528.781	100.111	726.483	110.859
AGTTCTTCAGTGGCAAGCTTT	21_218_3376	chi-miR-22-5p	154	210	158	183	134	185	144	152	235	321	215	268	221	230	142	196	241	180	284	159	166	39.5759	57.3999	41.6836	57.0307	47.528	33.1406	44.0218	39.4662	47.1485	52.8936	40.0305	48.4245	39.72	43.5543	25.9416	50.5856	38.3329	47.519	39.8758	32.0596	39.0715
ACCTGGCATACAATGTAGATT	21_1144_560	chi-miR-221-5p	21	21	21	17	16	43	24	15	15	42	42	65	16	48	41	49	78	53	35	32	25	5.39672	5.73999	5.54022	5.29794	5.67499	7.70296	7.33697	3.89469	3.00948	6.92066	7.81991	11.7447	2.87566	9.0896	7.49019	12.6464	12.4065	13.9917	4.91427	6.45225	5.88426
TGACTGATTTCTTTTGGTGTTC	22_20857_15	chi-miR-29a-5p	1	2	1	0	1	1	0	0	3	1	1	1	3	4	4	0	2	2	4	2	2	0.256987	0.546666	0.26382	0	0.354687	0.179138	0	0	0.601896	0.164778	0.186188	0.180688	0.539185	0.757467	0.73075	0	0.318115	0.527989	0.561631	0.403266	0.470741
TAGCACCATTTGAAATTGGTT	21_65915_3	chi-miR-29c-3p	0	0	0	0	1	0	0	0	2	1	0	1	2	0	1	0	0	0	0	0	0	0	0	0	0	0.354687	0	0	0	0.401264	0.164778	0	0.180688	0.359457	0	0.182688	0	0	0	0	0	0
GCTCTGACTTTATTGCACTAC	21_5928_62	chi-miR-301a-5p	4	3	7	3	3	8	1	2	1	9	8	6	5	10	7	7	8	8	16	11	5	1.02795	0.819999	1.84674	0.93493	1.06406	1.43311	0.305707	0.519292	0.200632	1.483	1.48951	1.08413	0.898642	1.89367	1.27881	1.80663	1.27246	2.11195	2.24652	2.21796	1.17685
TGGGAGAGGGTTGTTTACGCCT	22_8757_55	chi-miR-30c-3p	2	2	5	1	5	9	3	6	4	10	7	5	9	7	4	4	7	4	8	5	4	0.513973	0.546666	1.3191	0.311643	1.77343	1.61225	0.917121	1.55788	0.802528	1.64778	1.30332	0.903442	1.61756	1.32557	0.73075	1.03236	1.1134	1.05598	1.12326	1.00816	0.941481
TTTCAGTCAGATGTTTGCTGC	21_2500_205	chi-miR-30d-3p	13	20	26	14	11	31	13	15	14	16	19	21	17	37	22	11	19	8	25	23	8	3.34083	5.46666	6.85932	4.36301	3.90156	5.55329	3.97419	3.89469	2.80885	2.63644	3.53758	3.79446	3.05538	7.00657	4.01913	2.83899	3.02209	2.11195	3.51019	4.63755	1.88296
ACTGCCCCAGGTGCTGCTGGT	21_50724_4	chi-miR-324-3p	0	0	0	0	0	0	0	0	0	0	1	0	0	0	2	0	0	0	0	0	1	0	0	0	0	0	0	0	0	0	0	0.186188	0	0	0	0.365375	0	0	0	0	0	0.23537
AACAATATCCTGGTGCTGAGT	21_1266_505	chi-miR-338-5p	21	17	15	15	12	34	30	11	24	29	41	29	22	26	28	24	68	53	36	29	28	5.39672	4.64666	3.9573	4.67465	4.25624	6.09071	9.17121	2.8561	4.81517	4.77855	7.63373	5.23996	3.95403	4.92353	5.11525	6.19415	10.8159	13.9917	5.05468	5.84735	6.59037
CAAAACGTGAGGCGCTGCT	19_87123_2	chi-miR-424-3p	0	0	0	0	0	0	0	0	0	0	0	0	0	0	1	0	0	0	1	0	0	0	0	0	0	0	0	0	0	0	0	0	0	0	0	0.182688	0	0	0	0.140408	0	0
TTTAGTAATGGTAATGGTTCTG	22_11054_39	chi-miR-451-3p	4	10	5	4	0	2	4	5	3	3	8	7	4	2	1	1	11	3	5	3	2	1.02795	2.73333	1.3191	1.24657	0	0.358277	1.22283	1.29823	0.601896	0.494333	1.48951	1.26482	0.718914	0.378733	0.182688	0.25809	1.74963	0.791983	0.702038	0.604898	0.470741
ACAAATCACAGTCTGCCATATT	22_31568_9	chi-miR-7-3p	3	3	3	2	1	4	1	1	1	3	0	2	0	0	0	0	2	2	3	1	1	0.77096	0.819999	0.79146	0.623287	0.354687	0.716554	0.305707	0.259646	0.200632	0.494333	0	0.361377	0	0	0	0	0.318115	0.527989	0.421223	0.201633	0.23537
TCCCTGAGACCCTAAA	16_75793_2	cin-miR-125-5p	0	0	0	0	0	0	0	0	0	0	0	0	0	0	1	0	1	0	0	0	0	0	0	0	0	0	0	0	0	0	0	0	0	0	0	0.182688	0	0.159058	0	0	0	0
TCGTACCGTGAGTAATAAAGCG	22_6138_94	csa-miR-126	5	6	5	9	1	13	7	4	6	14	11	36	12	13	12	15	30	16	36	19	9	1.28493	1.64	1.3191	2.80479	0.354687	2.3288	2.13995	1.03858	1.20379	2.30689	2.04807	6.50478	2.15674	2.46177	2.19225	3.87134	4.77173	4.22391	5.05468	3.83102	2.11833
TATTGCACTTGTCCCGGTCTGT	22_2715_296	csa-miR-92b	17	11	11	7	6	32	13	7	12	27	39	25	21	22	32	16	32	16	38	21	26	4.36877	3.00666	2.90202	2.1815	2.12812	5.73243	3.97419	1.81752	2.40758	4.44899	7.26135	4.51721	3.7743	4.16607	5.846	4.12943	5.08984	4.22391	5.33549	4.23429	6.11963
TCGGACCAGGCTTCATTCCCT	21_39366_5	csi-miR166d	0	0	0	0	0	1	0	0	0	1	1	0	0	0	0	0	1	0	1	0	0	0	0	0	0	0	0.179138	0	0	0	0.164778	0.186188	0	0	0	0	0	0.159058	0	0.140408	0	0
TGGACGGAGAACTGATAGGGGT	22_6148_94	cte-miR-184b	8	7	11	2	6	17	2	3	9	26	15	14	8	8	15	39	30	39	7	8	5	2.05589	1.91333	2.90202	0.623287	2.12812	3.04535	0.611414	0.778938	1.80569	4.28422	2.79283	2.52964	1.43783	1.51493	2.74031	10.0655	4.77173	10.2958	0.982854	1.61306	1.17685
AGCAGCATTGTACAGGGCTTT	21_2317_228	dre-miR-107b	20	12	20	21	11	36	15	13	26	48	45	61	25	49	51	48	62	34	62	64	53	5.13973	3.28	5.2764	6.54451	3.90156	6.44899	4.5856	3.3754	5.21643	7.90932	8.37848	11.022	4.49321	9.27897	9.31707	12.3883	9.86157	8.97581	8.70527	12.9045	12.4746
CAAATTCGTATCTAGGGGAGT	21_40416_5	dre-miR-10c-3p	0	0	0	0	0	0	0	0	1	2	1	1	0	0	0	0	0	0	0	0	0	0	0	0	0	0	0	0	0	0.200632	0.329555	0.186188	0.180688	0	0	0	0	0	0	0	0	0
ACAGTAGTCCGCACATTGGTT	21_1762_326	dre-miR-199-3-3p	24	24	46	29	41	91	36	12	39	78	62	96	71	92	111	78	146	80	134	73	71	6.16768	6.55999	12.1357	9.03765	14.5422	16.3016	11.0055	3.11575	7.82465	12.8527	11.5437	17.3461	12.7607	17.4217	20.2783	20.131	23.2224	21.1195	18.8146	14.7192	16.7113
GCTGTGTGAGGTTGGACCTATC	22_121022_2	dre-miR-2188-3p	0	0	0	0	0	2	0	1	0	0	0	0	0	0	0	0	0	1	0	0	0	0	0	0	0	0	0.358277	0	0.259646	0	0	0	0	0	0	0	0	0	0.263994	0	0	0
CTCTGACGATGTTGCACTACT	21_23395_9	dre-miR-301c-5p	0	0	1	0	0	0	0	0	0	4	1	3	0	1	0	1	0	1	1	2	1	0	0	0.26382	0	0	0	0	0	0	0.65911	0.186188	0.542065	0	0.189367	0	0.25809	0	0.263994	0.140408	0.403266	0.23537
CGGTTTGCTTGGGAATGC	18_30565_4	ebv-miR-BART19-3p	0	2	0	0	0	0	0	0	1	0	0	0	0	0	0	0	1	0	0	0	0	0	0.546666	0	0	0	0	0	0	0.200632	0	0	0	0	0	0	0	0.159058	0	0	0	0
TAAAAGCTTCAGAAGGAAAGG	21_56976_3	eca-miR-703	0	1	0	0	0	0	0	0	0	0	2	0	0	4	0	0	0	0	2	0	0	0	0.273333	0	0	0	0	0	0	0	0	0.372377	0	0	0.757467	0	0	0	0	0.280815	0	0
TCGGCCTTTTGGCTAAGATC	20_2624_128	efu-miR-9341	3	6	4	0	1	11	9	1	8	7	20	47	11	12	30	19	26	12	25	31	33	0.77096	1.64	1.05528	0	0.354687	1.97052	2.75136	0.259646	1.60506	1.15344	3.72377	8.49235	1.97701	2.2724	5.48063	4.9037	4.1355	3.16793	3.51019	6.25062	7.76722
CTGCGGGCTCAGGAAGGGGT	20_30975_5	esi-miR3463-3p	0	0	0	0	1	0	6	3	1	6	2	2	4	5	0	2	0	1	0	0	1	0	0	0	0	0.354687	0	1.83424	0.778938	0.200632	0.988665	0.372377	0.361377	0.718914	0.946833	0	0.516179	0	0.263994	0	0	0.23537
AGAGGTAGTGGGTTGCATAGTT	22_26102_11	gga-let-7d	2	1	2	1	0	0	3	1	0	2	3	0	2	2	4	1	1	2	1	4	0	0.513973	0.273333	0.52764	0.311643	0	0	0.917121	0.259646	0	0.329555	0.558565	0	0.359457	0.378733	0.73075	0.25809	0.159058	0.527989	0.140408	0.806531	0
TCCTTAACTCATGCCGCTGTG	21_7056_47	gga-miR-1416-5p	2	1	3	0	1	7	6	2	3	1	5	3	2	7	11	3	5	4	3	2	11	0.513973	0.273333	0.79146	0	0.354687	1.25397	1.83424	0.519292	0.601896	0.164778	0.930942	0.542065	0.359457	1.32557	2.00956	0.774269	0.795288	1.05598	0.421223	0.403266	2.58907
CGCTAGCTGCTCTGCACTAAC	21_3379_136	gga-miR-1552-3p	11	9	6	4	11	21	13	6	6	16	18	28	16	17	15	14	19	20	17	21	6	2.82685	2.46	1.58292	1.24657	3.90156	3.76191	3.97419	1.55788	1.20379	2.63644	3.35139	5.05927	2.87566	3.21923	2.74031	3.61325	3.02209	5.27989	2.38693	4.23429	1.41222
ACATGTTTACAGGGCTCTTCAT	22_22933_14	gga-miR-1597-5p	0	0	1	0	0	1	4	0	1	2	2	3	0	0	1	1	6	1	2	0	2	0	0	0.26382	0	0	0.179138	1.22283	0	0.200632	0.329555	0.372377	0.542065	0	0	0.182688	0.25809	0.954346	0.263994	0.280815	0	0.470741
CGGCTCGGCTCGGCTCG	17_24230_5	gga-miR-1648-5p	0	1	0	0	0	0	0	0	0	0	0	1	2	1	0	2	0	0	0	0	0	0	0.273333	0	0	0	0	0	0	0	0	0	0.180688	0.359457	0.189367	0	0.516179	0	0	0	0	0
TCCTGCACCGCTGAAGTCAATG	22_46094_6	gga-miR-1677-5p	0	0	0	0	0	1	0	0	1	1	0	2	0	0	0	2	3	2	0	0	1	0	0	0	0	0	0.179138	0	0	0.200632	0.164778	0	0.361377	0	0	0	0.516179	0.477173	0.527989	0	0	0.23537
CAGGCAGCGAAAGCAAGTCTGT	22_153383_2	gga-miR-1788-3p	0	0	0	0	0	0	0	0	0	0	0	0	0	0	0	1	1	0	0	0	0	0	0	0	0	0	0	0	0	0	0	0	0	0	0	0	0.25809	0.159058	0	0	0	0
CTGTTACTGTTCTTCTGATGGT	22_708_1652	gga-miR-2131-3p	176	191	180	103	124	241	130	182	226	234	265	296	222	235	140	207	297	223	285	226	146	45.2296	52.2066	47.4876	32.0993	43.9812	43.1724	39.7419	47.2555	45.3428	38.558	49.3399	53.4838	39.8997	44.5012	25.5763	53.4245	47.2401	58.8707	40.0162	45.569	34.3641
GGGTTCCTGGCATGATGATTT	21_10910_25	gga-miR-23b-5p	0	0	0	1	1	1	0	0	1	2	1	1	0	0	1	2	5	5	4	1	3	0	0	0	0.311643	0.354687	0.179138	0	0	0.200632	0.329555	0.186188	0.180688	0	0	0.182688	0.516179	0.795288	1.31997	0.561631	0.201633	0.706111
TGGGAGAGGATTGTTTACGCCT	22_100_22970	gga-miR-30c-1-3p	1668	1632	2015	1302	1066	3228	1712	1487	2001	2943	2725	2768	2491	3213	2920	1844	2912	1779	3680	3381	2332	428.654	446.079	531.597	405.76	378.096	578.259	523.37	386.093	401.465	484.94	507.363	500.145	447.704	608.435	533.448	475.917	463.176	469.646	516.7	681.721	548.883
GGGCAGACTGTGACTTGTTGT	21_69289_3	gga-miR-3529	0	0	0	0	0	0	0	0	0	0	0	1	0	0	0	0	1	1	0	0	0	0	0	0	0	0	0	0	0	0	0	0	0.180688	0	0	0	0	0.159058	0.263994	0	0	0
GTTCGGTGATGAGACCATGGAATA	24_1778_327	gga-miR-3538	24	23	27	24	16	57	35	12	19	22	41	30	37	40	33	26	38	33	53	58	34	6.16768	6.28666	7.12314	7.47944	5.67499	10.2109	10.6997	3.11575	3.81201	3.62511	7.63373	5.42065	6.64995	7.57467	6.02869	6.71033	6.04419	8.71181	7.44161	11.6947	8.00259
TGGCAGTGTATGTTAGCTGGT	21_15731_15	gga-miR-449a	0	2	2	0	0	0	0	0	1	2	2	1	0	1	5	4	2	2	4	0	0	0	0.546666	0.52764	0	0	0	0	0	0.200632	0.329555	0.372377	0.180688	0	0.189367	0.913438	1.03236	0.318115	0.527989	0.561631	0	0
ACGGGACCGTGCTGAAGACTAC	22_47551_5	gga-miR-6542-3p	2	0	0	1	0	0	0	0	0	1	0	1	1	0	0	1	3	0	0	1	1	0.513973	0	0	0.311643	0	0	0	0	0	0.164778	0	0.180688	0.179728	0	0	0.25809	0.477173	0	0	0.201633	0.23537
CAGGTTGCCTAAGGAGGGGTGAAC	24_5706_63	gga-miR-6651-5p	36	10	16	23	14	43	13	12	20	28	12	29	24	13	22	22	11	28	9	14	20	9.25152	2.73333	4.22112	7.1678	4.96562	7.70296	3.97419	3.11575	4.01264	4.61377	2.23426	5.23996	4.31348	2.46177	4.01913	5.67797	1.74963	7.39184	1.26367	2.82286	4.70741
ACAGGGCTGGCTGATCCGTGC	21_19890_11	gga-miR-7452-5p	0	1	0	0	0	0	2	1	2	2	4	0	2	0	1	1	4	0	1	1	0	0	0.273333	0	0	0	0	0.611414	0.259646	0.401264	0.329555	0.744754	0	0.359457	0	0.182688	0.25809	0.63623	0	0.140408	0.201633	0
CCCATAAAGTAGAAAGCACT	20_59_6724	ggo-miR-142	340	241	348	233	193	621	330	220	435	358	343	637	368	516	479	506	744	500	865	728	565	87.3754	65.8732	91.8094	72.6129	68.4546	111.245	100.883	57.1221	87.2749	58.9904	63.8626	115.098	66.1401	97.7132	87.5073	130.593	118.339	131.997	121.453	146.789	132.984
TCAGGCTCAGTCCCCTCCCGA	21_33839_6	ggo-miR-484	0	0	0	0	0	1	0	0	0	0	0	0	0	2	2	1	1	1	2	1	0	0	0	0	0	0	0.179138	0	0	0	0	0	0	0	0.378733	0.365375	0.25809	0.159058	0.263994	0.280815	0.201633	0
TCTCTCGGCTCCTCGCGGCTCG	22_13070_31	hsa-miR-3615	0	0	0	0	0	2	0	0	1	5	5	4	3	2	7	1	2	2	4	1	6	0	0	0	0	0	0.358277	0	0	0.200632	0.823888	0.930942	0.722753	0.539185	0.378733	1.27881	0.25809	0.318115	0.527989	0.561631	0.201633	1.41222
GCCCTGACCTGTCCTGTTCTG	21_51392_4	hsa-miR-4732-3p	0	0	0	0	0	0	0	0	0	0	0	1	0	0	0	1	0	0	1	0	1	0	0	0	0	0	0	0	0	0	0	0	0.180688	0	0	0	0.25809	0	0	0.140408	0	0.23537
TGGGTTTACGTTGGGAGAACT	21_99068_2	hsa-miR-629-5p	0	0	0	0	0	0	1	0	0	0	0	0	0	0	0	0	0	0	0	1	0	0	0	0	0	0	0	0.305707	0	0	0	0	0	0	0	0	0	0	0	0	0.201633	0
CGGGCTGGGGCGCGAGGCG	19_61422_2	hsv1-miR-H17	0	0	0	1	0	0	0	0	0	0	0	0	0	0	1	0	0	0	0	0	0	0	0	0	0.311643	0	0	0	0	0	0	0	0	0	0	0.182688	0	0	0	0	0	0
TTTGGTCCCTTTCAACCAGCTCT	23_135762_2	ipu-miR-133c	0	1	0	0	0	0	0	0	0	2	0	1	1	1	0	0	0	0	0	0	0	0	0.273333	0	0	0	0	0	0	0	0.329555	0	0.180688	0.179728	0.189367	0	0	0	0	0	0	0
CTACAGTATAGATGATGTACT	21_1901_297	ipu-miR-144	11	11	27	9	5	6	12	27	19	30	17	18	18	23	20	4	13	7	39	11	8	2.82685	3.00666	7.12314	2.80479	1.77343	1.07483	3.66848	7.01044	3.81201	4.94333	3.1652	3.25239	3.23511	4.35543	3.65375	1.03236	2.06775	1.84796	5.4759	2.21796	1.88296
TCAGTGCATGACAGAACTTTGTT	23_68525_3	ipu-miR-152	1	1	0	0	0	1	0	0	0	0	2	0	0	1	0	0	1	1	0	0	1	0.256987	0.273333	0	0	0	0.179138	0	0	0	0	0.372377	0	0	0.189367	0	0	0.159058	0.263994	0	0	0.23537
TTCCTATGCATATACCTCTTT	21_13855_18	ipu-miR-202	0	0	1	1	14	0	1	0	0	1	4	0	0	0	0	0	0	0	0	0	0	0	0	0.26382	0.311643	4.96562	0	0.305707	0	0	0.164778	0.744754	0	0	0	0	0	0	0	0	0	0
TTGTGCTTGATCTAACCATGC	21_1932_290	ipu-miR-218b	8	17	21	18	28	14	33	16	23	17	10	3	15	12	19	7	5	8	22	13	10	2.05589	4.64666	5.54022	5.60958	9.93123	2.50794	10.0883	4.15433	4.61454	2.80122	1.86188	0.542065	2.69593	2.2724	3.47106	1.80663	0.795288	2.11195	3.08897	2.62123	2.3537
TAATACTGCCTGGTAATGCTG	21_34775_6	ipu-miR-429b	1	0	1	0	0	0	1	0	1	0	2	1	2	0	1	0	2	2	1	0	2	0.256987	0	0.26382	0	0	0	0.305707	0	0.200632	0	0.372377	0.180688	0.359457	0	0.182688	0	0.318115	0.527989	0.140408	0	0.470741
TTCCTGCTGAACTGAGCCAGT	21_11241_24	ipu-miR-7565	2	0	1	0	1	1	0	1	2	1	1	5	1	2	1	5	2	2	2	2	0	0.513973	0	0.26382	0	0.354687	0.179138	0	0.259646	0.401264	0.164778	0.186188	0.903442	0.179728	0.378733	0.182688	1.29045	0.318115	0.527989	0.280815	0.403266	0
TTTGGATTGAAGGGAGCTCTC	21_124727_2	lus-miR159b	0	0	0	0	0	0	0	0	0	0	0	0	0	0	0	0	2	0	0	0	0	0	0	0	0	0	0	0	0	0	0	0	0	0	0	0	0	0.318115	0	0	0	0
TTTGGATTGAAGGGAGCTCTT	21_124679_2	lus-miR159c	0	0	0	0	0	0	0	0	0	0	0	0	0	0	0	0	2	0	0	0	0	0	0	0	0	0	0	0	0	0	0	0	0	0	0	0	0	0.318115	0	0	0	0
AGCTCTGATACCATGATT	18_10763_15	mdm-miR1511	0	0	0	0	0	0	0	0	0	23	0	0	0	0	0	1	1	0	0	0	0	0	0	0	0	0	0	0	0	0	3.78988	0	0	0	0	0	0.25809	0.159058	0	0	0	0
TCATTTTTGTGATCTGCAGCT	21_32921_6	mdo-miR-153-1-5p	0	0	0	1	1	0	1	0	1	4	0	0	0	0	0	0	0	2	0	0	0	0	0	0	0.311643	0.354687	0	0.305707	0	0.200632	0.65911	0	0	0	0	0	0	0	0.527989	0	0	0
CTGAACAATGAATGCAA	17_82789_2	mdo-miR-181b-1-3p	0	0	0	0	1	0	0	0	0	0	0	0	0	0	0	0	2	0	0	0	1	0	0	0	0	0.354687	0	0	0	0	0	0	0	0	0	0	0	0.318115	0	0	0	0.23537
AGATCACCTCTTGGCTGTG	19_40713_3	mdo-miR-2970-3p	0	0	1	0	0	0	0	0	0	0	0	0	0	0	0	0	1	2	0	0	1	0	0	0.26382	0	0	0	0	0	0	0	0	0	0	0	0	0	0.159058	0.527989	0	0	0.23537
CCGATTTCTCTTGGTGTTCAGAGT	24_32371_6	mdo-miR-29a-2-5p	1	2	0	0	0	0	3	0	2	1	1	1	0	0	1	0	0	0	1	0	3	0.256987	0.546666	0	0	0	0	0.917121	0	0.401264	0.164778	0.186188	0.180688	0	0	0.182688	0	0	0	0.140408	0	0.706111
CTGGGAGAGGGCTGTTTACTCT	22_12238_34	mdo-miR-30c-2-3p	1	1	2	1	4	3	0	0	4	5	5	3	4	3	3	2	0	2	6	2	1	0.256987	0.273333	0.52764	0.311643	1.41875	0.537415	0	0	0.802528	0.823888	0.930942	0.542065	0.718914	0.5681	0.548063	0.516179	0	0.527989	0.842446	0.403266	0.23537
AGGCAGTGTATTGTTAGTTAGCT	23_26354_11	mdo-miR-449c-5p	2	0	0	0	0	0	0	0	0	1	2	1	0	0	3	1	2	2	0	0	0	0.513973	0	0	0	0	0	0	0	0	0.164778	0.372377	0.180688	0	0	0.548063	0.25809	0.318115	0.527989	0	0	0
AAATTCGTATCTAGGGGAATAT	22_31685_9	mml-miR-10a-3p	0	1	1	0	2	4	1	0	1	3	0	1	2	1	0	0	1	0	0	0	0	0	0.273333	0.26382	0	0.709374	0.716554	0.305707	0	0.200632	0.494333	0	0.180688	0.359457	0.189367	0	0	0.159058	0	0	0	0
TTTTGTCCCCTTCAACCAGCTGT	23_17271_20	mml-miR-133a	1	1	1	2	2	1	0	5	2	2	4	1	0	0	0	0	1	0	0	0	2	0.256987	0.273333	0.26382	0.623287	0.709374	0.179138	0	1.29823	0.401264	0.329555	0.744754	0.180688	0	0	0	0	0.159058	0	0	0	0.470741
GTCCAGTTTTCCCAGGAGTCC	21_46365_4	mmu-miR-145b	0	0	0	1	0	0	0	0	0	1	1	1	0	0	0	0	0	0	1	1	0	0	0	0	0.311643	0	0	0	0	0	0.164778	0.186188	0.180688	0	0	0	0	0	0	0.140408	0.201633	0
AGAAGCCGGCGGGAGCCCCA	20_25746_6	mmu-miR-2137	0	1	0	0	0	8	1	1	0	1	0	0	1	3	2	1	1	1	0	0	0	0	0.273333	0	0	0	1.43311	0.305707	0.259646	0	0.164778	0	0	0.179728	0.5681	0.365375	0.25809	0.159058	0.263994	0	0	0
CGAATCCCAGCGGTGCCTCCA	21_3864_113	mmu-miR-5100	37	7	11	16	12	29	11	8	16	32	27	20	14	25	17	8	4	16	16	10	18	9.5085	1.91333	2.90202	4.98629	4.25624	5.19502	3.36278	2.07717	3.21011	5.27288	5.02709	3.61377	2.5162	4.73417	3.10569	2.06472	0.63623	4.22391	2.24652	2.01633	4.23666
ATCTCGTGTGGAACAGAAGG	20_94519_2	mmu-miR-8117	0	0	0	0	0	0	0	0	0	0	0	0	0	1	0	0	0	0	0	1	0	0	0	0	0	0	0	0	0	0	0	0	0	0	0.189367	0	0	0	0	0	0.201633	0
CAGTGGTTCTACCCTATGGTAG	22_11400_38	mne-miR-140	0	1	2	3	1	6	3	1	4	3	0	5	2	3	4	0	3	1	3	0	3	0	0.273333	0.52764	0.93493	0.354687	1.07483	0.917121	0.259646	0.802528	0.494333	0	0.903442	0.359457	0.5681	0.73075	0	0.477173	0.263994	0.421223	0	0.706111
TATGGCACTTGTCCCGGCCTAT	22_85410_3	nlo-miR-92a	0	0	0	0	1	1	0	1	1	1	0	0	1	0	0	0	0	0	1	0	1	0	0	0	0	0.354687	0.179138	0	0.259646	0.200632	0.164778	0	0	0.179728	0	0	0	0	0	0.140408	0	0.23537
TCACGTGTGACCTGCC	16_69464_2	oan-miR-1421k-3p	0	0	0	0	0	0	0	0	0	0	2	0	0	0	0	0	0	0	0	0	0	0	0	0	0	0	0	0	0	0	0	0.372377	0	0	0	0	0	0	0	0	0	0
CGAATCATTATTTGCTGCTTTA	22_23191_13	oan-miR-15b-3p	2	1	1	2	0	1	2	0	0	0	3	0	0	1	2	2	1	0	0	1	0	0.513973	0.273333	0.26382	0.623287	0	0.179138	0.611414	0	0	0	0.558565	0	0	0.189367	0.365375	0.516179	0.159058	0	0	0.201633	0
CACAGCGCGTACAATGTGGATT	22_27398_11	oan-miR-460-3p	0	0	1	0	1	2	3	0	1	0	0	3	1	2	1	0	0	0	4	3	2	0	0	0.26382	0	0.354687	0.358277	0.917121	0	0.200632	0	0	0.542065	0.179728	0.378733	0.182688	0	0	0	0.561631	0.604898	0.470741
CTATACAACCTACTGCCTTCC	21_8657_35	oha-let-7b-3p	3	0	0	3	3	6	4	2	2	4	5	0	3	5	4	0	5	5	1	2	5	0.77096	0	0	0.93493	1.06406	1.07483	1.22283	0.519292	0.401264	0.65911	0.930942	0	0.539185	0.946833	0.73075	0	0.795288	1.31997	0.140408	0.403266	1.17685
CGCGTACCAAAAGTAATAATGG	22_5598_108	oha-miR-126-3p	2	4	6	1	3	4	9	1	7	23	28	32	9	8	9	28	17	15	13	7	8	0.513973	1.09333	1.58292	0.311643	1.06406	0.716554	2.75136	0.259646	1.40442	3.78988	5.21328	5.78203	1.61756	1.51493	1.64419	7.22651	2.70398	3.95991	1.8253	1.41143	1.88296
CGGGGCCGTAACACTGTCTGA	21_7198_46	oha-miR-128-5p	2	1	3	0	4	8	1	2	2	6	6	11	4	2	4	3	6	4	5	3	6	0.513973	0.273333	0.79146	0	1.41875	1.43311	0.305707	0.519292	0.401264	0.988665	1.11713	1.98757	0.718914	0.378733	0.73075	0.774269	0.954346	1.05598	0.702038	0.604898	1.41222
CTTTTTGCGGTCTGGGCTT	19_15052_9	oha-miR-129b-5p	1	1	1	1	1	1	2	1	3	5	9	7	0	2	3	5	4	0	1	1	0	0.256987	0.273333	0.26382	0.311643	0.354687	0.179138	0.611414	0.259646	0.601896	0.823888	1.6757	1.26482	0	0.378733	0.548063	1.29045	0.63623	0	0.140408	0.201633	0
GCCCTTTTTATGTTGTACT	19_29853_4	oha-miR-130b-5p	1	0	0	0	1	0	1	1	1	0	1	0	2	0	0	0	1	1	3	0	0	0.256987	0	0	0	0.354687	0	0.305707	0.259646	0.200632	0	0.186188	0	0.359457	0	0	0	0.159058	0.263994	0.421223	0	0
TGTAGGGATGGAAGCCATGA	20_12579_14	oha-miR-135-2-3p	1	0	3	1	0	0	0	0	0	2	0	1	2	0	1	0	3	5	1	0	1	0.256987	0	0.79146	0.311643	0	0	0	0	0	0.329555	0	0.180688	0.359457	0	0.182688	0	0.477173	1.31997	0.140408	0	0.23537
GCTATTTCACTACACCAGGGT	21_24539_8	oha-miR-138-2-3p	1	1	2	0	1	2	1	0	0	0	1	0	4	1	0	2	0	3	0	0	0	0.256987	0.273333	0.52764	0	0.354687	0.358277	0.305707	0	0	0	0.186188	0	0.718914	0.189367	0	0.516179	0	0.791983	0	0	0
TACAGTATAGATGATGTACT	20_259_1623	oha-miR-144-3p	71	70	93	49	22	82	54	87	64	164	139	151	116	193	114	70	80	51	171	96	78	18.246	19.1333	24.5353	15.2705	7.80311	14.6894	16.5082	22.5892	12.8404	27.0235	25.8802	27.2839	20.8485	36.5478	20.8264	18.0663	12.7246	13.4637	24.0097	19.3568	18.3589
TGGTTCTAGACTTGCCAACT	20_52429_3	oha-miR-182-3p	0	0	0	0	0	0	0	0	0	1	0	1	0	1	0	0	0	0	0	0	0	0	0	0	0	0	0	0	0	0	0.164778	0	0.180688	0	0.189367	0	0	0	0	0	0	0
GTTAGTTTTGCATAGTTGCACT	22_7916_64	oha-miR-19a-5p	3	1	4	3	3	1	5	3	3	8	8	6	3	3	0	1	7	4	4	0	3	0.77096	0.273333	1.05528	0.93493	1.06406	0.179138	1.52853	0.778938	0.601896	1.31822	1.48951	1.08413	0.539185	0.5681	0	0.25809	1.1134	1.05598	0.561631	0	0.706111
TGGAATGTTAAGAAGTATGTAT	22_958_1175	oha-miR-1d-3p	25	19	72	21	50	106	231	113	51	71	121	92	93	46	52	76	91	81	59	101	81	6.42466	5.19333	18.995	6.54451	17.7343	18.9887	70.6183	29.34	10.2322	11.6992	22.5288	16.6233	16.7148	8.71087	9.49975	19.6148	14.4742	21.3835	8.28405	20.3649	19.065
TAAAGTGCTCATAGTGCAGGTAA	23_39966_7	oha-miR-20b-5p	3	1	3	0	0	3	0	4	0	6	2	4	1	2	2	5	2	2	4	1	2	0.77096	0.273333	0.79146	0	0	0.537415	0	1.03858	0	0.988665	0.372377	0.722753	0.179728	0.378733	0.365375	1.29045	0.318115	0.527989	0.561631	0.201633	0.470741
AGCTACATCTGATTACTGGGT	21_17476_13	oha-miR-222b-3p	0	1	0	3	2	0	0	0	1	4	1	6	3	1	1	2	1	4	3	2	0	0	0.273333	0	0.93493	0.709374	0	0	0	0.200632	0.65911	0.186188	1.08413	0.539185	0.189367	0.182688	0.516179	0.159058	1.05598	0.421223	0.403266	0
CGTTTATTTGACAAGCTGAGTTC	23_37531_7	oha-miR-223-5p	2	2	0	1	0	1	1	0	1	3	4	3	0	1	2	2	2	3	1	1	1	0.513973	0.546666	0	0.311643	0	0.179138	0.305707	0	0.200632	0.494333	0.744754	0.542065	0	0.189367	0.365375	0.516179	0.318115	0.791983	0.140408	0.201633	0.23537
GACAGTCAGTAGTTGGTCTGGT	22_118969_2	oha-miR-2970-5p	0	0	1	0	0	2	0	0	0	1	0	1	1	0	0	0	0	0	1	0	1	0	0	0.26382	0	0	0.358277	0	0	0	0.164778	0	0.180688	0.179728	0	0	0	0	0	0.140408	0	0.23537
GCTGACCGATTTCTCTTGGTGTT	23_8406_57	oha-miR-29a-2-5p	8	7	6	7	3	3	2	4	5	12	10	21	14	15	6	6	9	3	11	11	8	2.05589	1.91333	1.58292	2.1815	1.06406	0.537415	0.611414	1.03858	1.00316	1.97733	1.86188	3.79446	2.5162	2.8405	1.09613	1.54854	1.43152	0.791983	1.54448	2.21796	1.88296
CTGGGAGAAGGTTGTTTACTCT	22_32702_9	oha-miR-30c-2-3p	0	1	0	0	0	0	0	0	0	0	3	1	1	2	0	0	2	0	1	0	0	0	0.273333	0	0	0	0	0	0	0	0	0.558565	0.180688	0.179728	0.378733	0	0	0.318115	0	0.140408	0	0
CCTGTCTGTGCCTGCTGTAC	20_52653_3	oha-miR-3120	0	0	0	0	0	0	0	0	0	1	2	0	0	0	0	0	0	0	0	0	0	0	0	0	0	0	0	0	0	0	0.164778	0.372377	0	0	0	0	0	0	0	0	0	0
AACAATATCCTGGTGCTGGGT	21_96249_2	oha-miR-338-5p	0	0	0	0	0	1	0	0	0	0	0	0	0	1	1	0	0	0	0	0	1	0	0	0	0	0	0.179138	0	0	0	0	0	0	0	0.189367	0.182688	0	0	0	0	0	0.23537
GCAGTCCATGGGCATATACACC	22_2012_450	oha-miR-455-3p	59	45	51	33	52	54	33	38	33	73	53	81	77	43	86	35	121	32	87	51	55	15.1622	12.3	13.4548	10.2842	18.4437	9.67348	10.0883	9.86654	6.62086	12.0288	9.86799	14.6358	13.8391	8.14277	15.7111	9.03313	19.246	8.44782	12.2155	10.2833	12.9454
ACTCCCAATCCTTGTACCAGT	21_81263_2	ola-miR-150	0	1	0	0	0	0	0	1	0	0	0	0	0	0	0	0	0	0	0	0	0	0	0.273333	0	0	0	0	0	0.259646	0	0	0	0	0	0	0	0	0	0	0	0	0
GCTCTGACAATGTTGCACTACT	22_2783_287	ola-miR-301b-5p	7	11	7	7	6	23	4	11	9	26	29	32	23	31	22	22	30	21	42	27	36	1.79891	3.00666	1.84674	2.1815	2.12812	4.12019	1.22283	2.8561	1.80569	4.28422	5.39946	5.78203	4.13376	5.87037	4.01913	5.67797	4.77173	5.54388	5.89712	5.44409	8.47333
GAAGTTGTGTGTGAACTAAACGTG	24_111905_2	osa-miR1850.2	0	0	0	0	0	0	0	0	0	1	0	1	0	0	0	0	0	0	0	0	0	0	0	0	0	0	0	0	0	0	0.164778	0	0.180688	0	0	0	0	0	0	0	0	0
TCGGCCTCGTGGATGGACCAGGAG	24_96571_2	osa-miR820c	0	0	0	0	0	1	0	0	0	0	0	0	0	0	0	1	0	0	0	0	0	0	0	0	0	0	0.179138	0	0	0	0	0	0	0	0	0	0.25809	0	0	0	0	0
CACTGGTTAGGCTCTTGGG	19_76259_2	pma-miR-125-3p	0	0	0	0	0	0	0	0	0	1	0	0	0	0	0	0	0	0	0	0	1	0	0	0	0	0	0	0	0	0	0.164778	0	0	0	0	0	0	0	0	0	0	0.23537
TAACAGTCTACAGCCATGGAAA	22_128000_2	pma-miR-132-3p	0	0	0	0	0	0	0	2	0	0	0	0	0	0	0	0	0	0	0	0	0	0	0	0	0	0	0	0	0.519292	0	0	0	0	0	0	0	0	0	0	0	0	0
TTCACAGTGGCTAAGTTCCA	20_610_727	pma-miR-27a	26	13	11	22	12	56	16	11	23	51	37	37	33	40	81	59	58	47	60	41	53	6.68165	3.55333	2.90202	6.85615	4.25624	10.0318	4.89131	2.8561	4.61454	8.40366	6.88897	6.68547	5.93104	7.57467	14.7977	15.2273	9.22534	12.4077	8.42446	8.26695	12.4746
TGAGGTAGTCGGTTGTATTGT	21_260_2784	pmi-let-7-5p	106	109	119	101	69	268	144	102	183	330	380	251	180	217	204	371	512	324	320	178	211	27.2406	29.7933	31.3946	31.476	24.4734	48.0091	44.0218	26.4839	36.7157	54.3766	70.7516	45.3528	32.3511	41.0926	37.2683	95.7512	81.4375	85.5341	44.9304	35.8906	49.6631
TATTGCACTTGTCCCGGCCAGT	22_6221_92	pmi-miR-92c-3p	6	9	2	5	1	19	6	7	5	11	12	10	8	16	22	11	10	9	17	17	4	1.54192	2.46	0.52764	1.55822	0.354687	3.40363	1.83424	1.81752	1.00316	1.81255	2.23426	1.80688	1.43783	3.02987	4.01913	2.83899	1.59058	2.37595	2.38693	3.42776	0.941481
TATTGCACTCGTCCCGGCCTAT	22_7387_71	pmi-miR-92d-3p	6	8	4	9	7	14	8	5	6	4	13	11	13	9	28	5	13	6	32	14	13	1.54192	2.18666	1.05528	2.80479	2.48281	2.50794	2.44566	1.29823	1.20379	0.65911	2.42045	1.98757	2.33647	1.7043	5.11525	1.29045	2.06775	1.58397	4.49304	2.82286	3.05981
TGACTAGATCCATACTCATCT	21_70590_3	prd-miR-61-3p	0	0	0	0	0	0	0	0	0	0	0	0	0	1	0	0	1	0	1	0	0	0	0	0	0	0	0	0	0	0	0	0	0	0	0.189367	0	0	0.159058	0	0.140408	0	0
GTACAGTACTGTGATAGCTGA	21_3074_156	rno-miR-101b-3p	18	31	30	32	15	65	27	30	26	50	60	61	52	58	78	25	50	36	76	49	49	4.62576	8.47332	7.9146	9.97258	5.3203	11.644	8.25409	7.78938	5.21643	8.23888	11.1713	11.022	9.34588	10.9833	14.2496	6.45224	7.95288	9.50379	10.671	9.88001	11.5331
CTCACTGAACAATGAATGCAA	21_8074_39	rno-miR-181b-1-3p	0	3	1	1	0	2	0	2	3	1	1	5	1	7	2	3	6	1	9	4	4	0	0.819999	0.26382	0.311643	0	0.358277	0	0.519292	0.601896	0.164778	0.186188	0.903442	0.179728	1.32557	0.365375	0.774269	0.954346	0.263994	1.26367	0.806531	0.941481
TCGTTCCCCTCCATACATGT	20_23494_6	rno-miR-1843b-3p	1	0	0	1	0	1	0	0	0	0	0	1	1	0	1	1	0	0	1	2	1	0.256987	0	0	0.311643	0	0.179138	0	0	0	0	0	0.180688	0.179728	0	0.182688	0.25809	0	0	0.140408	0.403266	0.23537
CGCTCAGTAGCCAGTGTAGATTC	23_39625_7	rno-miR-222-5p	1	0	0	0	0	1	1	1	0	0	0	3	0	0	0	1	1	4	0	1	2	0.256987	0	0	0	0	0.179138	0.305707	0.259646	0	0	0	0.542065	0	0	0	0.25809	0.159058	1.05598	0	0.201633	0.470741
AGAAGTAGTAGGTTGCATAGT	21_57440_3	rno-miR-352	0	1	1	1	0	0	0	0	0	0	0	0	0	1	0	0	0	0	1	0	0	0	0.273333	0.26382	0.311643	0	0	0	0	0	0	0	0	0	0.189367	0	0	0	0	0.140408	0	0
GATATACATACACACATACTGT	22_125622_2	rno-miR-466b-4-3p	0	0	0	0	0	0	1	0	0	0	0	1	0	0	0	0	0	0	0	0	0	0	0	0	0	0	0	0.305707	0	0	0	0	0.180688	0	0	0	0	0	0	0	0	0
ACAGGTCAGGCTCTTGGGACT	21_36534_5	sha-miR-125b	0	1	0	0	0	0	1	0	0	1	0	0	0	0	0	0	0	0	1	0	1	0	0.273333	0	0	0	0	0.305707	0	0	0.164778	0	0	0	0	0	0	0	0	0.140408	0	0.23537
ATCTCAGGTTTGTCAGCCCATG	22_53210_5	sha-miR-352	1	0	1	0	1	0	2	0	1	1	1	0	0	0	0	1	1	0	0	2	2	0.256987	0	0.26382	0	0.354687	0	0.611414	0	0.200632	0.164778	0.186188	0	0	0	0	0.25809	0.159058	0	0	0.403266	0.470741
TCGGACCAGGCTTCATTCCTC	21_39295_5	sly-miR166c-3p	0	0	0	0	0	1	0	0	0	0	0	0	0	0	0	0	4	0	0	0	0	0	0	0	0	0	0.179138	0	0	0	0	0	0	0	0	0	0	0.63623	0	0	0	0
TTGGACTGAAGGGAGCTCCT	20_83653_2	sly-miR319c-3p	0	0	0	0	0	0	0	0	0	1	0	0	0	0	0	0	1	0	0	0	0	0	0	0	0	0	0	0	0	0	0.164778	0	0	0	0	0	0	0.159058	0	0	0	0
AAAAGGGACAAAACATTGC	19_22904_6	smo-miR1114	0	1	0	0	2	0	0	1	0	0	0	1	0	0	0	1	0	1	0	1	2	0	0.273333	0	0	0.709374	0	0	0.259646	0	0	0	0.180688	0	0	0	0.25809	0	0.263994	0	0.201633	0.470741
TACAGTACTATGATAACTGA	20_5809_41	ssa-miR-101b-3p	2	3	5	5	2	16	1	9	1	9	3	14	11	17	12	5	6	3	17	14	12	0.513973	0.819999	1.3191	1.55822	0.709374	2.86622	0.305707	2.33681	0.200632	1.483	0.558565	2.52964	1.97701	3.21923	2.19225	1.29045	0.954346	0.791983	2.38693	2.82286	2.82444
CAGTGCAACAATGAAAGGGCGT	22_4641_141	ssa-miR-130a-3p	3	9	4	2	2	12	6	1	7	12	9	7	7	16	12	6	9	4	12	10	3	0.77096	2.46	1.05528	0.623287	0.709374	2.14966	1.83424	0.259646	1.40442	1.97733	1.6757	1.26482	1.2581	3.02987	2.19225	1.54854	1.43152	1.05598	1.68489	2.01633	0.706111
TGCTCTATGGATTCAGTTCTG	21_32957_6	ssa-miR-146a-3-3p	0	0	1	1	0	1	1	2	1	0	0	0	0	0	1	0	0	0	1	1	0	0	0	0.26382	0.311643	0	0.179138	0.305707	0.519292	0.200632	0	0	0	0	0	0.182688	0	0	0	0.140408	0.201633	0
TCTCCCAATCCCTGTACCAGCG	22_13911_28	ssa-miR-150-5p	3	1	3	1	2	3	2	2	3	4	4	1	2	2	1	3	6	2	4	6	1	0.77096	0.273333	0.79146	0.311643	0.709374	0.537415	0.611414	0.519292	0.601896	0.65911	0.744754	0.180688	0.359457	0.378733	0.182688	0.774269	0.954346	0.527989	0.561631	1.2098	0.23537
TCAGTGCATAACAGAACTTGGT	22_4314_155	ssa-miR-152-3p	4	13	9	7	4	22	5	8	2	15	17	16	19	16	15	15	19	11	24	17	5	1.02795	3.55333	2.37438	2.1815	1.41875	3.94105	1.52853	2.07717	0.401264	2.47166	3.1652	2.89101	3.41484	3.02987	2.74031	3.87134	3.02209	2.90394	3.36978	3.42776	1.17685
TAGCAGCACATCATGTTTTGT	21_63427_3	ssa-miR-15b-5p	0	0	0	0	0	1	0	0	0	0	0	1	0	0	0	0	0	0	1	0	0	0	0	0	0	0	0.179138	0	0	0	0	0	0.180688	0	0	0	0	0	0	0.140408	0	0
ATGACCTATGAATTGACAGCC	21_7760_41	ssa-miR-192a-5p	2	4	1	0	0	1	3	1	1	4	5	1	0	4	1	2	4	4	5	1	5	0.513973	1.09333	0.26382	0	0	0.179138	0.917121	0.259646	0.200632	0.65911	0.930942	0.180688	0	0.757467	0.182688	0.516179	0.63623	1.05598	0.702038	0.201633	1.17685
GTGAAATGTTTAGGACCACTCG	22_12018_35	ssa-miR-203b-3p	1	0	4	0	2	15	2	1	16	12	5	5	1	4	1	14	5	3	0	6	0	0.256987	0	1.05528	0	0.709374	2.68708	0.611414	0.259646	3.21011	1.97733	0.930942	0.903442	0.179728	0.757467	0.182688	3.61325	0.795288	0.791983	0	1.2098	0
CAGGGACAGCAAAGGGATGCTCT	23_87524_3	ssa-miR-204-3p	0	0	0	0	0	0	0	0	0	0	1	0	0	0	1	0	0	0	0	1	0	0	0	0	0	0	0	0	0	0	0	0.186188	0	0	0	0.182688	0	0	0	0	0.201633	0
TAACAGTCTACAGTCATGGCT	21_21342_10	ssa-miR-212b-3p	0	3	1	0	0	0	1	2	1	1	1	2	1	0	0	1	4	3	1	2	0	0	0.819999	0.26382	0	0	0	0.305707	0.519292	0.200632	0.164778	0.186188	0.361377	0.179728	0	0	0.25809	0.63623	0.791983	0.140408	0.403266	0
TTCACAGTGGCTAAGTTCA	19_1473_235	ssa-miR-27c-3p	11	7	8	5	5	25	14	6	10	32	36	21	19	39	27	40	46	21	42	37	30	2.82685	1.91333	2.11056	1.55822	1.77343	4.47846	4.2799	1.55788	2.00632	5.27288	6.70278	3.79446	3.41484	7.3853	4.93256	10.3236	7.31665	5.54388	5.89712	7.46041	7.06111
CAATGTTCCTGCAGTGCAATA	21_121508_2	ssa-miR-33b-3p	0	0	0	0	0	0	0	0	0	0	0	0	0	0	0	1	0	0	1	0	0	0	0	0	0	0	0	0	0	0	0	0	0	0	0	0	0.25809	0	0	0.140408	0	0
TTAAGACTTGTAGTGATGTTT	21_1050_619	ssa-miR-499a-5p	19	25	30	20	6	8	18	19	18	52	77	100	23	26	18	72	89	83	19	15	12	4.88274	6.83332	7.9146	6.23287	2.12812	1.43311	5.50273	4.93327	3.61138	8.56843	14.3365	18.0688	4.13376	4.92353	3.28838	18.5824	14.1561	21.9115	2.66775	3.02449	2.82444
GCGACCCATGCTTGGTTTCT	20_32180_4	ssa-miR-551-3p	1	1	0	1	0	0	0	0	1	0	0	0	0	0	0	0	0	0	0	0	0	0.256987	0.273333	0	0.311643	0	0	0	0	0.200632	0	0	0	0	0	0	0	0	0	0	0	0
TCTTTGGTTATCTAGCTGAATG	22_78143_3	ssa-miR-9b-5p	0	0	0	0	1	0	0	0	0	0	0	0	0	1	1	0	0	0	0	0	0	0	0	0	0	0.354687	0	0	0	0	0	0	0	0	0.189367	0.182688	0	0	0	0	0	0
ACTGGACTTGGAGTCAGAAG	20_72972_2	ssc-miR-378b-3p	0	0	0	0	0	1	0	0	1	0	0	0	0	0	0	0	0	0	0	0	0	0	0	0	0	0	0.179138	0	0	0.200632	0	0	0	0	0	0	0	0	0	0	0	0
TGCAATTGTTGCCTCAAGCTCG	22_155436_2	ssp-miR444b.2	0	0	0	0	0	0	0	0	0	0	0	0	0	0	0	0	2	0	0	0	0	0	0	0	0	0	0	0	0	0	0	0	0	0	0	0	0	0.318115	0	0	0	0
TCCCTGAGACCCTACTTGTGA	21_33082_6	str-lin-4-5p	1	0	0	0	1	2	0	1	0	2	0	0	1	2	0	1	1	2	0	4	1	0.256987	0	0	0	0.354687	0.358277	0	0.259646	0	0.329555	0	0	0.179728	0.378733	0	0.25809	0.159058	0.527989	0	0.806531	0.23537
TGGAATGTAAAGAAGTATGC	20_3148_98	str-miR-1-3p	3	2	2	2	4	8	5	6	8	21	13	3	11	3	4	9	12	7	2	5	7	0.77096	0.546666	0.52764	0.623287	1.41875	1.43311	1.52853	1.55788	1.60506	3.46033	2.42045	0.542065	1.97701	0.5681	0.73075	2.32281	1.90869	1.84796	0.280815	1.00816	1.64759
ACGTTGGCTCTGGTGGTGATGT	22_22053_14	tch-miR-1306-3p	2	2	1	0	0	0	0	2	0	2	3	0	0	0	0	5	2	0	0	2	0	0.513973	0.546666	0.26382	0	0	0	0	0.519292	0	0.329555	0.558565	0	0	0	0	1.29045	0.318115	0	0	0.403266	0
TCAGTGCATGACAGAACTTGGT	22_18948_18	tch-miR-152	0	1	0	0	1	0	1	1	0	2	0	5	0	1	1	1	2	2	1	4	3	0	0.273333	0	0	0.354687	0	0.305707	0.259646	0	0.329555	0	0.903442	0	0.189367	0.182688	0.25809	0.318115	0.527989	0.140408	0.806531	0.706111
CTGACCTATGAATTGACAGCC	21_51832_4	tch-miR-192-5p	0	1	1	1	0	0	0	0	0	0	1	1	0	0	1	0	3	1	0	0	0	0	0.273333	0.26382	0.311643	0	0	0	0	0	0	0.186188	0.180688	0	0	0.182688	0	0.477173	0.263994	0	0	0
TTCACAGTGGCTAAGTTCCGT	21_133_6376	tch-miR-27a-3p	336	286	300	223	238	649	314	263	387	587	478	632	483	795	729	457	665	394	1234	783	696	86.3475	78.1732	79.146	69.4964	84.4155	116.261	95.992	68.2869	77.6446	96.7244	88.9981	114.195	86.8089	150.546	133.179	117.947	105.773	104.014	173.263	157.879	163.818
TAGCACCATCTGAAATCGGTT	21_53473_3	tch-miR-29a-3p	1	0	0	4	0	0	0	0	2	1	0	0	0	1	0	0	0	0	1	0	1	0.256987	0	0	1.24657	0	0	0	0	0.401264	0.164778	0	0	0	0.189367	0	0	0	0	0.140408	0	0.23537
CGGGGCAGCTCAGTACAGGAT	21_94741_2	tch-miR-486-3p	0	0	0	0	0	1	0	0	0	0	0	0	0	0	0	1	0	0	0	0	0	0	0	0	0	0	0.179138	0	0	0	0	0	0	0	0	0	0.25809	0	0	0	0	0
CTGTACAACCTCCTAGCTTTC	21_5637_67	tgu-let-7a-2-3p	9	2	9	3	2	7	9	4	3	8	16	13	6	9	8	12	20	5	10	4	10	2.31288	0.546666	2.37438	0.93493	0.709374	1.25397	2.75136	1.03858	0.601896	1.31822	2.97901	2.34895	1.07837	1.7043	1.4615	3.09707	3.18115	1.31997	1.40408	0.806531	2.3537
GCCCTTTTTCTGTTGTACTAC	21_3422_134	tgu-miR-130a-5p	2	4	3	3	1	11	2	1	5	11	15	20	6	13	5	10	24	15	27	14	15	0.513973	1.09333	0.79146	0.93493	0.354687	1.97052	0.611414	0.259646	1.00316	1.81255	2.79283	3.61377	1.07837	2.46177	0.913438	2.5809	3.81738	3.95991	3.79101	2.82286	3.53055
CCTCGTAGCTTGATCACGATA	21_28525_7	tgu-miR-1329-3p	0	0	1	0	0	1	0	0	0	0	0	2	1	0	0	1	0	1	2	0	0	0	0	0.26382	0	0	0.179138	0	0	0	0	0	0.361377	0.179728	0	0	0.25809	0	0.263994	0.280815	0	0
ATGTAGGGCGAAAAGCCATGG	21_114587_2	tgu-miR-135a-2-3p	0	0	0	0	0	0	0	0	0	0	0	1	1	0	0	0	0	0	0	0	0	0	0	0	0	0	0	0	0	0	0	0	0.180688	0.179728	0	0	0	0	0	0	0	0
GCTACTTCACAACACCAGGGT	21_44794_4	tgu-miR-138-1-3p	0	0	1	0	1	0	0	0	1	0	0	0	0	0	0	0	0	0	1	0	0	0	0	0.26382	0	0.354687	0	0	0	0.200632	0	0	0	0	0	0	0	0	0	0.140408	0	0
AGTAACTTGCTCCTGTGAGA	20_2936_109	tgu-miR-1451-3p	9	11	16	7	9	12	7	7	17	22	17	29	14	18	17	12	29	17	12	15	23	2.31288	3.00666	4.22112	2.1815	3.19218	2.14966	2.13995	1.81752	3.41074	3.62511	3.1652	5.23996	2.5162	3.4086	3.10569	3.09707	4.61267	4.4879	1.68489	3.02449	5.41352
TAGCAGCACATCATGGTTTGC	21_6059_60	tgu-miR-15b-5p	0	0	4	2	0	2	2	3	3	4	5	3	6	3	2	7	5	3	4	4	4	0	0	1.05528	0.623287	0	0.358277	0.611414	0.778938	0.601896	0.65911	0.930942	0.542065	1.07837	0.5681	0.365375	1.80663	0.795288	0.791983	0.561631	0.806531	0.941481
CCCAATATTATTGTGCTGCTT	21_16088_14	tgu-miR-16b-3p	1	0	1	0	1	4	2	0	0	0	4	1	2	1	0	4	2	5	4	2	0	0.256987	0	0.26382	0	0.354687	0.716554	0.611414	0	0	0	0.744754	0.180688	0.359457	0.189367	0	1.03236	0.318115	1.31997	0.561631	0.403266	0
GCTCACTGAACAATGAATGCA	21_6927_49	tgu-miR-181b-1-3p	2	4	9	4	3	5	3	3	8	5	10	13	14	10	7	6	16	10	20	14	4	0.513973	1.09333	2.37438	1.24657	1.06406	0.895692	0.917121	0.778938	1.60506	0.823888	1.86188	2.34895	2.5162	1.89367	1.27881	1.54854	2.54492	2.63994	2.80815	2.82286	0.941481
ATGACCTATGAATTAACAGACT	22_65143_4	tgu-miR-192	0	0	0	0	0	0	0	0	1	0	0	1	0	0	0	0	0	1	0	0	1	0	0	0	0	0	0	0	0	0.200632	0	0	0.180688	0	0	0	0	0	0.263994	0	0	0.23537
CATCTTACTAGACAGTGCTGG	21_4069_106	tgu-miR-200a-5p	1	3	2	2	2	7	10	3	7	6	7	18	8	5	7	4	8	13	9	10	3	0.256987	0.819999	0.52764	0.623287	0.709374	1.25397	3.05707	0.778938	1.40442	0.988665	1.30332	3.25239	1.43783	0.946833	1.27881	1.03236	1.27246	3.43193	1.26367	2.01633	0.706111
CCTCTTACTGGGCAGCATTGGA	22_22633_14	tgu-miR-200b-5p	2	0	1	1	1	1	0	1	0	2	4	2	0	4	1	0	1	1	2	0	1	0.513973	0	0.26382	0.311643	0.354687	0.179138	0	0.259646	0	0.329555	0.744754	0.361377	0	0.757467	0.182688	0	0.159058	0.263994	0.280815	0	0.23537
TGGGTTCCTGGCATGATGATTT	22_4547_144	tgu-miR-23-5p	7	8	2	3	4	10	9	5	6	24	20	18	7	21	11	37	44	19	12	8	11	1.79891	2.18666	0.52764	0.93493	1.41875	1.79138	2.75136	1.29823	1.20379	3.95466	3.72377	3.25239	1.2581	3.9767	2.00956	9.54931	6.99853	5.01589	1.68489	1.61306	2.58907
GACAGTCAGCAGTTGGTCTGG	21_314_2339	tgu-miR-2970-5p	350	379	379	342	279	617	314	358	513	475	580	799	491	569	406	695	1162	771	733	559	559	89.9453	103.593	99.9878	106.582	98.9576	110.528	95.992	92.9532	102.924	78.2693	107.989	144.37	88.2467	107.75	74.1712	179.372	184.825	203.54	102.919	112.713	131.572
GAGCGGAGCGGAGCGGAGCGGGCGG	25_70965_2	tgu-miR-2976	0	2	0	0	0	0	0	0	0	0	0	0	0	0	0	0	0	0	0	0	0	0	0.546666	0	0	0	0	0	0	0	0	0	0	0	0	0	0	0	0	0	0	0
AGCCTGCTGAGAGTGAAATTGA	22_27786_11	tgu-miR-2984-5p	0	0	0	0	0	0	0	0	0	0	0	3	0	1	1	1	7	2	1	3	0	0	0	0	0	0	0	0	0	0	0	0	0.542065	0	0.189367	0.182688	0.25809	1.1134	0.527989	0.140408	0.604898	0
CATCGGGGATGTCGTGTCTGT	21_146_5755	tgu-miR-425-3p	288	262	245	216	169	517	270	269	340	563	524	687	387	674	469	479	834	588	730	539	497	74.0121	71.6132	64.6359	67.3149	59.9421	92.6146	82.5409	69.8447	68.2149	92.7698	97.5627	124.133	69.5549	127.633	85.6805	123.625	132.654	155.229	102.498	108.68	116.979
ACAGCGCATGCAATGTGGACA	21_28573_7	tgu-miR-460b-3p	0	0	1	0	0	0	0	0	0	2	1	0	1	0	0	1	1	0	0	0	0	0	0	0.26382	0	0	0	0	0	0	0.329555	0.186188	0	0.179728	0	0	0.25809	0.159058	0	0	0	0
AGAGTCTGGAGGAACTTGAC	20_80477_2	vvi-miR395n	0	0	0	0	0	0	0	1	0	1	0	0	0	0	0	0	0	0	0	0	0	0	0	0	0	0	0	0	0.259646	0	0.164778	0	0	0	0	0	0	0	0	0	0	0
TGGCTCAGTTCAGCAGGACCA	21_1831_312	xla-miR-24b	15	11	7	3	8	26	16	5	9	28	14	29	15	29	17	24	23	21	46	22	22	3.8548	3.00666	1.84674	0.93493	2.8375	4.6576	4.89131	1.29823	1.80569	4.61377	2.60664	5.23996	2.69593	5.49163	3.10569	6.19415	3.65832	5.54388	6.45875	4.43592	5.17815
TATGGCACTTGTCCCGGCCTGC	22_3970_173	aae-miR-92b-3p	64	47	53	48	31	64	58	59	51	46	43	16	24	57	58	19	45	20	45	37	32	16.4471	12.8466	13.9825	14.9589	10.9953	11.4649	17.731	15.3191	10.2322	7.57977	8.0061	2.89101	4.31348	10.7939	10.5959	4.9037	7.15759	5.27989	6.31834	7.46041	7.53185
TGGACGTTGGCTCTGGTGGTGA	22_4316_155	aca-miR-1306	9	7	8	10	4	12	8	13	24	16	17	11	12	11	10	15	25	18	13	8	8	2.31288	1.91333	2.11056	3.11643	1.41875	2.14966	2.44566	3.3754	4.81517	2.63644	3.1652	1.98757	2.15674	2.08303	1.82688	3.87134	3.97644	4.7519	1.8253	1.61306	1.88296
CCTCTTCCCCTGTTGCACTAC	21_48416_4	aca-miR-130b-5p	0	0	1	0	0	2	1	0	0	0	1	2	1	0	0	1	0	0	2	1	1	0	0	0.26382	0	0	0.358277	0.305707	0	0	0	0.186188	0.361377	0.179728	0	0	0.25809	0	0	0.280815	0.201633	0.23537
ATGTAGGGATGGAAGCCATGAA	22_35055_8	aca-miR-135-2-3p	0	0	0	0	2	0	1	0	0	1	1	0	0	0	1	0	1	0	0	0	1	0	0	0	0	0.709374	0	0.305707	0	0	0.164778	0.186188	0	0	0	0.182688	0	0.159058	0	0	0	0.23537
AAAGTTCTGTGACACTC	17_24384_5	aca-miR-148a-5p	0	2	0	0	0	0	0	0	1	0	0	0	0	0	0	1	0	0	1	0	0	0	0.546666	0	0	0	0	0	0	0.200632	0	0	0	0	0	0	0.25809	0	0	0.140408	0	0
TTGACATCATCCTACTTGGGAT	22_28976_10	aca-miR-1662-5p	0	2	3	0	1	0	0	1	0	0	1	1	0	3	1	1	2	0	2	0	0	0	0.546666	0.79146	0	0.354687	0	0	0.259646	0	0	0.186188	0.180688	0	0.5681	0.182688	0.25809	0.318115	0	0.280815	0	0
TAGCAGCACGTAAATACTGGAG	22_78_31787	aca-miR-16b-5p	2730	2000	3382	1935	1467	5348	2452	1445	2303	3373	4259	7075	3363	4213	5210	4962	9154	5667	7856	6463	3925	701.573	546.666	892.239	603.03	520.326	958.033	749.594	375.188	462.056	555.795	792.977	1278.37	604.427	797.802	951.802	1280.64	1456.01	1496.06	1103.04	1303.15	923.828
AGCCACTGACTAACGCACATTG	22_895_1270	aca-miR-210-5p	144	158	154	150	109	192	90	76	151	191	156	292	196	204	120	221	394	319	282	215	122	37.0061	43.1866	40.6283	46.7465	38.6609	34.3946	27.5136	19.7331	30.2954	31.4725	29.0454	52.761	35.2268	38.6308	21.9225	57.0378	62.6687	84.2142	39.595	43.3511	28.7152
AGAATTGTGTCTGGACATCTGT	22_44026_6	aca-miR-219-1-3p	1	0	0	0	1	0	0	0	0	1	2	0	0	1	0	1	0	0	3	0	0	0.256987	0	0	0	0.354687	0	0	0	0	0.164778	0.372377	0	0	0.189367	0	0.25809	0	0	0.421223	0	0
CGCTCAGTAGTCAGTGTAGATTCT	24_547_1228	aca-miR-222a-5p	93	99	162	46	75	127	59	46	65	131	101	209	58	76	79	285	413	339	124	59	74	23.8998	27.06	42.7388	14.3356	26.6015	22.7506	18.0367	11.9437	13.0411	21.5859	18.805	37.7639	10.4243	14.3919	14.4323	73.5555	65.6908	89.4941	17.4105	11.8963	17.4174
AGGGCTTAGCCCACCTGTGAACA	23_1248_734	aca-miR-27a-5p	32	38	57	17	33	74	35	27	33	37	40	69	51	24	77	76	93	91	59	64	50	8.22357	10.3867	15.0377	5.29794	11.7047	13.2562	10.6997	7.01044	6.62086	6.09677	7.44754	12.4675	9.16615	4.5448	14.0669	19.6148	14.7924	24.0235	8.28405	12.9045	11.7685
CAGATCACCTCTTGGCTGTGG	21_2508_204	aca-miR-2970-3p	14	8	13	15	7	16	16	16	14	37	36	27	18	21	21	24	51	42	21	11	17	3.59781	2.18666	3.42966	4.67465	2.48281	2.86622	4.89131	4.15433	2.80885	6.09677	6.70278	4.87859	3.23511	3.9767	3.83644	6.19415	8.11194	11.0878	2.94856	2.21796	4.00129
TGACCGATTTCTCTTGGTGTTC	22_29623_10	aca-miR-29a-2-5p	0	0	2	0	0	1	0	0	4	0	0	1	1	2	1	1	1	0	2	2	2	0	0	0.52764	0	0	0.179138	0	0	0.802528	0	0	0.180688	0.179728	0.378733	0.182688	0.25809	0.159058	0	0.280815	0.403266	0.470741
AACAATATCCTGGTGCTGAGTGA	23_13723_27	aca-miR-338-5p	3	3	3	6	2	6	2	0	3	2	6	7	4	8	1	4	8	7	7	3	5	0.77096	0.819999	0.79146	1.86986	0.709374	1.07483	0.611414	0	0.601896	0.329555	1.11713	1.26482	0.718914	1.51493	0.182688	1.03236	1.27246	1.84796	0.982854	0.604898	1.17685
GTGGATCACGATGCAATTTTGA	22_2414_349	aca-miR-363-5p	17	22	25	17	12	20	19	37	39	29	66	77	21	29	22	41	86	60	29	26	14	4.36877	6.01332	6.5955	5.29794	4.25624	3.58277	5.80843	9.6069	7.82465	4.77855	12.2884	13.913	3.7743	5.49163	4.01913	10.5817	13.679	15.8397	4.07182	5.24245	3.29518
CATCGGGGATGTCGTGTCTGTCT	23_199_9047	aca-miR-425-3p	790	732	902	584	455	1483	728	768	936	1530	1540	2046	1162	1887	1524	1328	2122	1500	1715	1701	1155	203.019	200.08	237.966	182	161.383	265.662	222.555	199.408	187.792	252.11	286.73	369.688	208.845	357.335	278.416	342.743	337.52	395.991	240.799	342.977	271.853
CCTGCATTGTACACACTGTGTGA	23_150_12411	aca-miR-460a-5p	1025	512	456	482	406	1839	887	464	676	1937	1516	3013	1604	2420	2165	1050	1680	1360	3836	2159	2208	263.411	139.946	120.302	150.212	144.003	329.436	271.162	120.476	135.627	319.174	282.262	544.414	288.285	458.267	395.519	270.994	267.217	359.032	538.604	435.325	519.698
TCCCCATTGTACATGCTGTGTG	22_129858_2	aca-miR-460b-5p	0	0	0	0	0	0	0	0	1	0	0	0	0	0	1	0	0	0	0	0	0	0	0	0	0	0	0	0	0	0.200632	0	0	0	0	0	0.182688	0	0	0	0	0	0
TATTGCACTTGTCCCGGCCTAT	22_4306_156	aga-miR-92a	4	6	5	2	3	17	11	5	3	11	12	12	13	8	12	11	12	7	19	6	16	1.02795	1.64	1.3191	0.623287	1.06406	3.04535	3.36278	1.29823	0.601896	1.81255	2.23426	2.16826	2.33647	1.51493	2.19225	2.83899	1.90869	1.84796	2.66775	1.2098	3.76592
ATATCAGCTCAGTAGGCACCGGAT	24_19402_12	aja-miR-3074	3	0	0	0	0	0	0	0	0	1	2	0	0	0	0	3	5	4	4	1	0	0.77096	0	0	0	0	0	0	0	0	0.164778	0.372377	0	0	0	0	0.774269	0.795288	1.05598	0.561631	0.201633	0
CAACAAATCACAGTCTGCCATA	22_4361_153	aja-miR-7	17	15	12	9	16	24	10	11	11	19	15	22	21	11	11	14	30	11	31	11	13	4.36877	4.09999	3.16584	2.80479	5.67499	4.29932	3.05707	2.8561	2.20695	3.13077	2.79283	3.97514	3.7743	2.08303	2.00956	3.61325	4.77173	2.90394	4.35264	2.21796	3.05981
CCCCTGAGACCCTAACTTGTGA	22_3048_251	ame-miR-125	44	38	69	39	39	68	61	33	43	68	63	76	55	58	85	42	47	32	77	64	51	11.3074	10.3867	18.2036	12.1541	13.8328	12.1814	18.6481	8.56831	8.62718	11.2049	11.7299	13.7323	9.88507	10.9833	15.5284	10.8398	7.47571	8.44782	10.8114	12.9045	12.0039
TCAGGTACTGTGTGACTCTGCA	22_56908_4	ame-miR-306	1	0	0	0	0	0	0	0	0	0	0	0	1	0	0	0	1	0	0	1	0	0.256987	0	0	0	0	0	0	0	0	0	0	0	0.179728	0	0	0	0.159058	0	0	0.201633	0
TATTGCACCCGTCCCGGCCTCC	22_82031_3	ame-miR-92b	0	0	0	1	0	1	0	0	1	0	0	1	0	0	0	0	0	1	0	0	0	0	0	0	0.311643	0	0.179138	0	0	0.200632	0	0	0.180688	0	0	0	0	0	0.263994	0	0	0
GACCCGTAGATCCGAACTTGTG	22_332_4007	api-miR-100	217	200	192	149	107	555	128	137	181	552	784	671	281	520	574	311	657	367	543	371	288	55.7661	54.6666	50.6534	46.4348	37.9515	99.4219	39.1305	35.5715	36.3144	90.9572	145.972	121.242	50.5037	98.4707	104.863	80.2659	104.501	96.8859	76.2414	74.8058	67.7866
TGGACGGAGAACTGATAAA	19_3333_79	api-miR-184b	4	6	2	3	6	13	4	6	4	8	5	10	7	5	11	10	13	10	6	2	7	1.02795	1.64	0.52764	0.93493	2.12812	2.3288	1.22283	1.55788	0.802528	1.31822	0.930942	1.80688	1.2581	0.946833	2.00956	2.5809	2.06775	2.63994	0.842446	0.403266	1.64759
TATTGCACATGTCCCGGCCTGT	22_9657_48	api-miR-92a	0	1	1	1	2	3	2	0	2	8	2	3	0	4	11	4	1	3	11	1	5	0	0.273333	0.26382	0.311643	0.709374	0.537415	0.611414	0	0.401264	1.31822	0.372377	0.542065	0	0.757467	2.00956	1.03236	0.159058	0.791983	1.54448	0.201633	1.17685
TATTGCACTTGACCCGGCCTGC	22_29704_10	api-miR-92b	0	0	0	0	0	2	1	0	0	1	0	1	0	1	2	0	1	1	2	0	0	0	0	0	0	0	0.358277	0.305707	0	0	0.164778	0	0.180688	0	0.189367	0.365375	0	0.159058	0.263994	0.280815	0	0
TGAAGCTGCCAGCATGATCTGA	22_27790_11	ata-miR167d-5p	0	0	0	0	0	0	0	0	0	2	0	1	0	3	0	2	9	0	2	0	0	0	0	0	0	0	0	0	0	0	0.329555	0	0.180688	0	0.5681	0	0.516179	1.43152	0	0.280815	0	0
ACCCCGTAGATCCGGACTTGTG	22_10670_41	bbe-miR-10c-5p	11	2	9	3	3	6	3	5	3	9	11	6	0	3	6	4	10	1	3	3	4	2.82685	0.546666	2.37438	0.93493	1.06406	1.07483	0.917121	1.29823	0.601896	1.483	2.04807	1.08413	0	0.5681	1.09613	1.03236	1.59058	0.263994	0.421223	0.604898	0.941481
TGGACGGAGAACTGATAAGGGC	22_562_2141	bbe-miR-184-3p	74	107	74	20	37	99	54	47	50	188	204	66	36	45	77	449	452	293	47	24	32	19.017	29.2466	19.5227	6.23287	13.1234	17.7347	16.5082	12.2034	10.0316	30.9782	37.9824	11.9254	6.47023	8.5215	14.0669	115.882	71.894	77.3503	6.59916	4.83919	7.53185
AAATACTGCCTGGTAATGATG	21_33970_6	bbe-miR-200a-5p	0	1	0	0	0	1	2	1	0	3	2	0	1	0	1	0	2	3	0	0	1	0	0.273333	0	0	0	0.179138	0.611414	0.259646	0	0.494333	0.372377	0	0.179728	0	0.182688	0	0.318115	0.791983	0	0	0.23537
TAACACTGTCTGGTAATGATGT	22_12270_34	bbe-miR-200c-3p	0	2	0	3	1	1	4	1	2	5	1	8	5	3	8	2	8	6	9	5	6	0	0.546666	0	0.93493	0.354687	0.179138	1.22283	0.259646	0.401264	0.823888	0.186188	1.44551	0.898642	0.5681	1.4615	0.516179	1.27246	1.58397	1.26367	1.00816	1.41222
AAGCTGCCAGATGAAGAAC	19_63692_2	bbe-miR-22-3p	0	0	0	0	1	0	0	0	0	0	0	0	0	0	0	1	0	0	0	0	0	0	0	0	0	0.354687	0	0	0	0	0	0	0	0	0	0	0.25809	0	0	0	0	0
TATTGCACTTGTCCCGGCCTTT	22_2872_272	bbe-miR-92a-3p	21	19	28	27	17	36	38	25	27	46	37	32	37	37	35	20	40	21	50	32	26	5.39672	5.19333	7.38696	8.41437	6.02968	6.44899	11.6169	6.49115	5.41706	7.57977	6.88897	5.78203	6.64995	7.00657	6.39407	5.16179	6.3623	5.54388	7.02038	6.45225	6.11963
CATTGCACTCGTCCCGGCCTGT	22_83444_3	bbe-miR-92b-3p	0	0	0	0	0	0	1	0	0	0	0	0	1	0	0	1	0	0	0	0	0	0	0	0	0	0	0	0.305707	0	0	0	0	0	0.179728	0	0	0.25809	0	0	0	0	0
TATTGCACTTGTCCCGGCTTGT	22_1868_492	bfl-miR-92c	16	9	20	13	5	57	14	16	9	37	25	59	27	25	64	33	33	25	56	47	38	4.11179	2.46	5.2764	4.05136	1.77343	10.2109	4.2799	4.15433	1.80569	6.09677	4.65471	10.6606	4.85267	4.73417	11.692	8.51696	5.2489	6.59986	7.86283	9.47674	8.94407
AACCCGTAGCTCCGAATTTGTG	22_153321_2	bma-miR-100d	0	0	0	0	0	0	0	0	0	0	0	0	0	0	0	1	0	0	0	1	0	0	0	0	0	0	0	0	0	0	0	0	0	0	0	0	0.25809	0	0	0	0.201633	0
TTGGCTCTGAGGACCGGGGCGTGT	24_74182_3	bmo-miR-6497-5p	0	0	0	0	0	0	0	0	0	0	0	0	0	0	0	0	20	0	0	0	0	0	0	0	0	0	0	0	0	0	0	0	0	0	0	0	0	3.18115	0	0	0	0
TAGCACCATTTGAAATCGA	19_24276_5	bta-miR-29d-3p	1	0	1	0	1	0	1	0	0	0	0	0	1	0	1	0	1	1	0	1	2	0.256987	0	0.26382	0	0.354687	0	0.305707	0	0	0	0	0	0.179728	0	0.182688	0	0.159058	0.263994	0	0.201633	0.470741
TATTGCACTTGCCCCGGCCTGA	22_20059_16	cbn-miR-235	2	0	0	0	0	2	2	1	0	0	0	3	0	2	2	1	2	2	3	1	0	0.513973	0	0	0	0	0.358277	0.611414	0.259646	0	0	0	0.542065	0	0.378733	0.365375	0.25809	0.318115	0.527989	0.421223	0.201633	0
ACCATGGCTGTAGACTGTTAC	21_6726_51	ccr-miR-132b	4	0	10	2	0	3	2	1	1	4	15	4	3	1	2	12	9	10	1	2	3	1.02795	0	2.6382	0.623287	0	0.537415	0.611414	0.259646	0.200632	0.65911	2.79283	0.722753	0.539185	0.189367	0.365375	3.09707	1.43152	2.63994	0.140408	0.403266	0.706111
GTGAAATGTTCAGGACCACTTG	22_7124_75	ccr-miR-203b-3p	3	4	5	1	5	19	4	4	7	16	16	13	0	7	9	24	17	9	7	7	8	0.77096	1.09333	1.3191	0.311643	1.77343	3.40363	1.22283	1.03858	1.40442	2.63644	2.97901	2.34895	0	1.32557	1.64419	6.19415	2.70398	2.37595	0.982854	1.41143	1.88296
TTCACAGTGGTTAAGTTCTGC	21_1370_458	ccr-miR-27c-3p	9	9	15	3	2	30	22	16	22	61	75	67	28	53	27	52	63	46	32	48	27	2.31288	2.46	3.9573	0.93493	0.709374	5.37415	6.72555	4.15433	4.4139	10.0514	13.9641	12.1061	5.0324	10.0364	4.93256	13.4207	10.0206	12.1437	4.49304	9.67838	6.355
TTCAGTCATTGTTTCTAGTAGT	22_29361_10	ccr-miR-725	0	1	0	2	0	1	3	1	1	0	1	0	0	0	1	0	0	0	3	0	0	0	0.273333	0	0.623287	0	0.179138	0.917121	0.259646	0.200632	0	0.186188	0	0	0	0.182688	0	0	0	0.421223	0	0
TAAATGCTGCAGAATCGTACCG	22_115464_2	ccr-miR-734	0	0	0	0	0	1	0	0	0	0	0	0	0	0	0	0	0	0	0	1	0	0	0	0	0	0	0.179138	0	0	0	0	0	0	0	0	0	0	0	0	0	0.201633	0
CATCTTACCGGATAGTGCTGGA	22_24674_12	cfa-miR-200a	1	1	0	0	0	0	0	0	2	2	1	0	0	1	2	1	1	2	0	1	1	0.256987	0.273333	0	0	0	0	0	0	0.401264	0.329555	0.186188	0	0	0.189367	0.365375	0.25809	0.159058	0.527989	0	0.201633	0.23537
CATCTTACTGGGCAGCATTGGA	22_2625_311	cfa-miR-200b	12	13	16	18	9	23	43	17	21	39	50	70	53	42	48	25	65	57	69	32	23	3.08384	3.55333	4.22112	5.60958	3.19218	4.12019	13.1454	4.41398	4.21327	6.42633	9.30942	12.6482	9.52561	7.9534	8.769	6.45224	10.3387	15.0477	9.68813	6.45225	5.41352
TGGAATGTAAAGAAGTGTGTAT	22_12279_34	cgr-miR-1	0	1	2	0	0	2	2	1	5	10	8	3	4	3	4	3	5	2	1	2	1	0	0.273333	0.52764	0	0	0.358277	0.611414	0.259646	1.00316	1.64778	1.48951	0.542065	0.718914	0.5681	0.73075	0.774269	0.795288	0.527989	0.140408	0.403266	0.23537
TCACAAGTCAGGCTCTTGGGAC	22_14142_27	cgr-miR-125b-3p	2	0	1	0	0	3	0	0	2	3	3	3	3	1	3	3	7	2	0	2	1	0.513973	0	0.26382	0	0	0.537415	0	0	0.401264	0.494333	0.558565	0.542065	0.539185	0.189367	0.548063	0.774269	1.1134	0.527989	0	0.403266	0.23537
ACCGTGGCTTTCGATTGTTACT	22_36268_7	cgr-miR-132-5p	1	0	0	1	0	3	0	0	0	1	1	0	0	0	0	1	2	1	0	0	0	0.256987	0	0	0.311643	0	0.537415	0	0	0	0.164778	0.186188	0	0	0	0	0.25809	0.318115	0.263994	0	0	0
CCCATAAAGTAGAAAGCACTAC	22_623_1905	cgr-miR-142-5p	53	36	59	61	43	133	53	39	95	82	79	228	93	98	104	148	286	143	205	128	128	13.6203	9.83999	15.5654	19.0102	15.2515	23.8254	16.2025	10.1262	19.06	13.5118	14.7089	41.1969	16.7148	18.5579	18.9995	38.1973	45.4905	37.7512	28.7836	25.809	30.1274
CACTAGATTGTGAGCTCCTGGAA	23_141466_2	cgr-miR-28-3p	0	0	0	0	0	0	0	0	0	0	1	0	0	0	0	0	1	0	0	0	0	0	0	0	0	0	0	0	0	0	0	0.186188	0	0	0	0	0	0.159058	0	0	0	0
GCTCTGACTTTATTGCACTACT	22_2523_328	cgr-miR-301a-5p	17	8	11	3	6	24	17	8	10	11	23	21	17	23	23	17	32	19	28	32	17	4.36877	2.18666	2.90202	0.93493	2.12812	4.29932	5.19702	2.07717	2.00632	1.81255	4.28233	3.79446	3.05538	4.35543	4.20181	4.38752	5.08984	5.01589	3.93141	6.45225	4.00129
GCAGTCCACGGGCATATACACT	22_95118_2	cgr-miR-455-3p	1	0	0	0	0	0	0	0	0	0	1	0	0	0	0	0	0	0	0	0	0	0.256987	0	0	0	0	0	0	0	0	0	0.186188	0	0	0	0	0	0	0	0	0	0
TCAGGCTCAGTCCCCTCCCGAT	22_29496_10	cgr-miR-484	0	0	0	0	1	1	0	0	0	2	4	0	1	1	0	0	0	0	2	0	0	0	0	0	0	0.354687	0.179138	0	0	0	0.329555	0.744754	0	0.179728	0.189367	0	0	0	0	0.280815	0	0
CTATACAACCTACTGCCTTCCT	22_4553_144	chi-let-7b-3p	14	3	5	2	6	13	4	4	8	11	13	12	12	8	6	8	20	9	12	6	6	3.59781	0.819999	1.3191	0.623287	2.12812	2.3288	1.22283	1.03858	1.60506	1.81255	2.42045	2.16826	2.15674	1.51493	1.09613	2.06472	3.18115	2.37595	1.68489	1.2098	1.41222
CTGTACAGGCCACTGCCTTGCC	22_18332_19	chi-let-7g-3p	0	1	1	1	2	1	2	3	1	4	1	1	5	0	1	3	2	2	0	1	1	0	0.273333	0.26382	0.311643	0.709374	0.179138	0.611414	0.778938	0.200632	0.65911	0.186188	0.180688	0.898642	0	0.182688	0.774269	0.318115	0.527989	0	0.201633	0.23537
TCAGTTATCACAGTGCTGATG	21_9816_29	chi-miR-101-5p	1	1	1	3	2	8	1	0	3	2	2	4	10	4	4	0	3	3	3	4	4	0.256987	0.273333	0.26382	0.93493	0.709374	1.43311	0.305707	0	0.601896	0.329555	0.372377	0.722753	1.79728	0.757467	0.73075	0	0.477173	0.791983	0.421223	0.806531	0.941481
ACGCCCTTCCCCCCCTTCTTCT	22_148332_2	chi-miR-1249	0	0	0	0	0	0	0	0	0	0	0	0	0	2	0	0	0	0	0	0	0	0	0	0	0	0	0	0	0	0	0	0	0	0	0.378733	0	0	0	0	0	0	0
CATTATTACTTTTGGTACGCGC	22_987_1132	chi-miR-126-5p	65	63	79	54	53	118	69	50	66	103	97	153	108	108	117	56	143	66	155	139	115	16.7041	17.22	20.8418	16.8287	18.7984	21.1383	21.0938	12.9823	13.2417	16.9721	18.0603	27.6453	19.4107	20.4516	21.3744	14.453	22.7452	17.4236	21.7632	28.027	27.0676
CAGTGCAATGATGAAAGGGCGT	22_3579_202	chi-miR-130b-3p	6	5	13	6	8	18	8	11	4	20	11	13	14	16	10	8	10	4	18	9	15	1.54192	1.36666	3.42966	1.86986	2.8375	3.22449	2.44566	2.8561	0.802528	3.29555	2.04807	2.34895	2.5162	3.02987	1.82688	2.06472	1.59058	1.05598	2.52734	1.8147	3.53055
CATCTTTCCCTGTTGCACTACT	22_2186_402	chi-miR-130b-5p	71	72	65	49	38	76	47	51	74	56	52	50	10	66	65	44	62	51	94	59	64	18.246	19.68	17.1483	15.2705	13.4781	13.6145	14.3682	13.2419	14.8468	9.22754	9.6818	9.03442	1.79728	12.4982	11.8747	11.3559	9.86157	13.4637	13.1983	11.8963	15.0637
TATTGCTTAAGAATACGCGTAGT	23_142077_2	chi-miR-137	0	0	0	0	0	0	0	0	0	0	1	0	1	0	0	0	0	0	0	0	0	0	0	0	0	0	0	0	0	0	0	0.186188	0	0.179728	0	0	0	0	0	0	0	0
AATCTCAGGTTCGTCAGCCC	20_13434_13	chi-miR-1388-3p	2	4	0	1	4	14	4	3	11	3	2	14	6	11	16	5	7	2	18	12	8	0.513973	1.09333	0	0.311643	1.41875	2.50794	1.22283	0.778938	2.20695	0.494333	0.372377	2.52964	1.07837	2.08303	2.923	1.29045	1.1134	0.527989	2.52734	2.41959	1.88296
TGAGAACTGAATTCCATAGGTGT	23_620_1742	chi-miR-146a	70	64	107	78	69	136	71	83	138	168	163	164	64	147	141	184	293	199	124	137	121	17.9891	17.4933	28.2287	24.3082	24.4734	24.3628	21.7052	21.5506	27.6872	27.6826	30.3487	29.6329	11.5026	27.8369	25.7589	47.4885	46.6039	52.5349	17.4105	27.6237	28.4798
AAAGTTCTGCGACACTCCGACT	22_22648_14	chi-miR-148a-5p	0	0	1	0	0	1	0	0	1	0	2	1	0	0	1	1	2	2	1	1	0	0	0	0.26382	0	0	0.179138	0	0	0.200632	0	0.372377	0.180688	0	0	0.182688	0.25809	0.318115	0.527989	0.140408	0.201633	0
CAGGCCATATTGTGCTGCCTCT	22_151327_2	chi-miR-15a-3p	0	0	0	0	0	2	0	0	0	0	0	0	0	0	1	0	0	0	1	0	0	0	0	0	0	0	0.358277	0	0	0	0	0	0	0	0	0.182688	0	0	0	0.140408	0	0
TAGCAGCACGTAAATATTGGA	21_3524_129	chi-miR-16a-5p	12	8	8	9	6	17	12	6	8	27	18	33	14	32	30	14	29	19	40	22	19	3.08384	2.18666	2.11056	2.80479	2.12812	3.04535	3.66848	1.55788	1.60506	4.44899	3.35139	5.96272	2.5162	6.05973	5.48063	3.61325	4.61267	5.01589	5.61631	4.43592	4.47204
CCCAATATTATTGTGCTGCTTT	22_34996_8	chi-miR-16b-3p	0	0	0	0	1	0	2	0	1	0	0	0	0	1	1	1	1	0	0	0	0	0	0	0	0	0.354687	0	0.611414	0	0.200632	0	0	0	0	0.189367	0.182688	0.25809	0.159058	0	0	0	0
TAGCAGCACGTAAATATTGGG	21_4662_88	chi-miR-16b-5p	0	0	5	12	3	21	4	3	8	8	3	6	6	0	5	3	5	4	13	5	3	0	0	1.3191	3.73972	1.06406	3.76191	1.22283	0.778938	1.60506	1.31822	0.558565	1.08413	1.07837	0	0.913438	0.774269	0.795288	1.05598	1.8253	1.00816	0.706111
TACTGCCCTAAATGCTCCTTCT	22_19187_17	chi-miR-18b-3p	2	0	0	0	0	0	0	1	1	3	2	1	0	0	1	2	4	0	1	1	0	0.513973	0	0	0	0	0	0	0.259646	0.200632	0.494333	0.372377	0.180688	0	0	0.182688	0.516179	0.63623	0	0.140408	0.201633	0
TTCACCACCTTCTCCACCCAGC	22_149777_2	chi-miR-197-3p	0	0	0	0	0	0	0	0	0	0	0	0	0	1	0	0	0	0	0	1	0	0	0	0	0	0	0	0	0	0	0	0	0	0	0.189367	0	0	0	0	0	0.201633	0
TGCCTGTCTACACTTGCTGTGC	22_536_2247	chi-miR-214-5p	107	127	93	102	75	154	145	64	126	161	157	199	158	202	187	114	206	152	237	157	136	27.4976	34.7133	24.5353	31.7876	26.6015	27.5873	44.3275	16.6173	25.2796	26.5292	29.2316	35.957	28.3971	38.2521	34.1626	29.4222	32.7659	40.1271	33.2766	31.6564	32.0104
TGTCAGTTTGTCAAATACCCCA	22_399_3223	chi-miR-223-3p	467	308	386	248	240	222	280	286	476	799	487	1017	330	234	435	900	1354	733	717	436	309	120.013	84.1865	101.835	77.2875	85.1249	39.7687	85.598	74.2587	95.5008	131.657	90.6738	183.76	59.3104	44.3118	79.4691	232.281	215.364	193.508	100.672	87.9119	72.7294
CAAGTCACTAGTGGTTCCGTTT	22_157842_2	chi-miR-224-5p	0	0	0	0	0	0	0	0	0	0	0	0	0	0	0	0	0	2	0	0	0	0	0	0	0	0	0	0	0	0	0	0	0	0	0	0	0	0	0.527989	0	0	0
CTGGGAGGAGGCTGTTTACTCT	22_12381_33	chi-miR-30f-3p	5	3	1	1	2	5	1	0	2	0	4	2	8	5	8	1	0	1	5	4	2	1.28493	0.819999	0.26382	0.311643	0.709374	0.895692	0.305707	0	0.401264	0	0.744754	0.361377	1.43783	0.946833	1.4615	0.25809	0	0.263994	0.702038	0.806531	0.470741
AAAAGCTGGGTTGAGAGGGCGA	22_6233_92	chi-miR-320-3p	1	1	2	0	0	8	16	0	0	10	10	6	18	15	11	6	11	12	9	8	25	0.256987	0.273333	0.52764	0	0	1.43311	4.89131	0	0	1.64778	1.86188	1.08413	3.23511	2.8405	2.00956	1.54854	1.74963	3.16793	1.26367	1.61306	5.88426
TTATAAAGCAATGAGACTGATT	22_37045_7	chi-miR-340-5p	2	1	3	0	0	0	0	0	0	0	0	0	0	0	0	0	1	0	0	0	0	0.513973	0.273333	0.79146	0	0	0	0	0	0	0	0	0	0	0	0	0	0.159058	0	0	0	0
AATTGCACGGTATCCATCTGC	21_903_708	chi-miR-363-3p	36	14	16	16	6	47	24	15	21	68	71	59	32	37	61	73	119	56	69	63	32	9.25152	3.82666	4.22112	4.98629	2.12812	8.41951	7.33697	3.89469	4.21327	11.2049	13.2194	10.6606	5.75131	7.00657	11.1439	18.8405	18.9279	14.7837	9.68813	12.7029	7.53185
CTCCTGACTCCAGGTCCTGTGT	22_96152_2	chi-miR-378-5p	2	0	0	0	0	0	0	0	0	0	0	0	0	0	0	0	0	0	0	0	0	0.513973	0	0	0	0	0	0	0	0	0	0	0	0	0	0	0	0	0	0	0	0
CATCGGGAATGTCGTGTCTGTCT	23_62800_4	chi-miR-425-3p	0	0	0	0	0	1	1	1	0	1	1	3	1	1	1	1	0	0	1	0	1	0	0	0	0	0	0.179138	0.305707	0.259646	0	0.164778	0.186188	0.542065	0.179728	0.189367	0.182688	0.25809	0	0	0.140408	0	0.23537
TATGTGCCTTTGGACTACATCGT	23_61381_4	chi-miR-455-5p	0	0	0	0	1	0	0	0	1	0	0	1	0	1	0	1	1	0	1	0	0	0	0	0	0	0.354687	0	0	0	0.200632	0	0	0.180688	0	0.189367	0	0.25809	0.159058	0	0.140408	0	0
GTACAGTACTGTGATAAATGA	21_23152_9	cin-miR-101	0	1	1	0	0	2	0	2	1	1	1	2	3	0	3	1	0	1	5	2	0	0	0.273333	0.26382	0	0	0.358277	0	0.519292	0.200632	0.164778	0.186188	0.361377	0.539185	0	0.548063	0.25809	0	0.263994	0.702038	0.403266	0
ACAGTAGTCTGCACATTGGGT	21_1055_615	cin-miR-199-3p	41	23	42	28	28	124	57	19	50	35	63	38	50	76	134	92	137	45	131	107	75	10.5364	6.28666	11.0804	8.72601	9.93123	22.2132	17.4253	4.93327	10.0316	5.76722	11.7299	6.86616	8.98642	14.3919	24.4801	23.7442	21.7909	11.8797	18.3934	21.5747	17.6528
TAATACTGCCTGGTAATGGTGAT	23_4688_134	cin-miR-200-3p	7	7	4	5	6	14	16	3	6	15	12	32	11	14	19	10	27	19	8	18	10	1.79891	1.91333	1.05528	1.55822	2.12812	2.50794	4.89131	0.778938	1.20379	2.47166	2.23426	5.78203	1.97701	2.65113	3.47106	2.5809	4.29455	5.01589	1.12326	3.62939	2.3537
TTGACAGAAGAGAGTGAGCAC	21_71732_3	cme-miR156j	0	0	0	0	0	0	0	0	0	0	0	0	0	0	0	0	3	0	0	0	0	0	0	0	0	0	0	0	0	0	0	0	0	0	0	0	0	0.477173	0	0	0	0
CATCTTACCGGGCAGCATTGGA	22_149853_2	cqu-miR-8-5p	0	0	0	0	0	0	0	0	0	0	0	0	0	1	0	0	0	1	0	0	0	0	0	0	0	0	0	0	0	0	0	0	0	0	0.189367	0	0	0	0.263994	0	0	0
TGAGGTAGTAGGTTATGTGGTC	22_159309_2	csa-let-7b	0	0	1	0	0	1	0	0	0	0	0	0	0	0	0	0	0	0	2	0	2	0	0	0.26382	0	0	0.179138	0	0	0	0	0	0	0	0	0	0	0	0	0.280815	0	0.470741
TGAGGTAGTAGTTTATGCAGTT	22_39617_7	csa-let-7c	1	0	0	0	0	3	0	0	0	1	2	1	0	0	2	0	1	2	4	2	0	0.256987	0	0	0	0	0.537415	0	0	0	0.164778	0.372377	0.180688	0	0	0.365375	0	0.159058	0.527989	0.561631	0.403266	0
TGAGGTAGTCGGTTGTATTGTT	22_131_15546	csa-let-7d	748	728	859	597	410	1091	762	706	999	1665	1938	1524	1075	973	984	1918	3209	1923	1697	1049	1100	192.226	198.986	226.621	186.051	145.422	195.44	232.949	183.31	200.431	274.355	360.833	275.369	193.208	184.254	179.765	495.016	510.416	507.661	238.272	211.513	258.907
TTTGTTCGTCCGGCTCGCGTTA	22_127314_2	cte-miR-375	0	0	0	0	0	0	0	1	0	0	0	0	0	0	1	0	0	0	0	0	0	0	0	0	0	0	0	0	0.259646	0	0	0	0	0	0	0.182688	0	0	0	0	0	0
ATTGCACTTGTCCCGGCCTGCT	22_91148_3	cte-miR-92c	0	0	0	0	0	0	0	0	0	0	0	0	0	0	5	0	0	1	0	0	1	0	0	0	0	0	0	0	0	0	0	0	0	0	0	0.913438	0	0	0.263994	0	0	0.23537
TATTGCACTTGTACCGGCCTGA	22_46160_6	dan-miR-311a	0	0	0	0	0	0	0	0	0	0	0	1	0	0	3	1	0	0	1	0	0	0	0	0	0	0	0	0	0	0	0	0	0.180688	0	0	0.548063	0.25809	0	0	0.140408	0	0
CAAGCTCGTGTCTATAGGTATG	22_90515_3	dre-miR-100-2-3p	0	1	0	0	0	1	0	0	0	0	0	0	0	2	0	0	1	0	0	0	0	0	0.273333	0	0	0	0.179138	0	0	0	0	0	0	0	0.378733	0	0	0.159058	0	0	0	0
CAAATTCGTGTCTTGGGGAAT	21_92078_2	dre-miR-10a-3p	0	0	0	0	0	1	0	0	0	0	0	1	0	0	0	0	0	0	0	0	0	0	0	0	0	0	0.179138	0	0	0	0	0	0.180688	0	0	0	0	0	0	0	0	0
TCGTACCGTGAGTAATAGTGCG	22_992_1125	dre-miR-126b-3p	76	73	65	59	57	159	68	39	116	151	122	202	119	180	139	85	135	114	209	138	108	19.531	19.9533	17.1483	18.387	20.2172	28.483	20.7881	10.1262	23.2733	24.8814	22.715	36.499	21.3877	34.086	25.3936	21.9376	21.4728	30.0953	29.3452	27.8253	25.42
GCCCTTTTTCTGTTGTACTACT	22_2330_365	dre-miR-130c-5p	8	5	7	1	4	34	6	5	10	25	20	31	2	22	33	26	46	19	41	32	26	2.05589	1.36666	1.84674	0.311643	1.41875	6.09071	1.83424	1.29823	2.00632	4.11944	3.72377	5.60134	0.359457	4.16607	6.02869	6.71033	7.31665	5.01589	5.75671	6.45225	6.11963
TAACACTGTCTGGTAACGATGC	22_651_1829	dre-miR-141-3p	48	41	47	38	32	169	94	30	33	129	127	116	120	149	256	81	132	83	158	124	85	12.3354	11.2067	12.3995	11.8424	11.35	30.2744	28.7365	7.78938	6.62086	21.2563	23.6459	20.9598	21.5674	28.2156	46.768	20.9053	20.9956	21.9115	22.1844	25.0025	20.0065
TCAGTGCACGACAGAACTTTGG	22_44126_6	dre-miR-152	0	0	0	0	1	1	0	0	0	0	0	0	0	0	2	1	1	0	0	0	0	0	0	0	0	0.354687	0.179138	0	0	0	0	0	0	0	0	0.365375	0.25809	0.159058	0	0	0	0
TAGCAGCATGTAAATATTGGAGT	23_58274_4	dre-miR-16c-5p	1	1	0	2	0	0	0	1	1	0	0	0	0	0	0	0	0	0	0	0	0	0.256987	0.273333	0	0.623287	0	0	0	0.259646	0.200632	0	0	0	0	0	0	0	0	0	0	0	0
CTCACTGATCAATGAATGCAAA	22_63898_4	dre-miR-181b-3p	0	0	0	0	0	0	1	2	0	0	0	0	0	0	1	0	0	0	0	0	0	0	0	0	0	0	0	0.305707	0.519292	0	0	0	0	0	0	0.182688	0	0	0	0	0	0
GCTAGTTTTGCATAGTTGCACT	22_114868_2	dre-miR-19a-5p	0	0	0	0	1	0	1	0	0	0	0	0	0	0	0	0	0	0	0	0	0	0	0	0	0	0.354687	0	0.305707	0	0	0	0	0	0	0	0	0	0	0	0	0	0
TTCCTATGCATATACCTCTTTG	22_29461_10	dre-miR-202-5p	0	0	0	0	10	0	0	1	0	0	4	0	0	0	0	0	0	0	0	1	0	0	0	0	0	3.54687	0	0	0.259646	0	0	0.744754	0	0	0	0	0	0	0	0	0.201633	0
TGATTGTTTGTATCAGCTGTGT	22_30131_9	dre-miR-2189	2	0	0	1	5	0	0	0	0	1	0	0	0	0	0	0	0	0	0	0	0	0.513973	0	0	0.311643	1.77343	0	0	0	0	0.164778	0	0	0	0	0	0	0	0	0	0	0
TGTAAACATTCCCGACTGGAAGCT	24_3085_154	dre-miR-30a-5p	12	10	13	13	6	26	15	8	9	23	22	25	19	32	33	14	19	15	55	36	18	3.08384	2.73333	3.42966	4.05136	2.12812	4.6576	4.5856	2.07717	1.80569	3.78988	4.09615	4.51721	3.41484	6.05973	6.02869	3.61325	3.02209	3.95991	7.72242	7.25878	4.23666
TAGTGCAATATTGCTAATAGGGT	23_49824_5	dre-miR-454a	0	0	1	0	0	0	0	0	0	0	0	1	1	0	0	2	0	0	0	0	0	0	0	0.26382	0	0	0	0	0	0	0	0	0.180688	0.179728	0	0	0.516179	0	0	0	0	0
GTATGTGCCCTTGGACTACAT	21_23338_9	dre-miR-455-2-5p	0	0	2	0	0	2	0	0	0	2	2	2	1	0	5	0	4	1	1	2	1	0	0	0.52764	0	0	0.358277	0	0	0	0.329555	0.372377	0.361377	0.179728	0	0.913438	0	0.63623	0.263994	0.140408	0.403266	0.23537
AACCCGTAAATCCGAACTTGTG	22_3335_222	dya-miR-100	44	35	33	27	13	53	25	23	43	44	51	37	20	44	40	16	52	32	55	33	20	11.3074	9.56665	8.70606	8.41437	4.61093	9.49434	7.64267	5.97185	8.62718	7.25021	9.49561	6.68547	3.59457	8.33213	7.3075	4.12943	8.27099	8.44782	7.72242	6.65388	4.70741
TAGCACCATTCGAAATCAGTGTT	23_86000_3	dya-miR-285	0	0	0	0	0	0	0	0	0	3	0	1	0	1	1	0	0	0	2	0	0	0	0	0	0	0	0	0	0	0	0.494333	0	0.180688	0	0.189367	0.182688	0	0	0	0.280815	0	0
CATTGCACTTGTCCCGGCCCGT	22_50189_5	dya-miR-92a	0	0	0	1	1	1	0	0	0	0	0	0	1	0	1	0	0	0	1	0	1	0	0	0	0.311643	0.354687	0.179138	0	0	0	0	0	0	0.179728	0	0.182688	0	0	0	0.140408	0	0.23537
TATTGCACTAGTCCCGGCCTGT	22_6327_90	dya-miR-92b	1	2	3	0	3	14	5	3	3	12	2	6	5	3	15	6	7	5	13	9	4	0.256987	0.546666	0.79146	0	1.06406	2.50794	1.52853	0.778938	0.601896	1.97733	0.372377	1.08413	0.898642	0.5681	2.74031	1.54854	1.1134	1.31997	1.8253	1.8147	0.941481
AGGGGCTGGCTTTCCTCTGGT	21_51348_4	eca-miR-185	0	0	0	0	0	0	0	0	0	0	0	1	0	1	2	0	2	0	0	1	0	0	0	0	0	0	0	0	0	0	0	0	0.180688	0	0.189367	0.365375	0	0.318115	0	0	0.201633	0
AAACCGTTACCATTACTGTGT	21_15187_16	eca-miR-451	1	2	1	1	0	0	1	2	1	4	1	4	1	8	0	0	2	1	5	4	4	0.256987	0.546666	0.26382	0.311643	0	0	0.305707	0.519292	0.200632	0.65911	0.186188	0.722753	0.179728	1.51493	0	0	0.318115	0.263994	0.702038	0.806531	0.941481
TCACAGTGAACCGGTCTCTTTC	22_675_1751	efu-miR-128a	79	63	61	51	33	175	66	77	84	142	140	88	66	166	120	105	158	80	177	140	131	20.3019	17.22	16.093	15.8938	11.7047	31.3492	20.1767	19.9927	16.8531	23.3984	26.0664	15.9006	11.8621	31.4349	21.9225	27.0994	25.1311	21.1195	24.8522	28.2286	30.8335
TAACAGTCTACAGCCATGGTCG	22_2639_309	efu-miR-132	10	23	20	31	17	27	21	19	22	41	28	71	16	19	24	45	89	48	29	21	15	2.56987	6.28666	5.2764	9.66094	6.02968	4.83674	6.41985	4.93327	4.4139	6.75588	5.21328	12.8289	2.87566	3.59797	4.3845	11.614	14.1561	12.6717	4.07182	4.23429	3.53055
TGTAGGGATGGAAGCCATGAAT	22_10322_43	efu-miR-135	1	1	5	3	6	3	1	0	2	4	4	3	4	3	7	7	18	9	2	4	2	0.256987	0.273333	1.3191	0.93493	2.12812	0.537415	0.305707	0	0.401264	0.65911	0.744754	0.542065	0.718914	0.5681	1.27881	1.80663	2.86304	2.37595	0.280815	0.806531	0.470741
CCACTGCCCCAGGTGCTGCT	20_54657_3	efu-miR-324	0	0	0	0	0	0	0	0	0	0	0	0	1	0	1	0	0	0	0	1	0	0	0	0	0	0	0	0	0	0	0	0	0	0.179728	0	0.182688	0	0	0	0	0.201633	0
AGGTCCCTGTTCGGGCGCCA	20_1283_329	efu-miR-9226	16	5	6	13	13	243	9	1	12	50	57	69	57	106	77	25	15	24	19	47	40	4.11179	1.36666	1.58292	4.05136	4.61093	43.5307	2.75136	0.259646	2.40758	8.23888	10.6127	12.4675	10.2445	20.0729	14.0669	6.45224	2.38586	6.33586	2.66775	9.47674	9.41481
TATTGCACTCGTCCCGGCCTCC	22_637_1877	efu-miR-92b	163	113	171	191	80	241	184	128	200	199	266	265	262	233	437	226	329	414	304	239	225	41.8888	30.8866	45.1132	59.5239	28.375	43.1724	56.2501	33.2347	40.1264	32.7907	49.5261	47.8824	47.0889	44.1224	79.8345	58.3282	52.3299	109.294	42.6839	48.1902	52.9583
TCTTTGGTTATCTAGCTGTGTGA	23_64773_4	emu-miR-9	1	0	0	0	0	1	1	0	1	0	2	0	1	0	0	0	1	1	2	1	0	0.256987	0	0	0	0	0.179138	0.305707	0	0.200632	0	0.372377	0	0.179728	0	0	0	0.159058	0.263994	0.280815	0.201633	0
ATAGCTCTTTAAATGGTACTG	21_68339_3	fru-miR-458	0	0	0	0	0	0	0	0	0	0	2	0	0	0	0	0	0	1	0	0	0	0	0	0	0	0	0	0	0	0	0	0.372377	0	0	0	0	0	0	0.263994	0	0	0
CTGTACAACCTCCTAGCTTTCC	22_2640_308	gga-let-7a-2-3p	18	10	16	8	9	17	16	17	7	17	27	47	12	16	24	26	46	31	32	20	12	4.62576	2.73333	4.22112	2.49315	3.19218	3.04535	4.89131	4.41398	1.40442	2.80122	5.02709	8.49235	2.15674	3.02987	4.3845	6.71033	7.31665	8.18382	4.49304	4.03266	2.82444
ACTGCAGTATAAGCACTTCTGGC	23_1112_847	gga-miR-106-3p	43	37	50	29	23	57	52	45	61	94	154	214	61	52	75	160	297	224	99	96	56	11.0504	10.1133	13.191	9.03765	8.1578	10.2109	15.8968	11.6841	12.2386	15.4891	28.673	38.6673	10.9634	9.84707	13.7016	41.2943	47.2401	59.1347	13.9004	19.3568	13.1807
CCTCGTAGCTTGATCACGATAT	22_17174_20	gga-miR-1329-3p	1	0	1	0	0	3	0	1	1	2	2	2	2	3	1	4	4	2	1	5	0	0.256987	0	0.26382	0	0	0.537415	0	0.259646	0.200632	0.329555	0.372377	0.361377	0.359457	0.5681	0.182688	1.03236	0.63623	0.527989	0.140408	1.00816	0
ACAGTGATCACGTTACGATGGATT	24_64266_3	gga-miR-1329-5p	0	0	0	0	0	1	0	0	0	0	0	0	0	0	0	1	0	1	0	0	0	0	0	0	0	0	0.179138	0	0	0	0	0	0	0	0	0	0.25809	0	0.263994	0	0	0
TATAGGGATTGAAGCCGTGCA	21_17404_13	gga-miR-135a-1-3p	0	4	1	3	0	2	5	1	1	1	5	6	5	1	6	1	2	1	4	3	1	0	1.09333	0.26382	0.93493	0	0.358277	1.52853	0.259646	0.200632	0.164778	0.930942	1.08413	0.898642	0.189367	1.09613	0.25809	0.318115	0.263994	0.561631	0.604898	0.23537
ATGTAGGGCGAAAAGCCATGGGT	23_15839_22	gga-miR-135a-3-3p	4	0	0	2	0	2	5	1	3	11	4	11	12	4	3	4	16	12	2	6	4	1.02795	0	0	0.623287	0	0.358277	1.52853	0.259646	0.601896	1.81255	0.744754	1.98757	2.15674	0.757467	0.548063	1.03236	2.54492	3.16793	0.280815	1.2098	0.941481
CTACAGTATAGATGATGTACTCT	23_218_7508	gga-miR-144-3p	554	522	573	342	175	384	396	545	510	741	741	535	664	731	365	340	716	360	663	426	278	142.371	142.68	151.169	106.582	62.0702	68.7892	121.06	141.507	102.322	122.1	137.966	96.6683	119.34	138.427	66.681	87.7505	113.885	95.0379	93.0903	85.8956	65.4329
TCGCACAGGAGCAAGTTACCG	21_559_1219	gga-miR-1451-5p	184	130	157	129	110	239	172	148	166	292	170	339	240	264	270	205	261	196	239	264	171	47.2855	35.5333	41.4197	40.202	39.0156	42.8141	52.5816	38.4276	33.3049	48.1151	31.652	61.2534	43.1348	49.9928	49.3256	52.9084	41.514	51.7429	33.5574	53.2311	40.2483
TTCACACCAGAGTAACTGGGAGC	23_6639_82	gga-miR-1467-3p	0	5	5	7	7	6	1	2	5	7	8	13	6	7	8	11	6	5	7	4	4	0	1.36666	1.3191	2.1815	2.48281	1.07483	0.305707	0.519292	1.00316	1.15344	1.48951	2.34895	1.07837	1.32557	1.4615	2.83899	0.954346	1.31997	0.982854	0.806531	0.941481
AGTTACATGTATGCATCGAGC	21_12439_21	gga-miR-1559-3p	0	0	1	0	1	1	3	0	0	4	1	4	3	1	5	6	4	3	4	3	0	0	0	0.26382	0	0.354687	0.179138	0.917121	0	0	0.65911	0.186188	0.722753	0.539185	0.189367	0.913438	1.54854	0.63623	0.791983	0.561631	0.604898	0
GAAGAGCTCTGCAAGCATGCAA	22_140029_2	gga-miR-1597-3p	0	0	0	0	0	0	0	0	0	0	1	0	0	0	0	0	1	0	0	0	0	0	0	0	0	0	0	0	0	0	0	0.186188	0	0	0	0	0	0.159058	0	0	0	0
TAGCAGCACATCATGGTTTGCA	22_7646_67	gga-miR-15b-5p	2	2	2	2	1	3	3	5	2	2	7	9	3	5	2	3	8	4	3	3	3	0.513973	0.546666	0.52764	0.623287	0.354687	0.537415	0.917121	1.29823	0.401264	0.329555	1.30332	1.6262	0.539185	0.946833	0.365375	0.774269	1.27246	1.05598	0.421223	0.604898	0.706111
CCCAATATTATTGTGCTGCTTAA	23_45854_6	gga-miR-16-2-3p	0	0	0	0	0	2	1	0	0	1	2	1	0	0	0	1	1	1	0	1	0	0	0	0	0	0	0.358277	0.305707	0	0	0.164778	0.372377	0.180688	0	0	0	0.25809	0.159058	0.263994	0	0.201633	0
TTGACTTCAGTAGGAGCAGGATT	23_70555_3	gga-miR-1677-3p	1	0	0	0	0	1	1	0	0	0	0	0	0	0	0	0	0	0	0	0	0	0.256987	0	0	0	0	0.179138	0.305707	0	0	0	0	0	0	0	0	0	0	0	0	0	0
GGCTTGTTTTCCGTTGCCTGCGT	23_18601_18	gga-miR-1788-5p	0	1	1	0	1	1	0	3	0	4	5	1	0	1	0	8	6	3	1	0	0	0	0.273333	0.26382	0	0.354687	0.179138	0	0.778938	0	0.65911	0.930942	0.180688	0	0.189367	0	2.06472	0.954346	0.791983	0.140408	0	0
CAACAACAGTCGGTAGGCTGTC	22_10879_40	gga-miR-21-3p	2	0	2	1	0	5	1	0	1	3	5	4	4	1	1	3	11	7	5	1	1	0.513973	0	0.52764	0.311643	0	0.895692	0.305707	0	0.200632	0.494333	0.930942	0.722753	0.718914	0.189367	0.182688	0.774269	1.74963	1.84796	0.702038	0.201633	0.23537
ATCTCTACAGGTAATTGTGA	20_47148_3	gga-miR-216c	0	0	0	0	1	0	0	0	0	0	0	0	0	0	0	1	0	0	1	0	0	0	0	0	0	0.354687	0	0	0	0	0	0	0	0	0	0	0.25809	0	0	0.140408	0	0
GATATATGTGGTCGGACCTAT	21_845_753	gga-miR-2188-3p	110	117	178	111	89	145	96	107	129	210	228	181	153	201	143	122	174	92	238	160	119	28.2685	31.98	46.96	34.5924	31.5671	25.9751	29.3479	27.7821	25.8815	34.6033	42.451	32.7046	27.4985	38.0627	26.1243	31.4869	27.676	24.2875	33.417	32.2613	28.0091
CACAAGAATTGCGTTTGGACA	21_516_1339	gga-miR-219b	56	46	77	58	31	143	89	45	107	86	101	184	161	79	126	89	189	73	130	107	80	14.3912	12.5733	20.3141	18.0753	10.9953	25.6168	27.2079	11.6841	21.4676	14.1709	18.805	33.2467	28.9363	14.96	23.0186	22.97	30.0619	19.2716	18.253	21.5747	18.8296
CTGGGGGGTGGATGTTTACTTC	22_13767_28	gga-miR-30b-3p	4	2	2	2	0	6	3	1	4	0	3	2	4	3	6	1	4	3	7	6	3	1.02795	0.546666	0.52764	0.623287	0	1.07483	0.917121	0.259646	0.802528	0	0.558565	0.361377	0.718914	0.5681	1.09613	0.25809	0.63623	0.791983	0.982854	1.2098	0.706111
AATCACTAAATTCACTGCCATC	22_45856_6	gga-miR-34b-3p	0	0	0	0	0	0	0	0	0	0	4	1	1	0	0	0	0	0	0	0	0	0	0	0	0	0	0	0	0	0	0	0.744754	0.180688	0.179728	0	0	0	0	0	0	0	0
AATCACTAACCACACAGCCAGGA	23_66091_4	gga-miR-34c-3p	0	0	0	0	0	0	0	0	0	0	4	0	0	0	0	0	0	0	0	0	0	0	0	0	0	0	0	0	0	0	0	0.744754	0	0	0	0	0	0	0	0	0	0
ACGGTGGAAGAACAAGGCCTGC	22_6144_94	gga-miR-3540	4	7	3	3	4	10	10	5	6	17	13	20	15	16	10	10	10	7	26	11	11	1.02795	1.91333	0.79146	0.93493	1.41875	1.79138	3.05707	1.29823	1.20379	2.80122	2.42045	3.61377	2.69593	3.02987	1.82688	2.5809	1.59058	1.84796	3.6506	2.21796	2.58907
TCCTCATTGTACATGCTGTGT	21_5670_66	gga-miR-460b-5p	7	1	8	0	3	10	10	3	2	10	9	15	16	13	16	8	18	18	14	8	11	1.79891	0.273333	2.11056	0	1.06406	1.79138	3.05707	0.778938	0.401264	1.64778	1.6757	2.71033	2.87566	2.46177	2.923	2.06472	2.86304	4.7519	1.96571	1.61306	2.58907
TGGAAGACTAGTGATTTTTGTTGTT	25_18746_9	gga-miR-7b	1	2	0	0	0	0	0	1	2	4	1	0	2	0	0	1	1	0	0	1	0	0.256987	0.546666	0	0	0	0	0	0.259646	0.401264	0.65911	0.186188	0	0.359457	0	0	0.25809	0.159058	0	0	0.201633	0
ATCACATTGCCAGTGATTTCC	21_32190_6	ggo-miR-23c	0	0	1	0	0	1	1	0	0	1	1	0	0	0	0	1	1	2	1	2	2	0	0	0.26382	0	0	0.179138	0.305707	0	0	0.164778	0.186188	0	0	0	0	0.25809	0.159058	0.527989	0.140408	0.403266	0.470741
CACGCCCATGCACACACCCACA	22_149601_2	ggo-miR-574	0	0	0	0	0	0	0	0	0	0	0	0	0	1	0	1	0	0	0	0	0	0	0	0	0	0	0	0	0	0	0	0	0	0	0.189367	0	0.25809	0	0	0	0	0
TTCCAAAGGGATCGCATTGATC	22_155941_2	gma-miR393k	0	0	0	0	0	0	0	0	0	0	0	0	0	0	0	0	2	0	0	0	0	0	0	0	0	0	0	0	0	0	0	0	0	0	0	0	0	0.318115	0	0	0	0
TACCCTGTAGACCCGAATTTGT	22_3195_236	gsa-miR-10b-5p	24	24	17	16	35	48	25	16	38	61	44	41	46	58	74	29	75	42	97	48	72	6.16768	6.55999	4.48494	4.98629	12.414	8.59865	7.64267	4.15433	7.62402	10.0514	8.19229	7.40822	8.26751	10.9833	13.5189	7.4846	11.9293	11.0878	13.6195	9.67838	16.9467
TGAGGTAGTTGTTTGTACAGTT	22_6027_96	hhi-let-7j	3	4	6	2	3	15	4	8	6	10	5	21	6	5	11	6	10	9	12	9	12	0.77096	1.09333	1.58292	0.623287	1.06406	2.68708	1.22283	2.07717	1.20379	1.64778	0.930942	3.79446	1.07837	0.946833	2.00956	1.54854	1.59058	2.37595	1.68489	1.8147	2.82444
TAAGTGCTATTTGTTGGGGTAG	22_36338_7	hhi-miR-430a	2	3	0	0	0	0	1	0	1	0	0	0	0	0	0	0	0	0	0	0	0	0.513973	0.819999	0	0	0	0	0.305707	0	0.200632	0	0	0	0	0	0	0	0	0	0	0	0
TGAGGTAGTAGGTTGTATAGTA	22_298_4683	hme-let-7	421	239	324	195	189	733	287	294	353	656	594	611	358	618	843	437	730	422	867	409	509	108.191	65.3266	85.4777	60.7704	67.0358	131.309	87.7379	76.3359	70.8231	108.094	110.596	110.401	64.3428	117.029	154.006	112.785	116.112	111.406	121.733	82.4678	119.803
ACCCTGTAGATCCGAATTTGTT	22_2223_391	hme-miR-10	27	25	31	19	22	27	18	19	36	31	17	19	16	43	41	23	42	26	44	28	31	6.93864	6.83332	8.17842	5.92122	7.80311	4.83674	5.50273	4.93327	7.22275	5.1081	3.1652	3.43308	2.87566	8.14277	7.49019	5.93606	6.68042	6.86385	6.17794	5.64572	7.29648
TGGAATGTAAAGAAGTATGGAG	22_9530_49	hme-miR-1a	0	15	6	2	0	8	1	2	5	5	16	1	4	0	0	2	24	6	25	2	2	0	4.09999	1.58292	0.623287	0	1.43311	0.305707	0.519292	1.00316	0.823888	2.97901	0.180688	0.718914	0	0	0.516179	3.81738	1.58397	3.51019	0.403266	0.470741
CAAGCTTGTATCTATAGGTATGT	23_25711_12	hsa-miR-100-3p	0	0	2	1	0	0	0	0	0	2	1	4	2	1	2	1	1	0	1	0	1	0	0	0.52764	0.311643	0	0	0	0	0	0.329555	0.186188	0.722753	0.359457	0.189367	0.365375	0.25809	0.159058	0	0.140408	0	0.23537
AGGAGTCCTGGGGAATGGCTG	21_122162_2	hsa-miR-3198	0	0	0	0	0	0	0	0	0	0	0	0	0	2	0	1	0	0	0	1	0	0	0	0	0	0	0	0	0	0	0	0	0	0	0.378733	0	0.25809	0	0	0	0.201633	0
CTGGGCTGGGCTGGGCTGGGCT	22_105284_2	hsa-miR-3620-5p	0	0	1	0	0	0	0	0	0	0	0	0	0	0	0	1	0	0	0	0	0	0	0	0.26382	0	0	0	0	0	0	0	0	0	0	0	0	0.25809	0	0	0	0	0
GGCTGATGATGATTGTGCTGAAC	23_66765_4	hsa-miR-4502	0	0	0	0	0	0	0	0	0	0	0	1	0	3	0	0	2	0	0	2	0	0	0	0	0	0	0	0	0	0	0	0	0.180688	0	0.5681	0	0	0.318115	0	0	0.403266	0
GATCCCAGCGGTGCCTCCA	19_6118_32	hsa-miR-5100	7	1	3	2	7	12	1	3	3	11	7	3	4	9	3	0	1	3	1	3	0	1.79891	0.273333	0.79146	0.623287	2.48281	2.14966	0.305707	0.778938	0.601896	1.81255	1.30332	0.542065	0.718914	1.7043	0.548063	0	0.159058	0.791983	0.140408	0.604898	0
TGGTCATGTATGATACTGCAC	21_112192_2	hsa-miR-6516-3p	0	0	0	0	0	0	0	0	0	0	1	0	0	0	0	0	1	0	0	0	0	0	0	0	0	0	0	0	0	0	0	0.186188	0	0	0	0	0	0.159058	0	0	0	0
CGTGCAGTAACAGGTGTGAGC	21_22811_9	hsa-miR-6516-5p	1	0	1	0	0	0	2	0	1	1	1	3	0	1	0	1	1	0	0	1	2	0.256987	0	0.26382	0	0	0	0.611414	0	0.200632	0.164778	0.186188	0.542065	0	0.189367	0	0.25809	0.159058	0	0	0.201633	0.470741
TAGTCCGAGTATCGTCGGGGTA	22_104424_2	hsa-miR-6723-5p	1	0	1	0	0	0	1	0	0	0	0	1	0	0	0	0	0	0	0	0	0	0.256987	0	0.26382	0	0	0	0.305707	0	0	0	0	0.180688	0	0	0	0	0	0	0	0	0
TCCCTGAGACCCTAACTCGTGA	22_4325_154	ipu-miR-125c	11	16	15	10	10	52	16	12	11	35	36	41	26	32	55	21	41	15	57	27	28	2.82685	4.37333	3.9573	3.11643	3.54687	9.3152	4.89131	3.11575	2.20695	5.76722	6.70278	7.40822	4.67294	6.05973	10.0478	5.41988	6.52136	3.95991	8.00324	5.44409	6.59037
TGAGAACTGAATTCCAAGGGTG	22_32035_9	ipu-miR-146b	0	0	0	0	3	0	1	0	0	3	8	0	0	0	2	0	0	0	0	0	0	0	0	0	0	1.06406	0	0.305707	0	0	0.494333	1.48951	0	0	0	0.365375	0	0	0	0	0	0
ACTCCCAATCCTTGTACCAGTG	22_43542_6	ipu-miR-150	0	0	1	2	2	0	0	0	0	1	0	0	0	0	0	0	3	1	0	0	0	0	0	0.26382	0.623287	0.709374	0	0	0	0	0.164778	0	0	0	0	0	0	0.477173	0.263994	0	0	0
TTGCATAGTCACAAAAATGAGC	22_114979_2	ipu-miR-153b	0	0	0	0	1	0	0	0	0	0	1	0	0	0	0	0	0	0	0	0	0	0	0	0	0	0.354687	0	0	0	0	0	0.186188	0	0	0	0	0	0	0	0	0	0
TAGCAGCACATCATGGTTTGTA	22_2380_354	ipu-miR-15b	32	24	43	34	32	46	32	29	34	38	46	67	69	46	45	48	69	60	99	65	36	8.22357	6.55999	11.3443	10.5959	11.35	8.24037	9.78262	7.52973	6.82149	6.26155	8.56467	12.1061	12.4013	8.71087	8.22094	12.3883	10.975	15.8397	13.9004	13.1061	8.47333
TAATACTGCCTGGTAATGATGC	22_7790_66	ipu-miR-200c	3	2	1	2	2	6	6	1	0	5	8	5	0	8	8	5	4	1	4	11	4	0.77096	0.546666	0.26382	0.623287	0.709374	1.07483	1.83424	0.259646	0	0.823888	1.48951	0.903442	0	1.51493	1.4615	1.29045	0.63623	0.263994	0.561631	2.21796	0.941481
AGAATTGTGCCTGGACATCTGT	22_29142_10	ipu-miR-219a	0	0	1	0	0	3	0	0	0	0	0	2	0	1	0	1	0	1	1	0	0	0	0	0.26382	0	0	0.537415	0	0	0	0	0	0.361377	0	0.189367	0	0.25809	0	0.263994	0.140408	0	0
CTTTCAGTTGGATGTTTGCAGC	22_25515_12	ipu-miR-30d	1	1	0	2	2	1	1	2	1	1	0	1	3	2	1	1	2	0	2	1	2	0.256987	0.273333	0	0.623287	0.709374	0.179138	0.305707	0.519292	0.200632	0.164778	0	0.180688	0.539185	0.378733	0.182688	0.25809	0.318115	0	0.280815	0.201633	0.470741
TATGTGCCCTTGGACTACATTGT	23_33491_8	ipu-miR-455b	2	2	0	0	1	2	0	1	0	0	0	1	1	0	1	1	0	1	3	2	1	0.513973	0.546666	0	0	0.354687	0.358277	0	0.259646	0	0	0	0.180688	0.179728	0	0.182688	0.25809	0	0.263994	0.421223	0.403266	0.23537
TAGCAGCACATCAATATTGGCA	22_44307_6	ipu-miR-457b	0	0	0	0	0	1	0	0	0	1	0	1	0	0	0	0	1	1	1	0	0	0	0	0	0	0	0.179138	0	0	0	0.164778	0	0.180688	0	0	0	0	0.159058	0.263994	0.140408	0	0
TAGCACCATGTGAATTCAGTACA	23_158008_2	isc-miR-285	0	0	0	0	0	0	0	0	0	0	0	0	0	0	0	0	1	0	1	0	0	0	0	0	0	0	0	0	0	0	0	0	0	0	0	0	0	0.159058	0	0.140408	0	0
TTTGGCACTAGCACATTTTTGT	22_146209_2	isc-miR-96	0	0	0	0	0	0	0	0	0	0	0	0	1	0	0	0	0	0	1	0	0	0	0	0	0	0	0	0	0	0	0	0	0	0.179728	0	0	0	0	0	0.140408	0	0
TAGCACCATTTGAAATCAGTTT	22_17519_20	lgi-miR-29	1	3	2	1	1	4	1	1	3	2	0	1	2	0	1	3	1	0	2	0	1	0.256987	0.819999	0.52764	0.311643	0.354687	0.716554	0.305707	0.259646	0.601896	0.329555	0	0.180688	0.359457	0	0.182688	0.774269	0.159058	0	0.280815	0	0.23537
TGAGGTAGTAGGTTATATAGTT	22_3445_212	lva-let-7-5p	25	12	23	9	17	43	18	11	19	32	26	34	19	38	26	18	41	16	45	24	24	6.42466	3.28	6.06786	2.80479	6.02968	7.70296	5.50273	2.8561	3.81201	5.27288	4.8409	6.1434	3.41484	7.19593	4.74988	4.64561	6.52136	4.22391	6.31834	4.83919	5.64889
TATTGCACTCGTCCCGGCCTGC	22_10587_42	lva-miR-92b-3p	2	1	0	1	1	7	2	0	1	7	2	0	1	4	1	2	0	1	5	3	1	0.513973	0.273333	0	0.311643	0.354687	1.25397	0.611414	0	0.200632	1.15344	0.372377	0	0.179728	0.757467	0.182688	0.516179	0	0.263994	0.702038	0.604898	0.23537
ACAGGTCAGGCTCTTGGGACCT	22_59478_4	mdo-miR-125b-1-3p	0	0	1	0	1	0	0	0	1	0	0	0	0	0	0	1	0	0	0	0	0	0	0	0.26382	0	0.354687	0	0	0	0.200632	0	0	0	0	0	0	0.25809	0	0	0	0	0
CCTCTTTCCCTGTTGCCCTACT	22_136947_2	mdo-miR-130b-5p	0	0	0	0	0	0	0	0	0	0	1	0	0	0	0	0	0	0	0	0	1	0	0	0	0	0	0	0	0	0	0	0.186188	0	0	0	0	0	0	0	0	0	0.23537
CCTTTTTATGTTGTACTACTAG	22_22676_14	mdo-miR-130c-1-5p	3	0	2	1	0	2	1	2	1	0	3	3	2	0	0	5	4	1	1	2	1	0.77096	0	0.52764	0.311643	0	0.358277	0.305707	0.519292	0.200632	0	0.558565	0.542065	0.359457	0	0	1.29045	0.63623	0.263994	0.140408	0.403266	0.23537
TAGCAGCACATAATGGTTTGTT	22_17425_20	mdo-miR-15a-5p	1	2	2	1	0	0	1	1	0	1	1	2	1	1	1	0	1	2	2	0	0	0.256987	0.546666	0.52764	0.311643	0	0	0.305707	0.259646	0	0.164778	0.186188	0.361377	0.179728	0.189367	0.182688	0	0.159058	0.527989	0.280815	0	0
TGGGTCTTTGTGGGCGAGATGA	22_16440_22	mdo-miR-193a-5p	1	2	3	1	1	3	2	6	2	10	3	6	1	2	5	5	6	3	3	4	5	0.256987	0.546666	0.79146	0.311643	0.354687	0.537415	0.611414	1.55788	0.401264	1.64778	0.558565	1.08413	0.179728	0.378733	0.913438	1.29045	0.954346	0.791983	0.421223	0.806531	1.17685
CCCAGTGTTCAGACTACCTGTCC	23_2803_275	mdo-miR-199b-3-5p	6	2	7	2	4	26	10	5	5	12	26	26	8	24	36	26	31	22	23	32	16	1.54192	0.546666	1.84674	0.623287	1.41875	4.6576	3.05707	1.29823	1.00316	1.97733	4.8409	4.6979	1.43783	4.5448	6.57675	6.71033	4.93079	5.80787	3.22938	6.45225	3.76592
AAGCTGCCAGTTGAAGAACTGC	22_81_30534	mdo-miR-22-3p	1416	1783	1738	1226	1167	1715	1327	1226	1722	3442	2185	1044	1749	2560	1509	1298	1764	946	1637	1111	1051	363.893	487.353	458.519	382.075	413.92	307.223	405.673	318.326	345.488	567.164	406.822	188.639	314.345	484.779	275.676	335	280.578	249.739	229.847	224.014	247.374
AGTTCTTCAGTGGCGAGCTTT	21_15834_15	mdo-miR-22-5p	0	0	4	1	1	0	1	0	0	4	1	1	0	1	0	1	3	0	1	0	2	0	0	1.05528	0.311643	0.354687	0	0.305707	0	0	0.65911	0.186188	0.180688	0	0.189367	0	0.25809	0.477173	0	0.140408	0	0.470741
AATCAGCAAGTATACTGCCCTA	22_33239_8	mdo-miR-34a-3p	1	0	0	0	0	0	1	0	2	1	1	0	0	1	1	0	1	1	0	0	0	0.256987	0	0	0	0	0	0.305707	0	0.401264	0.164778	0.186188	0	0	0.189367	0.182688	0	0.159058	0.263994	0	0	0
CACAGCGCATACAATGTGGATA	22_29139_10	mdo-miR-460-3p	0	0	2	1	1	1	0	0	0	0	0	1	1	1	1	0	0	1	1	0	1	0	0	0.52764	0.311643	0.354687	0.179138	0	0	0	0	0	0.180688	0.179728	0.189367	0.182688	0	0	0.263994	0.140408	0	0.23537
GCTATGTGTGGTCGGACCTGTC	22_72268_3	mdo-miR-7245-3p	1	1	0	1	2	0	0	0	0	1	0	1	0	2	0	0	0	0	0	0	0	0.256987	0.273333	0	0.311643	0.709374	0	0	0	0	0.164778	0	0.180688	0	0.378733	0	0	0	0	0	0	0
TAGCAGCACGTCAATACTGGAG	22_16156_22	meu-miR-16c	3	1	3	2	1	7	0	1	0	3	3	5	0	3	5	6	11	2	5	1	2	0.77096	0.273333	0.79146	0.623287	0.354687	1.25397	0	0.259646	0	0.494333	0.558565	0.903442	0	0.5681	0.913438	1.54854	1.74963	0.527989	0.702038	0.201633	0.470741
CTATACAACCTACTGCCTTCCC	22_60763_4	mml-let-7b-3p	0	0	0	1	0	1	0	0	0	0	0	0	0	0	1	0	0	0	0	0	1	0	0	0	0.311643	0	0.179138	0	0	0	0	0	0	0	0	0.182688	0	0	0	0	0	0.23537
TTTCCGGCTCGCGTGGGTGTG	21_47323_4	mml-miR-1180-3p	0	0	0	1	0	1	1	0	0	0	0	1	0	0	0	0	0	2	0	0	2	0	0	0	0.311643	0	0.179138	0.305707	0	0	0	0	0.180688	0	0	0	0	0	0.527989	0	0	0.470741
CCTATTCTTGGTTACTTGCACG	22_49405_5	mml-miR-26a-1-3p	0	0	1	0	1	0	1	0	0	1	0	0	0	0	0	0	1	0	0	0	0	0	0	0.26382	0	0.354687	0	0.305707	0	0	0.164778	0	0	0	0	0	0	0.159058	0	0	0	0
AAAAGCTGGGTTGAGAGGGCA	21_61976_3	mml-miR-320b	0	0	0	0	0	1	0	0	0	0	0	0	0	0	0	0	0	1	0	0	1	0	0	0	0	0	0.179138	0	0	0	0	0	0	0	0	0	0	0	0.263994	0	0	0.23537
AAAAACTGCAGTGACTTGAAT	21_20656_10	mml-miR-548h-3p	1	1	0	1	0	1	0	0	0	1	3	1	0	0	0	0	0	1	2	0	0	0.256987	0.273333	0	0.311643	0	0.179138	0	0	0	0.164778	0.558565	0.180688	0	0	0	0	0	0.263994	0.280815	0	0
ACAAGTCAGGTTCTTGGGACT	21_60867_3	mmu-miR-125b-2-3p	0	0	0	1	1	0	0	0	0	0	0	1	0	0	0	0	0	3	0	0	1	0	0	0	0.311643	0.354687	0	0	0	0	0	0	0.180688	0	0	0	0	0	0.791983	0	0	0.23537
CATTATTACTCACGGTACGAGTT	23_16767_21	mmu-miR-126b-5p	0	0	2	0	0	1	4	0	3	1	8	9	0	1	1	1	4	0	1	0	0	0	0	0.52764	0	0	0.179138	1.22283	0	0.601896	0.164778	1.48951	1.6262	0	0.189367	0.182688	0.25809	0.63623	0	0.140408	0	0
ATTCCTGGAAATACTGTTCTTG	22_22863_14	mmu-miR-145a-3p	0	0	0	0	0	3	0	1	2	0	0	1	1	0	2	0	1	0	0	1	2	0	0	0	0	0	0.537415	0	0.259646	0.401264	0	0	0.180688	0.179728	0	0.365375	0	0.159058	0	0	0.201633	0.470741
CTGCAGTGAGGGCACTTGTAGCT	23_134048_2	mmu-miR-17-3p	0	0	0	0	0	0	0	0	0	1	1	0	0	0	0	0	0	0	0	0	0	0	0	0	0	0	0	0	0	0	0.164778	0.186188	0	0	0	0	0	0	0	0	0	0
GACGAGGAGGACGAGGAGGAAG	22_143966_2	mmu-miR-1895	0	0	0	0	0	0	0	0	0	0	0	1	0	0	0	0	0	0	0	1	0	0	0	0	0	0	0	0	0	0	0	0	0.180688	0	0	0	0	0	0	0	0.201633	0
TGTTCCTGCTGAACTGAGCCAGT	23_4632_135	mmu-miR-3074-5p	7	9	3	7	4	5	5	10	4	5	6	8	7	3	1	17	22	18	7	14	4	1.79891	2.46	0.79146	2.1815	1.41875	0.895692	1.52853	2.59646	0.802528	0.823888	1.11713	1.44551	1.2581	0.5681	0.182688	4.38752	3.49927	4.7519	0.982854	2.82286	0.941481
TCTCCCCACCCCTGTACCAGCG	22_26298_11	mmu-miR-3971	1	3	0	0	0	0	0	0	2	2	1	1	2	3	1	1	0	0	2	1	0	0.256987	0.819999	0	0	0	0	0	0	0.401264	0.329555	0.186188	0.180688	0.359457	0.5681	0.182688	0.25809	0	0	0.280815	0.201633	0
TATTAGTCAGTGGAGGAAAAGA	22_139257_2	mmu-miR-6238	0	0	0	0	0	0	0	0	0	0	1	0	0	0	0	0	0	0	0	1	0	0	0	0	0	0	0	0	0	0	0	0.186188	0	0	0	0	0	0	0	0	0.201633	0
TAGGAACTTCATACCGTGCTCT	22_25030_12	mse-miR-276	0	1	0	0	0	0	0	0	0	0	0	1	1	0	0	0	7	0	2	0	0	0	0.273333	0	0	0	0	0	0	0	0	0	0.180688	0.179728	0	0	0	1.1134	0	0.280815	0	0
TTTGGTCCCCTTCAACCGGCTGT	23_58422_4	oan-miR-133c	0	1	0	0	0	0	1	1	0	0	0	0	0	0	2	1	0	0	0	0	0	0	0.273333	0	0	0	0	0.305707	0.259646	0	0	0	0	0	0	0.365375	0.25809	0	0	0	0	0
TCCTTAACTCATGCCGCTGTGC	22_13040_31	oan-miR-1416	0	0	1	1	1	2	2	2	1	1	2	4	1	1	0	2	1	0	3	2	4	0	0	0.26382	0.311643	0.354687	0.358277	0.611414	0.519292	0.200632	0.164778	0.372377	0.722753	0.179728	0.189367	0	0.516179	0.159058	0	0.421223	0.403266	0.941481
TGAGAACTGAATTCCACGGACT	22_4493_147	oan-miR-146a-5p	11	11	13	6	12	22	15	4	7	9	16	11	6	11	9	15	28	15	15	8	3	2.82685	3.00666	3.42966	1.86986	4.25624	3.94105	4.5856	1.03858	1.40442	1.483	2.97901	1.98757	1.07837	2.08303	1.64419	3.87134	4.45361	3.95991	2.10611	1.61306	0.706111
AAAGTTCTGTGACACTCAGACT	22_93179_2	oan-miR-148-5p	1	0	0	0	0	0	0	1	0	0	0	0	0	0	0	0	0	0	0	0	0	0.256987	0	0	0	0	0	0	0.259646	0	0	0	0	0	0	0	0	0	0	0	0	0
GTCATTTTTGTGATCTGCAGC	21_51220_4	oan-miR-153-1-5p	0	0	0	0	0	0	0	0	0	0	0	3	1	0	0	0	0	0	0	2	0	0	0	0	0	0	0	0	0	0	0	0	0.542065	0.179728	0	0	0	0	0	0	0.403266	0
TGGACGGAGAATTGATAAGGGT	22_11306_38	oan-miR-184	4	1	0	0	6	7	2	2	7	4	3	4	0	2	2	6	13	7	5	2	0	1.02795	0.273333	0	0	2.12812	1.25397	0.611414	0.519292	1.40442	0.65911	0.558565	0.722753	0	0.378733	0.365375	1.54854	2.06775	1.84796	0.702038	0.403266	0
TGGAATGTTAAGAAGTGTGTAT	22_126005_2	oan-miR-1b	0	0	0	0	0	0	0	1	0	0	0	0	0	0	0	1	0	0	0	0	0	0	0	0	0	0	0	0	0.259646	0	0	0	0	0	0	0	0.25809	0	0	0	0	0
CATCTTACTAGACAGTGCTGGA	22_1076_1025	oan-miR-200a-5p	30	62	34	47	38	49	99	28	54	73	114	196	80	66	87	56	175	161	91	61	49	7.7096	16.9466	8.96988	14.6472	13.4781	8.77779	30.265	7.27008	10.8341	12.0288	21.2255	35.4149	14.3783	12.4982	15.8938	14.453	27.8351	42.5031	12.7771	12.2996	11.5331
CGCTCAGTAGTCAGTGTAGATC	22_11841_35	oan-miR-222a-5p	1	0	2	0	1	1	0	0	0	1	0	2	0	2	0	14	4	5	0	2	0	0.256987	0	0.52764	0	0.354687	0.179138	0	0	0	0.164778	0	0.361377	0	0.378733	0	3.61325	0.63623	1.31997	0	0.403266	0
TGTCAGTTTGTCAAATACCCT	21_4843_83	oan-miR-223-3p	4	8	2	3	4	3	4	0	4	9	7	4	4	3	6	10	7	6	5	9	2	1.02795	2.18666	0.52764	0.93493	1.41875	0.537415	1.22283	0	0.802528	1.483	1.30332	0.722753	0.718914	0.5681	1.09613	2.5809	1.1134	1.58397	0.702038	1.8147	0.470741
GGGGTTCCTGGCGATGCGATTT	22_8060_62	oan-miR-23a-5p	4	4	4	4	4	5	3	3	0	4	5	8	3	7	7	6	12	6	4	5	5	1.02795	1.09333	1.05528	1.24657	1.41875	0.895692	0.917121	0.778938	0	0.65911	0.930942	1.44551	0.539185	1.32557	1.27881	1.54854	1.90869	1.58397	0.561631	1.00816	1.17685
ATCACATTGCCAGGGATACCACT	23_34271_8	oan-miR-23b-3p	1	4	1	1	1	1	1	0	1	2	1	1	3	2	0	1	0	2	3	4	0	0.256987	1.09333	0.26382	0.311643	0.354687	0.179138	0.305707	0	0.200632	0.329555	0.186188	0.180688	0.539185	0.378733	0	0.25809	0	0.527989	0.421223	0.806531	0
CTTTCAGTCAGATGTTTGCTA	21_30164_7	oan-miR-30d-3p	0	0	0	0	0	0	0	0	0	0	0	0	0	3	0	0	1	1	1	1	2	0	0	0	0	0	0	0	0	0	0	0	0	0	0.5681	0	0	0.159058	0.263994	0.140408	0.201633	0.470741
TATTGCACTTGTCCCAGCCTGT	22_2652_306	oan-miR-92b	17	14	17	21	16	25	9	16	12	15	30	28	15	18	40	15	25	17	36	26	25	4.36877	3.82666	4.48494	6.54451	5.67499	4.47846	2.75136	4.15433	2.40758	2.47166	5.58565	5.05927	2.69593	3.4086	7.3075	3.87134	3.97644	4.4879	5.05468	5.24245	5.88426
TATTGCGCTTGTACCGGCCTGT	22_71419_3	oan-miR-92d	1	0	0	0	0	1	0	0	0	0	1	0	0	0	0	0	0	0	0	0	0	0.256987	0	0	0	0	0.179138	0	0	0	0	0.186188	0	0	0	0	0	0	0	0	0	0
TGAGGTAGTGGGTTGTATAGT	21_3008_160	odi-let-7d	12	4	6	0	3	16	8	7	14	25	22	15	14	20	34	14	20	5	17	6	10	3.08384	1.09333	1.58292	0	1.06406	2.86622	2.44566	1.81752	2.80885	4.11944	4.09615	2.71033	2.5162	3.78733	6.21138	3.61325	3.18115	1.31997	2.38693	1.2098	2.3537
TGGAATGTAAAGAAGTATGTGT	22_5409_113	odi-miR-1c	4	2	7	0	2	8	5	7	5	16	11	5	6	2	7	8	23	3	0	6	6	1.02795	0.546666	1.84674	0	0.709374	1.43311	1.52853	1.81752	1.00316	2.63644	2.04807	0.903442	1.07837	0.378733	1.27881	2.06472	3.65832	0.791983	0	1.2098	1.41222
TGAGGTAGTAGGTTGTATAGTT	22_12_443907	oha-let-7a-5p	28935	18359	23277	14201	14098	40853	21888	23268	29536	42829	42458	41919	25758	35911	46713	34933	55834	35438	54818	27580	31530	7435.91	5018.12	6140.94	4425.65	5000.38	7318.35	6691.31	6041.44	5925.87	7057.26	7905.19	7574.28	4629.45	6800.35	8533.88	9015.84	8880.82	9355.43	7696.87	5561.03	7421.22
TGAGGTAGTAGGTTGTGTGGTT	22_139_15144	oha-let-7b-5p	1949	1243	1585	1183	1203	2841	2362	1352	1950	2495	2309	2627	2317	2292	3830	1987	3678	2246	4262	2578	2590	500.867	339.753	418.155	368.674	426.688	508.932	722.08	351.041	391.232	411.12	429.909	474.668	416.431	434.028	699.693	512.824	585.014	592.931	598.417	519.809	609.609
CTGTACAACCTTCTAGCTTTCC	22_49993_5	oha-let-7c-3-3p	1	0	1	1	0	1	1	1	0	0	0	0	0	0	1	0	0	0	0	0	0	0.256987	0	0.26382	0.311643	0	0.179138	0.305707	0.259646	0	0	0	0	0	0	0.182688	0	0	0	0	0	0
TGAGGTAGTAGGTTGTAT	18_28_10163	oha-let-7c-5p	711	512	736	387	551	1624	1089	672	821	1268	1504	1431	817	1259	1716	1193	1781	1283	1703	1045	1102	182.717	139.946	194.172	120.606	195.432	290.921	332.915	174.482	164.719	208.938	280.027	258.565	146.838	238.413	313.492	307.901	283.282	338.705	239.114	210.706	259.378
CTATACAACCTGCTGCCTTTCT	22_1312_808	oha-let-7d-3p	39	35	28	30	18	77	38	36	54	66	83	68	36	53	61	47	103	62	90	58	45	10.0225	9.56665	7.38696	9.3493	6.38436	13.7937	11.6169	9.34725	10.8341	10.8753	15.4536	12.2868	6.47023	10.0364	11.1439	12.1302	16.3829	16.3676	12.6367	11.6947	10.5917
AGAGGTAGTAGGTTGCATAGTT	22_246_6462	oha-let-7d-5p	366	252	288	221	232	609	345	262	416	792	720	755	535	683	628	759	1065	735	1138	719	637	94.0571	68.8799	75.9802	68.8732	82.2874	109.095	105.469	68.0272	83.4629	130.504	134.056	136.42	96.1547	129.337	114.728	195.89	169.396	194.036	159.784	144.974	149.931
TGAGGTAGTAGATTGAATAGTT	22_96_23485	oha-let-7e-5p	1442	1621	1921	1141	1341	2315	1931	1538	1903	2250	2665	2610	1983	1938	2512	2639	4369	2778	3138	1893	1710	370.575	443.073	506.798	355.585	475.635	414.706	590.32	399.335	381.803	370.75	496.192	471.597	356.402	366.993	458.911	681.098	694.923	733.376	440.599	381.691	402.483
CTATACAATCTATTGCCTTCCT	22_933_1197	oha-let-7f-2-3p	96	89	77	69	48	109	82	107	109	180	146	178	120	119	122	115	202	116	184	69	103	24.6707	24.3266	20.3141	21.5034	17.025	19.5261	25.068	27.7821	21.8689	29.66	27.1835	32.1625	21.5674	22.5346	22.2879	29.6803	32.1296	30.6233	25.835	13.9127	24.2431
TGAGGTAGTAGATTGTATAGTT	22_3_1260001	oha-let-7f-5p	107090	87335	108860	71455	65414	120583	87775	114017	119358	142641	129854	118571	123141	118130	120807	89748	153496	86850	178509	107338	98114	27520.7	23871.5	28719.4	22268.5	23201.5	21601.1	26833.4	29604	23947	23504	24177.3	21424.4	22131.9	22369.9	22069.9	23163	24414.7	22927.9	25064	21642.9	23093.1
CTGTACAGGCCACTGCCTTGCT	22_17664_20	oha-let-7g-3p	1	1	1	1	0	0	3	4	5	4	3	2	5	1	4	2	1	2	3	2	0	0.256987	0.273333	0.26382	0.311643	0	0	0.917121	1.03858	1.00316	0.65911	0.558565	0.361377	0.898642	0.189367	0.73075	0.516179	0.159058	0.527989	0.421223	0.403266	0
TGAGGTAGTAGTTTGTACAGTT	22_11_482465	oha-let-7g-5p	32612	25631	33854	20482	17857	53898	31356	29112	33910	50506	52819	51779	41806	46525	49690	38997	66225	39588	77465	52945	42200	8380.85	7005.8	8931.36	6383.08	6333.64	9655.21	9585.75	7558.81	6803.43	8322.26	9834.29	9355.86	7513.73	8810.28	9077.75	10064.7	10533.6	10451	10876.7	10675.4	9932.63
TGAGGTAGTAGTTTGTGCTGTT	22_13_405086	oha-let-7i-5p	39095	28730	33417	25486	20474	56340	37245	41590	48594	65260	67637	62228	52270	47740	53837	41874	87740	49145	77343	52684	47914	10046.9	7852.86	8816.07	7942.54	7261.86	10092.7	11386.1	10798.7	9749.51	10753.4	12593.2	11243.9	9394.41	9040.36	9835.35	10807.2	13955.7	12974	10859.5	10622.8	11277.5
GTACAGTACTGTGATAACTGA	21_14_93848	oha-miR-101a-3p	8108	9655	10318	7991	5923	14680	7716	9479	11014	15231	17113	20650	20681	18903	17563	9082	13587	10054	20625	16589	12239	2083.65	2639.03	2722.09	2490.34	2100.81	2629.75	2358.84	2461.18	2209.76	2509.73	3186.24	3731.21	3716.97	3579.6	3208.54	2343.97	2161.12	2654.2	2895.91	3344.89	2880.7
TACAGTACTGTGATAACTGAAG	22_32_77311	oha-miR-101b-3p	11765	12429	14785	11325	8081	21942	9031	12380	13390	17071	18353	26514	21460	23954	28300	8879	14081	9737	26060	20374	14558	3023.45	3397.25	3900.58	3529.36	2866.22	3930.66	2760.84	3214.42	2686.46	2812.92	3417.12	4790.77	3856.97	4536.09	5170.06	2291.58	2239.69	2570.51	3659.02	4108.07	3426.52
TCGGTTATCATGGTACCGGTGC	22_27441_11	oha-miR-101b-5p	0	0	0	0	0	3	1	0	0	0	1	2	0	0	1	1	1	0	2	1	0	0	0	0	0	0	0.537415	0.305707	0	0	0	0.186188	0.361377	0	0	0.182688	0.25809	0.159058	0	0.280815	0.201633	0
CGTGTTCACAGCGGACCTTGAT	22_39089_7	oha-miR-124-5p	0	0	0	0	0	2	0	0	0	1	2	1	0	0	1	0	0	0	0	0	0	0	0	0	0	0	0.358277	0	0	0	0.164778	0.372377	0.180688	0	0	0.182688	0	0	0	0	0	0
TCCCTGAGACCCTTAACCTGTG	22_10761_41	oha-miR-125a-5p	1	5	1	2	1	0	0	0	3	3	8	5	0	5	3	1	3	5	3	2	1	0.256987	1.36666	0.26382	0.623287	0.354687	0	0	0	0.601896	0.494333	1.48951	0.903442	0	0.946833	0.548063	0.25809	0.477173	1.31997	0.421223	0.403266	0.23537
ACGGGTTAGGCTCTTGGGAGCT	22_1218_876	oha-miR-125b-3p	55	67	77	45	52	98	76	63	85	132	154	159	68	71	113	137	220	162	107	65	62	14.1343	18.3133	20.3141	14.0239	18.4437	17.5556	23.2337	16.3577	17.0537	21.7506	28.673	28.7294	12.2215	13.445	20.6437	35.3583	34.9927	42.7671	15.0236	13.1061	14.593
CGCATTATTACTCACGGTACGA	22_14546_26	oha-miR-126-5p	1	3	2	1	2	0	2	0	4	5	4	6	5	3	5	4	2	9	4	2	0	0.256987	0.819999	0.52764	0.311643	0.709374	0	0.611414	0	0.802528	0.823888	0.744754	1.08413	0.898642	0.5681	0.913438	1.03236	0.318115	2.37595	0.561631	0.403266	0
TCACAGTGAACCGGTCTCTTT	21_11_137033	oha-miR-128-3p	8568	7497	6846	6694	4776	18497	7222	7364	9770	18671	21082	22920	12286	18962	18099	15681	23838	15105	29344	17228	18471	2201.86	2049.18	1806.11	2086.14	1693.98	3313.52	2207.82	1912.03	1960.17	3076.56	3925.22	4141.38	2208.14	3590.77	3306.46	4047.1	3791.61	3987.63	4120.12	3473.73	4347.52
CTTTTTGCGGTCTGGGCTTGC	21_229_3238	oha-miR-129a-5p	120	129	131	60	65	125	110	233	242	451	475	446	150	117	138	545	419	456	138	177	73	30.8384	35.2599	34.5604	18.6986	23.0546	22.3923	33.6278	60.4975	48.553	74.3147	88.4395	80.587	26.9593	22.1559	25.2109	140.659	66.6451	120.381	19.3763	35.689	17.182
AAGCCCTTACCCCAAAAAGCAT	22_1498_671	oha-miR-129b-3p	53	46	48	28	29	45	75	85	84	177	114	83	138	35	40	86	104	63	71	58	32	13.6203	12.5733	12.6634	8.72601	10.2859	8.06123	22.928	22.0699	16.8531	29.1656	21.2255	14.9971	24.8025	6.62783	7.3075	22.1957	16.542	16.6316	9.96894	11.6947	7.53185
CAGTGCAATATTAAAAGGGCATT	23_876_1106	oha-miR-130a-3p	113	136	143	76	77	119	121	97	116	175	134	165	137	177	146	91	133	97	157	135	126	29.0395	37.1733	37.7263	23.6849	27.3109	21.3175	36.9905	25.1856	23.2733	28.8361	24.9492	29.8136	24.6228	33.5179	26.6724	23.4861	21.1547	25.6074	22.044	27.2204	29.6567
CAGTGCAATGTTAAAAGGGCA	21_3334_139	oha-miR-130b-3p	15	27	20	19	16	21	27	12	26	35	33	62	30	36	42	27	40	31	43	27	26	3.8548	7.37999	5.2764	5.92122	5.67499	3.76191	8.25409	3.11575	5.21643	5.76722	6.14422	11.2027	5.39185	6.8172	7.67288	6.96842	6.3623	8.18382	6.03753	5.44409	6.11963
CAGTGCAATAATGAAAGGGTGT	22_1901_482	oha-miR-130d	51	63	70	35	45	193	58	45	65	164	129	159	112	172	169	85	103	60	183	131	121	13.1063	17.22	18.4674	10.9075	15.9609	34.5737	17.731	11.6841	13.0411	27.0235	24.0183	28.7294	20.1296	32.5711	30.8742	21.9376	16.3829	15.8397	25.6946	26.4139	28.4798
TAACAGTCTACAGCCATGGT	20_19507_8	oha-miR-132-3p	0	0	1	2	1	0	0	1	0	1	0	0	0	0	0	1	0	1	0	0	0	0	0	0.26382	0.623287	0.354687	0	0	0.259646	0	0.164778	0	0	0	0	0	0.25809	0	0.263994	0	0	0
ACCGTGGCTTTAGATTGTTACT	22_527_2283	oha-miR-132-5p	85	126	130	121	62	88	105	99	136	207	170	214	47	105	109	164	339	291	77	71	77	21.8439	34.4399	34.2966	37.7088	21.9906	15.7642	32.0992	25.7049	27.286	34.109	31.652	38.6673	8.44724	19.8835	19.9129	42.3267	53.9205	76.8223	10.8114	14.3159	18.1235
TTTGGTCCCCTTCAACCAGCTG	22_7024_77	oha-miR-133a-3p	6	11	6	4	13	14	17	10	21	31	16	13	10	4	7	15	17	6	7	10	6	1.54192	3.00666	1.58292	1.24657	4.61093	2.50794	5.19702	2.59646	4.21327	5.1081	2.97901	2.34895	1.79728	0.757467	1.27881	3.87134	2.70398	1.58397	0.982854	2.01633	1.41222
ATCTCAGGTCCGTCAGCCCATG	22_24065_13	oha-miR-1388-3p	0	0	1	3	0	7	1	2	2	0	2	5	1	4	7	4	1	2	2	5	3	0	0	0.26382	0.93493	0	1.25397	0.305707	0.519292	0.401264	0	0.372377	0.903442	0.179728	0.757467	1.27881	1.03236	0.159058	0.527989	0.280815	1.00816	0.706111
AGGACTGTCTAACCTGAGAATGT	23_104_19250	oha-miR-1388-5p	3650	3533	3913	4054	2883	3947	3453	5391	7391	2455	3053	3403	3799	3919	4139	1209	2874	1543	6405	4647	3086	938.001	965.685	1032.33	1263.4	1022.56	707.06	1055.61	1399.75	1482.87	404.529	568.433	614.882	682.789	742.128	756.144	312.03	457.132	407.343	899.311	936.988	726.353
CAGTGGTTTTACCCTATGGTAG	22_104_21323	oha-miR-140-5p	1128	930	1059	1010	684	1852	1114	694	1319	1666	1563	2525	1566	1877	1856	1518	2436	1522	2888	1944	1521	289.881	254.2	279.385	314.76	242.606	331.764	340.558	180.194	264.634	274.519	291.013	456.238	281.455	355.441	339.068	391.78	387.464	401.799	405.497	391.974	357.998
CATAAAGTAGAAAGCACTACT	21_227_3252	oha-miR-142-5p	212	148	264	230	150	267	187	175	309	225	230	381	259	367	263	171	288	213	362	344	227	54.4812	40.4533	69.6485	71.678	53.203	47.83	57.1672	45.438	61.9953	37.075	42.8233	68.8423	46.5497	69.4976	48.0468	44.1333	45.8086	56.2308	50.8276	69.3617	53.4291
TGAGATGAAGCACTGTAGCTCT	22_5_1157194	oha-miR-143-3p	68425	71552	114219	60528	62685	121296	132012	94027	99313	123551	147947	155174	112281	84398	135578	135168	200467	146490	142438	103959	94928	17584.3	19557.5	30133.3	18863.1	22233.5	21728.8	40357	24413.7	19925.4	20358.4	27546	28038.1	20180.1	15982.2	24768.4	34885.4	31885.8	38672.5	19999.4	20961.5	22343.2
GGATTCCTGGAAATACTGTTCT	22_403_3173	oha-miR-145-3p	297	250	393	235	254	657	477	263	385	497	522	647	373	440	683	546	780	453	815	673	544	76.325	68.3332	103.681	73.2362	90.0905	117.694	145.822	68.2869	77.2433	81.8945	97.1904	116.905	67.0387	83.3213	124.776	140.917	124.065	119.589	114.432	135.699	128.041
TCAGTGCACTACAGAACTTT	20_49_8919	oha-miR-148a-3p	1050	1317	1630	1188	1055	2434	821	1298	1427	1577	1542	1564	1142	1788	1792	1194	1696	944	2798	2614	1547	269.836	359.979	430.027	370.232	374.195	436.023	250.985	337.02	286.302	259.854	287.103	282.597	205.25	338.588	327.376	308.159	269.762	249.211	392.861	527.068	364.118
AAAGTTCTGTGACACTTCGACT	22_61590_4	oha-miR-148a-5p	0	0	0	0	1	1	0	0	0	0	1	1	0	0	0	0	0	0	1	1	0	0	0	0	0	0.354687	0.179138	0	0	0	0	0.186188	0.180688	0	0	0	0	0	0	0.140408	0.201633	0
TCAGTGCATCACAGAACTTGGT	22_20_131378	oha-miR-148b	5919	4171	5557	3074	3241	13841	6096	4576	6698	16174	17826	14577	9718	12534	14326	14252	19177	12416	17408	16265	11098	1521.1	1140.07	1466.05	957.991	1149.54	2479.46	1863.59	1188.14	1343.83	2665.11	3318.99	2633.89	1746.6	2373.52	2617.18	3678.29	3050.25	3277.75	2444.22	3279.56	2612.14
TCATTTTTGTGATTTGCAGCT	21_117711_2	oha-miR-153-2-5p	0	0	0	0	0	0	0	0	0	0	0	0	0	1	0	0	1	0	0	0	0	0	0	0	0	0	0	0	0	0	0	0	0	0	0.189367	0	0	0.159058	0	0	0	0
TAGCAGCACGTAAATATTGGTG	22_207_8184	oha-miR-16b-5p	730	574	865	788	545	1416	727	526	880	1121	1063	1754	1454	1242	1341	956	1951	1122	2102	1546	1383	187.6	156.893	228.204	245.575	193.304	253.66	222.249	136.574	176.556	184.716	197.918	316.927	261.325	235.193	244.984	246.734	310.321	296.202	295.137	311.724	325.517
ACTGCAGTGAAGGCACTTGTAGA	23_8132_60	oha-miR-17-3p	3	5	8	2	3	9	3	4	6	13	11	18	19	16	13	13	13	12	21	21	15	0.77096	1.36666	2.11056	0.623287	1.06406	1.61225	0.917121	1.03858	1.20379	2.14211	2.04807	3.25239	3.41484	3.02987	2.37494	3.35516	2.06775	3.16793	2.94856	4.23429	3.53055
TGTATTGGAACACTACAGCTCA	22_126371_2	oha-miR-1805-3p	0	0	0	0	0	0	0	1	0	0	0	0	0	0	0	0	0	1	0	0	0	0	0	0	0	0	0	0	0.259646	0	0	0	0	0	0	0	0	0	0.263994	0	0	0
ACCATCGACTGTTGATTGTACC	22_67877_4	oha-miR-181a-2-3p	0	0	0	0	0	0	0	0	1	0	0	0	0	1	0	0	3	0	1	0	0	0	0	0	0	0	0	0	0	0.200632	0	0	0	0	0.189367	0	0	0.477173	0	0.140408	0	0
ACTGCCCTAAGTGCTCCTTCTGT	23_7926_63	oha-miR-18a-3p	0	1	3	2	3	5	4	3	3	8	8	7	12	9	6	4	12	6	12	9	5	0	0.273333	0.79146	0.623287	1.06406	0.895692	1.22283	0.778938	0.601896	1.31822	1.48951	1.26482	2.15674	1.7043	1.09613	1.03236	1.90869	1.58397	1.68489	1.8147	1.17685
TGATATGTTTGATATTAGGTTGT	23_2203_369	oha-miR-190b-5p	53	35	18	24	5	50	16	27	43	29	40	43	15	16	67	16	47	22	63	19	54	13.6203	9.56665	4.74876	7.47944	1.77343	8.95692	4.89131	7.01044	8.62718	4.77855	7.44754	7.7696	2.69593	3.02987	12.2401	4.12943	7.47571	5.80787	8.84568	3.83102	12.71
AACTGGCCTACAAAGTCCCAGT	22_4790_134	oha-miR-193-3p	17	25	19	18	20	16	10	22	13	22	27	23	34	19	12	7	21	16	34	21	19	4.36877	6.83332	5.01258	5.60958	7.09374	2.86622	3.05707	5.71221	2.60822	3.62511	5.02709	4.15583	6.11077	3.59797	2.19225	1.80663	3.34021	4.22391	4.77386	4.23429	4.47204
TGGGTCTTTGCGGGCGAGATGA	22_223_7408	oha-miR-193-5p	660	454	472	408	324	872	593	625	768	1823	1381	1674	873	1173	1104	1217	1644	1068	1515	698	1018	169.611	124.093	124.523	127.15	114.919	156.209	181.284	162.279	154.085	300.39	257.126	302.472	156.903	222.127	201.687	314.095	261.491	281.946	212.718	140.74	239.607
TGTAACAGCAACTCCATGTGGAC	23_646_1662	oha-miR-194-5p	28	23	41	13	24	76	62	38	72	81	82	249	57	39	55	211	456	205	96	528	49	7.19562	6.28666	10.8166	4.05136	8.51249	13.6145	18.9538	9.86654	14.4455	13.347	15.2675	44.9914	10.2445	7.3853	10.0478	54.4569	72.5303	54.1188	13.4791	106.462	11.5331
TAGGTAGTTTCATGTTGTTGGGT	23_33718_8	oha-miR-196b-5p	0	3	2	1	2	1	0	0	1	1	2	1	0	0	0	2	0	2	3	1	2	0	0.819999	0.52764	0.311643	0.709374	0.179138	0	0	0.200632	0.164778	0.372377	0.180688	0	0	0	0.516179	0	0.527989	0.421223	0.201633	0.470741
ACAGTAGTCTGCACATTGGTTA	22_30_80866	oha-miR-199a-3p	4404	3188	3967	2736	2810	7050	4859	2107	3712	5737	6024	8836	5353	6757	7695	7372	13535	7148	12963	7368	6230	1131.77	871.385	1046.57	852.656	996.67	1262.93	1485.43	547.074	744.746	945.329	1121.6	1596.56	962.087	1279.55	1405.78	1902.64	2152.84	1887.03	1820.1	1485.63	1466.36
ACAGTAGTTTGCACATTGGTT	21_5258_74	oha-miR-199b-3p	3	4	3	3	7	10	8	2	9	10	8	11	6	9	13	10	17	13	14	14	9	0.77096	1.09333	0.79146	0.93493	2.48281	1.79138	2.44566	0.519292	1.80569	1.64778	1.48951	1.98757	1.07837	1.7043	2.37494	2.5809	2.70398	3.43193	1.96571	2.82286	2.11833
ACAGTAGTCTGCACATTGGTT	21_13_115930	oha-miR-199c-3p	10095	7264	10522	6740	7124	18536	12758	5939	9685	13296	14553	16743	12085	16130	20404	16001	27549	15119	27312	17808	14535	2594.28	1985.49	2775.91	2100.48	2526.79	3320.51	3900.21	1542.04	1943.12	2190.88	2709.6	3025.27	2172.02	3054.48	3727.56	4129.69	4381.88	3991.33	3834.81	3590.68	3421.11
GTGAAATGTTTAGGACCACTTG	22_183_10357	oha-miR-203-3p	523	87	623	270	577	1575	811	2123	2062	4134	4218	3505	1063	3286	23	10993	3968	403	37	3949	24	134.404	23.78	164.36	84.1437	204.654	282.143	247.928	551.228	413.703	681.19	785.343	633.313	191.051	622.259	4.20181	2837.18	631.141	106.39	5.19508	796.248	5.64889
TTCCCTTTGTCATCCTATGCCT	22_827_1389	oha-miR-204-5p	57	82	65	60	62	73	120	74	120	203	125	162	80	109	121	191	199	127	137	82	64	14.6482	22.4133	17.1483	18.6986	21.9906	13.0771	36.6848	19.2138	24.0758	33.4498	23.2736	29.2715	14.3783	20.641	22.1052	49.2951	31.6525	33.5273	19.2358	16.5339	15.0637
TGGAATGTAAGGAAGTGTGTGG	22_2415_349	oha-miR-206	17	52	14	24	12	36	15	64	8	77	87	24	18	27	27	14	50	18	46	20	16	4.36877	14.2133	3.69348	7.47944	4.25624	6.44899	4.5856	16.6173	1.60506	12.6879	16.1984	4.33652	3.23511	5.1129	4.93256	3.61325	7.95288	4.7519	6.45875	4.03266	3.76592
AACAACAGTCGGTAGGCTGTCT	22_1861_495	oha-miR-21-3p	19	29	31	22	16	55	37	31	46	98	106	128	47	99	58	93	170	147	79	52	47	4.88274	7.92665	8.17842	6.85615	5.67499	9.85262	11.3112	8.04902	9.22907	16.1482	19.736	23.1281	8.44724	18.7473	10.5959	24.0023	27.0398	38.8072	11.0922	10.4849	11.0624
TAGCTTATCAGACTGATGTTGA	22_6_1098983	oha-miR-21-5p	62998	74282	100186	70206	57854	144399	60642	59266	93485	129515	150110	203458	124948	166468	122744	149955	258026	189720	199988	172170	103318	16189.6	20303.7	26431.1	21879.2	20520.1	25867.4	18538.7	15388.2	18756.1	21341.2	27948.7	36762.5	22456.7	31523.5	22423.8	38701.8	41041	50085	28079.8	34715.1	24318
CTGTGCGTGTGACAGCGGCTAA	22_2598_316	oha-miR-210-3p	66	75	100	56	64	121	41	55	90	101	100	155	101	96	95	149	183	183	127	94	74	16.9611	20.5	26.382	17.452	22.7	21.6758	12.534	14.2805	18.0569	16.6425	18.6188	28.0067	18.1526	18.1792	17.3553	38.4553	29.1075	48.311	17.8318	18.9535	17.4174
CCTGTCATTTCTGTAGGCCAAT	22_16140_22	oha-miR-215-3p	1	0	0	0	1	2	0	2	1	0	5	8	2	2	3	5	9	3	3	5	1	0.256987	0	0	0	0.354687	0.358277	0	0.519292	0.200632	0	0.930942	1.44551	0.359457	0.378733	0.548063	1.29045	1.43152	0.791983	0.421223	1.00816	0.23537
ATGACCTATGAGTTGACAGACT	22_14386_27	oha-miR-215-5p	0	1	1	0	1	3	2	4	1	2	2	8	0	2	2	4	11	7	2	9	1	0	0.273333	0.26382	0	0.354687	0.537415	0.611414	1.03858	0.200632	0.329555	0.372377	1.44551	0	0.378733	0.365375	1.03236	1.74963	1.84796	0.280815	1.8147	0.23537
TTGTGCTTGATCTAACCATGT	21_147_5726	oha-miR-218-5p	451	493	753	537	654	360	883	605	717	427	450	410	387	569	450	339	514	612	675	598	416	115.901	134.753	198.656	167.352	231.965	64.4899	269.939	157.086	143.853	70.36	83.7848	74.0822	69.5549	107.75	82.2094	87.4924	81.7556	161.564	94.7752	120.576	97.914
TGTCAGTTTGTCAAATA	17_35460_3	oha-miR-223-3p	1	0	1	0	0	0	0	0	0	0	0	0	0	0	1	0	0	0	2	0	0	0.256987	0	0.26382	0	0	0	0	0	0	0	0	0	0	0	0.182688	0	0	0	0.280815	0	0
AAGCTGCCAGTTGAAGAACTGT	22_9_635177	oha-miR-22a	29034	39705	37007	27639	22425	29372	25713	22806	40161	58156	44415	48202	36917	53277	28755	30437	45047	31279	47033	28297	27950	7461.35	10852.7	9763.19	8613.51	7953.85	5261.66	7860.64	5921.48	8057.58	9582.8	8269.56	8709.54	6635.04	10088.9	5253.18	7855.47	7165.07	8257.48	6603.79	5705.6	6578.6
ATCACATTGCCAGGGATTTCC	21_39_35899	oha-miR-23a-3p	3626	3154	3652	2671	2421	5395	3966	3031	4111	5701	5358	6982	5744	6176	6220	5532	7956	5931	11338	7010	6118	931.833	862.092	963.471	832.399	858.697	966.452	1212.43	786.987	824.798	939.397	997.598	1261.57	1032.36	1169.53	1136.32	1427.75	1265.46	1565.75	1591.94	1413.45	1440
TTCAAGTAATCCAGGATAGGCT	22_4_1186702	oha-miR-26-5p	71433	55528	66387	50795	42551	140716	68046	47862	73869	105704	94272	117463	76573	128630	140191	74765	112376	71353	202364	130078	109045	18357.3	15177.6	17514.2	15829.9	15092.3	25207.7	20802.1	12427.2	14820.5	17417.6	17552.4	21224.2	13762.4	24358.2	25611.2	19296.1	17874.3	18836.8	28413.5	26228	25666
TTCACAGTGGCTAAGTTCCG	20_27_14487	oha-miR-27a-3p	617	550	531	449	384	1628	679	435	827	1228	1243	2042	1058	1595	1614	1663	2058	1798	2444	1679	1431	158.561	150.333	140.088	139.928	136.2	291.637	207.575	112.946	165.923	202.347	231.432	368.966	190.153	302.04	294.858	429.203	327.341	474.662	343.156	338.542	336.815
TTCACAGTGGCTAAGTTCTGC	21_6_335462	oha-miR-27b-3p	12571	13315	16094	7876	7995	27947	18860	15732	24512	44514	58338	47180	26734	38140	22704	50311	53979	38167	38635	40976	22600	3230.58	3639.43	4245.92	2454.5	2835.72	5006.38	5765.63	4084.75	4917.89	7334.91	10861.9	8524.88	4804.86	7222.44	4147.74	12984.7	8585.77	10075.9	5424.65	8262.11	5319.37
TAGCACCATTTGAAATCGGTT	21_280_2609	oha-miR-29a-3p	261	239	343	322	225	274	258	263	303	291	213	320	724	486	330	149	208	113	617	457	342	67.0735	65.3266	90.4903	100.349	79.8046	49.0839	78.8724	68.2869	60.7915	47.9503	39.6581	57.8203	130.123	92.0322	60.2869	38.4553	33.084	29.8314	86.6315	92.1462	80.4966
CTGGTTTCATATGGTGGTTTAG	22_28992_10	oha-miR-29b-1-5p	1	1	0	1	0	1	2	1	1	0	0	1	1	0	1	1	2	0	2	6	0	0.256987	0.273333	0	0.311643	0	0.179138	0.611414	0.259646	0.200632	0	0	0.180688	0.179728	0	0.182688	0.25809	0.318115	0	0.280815	1.2098	0
GCTCTGACAATTTTGCACTACT	22_96742_2	oha-miR-301b-5p	1	0	0	0	1	0	0	0	0	0	0	0	0	0	0	0	0	0	0	0	0	0.256987	0	0	0	0.354687	0	0	0	0	0	0	0	0	0	0	0	0	0	0	0	0
CTTTCAGTCGGATGTTTGCAGC	22_212_7817	oha-miR-30a-3p	985	976	1087	707	664	1284	725	765	1073	793	847	947	817	1258	1046	580	932	549	1979	1276	933	253.132	266.773	286.772	220.332	235.512	230.014	221.638	198.629	215.278	130.669	157.702	171.112	146.838	238.223	191.091	149.692	148.242	144.933	277.867	257.283	219.6
TGTAAACATCCTACACTCAGCT	22_233_6933	oha-miR-30b-5p	469	341	496	367	295	663	408	363	387	424	252	394	679	686	620	222	367	138	928	759	506	120.527	93.2065	130.855	114.373	104.633	118.769	124.728	94.2514	77.6446	69.8657	46.9195	71.1912	122.036	129.906	113.266	57.2959	58.3741	36.4312	130.298	153.039	119.097
CTGGGAGAAGGCTGTTTACTCT	22_186_10084	oha-miR-30c-1-3p	711	623	716	499	380	1195	537	565	708	1122	986	878	1242	1153	1306	571	986	572	1739	1108	865	182.717	170.286	188.895	155.51	134.781	214.071	164.165	146.7	142.047	184.88	183.582	158.644	223.223	218.34	238.59	147.369	156.831	151.005	244.169	223.409	203.595
CTTTCAGTCCGATGTTTACAG	21_103765_2	oha-miR-30d-3p	0	0	0	0	0	0	0	0	1	0	0	0	0	0	0	0	0	0	1	0	0	0	0	0	0	0	0	0	0	0.200632	0	0	0	0	0	0	0	0	0	0.140408	0	0
CTTTCAGTCGGATGTTTACAGC	22_160_11843	oha-miR-30e-3p	1375	1523	1919	895	819	1845	1365	1480	1751	1542	1642	2151	963	1849	1484	1390	2297	1558	2613	2341	1658	353.357	416.286	506.271	278.921	290.489	330.511	417.29	384.276	351.307	254.087	305.721	388.661	173.079	350.139	271.108	358.744	365.355	411.303	366.885	472.022	390.244
CGGGTGGATCACGATGCAATTT	22_14690_26	oha-miR-363-5p	0	1	0	2	0	1	3	0	1	5	3	7	0	5	0	4	2	3	4	1	1	0	0.273333	0	0.623287	0	0.179138	0.917121	0	0.200632	0.823888	0.558565	1.26482	0	0.946833	0	1.03236	0.318115	0.791983	0.561631	0.201633	0.23537
TAATGCCCCTAAAAATCCTTAT	22_63_40780	oha-miR-365a-3p	3190	2052	2276	1811	1811	2924	3042	3127	3173	4675	3910	4811	3591	2868	3193	3146	5367	2618	5538	3077	2848	819.787	560.879	600.454	564.386	642.338	523.801	929.961	811.913	636.605	770.335	727.997	869.292	645.405	543.104	583.321	811.95	853.662	691.137	777.578	620.424	670.335
TTTGTTCGTTCGGCTCGCGTTA	22_828_1379	oha-miR-375-3p	245	128	81	176	106	136	305	121	222	225	337	224	79	68	168	262	359	212	108	75	53	62.9617	34.9866	21.3694	54.8492	37.5968	24.3628	93.2406	31.4171	44.5403	37.075	62.7455	40.4742	14.1986	12.8769	30.6915	67.6195	57.1017	55.9668	15.164	15.1225	12.4746
AGATCAGAAGGTGATTGTGGCT	22_6965_78	oha-miR-383-5p	0	0	0	0	0	0	1	0	0	0	0	0	0	22	1	0	36	2	1	33	0	0	0	0	0	0	0	0.305707	0	0	0	0	0	0	4.16607	0.182688	0	5.72607	0.527989	0.140408	6.65388	0
AATGACACGATCACTCCCGCTGAGC	25_3_158115	oha-miR-425-5p	16745	20130	16544	17751	12835	17033	15762	18875	25313	34150	32295	31983	22561	32579	17242	20662	36967	27647	31473	20235	18321	4303.24	5502.19	4364.64	5531.98	4552.41	3051.27	4818.55	4900.82	5078.6	5627.15	6012.96	5778.96	4054.85	6169.38	3149.9	5332.65	5879.88	7298.65	4419.05	4080.04	4312.22
TATGTGCCCTTGGACTACATCG	22_678_1739	oha-miR-455-5p	288	273	382	184	222	397	184	190	291	427	449	401	257	412	452	246	681	401	504	359	431	74.0121	74.6199	100.779	57.3424	78.7405	71.118	56.2501	49.3327	58.3839	70.36	83.5986	72.456	46.1902	78.0191	82.5748	63.49	108.318	105.862	70.7655	72.3862	101.445
CAGGCTGGTTAGATGGTTGTCT	22_132_15473	oha-miR-456	1199	860	814	540	480	1005	958	1130	1168	2034	2066	2304	1446	1217	1409	1711	3200	1934	1726	1133	1031	308.127	235.066	214.749	168.287	170.25	180.034	292.867	293.4	234.338	335.158	384.665	416.306	259.887	230.459	257.407	441.591	508.984	510.565	242.344	228.45	242.667
ATAGCTCTTTGAATGGTACTGC	22_406_3165	oha-miR-458-3p	472	366	235	178	115	423	367	161	373	494	398	441	355	562	943	164	303	292	918	367	223	121.298	100.04	61.9977	55.4725	40.789	75.7756	112.194	41.803	74.8357	81.4001	74.103	79.6836	63.8036	106.424	172.274	42.3267	48.1944	77.0863	128.894	73.9992	52.4876
AACATCACTTTAAGTCTGTGC	21_68488_3	oha-miR-499-3p	0	0	0	0	0	0	0	0	0	0	2	0	0	0	0	0	1	0	0	0	0	0	0	0	0	0	0	0	0	0	0	0.372377	0	0	0	0	0	0.159058	0	0	0	0
GCGACCCATACTTGGTTTCAG	21_81957_2	oha-miR-551b-3p	0	0	1	0	0	0	0	0	0	0	0	0	0	0	1	0	0	0	0	0	0	0	0	0.26382	0	0	0	0	0	0	0	0	0	0	0	0.182688	0	0	0	0	0	0
CAACAAATCACAGTCTACCAT	21_41375_5	oha-miR-7-1-3p	0	0	0	0	0	0	0	0	0	0	0	0	0	0	8	0	0	0	0	0	0	0	0	0	0	0	0	0	0	0	0	0	0	0	0	1.4615	0	0	0	0	0	0
TATTGCACTTGTCCCGGCCTGT	22_16_230787	oha-miR-92a	14470	10551	11597	9473	7084	20661	11444	12262	12887	17082	21099	20034	16828	19281	22276	15053	25109	17390	31998	20090	17774	3718.6	2883.94	3059.52	2952.2	2512.6	3701.18	3498.51	3183.78	2585.54	2814.73	3928.39	3619.91	3024.47	3651.18	4069.55	3885.02	3993.78	4590.86	4492.76	4050.8	4183.47
TGAGGTAGTAGGTTGTATTGTT	22_3217_233	oha-miR-98-5p	5	4	7	6	6	19	10	8	8	33	24	33	12	21	25	18	32	15	33	13	24	1.28493	1.09333	1.84674	1.86986	2.12812	3.40363	3.05707	2.07717	1.60506	5.43766	4.46852	5.96272	2.15674	3.9767	4.56719	4.64561	5.08984	3.95991	4.63345	2.62123	5.64889
AACCCGTAGATCCGATCTTGT	21_26_52239	oha-miR-99a-5p	2664	1905	3279	1927	3033	6199	7223	2746	3566	3899	6316	5554	3261	4637	7274	4843	7160	5746	7183	6737	5499	684.612	520.699	865.066	600.537	1075.77	1110.48	2208.12	712.987	715.454	642.468	1175.97	1003.54	586.095	878.093	1328.87	1249.93	1138.85	1516.91	1008.55	1358.4	1294.3
TCCATAAAGTAGAAAGCACT	20_11987_15	ola-miR-142	1	0	0	1	0	0	0	2	1	0	2	1	0	0	0	0	0	1	5	0	4	0.256987	0	0	0.311643	0	0	0	0.519292	0.200632	0	0.372377	0.180688	0	0	0	0	0	0.263994	0.702038	0	0.941481
TCCCTTATCACTTTTCCAGCCCA	23_143794_2	ola-miR-184-5p	0	0	0	0	0	0	0	0	0	0	0	2	0	0	0	0	0	0	0	0	0	0	0	0	0	0	0	0	0	0	0	0	0.361377	0	0	0	0	0	0	0	0	0
AGGACTTAGCCCACCTGTGAACA	23_54090_5	ola-miR-27c-5p	0	0	0	0	0	0	0	0	0	0	1	0	0	0	0	0	1	3	0	0	0	0	0	0	0	0	0	0	0	0	0	0.186188	0	0	0	0	0	0.159058	0.791983	0	0	0
TTTCAGTCTGATGTTTGCAGC	21_89204_2	ola-miR-30d-3p	0	0	0	0	1	0	0	0	0	0	1	0	0	0	0	0	1	0	0	1	0	0	0	0	0	0.354687	0	0	0	0	0	0.186188	0	0	0	0	0	0.159058	0	0	0.201633	0
ATAGCTCTTTCAATGGTACTGT	22_51663_5	ola-miR-458	0	0	0	0	0	2	0	0	0	2	1	1	0	0	4	1	0	1	3	1	0	0	0	0	0	0	0.358277	0	0	0	0.329555	0.186188	0.180688	0	0	0.73075	0.25809	0	0.263994	0.421223	0.201633	0
TGAGGTAGTAGATTTTGTAGTT	22_15614_24	pma-let-7b-5p	0	0	0	0	0	8	0	0	0	2	3	7	0	4	3	3	11	3	6	4	2	0	0	0	0	0	1.43311	0	0	0	0.329555	0.558565	1.26482	0	0.757467	0.548063	0.774269	1.74963	0.791983	0.842446	0.806531	0.470741
TGAGGTAGTAGATTGTATGGTT	22_601_2004	pma-let-7c	154	108	141	109	84	235	123	128	164	230	214	210	186	184	208	136	243	130	263	168	153	39.5759	29.52	37.1986	33.9691	29.7937	42.0975	37.602	33.2347	32.9037	37.8988	39.8443	37.9446	33.4295	34.8435	37.999	35.1002	38.651	34.3193	36.9272	33.8743	36.0117
TGAGGTAGTAGGTTGTAAAGTT	22_8927_54	pma-let-7d	5	6	4	6	2	15	3	1	7	15	17	19	5	11	14	15	10	7	17	10	6	1.28493	1.64	1.05528	1.86986	0.709374	2.68708	0.917121	0.259646	1.40442	2.47166	3.1652	3.43308	0.898642	2.08303	2.55763	3.87134	1.59058	1.84796	2.38693	2.01633	1.41222
AACCCGTAGATTCGAACTTGTG	22_1526_650	pma-miR-100b	51	48	74	45	36	124	43	53	58	131	146	124	96	105	142	66	142	86	125	112	74	13.1063	13.12	19.5227	14.0239	12.7687	22.2132	13.1454	13.7612	11.6367	21.5859	27.1835	22.4054	17.2539	19.8835	25.9416	17.0339	22.5862	22.7035	17.551	22.5829	17.4174
AACCCGTAGACCCGAGCTTGTG	22_62394_4	pma-miR-100c	3	0	2	1	0	2	0	0	0	0	1	2	0	2	1	0	0	2	0	0	0	0.77096	0	0.52764	0.311643	0	0.358277	0	0	0	0	0.186188	0.361377	0	0.378733	0.182688	0	0	0.527989	0	0	0
TACCCTGTGGACCCGAATTTGT	22_136032_2	pma-miR-10a	0	0	0	0	0	0	0	0	0	1	0	0	0	0	0	0	0	0	0	1	0	0	0	0	0	0	0	0	0	0	0.164778	0	0	0	0	0	0	0	0	0	0.201633	0
TCGTACCGTGAGTAATAACGCG	22_1080_1018	pma-miR-126	62	82	66	85	60	182	63	45	115	101	114	241	79	153	128	70	146	94	190	122	83	15.9332	22.4133	17.4121	26.4897	21.2812	32.6032	19.2595	11.6841	23.0727	16.6425	21.2255	43.5459	14.1986	28.9731	23.384	18.0663	23.2224	24.8155	26.6775	24.5992	19.5357
CTTTTTGCGGTTTGGGCTTGC	21_59019_3	pma-miR-129a-5p	0	0	0	1	0	0	0	0	0	0	1	0	0	0	0	1	0	0	0	0	0	0	0	0	0.311643	0	0	0	0	0	0	0.186188	0	0	0	0	0.25809	0	0	0	0	0
TTGGTCCCCTTCAACCAGCTTT	22_58810_4	pma-miR-133a	0	0	1	1	0	0	0	1	0	0	0	0	0	0	0	0	0	0	0	0	1	0	0	0.26382	0.311643	0	0	0	0.259646	0	0	0	0	0	0	0	0	0	0	0	0	0.23537
TTTGGTCCCCTTCAACCAGCTC	22_102785_2	pma-miR-133b-3p	0	1	0	0	1	0	0	0	0	0	0	0	0	0	0	0	0	0	0	0	0	0	0.273333	0	0	0.354687	0	0	0	0	0	0	0	0	0	0	0	0	0	0	0	0
TGAGATGAAGCACTGTAACTCT	22_1230_868	pma-miR-143-3p	62	47	86	50	54	119	109	72	70	126	119	127	86	64	142	120	159	111	121	82	76	15.9332	12.8466	22.6885	15.5822	19.1531	21.3175	33.3221	18.6945	14.0442	20.762	22.1564	22.9474	15.4567	12.1195	25.9416	30.9707	25.2902	29.3034	16.9893	16.5339	17.8881
TAGCAGCACGTAATGGTTTGTGT	23_52325_5	pma-miR-15a	0	0	0	0	0	1	0	0	1	2	1	1	1	0	0	0	0	0	0	0	0	0	0	0	0	0	0.179138	0	0	0.200632	0.329555	0.186188	0.180688	0.179728	0	0	0	0	0	0	0	0
TGGACGGAGGACTGATAAGGGT	22_4907_130	pma-miR-184	14	18	14	6	13	19	8	9	7	19	23	15	5	6	15	40	49	42	5	4	4	3.59781	4.91999	3.69348	1.86986	4.61093	3.40363	2.44566	2.33681	1.40442	3.13077	4.28233	2.71033	0.898642	1.1362	2.74031	10.3236	7.79382	11.0878	0.702038	0.806531	0.941481
TGGAATGTAAAGAAGTACGTAT	22_11549_37	pma-miR-1a-3p	3	0	1	1	1	4	1	4	3	5	5	5	1	1	0	2	6	2	0	2	1	0.77096	0	0.26382	0.311643	0.354687	0.716554	0.305707	1.03858	0.601896	0.823888	0.930942	0.903442	0.179728	0.189367	0	0.516179	0.954346	0.527989	0	0.403266	0.23537
GTGAAATGTTTAGGACCACTG	21_23792_9	pma-miR-203a-3p	0	0	2	0	1	3	2	1	2	4	1	2	1	6	0	4	4	3	0	1	0	0	0	0.52764	0	0.354687	0.537415	0.611414	0.259646	0.401264	0.65911	0.186188	0.361377	0.179728	1.1362	0	1.03236	0.63623	0.791983	0	0.201633	0
GTGTGCGTGTGACAGCGGCTTT	22_149708_2	pma-miR-210	0	0	0	0	0	0	0	0	0	0	0	0	0	1	0	0	0	0	0	1	0	0	0	0	0	0	0	0	0	0	0	0	0	0	0.189367	0	0	0	0	0	0.201633	0
TTGTGCTTGATCTAACCATGCGT	23_44221_6	pma-miR-218b	0	0	0	0	1	2	1	0	0	0	0	0	0	0	1	0	2	0	1	1	1	0	0	0	0	0.354687	0.358277	0.305707	0	0	0	0	0	0	0	0.182688	0	0.318115	0	0.140408	0.201633	0.23537
AGCTACATTGTCTGCTGGGTTC	22_726_1609	pma-miR-221	67	55	79	25	20	156	40	26	36	142	101	102	36	60	101	433	458	252	72	39	54	17.2181	15.0333	20.8418	7.79108	7.09374	27.9456	12.2283	6.75079	7.22275	23.3984	18.805	18.4302	6.47023	11.362	18.4514	111.753	72.8484	66.5266	10.1094	7.86368	12.71
AAGCTGCCAGTTGAAGAGCTGA	22_18248_19	pma-miR-22b-3p	0	0	3	1	0	1	1	0	0	2	2	1	0	4	0	3	1	0	0	0	0	0	0	0.79146	0.311643	0	0.179138	0.305707	0	0	0.329555	0.372377	0.180688	0	0.757467	0	0.774269	0.159058	0	0	0	0
GTGCATTGTAGTTGCATTGT	20_2840_115	pma-miR-33a	5	8	9	2	2	4	4	6	6	12	8	8	7	8	1	8	8	5	4	6	3	1.28493	2.18666	2.37438	0.623287	0.709374	0.716554	1.22283	1.55788	1.20379	1.97733	1.48951	1.44551	1.2581	1.51493	0.182688	2.06472	1.27246	1.31997	0.561631	1.2098	0.706111
TTTGTTCGTTCGGCTCGCGTTG	22_20947_15	pma-miR-375b-3p	2	0	0	1	2	1	2	2	3	0	1	2	2	0	2	1	2	0	1	1	0	0.513973	0	0	0.311643	0.709374	0.179138	0.611414	0.519292	0.601896	0	0.186188	0.361377	0.359457	0	0.365375	0.25809	0.318115	0	0.140408	0.201633	0
TATTGCACTCGTCCCGGCCTTT	22_5662_106	pma-miR-92a	9	6	11	8	4	12	19	6	8	8	25	15	16	24	34	11	18	12	23	29	18	2.31288	1.64	2.90202	2.49315	1.41875	2.14966	5.80843	1.55788	1.60506	1.31822	4.65471	2.71033	2.87566	4.5448	6.21138	2.83899	2.86304	3.16793	3.22938	5.84735	4.23666
TTTGTTCGTTCGGCTCGCGTC	21_6575_53	pmi-miR-375-3p	3	0	2	4	1	2	4	2	3	6	7	1	2	3	3	3	3	4	0	2	0	0.77096	0	0.52764	1.24657	0.354687	0.358277	1.22283	0.519292	0.601896	0.988665	1.30332	0.180688	0.359457	0.5681	0.548063	0.774269	0.477173	1.05598	0	0.403266	0
TATTGCACTTGTCTCGGCCTGT	22_2498_334	pmi-miR-92a-3p	23	16	14	9	3	46	13	14	21	20	30	26	39	24	41	22	31	22	50	25	23	5.91069	4.37333	3.69348	2.80479	1.06406	8.24037	3.97419	3.63504	4.21327	3.29555	5.58565	4.6979	7.00941	4.5448	7.49019	5.67797	4.93079	5.80787	7.02038	5.04082	5.41352
AAACGCCATTATCACACTATT	21_333_2171	pol-miR-122-3p	248	231	235	138	146	192	158	185	301	453	253	215	279	191	119	186	279	137	264	162	167	63.7327	63.1399	61.9977	43.0068	51.7843	34.3946	48.3017	48.0345	60.3902	74.6442	47.1057	38.848	50.1443	36.169	21.7398	48.0047	44.3771	36.1672	37.0676	32.6645	39.3068
CTACAGTATAGATGATGTACTAT	23_87773_3	pol-miR-144-3p	0	0	0	0	0	0	0	0	0	0	2	0	0	0	0	1	0	0	0	0	0	0	0	0	0	0	0	0	0	0	0	0.372377	0	0	0	0	0.25809	0	0	0	0	0
TTTGGTCCCCTCCAACCAGCTGT	23_49952_5	ppc-miR-133-3p	0	0	1	0	2	0	0	0	0	1	0	0	0	0	0	1	0	0	0	0	0	0	0	0.26382	0	0.709374	0	0	0	0	0.164778	0	0	0	0	0	0.25809	0	0	0	0	0
TATTGCACTCGTCCCGGCCTG	21_18446_12	ppc-miR-235-3p	1	3	0	0	0	4	0	0	3	5	3	1	1	0	4	1	1	4	0	1	0	0.256987	0.819999	0	0	0	0.716554	0	0	0.601896	0.823888	0.558565	0.180688	0.179728	0	0.73075	0.25809	0.159058	1.05598	0	0.201633	0
TGCCCTGTGGATTCAGTTCTGT	22_82257_3	ppy-miR-146b-3p	1	0	0	0	0	1	0	0	0	1	0	0	0	1	0	0	1	0	1	0	0	0.256987	0	0	0	0	0.179138	0	0	0	0.164778	0	0	0	0.189367	0	0	0.159058	0	0.140408	0	0
AACTGGCCCTCAAAGTCCCGCT	22_59249_4	ppy-miR-193b	2	0	1	0	0	1	0	0	0	0	1	0	2	0	0	0	1	1	0	0	0	0.513973	0	0.26382	0	0	0.179138	0	0	0	0	0.186188	0	0.359457	0	0	0	0.159058	0.263994	0	0	0
ACAGTATTCTGCACATTGGTT	21_3228_145	ppy-miR-199b-3p	21	18	34	15	17	32	24	10	26	28	20	32	3	36	41	34	49	30	39	30	24	5.39672	4.91999	8.96988	4.67465	6.02968	5.73243	7.33697	2.59646	5.21643	4.61377	3.72377	5.78203	0.539185	6.8172	7.49019	8.77505	7.79382	7.91983	5.4759	6.04898	5.64889
GTGAAATGTTTAGGACCACTAG	22_6234_92	ppy-miR-203	0	0	0	0	0	0	0	1	0	0	0	0	0	2	0	4	1	223	0	0	0	0	0	0	0	0	0	0	0.259646	0	0	0	0	0	0.378733	0	1.03236	0.159058	58.8707	0	0	0
TGGAATGTAAAGAAGTATGTAG	22_4124_165	prd-miR-1-3p	4	1	3	13	1	24	6	6	26	12	17	7	9	3	4	9	14	9	6	8	5	1.02795	0.273333	0.79146	4.05136	0.354687	4.29932	1.83424	1.55788	5.21643	1.97733	3.1652	1.26482	1.61756	0.5681	0.73075	2.32281	2.22681	2.37595	0.842446	1.61306	1.17685
CAAATTCGTATCTAGGGGAATAT	23_21936_14	rno-miR-10a-3p	1	0	0	2	0	1	1	2	1	2	2	2	2	0	1	1	0	3	0	2	2	0.256987	0	0	0.623287	0	0.179138	0.305707	0.519292	0.200632	0.329555	0.372377	0.361377	0.359457	0	0.182688	0.25809	0	0.791983	0	0.403266	0.470741
GACGTTGGCTCTGGTGGTGAT	21_18566_12	rno-miR-1306-3p	0	5	2	4	0	1	2	2	4	0	2	2	2	3	2	0	1	3	4	0	4	0	1.36666	0.52764	1.24657	0	0.179138	0.611414	0.519292	0.802528	0	0.372377	0.361377	0.359457	0.5681	0.365375	0	0.159058	0.791983	0.561631	0	0.941481
AAGGTAGATAGAACAGGTCT	20_94221_2	rno-miR-1839-5p	0	0	0	0	0	0	0	0	0	0	0	0	0	1	0	0	0	0	0	0	1	0	0	0	0	0	0	0	0	0	0	0	0	0	0.189367	0	0	0	0	0	0	0.23537
TGGGTCTTTGCGGGCAAGATGA	22_133150_2	rno-miR-193a-5p	0	0	0	0	0	0	0	0	0	1	0	1	0	0	0	0	0	0	0	0	0	0	0	0	0	0	0	0	0	0	0.164778	0	0.180688	0	0	0	0	0	0	0	0	0
TGGAATGTAAAGAAGTATGTAT	22_86_27804	rno-miR-1b	785	899	1213	326	625	1382	1362	1698	1798	4947	4086	1759	1812	578	1197	2199	4286	1589	966	1298	1747	201.734	245.726	320.014	101.596	221.679	247.569	416.373	440.879	360.736	815.155	760.766	317.831	325.668	109.454	218.677	567.539	681.721	419.487	135.634	261.719	411.192
TCCTGTACTGAGCTGCCCCGAG	22_565_2123	rno-miR-486	9	24	26	27	14	604	251	11	16	511	507	526	517	496	626	278	526	382	571	319	751	2.31288	6.55999	6.85932	8.41437	4.96562	108.2	76.7325	2.8561	3.21011	84.2013	94.3975	95.0421	92.9196	93.9259	114.362	71.7489	83.6643	100.846	80.1728	64.3209	176.763
TGGAATGTAATGAAGTATGTAT	22_34539_8	sko-miR-1-3p	0	0	1	0	0	1	1	1	0	2	1	0	1	0	0	0	0	0	0	2	0	0	0	0.26382	0	0	0.179138	0.305707	0.259646	0	0.329555	0.186188	0	0.179728	0	0	0	0	0	0	0.403266	0
TTTGTTCGTTCGGCTCGCGCT	21_13392_19	sko-miR-375	0	0	1	2	0	5	3	1	1	7	6	3	3	1	8	6	5	0	2	1	2	0	0	0.26382	0.623287	0	0.895692	0.917121	0.259646	0.200632	1.15344	1.11713	0.542065	0.539185	0.189367	1.4615	1.54854	0.795288	0	0.280815	0.201633	0.470741
TATTGCACTTGTCCCGGCCTAA	22_15240_24	sko-miR-92a	3	2	2	1	0	2	3	0	2	2	2	3	4	1	3	1	3	2	9	3	6	0.77096	0.546666	0.52764	0.311643	0	0.358277	0.917121	0	0.401264	0.329555	0.372377	0.542065	0.718914	0.189367	0.548063	0.25809	0.477173	0.527989	1.26367	0.604898	1.41222
TACCCTGTAGATCCGAGTTTGT	22_4672_139	sme-miR-10b-5p	18	15	13	21	25	34	18	14	19	22	22	20	34	40	36	14	30	14	60	25	34	4.62576	4.09999	3.42966	6.54451	8.86717	6.09071	5.50273	3.63504	3.81201	3.62511	4.09615	3.61377	6.11077	7.57467	6.57675	3.61325	4.77173	3.69592	8.42446	5.04082	8.00259
TATTGCACTTGTCCCGGCCTGC	22_150_12932	spu-miR-92b-3p	598	396	415	339	264	1081	489	528	439	942	922	302	681	826	1098	594	856	527	928	673	583	153.678	108.24	109.485	105.647	93.6373	193.649	149.491	137.093	88.0775	155.22	171.666	54.5679	122.395	156.417	200.591	153.305	136.153	139.125	130.298	135.699	137.221
CTATACAGTCTATTGCCTTCCT	22_3340_221	ssa-let-7a-5-3p	9	4	11	15	9	23	17	12	13	17	27	26	31	24	33	29	44	20	19	16	15	2.31288	1.09333	2.90202	4.67465	3.19218	4.12019	5.19702	3.11575	2.60822	2.80122	5.02709	4.6979	5.57158	4.5448	6.02869	7.4846	6.99853	5.27989	2.66775	3.22613	3.53055
TGAGGTAGTTGGTTGTATGGTT	22_17463_20	ssa-let-7d-5p	1	3	0	0	1	1	0	3	1	4	6	0	0	3	2	1	7	0	4	2	1	0.256987	0.819999	0	0	0.354687	0.179138	0	0.778938	0.200632	0.65911	1.11713	0	0	0.5681	0.365375	0.25809	1.1134	0	0.561631	0.403266	0.23537
TGAGGTAGTAGATTGTATTGTT	22_1613_605	ssa-let-7f-5p	67	54	88	38	37	110	56	55	57	134	123	133	99	133	144	73	119	58	164	118	74	17.2181	14.76	23.2162	11.8424	13.1234	19.7052	17.1196	14.2805	11.436	22.0802	22.9012	24.0316	17.7931	25.1858	26.307	18.8405	18.9279	15.3117	23.0269	23.7927	17.4174
CTATACAGTCTACTGTCTTCCT	22_497_2433	ssa-let-7g-3p	116	114	114	78	51	244	111	64	160	267	262	286	117	175	201	315	414	258	333	189	197	29.8104	31.16	30.0755	24.3082	18.089	43.7098	33.9335	16.6173	32.1011	43.9956	48.7814	51.6769	21.0282	33.1392	36.7202	81.2982	65.8498	68.1105	46.7557	38.1086	46.3679
TGAGGTAGTAGTTTGTATAGTT	22_942_1187	ssa-let-7g-5p	233	148	198	97	106	142	129	179	219	134	133	114	127	117	116	71	116	76	156	105	83	59.8779	40.4533	52.2364	30.2294	37.5968	25.4377	39.4362	46.4766	43.9384	22.0802	24.7631	20.5985	22.8255	22.1559	21.1918	18.3244	18.4507	20.0636	21.9036	21.1714	19.5357
CTGCGCAAGCTACTGCCTTGCC	22_16462_22	ssa-let-7i-2-3p	0	1	0	0	1	2	0	1	1	1	0	1	1	4	1	1	2	1	2	2	0	0	0.273333	0	0	0.354687	0.358277	0	0.259646	0.200632	0.164778	0	0.180688	0.179728	0.757467	0.182688	0.25809	0.318115	0.263994	0.280815	0.403266	0
CTATACAACCTACTGTCTTTCT	22_37677_7	ssa-let-7j-3p	0	1	0	0	0	0	0	0	0	1	1	0	1	0	0	1	0	1	0	1	0	0	0.273333	0	0	0	0	0	0	0	0.164778	0.186188	0	0.179728	0	0	0.25809	0	0.263994	0	0.201633	0
TGAGGTAGTAGGTTGGATAGTT	22_1713_564	ssa-let-7j-5p	83	51	67	37	37	130	37	59	77	121	120	81	5	98	124	104	130	86	160	86	90	21.3299	13.94	17.6759	11.5308	13.1234	23.288	11.3112	15.3191	15.4487	19.9381	22.3426	14.6358	0.898642	18.5579	22.6533	26.8413	20.6775	22.7035	22.4652	17.3404	21.1833
TAAAGTGCTTACAGTGCAGGT	21_35107_5	ssa-miR-106a-5p	1	0	1	0	1	2	0	1	1	0	1	2	0	0	1	0	0	0	2	0	0	0.256987	0	0.26382	0	0.354687	0.358277	0	0.259646	0.200632	0	0.186188	0.361377	0	0	0.182688	0	0	0	0.280815	0	0
TACCCTGTAGATCCGGATTTGT	22_2792_286	ssa-miR-10a-5p	7	8	10	21	12	29	19	12	19	34	26	26	15	42	37	20	30	14	40	27	28	1.79891	2.18666	2.6382	6.54451	4.25624	5.19502	5.80843	3.11575	3.81201	5.60244	4.8409	4.6979	2.69593	7.9534	6.75944	5.16179	4.77173	3.69592	5.61631	5.44409	6.59037
CACCCTGTAGAACCGAATTTGT	22_71307_3	ssa-miR-10d-5p	1	0	0	1	1	0	0	0	0	0	0	0	0	0	0	1	0	0	0	1	0	0.256987	0	0	0.311643	0.354687	0	0	0	0	0	0	0	0	0	0	0.25809	0	0	0	0.201633	0
AACGCCATTATCACACTAAAT	21_45_29754	ssa-miR-122-2-3p	3844	2881	2688	2274	1932	2644	2746	3452	3286	5544	2971	3412	4424	3172	2356	2159	3919	1747	5009	2454	2746	987.856	787.472	709.148	708.677	685.255	473.642	839.471	896.297	659.277	913.527	553.166	616.509	795.119	600.671	430.412	557.215	623.347	461.198	703.302	494.807	646.327
AAACGCCATTATTACACTAAAT	22_17292_20	ssa-miR-122-3p	5	2	5	1	1	1	1	1	2	7	2	0	8	0	0	0	4	1	1	1	0	1.28493	0.546666	1.3191	0.311643	0.354687	0.179138	0.305707	0.259646	0.401264	1.15344	0.372377	0	1.43783	0	0	0	0.63623	0.263994	0.140408	0.201633	0
ACGGGTTGGGTTCTCGGGAGCT	22_138072_2	ssa-miR-125a-3p	0	0	0	0	0	0	0	0	0	0	2	0	0	0	0	0	0	0	0	0	0	0	0	0	0	0	0	0	0	0	0	0.372377	0	0	0	0	0	0	0	0	0	0
TCGTACCGTGAGTAATAATGCA	22_28_82836	ssa-miR-126-3p	4179	3610	4018	3070	2881	7868	3795	2521	3809	6751	5667	7564	5715	8102	8104	3845	7544	4284	10621	7500	6283	1073.95	986.732	1060.03	956.745	1021.85	1409.46	1160.16	654.567	764.207	1112.41	1055.13	1366.73	1027.15	1534.25	1480.5	992.354	1199.93	1130.95	1491.27	1512.25	1478.83
AAGCCCTTACCCCAAAAAGTAT	22_79850_3	ssa-miR-129-3-3p	0	0	0	0	0	1	0	1	0	0	1	0	0	0	0	0	0	0	0	0	0	0	0	0	0	0	0.179138	0	0.259646	0	0	0.186188	0	0	0	0	0	0	0	0	0	0
GCCCTTTTTCTGCTGTACTACT	22_149495_2	ssa-miR-130d-2-5p	0	0	0	0	0	0	0	0	0	0	0	0	0	1	0	0	0	0	0	0	1	0	0	0	0	0	0	0	0	0	0	0	0	0	0.189367	0	0	0	0	0	0	0.23537
ATCTCAGGTTCGTCAGCCCATG	22_265_5656	ssa-miR-1338-3p	856	659	659	821	573	1036	891	859	1846	733	806	1151	1000	1080	1118	389	918	468	2032	1308	994	219.98	180.126	173.857	255.859	203.236	185.587	272.385	223.036	370.367	120.782	150.068	207.972	179.728	204.516	204.245	100.397	146.015	123.549	285.308	263.736	233.958
AGTGTTTCCTACTTTATGGATG	22_21300_15	ssa-miR-142a-3p	1	0	2	0	1	0	1	0	0	1	2	0	0	1	1	0	1	2	2	2	0	0.256987	0	0.52764	0	0.354687	0	0.305707	0	0	0.164778	0.372377	0	0	0.189367	0.182688	0	0.159058	0.527989	0.280815	0.403266	0
TGAGAACTGAATTCCAAGGACTGT	24_6221_56	ssa-miR-146d-5p	6	3	11	5	8	18	7	6	8	7	5	3	2	8	7	2	12	6	7	3	4	1.54192	0.819999	2.90202	1.55822	2.8375	3.22449	2.13995	1.55788	1.60506	1.15344	0.930942	0.542065	0.359457	1.51493	1.27881	0.516179	1.90869	1.58397	0.982854	0.604898	0.941481
TCAGTGCATTACAGAACTTTGT	22_417_3035	ssa-miR-148a-3p	166	167	182	144	137	256	93	185	182	237	220	161	193	232	227	124	203	111	305	245	152	42.6598	45.6466	48.0152	44.8766	48.5921	45.8595	28.4308	48.0345	36.515	39.0523	40.9615	29.0908	34.6876	43.9331	41.4701	32.0031	32.2887	29.3034	42.8243	49.4	35.7763
TCAGTGCATTACAGAACTTGGT	22_4467_148	ssa-miR-148b-3p	4	5	3	5	3	23	4	9	6	15	11	15	13	18	20	14	18	18	23	15	12	1.02795	1.36666	0.79146	1.55822	1.06406	4.12019	1.22283	2.33681	1.20379	2.47166	2.04807	2.71033	2.33647	3.4086	3.65375	3.61325	2.86304	4.7519	3.22938	3.02449	2.82444
TTGCATAGTCACAAAAATGATC	22_91069_3	ssa-miR-153a-3p	0	0	0	0	0	0	0	0	0	0	0	0	0	1	0	1	0	0	0	1	0	0	0	0	0	0	0	0	0	0	0	0	0	0	0.189367	0	0.25809	0	0	0	0.201633	0
ACCATCGACCGTTGACTGTACC	22_4439_149	ssa-miR-181a-2-3p	7	2	5	9	6	7	17	5	12	14	23	19	8	13	8	18	32	26	15	5	8	1.79891	0.546666	1.3191	2.80479	2.12812	1.25397	5.19702	1.29823	2.40758	2.30689	4.28233	3.43308	1.43783	2.46177	1.4615	4.64561	5.08984	6.86385	2.10611	1.00816	1.88296
ACCATCGACCGTTGACTGT	19_20745_7	ssa-miR-181a-5-3p	0	0	0	0	0	0	1	0	1	1	0	0	0	0	0	0	0	1	3	1	2	0	0	0	0	0	0	0.305707	0	0.200632	0.164778	0	0	0	0	0	0	0	0.263994	0.421223	0.201633	0.470741
TAAGGTGCATCTAGTGTAGATA	22_90809_3	ssa-miR-18a-5p	0	0	0	0	0	0	0	0	0	0	0	1	0	1	1	0	1	1	0	0	0	0	0	0	0	0	0	0	0	0	0	0	0.180688	0	0.189367	0.182688	0	0.159058	0.263994	0	0	0
ACTATATATCAAACATATTCCT	22_7935_64	ssa-miR-190a-3p	4	5	8	2	3	4	1	6	3	7	1	5	8	0	2	5	3	0	4	2	1	1.02795	1.36666	2.11056	0.623287	1.06406	0.716554	0.305707	1.55788	0.601896	1.15344	0.186188	0.903442	1.43783	0	0.365375	1.29045	0.477173	0	0.561631	0.403266	0.23537
TGATATGTTTGATATTCGGTTG	22_15073_25	ssa-miR-190b-5p	0	2	3	2	2	0	2	1	0	2	2	1	0	3	2	1	2	1	1	2	0	0	0.546666	0.79146	0.623287	0.709374	0	0.611414	0.259646	0	0.329555	0.372377	0.180688	0	0.5681	0.365375	0.25809	0.318115	0.263994	0.140408	0.403266	0
CCTGTCAGTTCTGTAGGCCACT	22_134607_2	ssa-miR-192b-5p	0	0	0	0	0	0	0	0	0	1	0	0	0	0	0	0	0	1	0	0	0	0	0	0	0	0	0	0	0	0	0.164778	0	0	0	0	0	0	0	0.263994	0	0	0
AACTGGCCCGCAAAGTCCCGCT	22_23030_13	ssa-miR-193-3p	2	1	2	0	1	0	0	1	1	2	1	1	3	0	0	1	1	0	0	0	1	0.513973	0.273333	0.52764	0	0.354687	0	0	0.259646	0.200632	0.329555	0.186188	0.180688	0.539185	0	0	0.25809	0.159058	0	0	0	0.23537
CCAGTGGAGCTGCTGTTGCGTG	22_21542_15	ssa-miR-194c-3p	0	0	1	0	0	1	0	0	0	3	1	2	0	0	1	2	0	1	2	0	1	0	0	0.26382	0	0	0.179138	0	0	0	0.494333	0.186188	0.361377	0	0	0.182688	0.516179	0	0.263994	0.280815	0	0.23537
CATCTTACAAGGCAGTTTTGGA	22_159090_2	ssa-miR-200a-1-5p	0	0	0	0	0	0	0	0	0	0	0	0	0	0	0	0	0	0	1	1	0	0	0	0	0	0	0	0	0	0	0	0	0	0	0	0	0	0	0	0.140408	0.201633	0
CATCTTACCAGACAGTGCTGGA	22_125609_2	ssa-miR-200b-5p	0	0	0	0	0	0	1	0	0	0	0	1	0	0	0	0	0	0	0	0	0	0	0	0	0	0	0	0.305707	0	0	0	0	0.180688	0	0	0	0	0	0	0	0	0
AGCCACTGACTAACGTACATTG	22_156966_2	ssa-miR-210-5p	0	0	0	0	0	0	0	0	0	0	0	0	0	0	0	0	1	1	0	0	0	0	0	0	0	0	0	0	0	0	0	0	0	0	0	0	0	0.159058	0.263994	0	0	0
TAATCTCTGCAGGCAACTGTGA	22_6179_93	ssa-miR-216a-5p	4	6	3	4	3	18	3	6	7	12	10	4	0	3	6	2	11	6	5	2	8	1.02795	1.64	0.79146	1.24657	1.06406	3.22449	0.917121	1.55788	1.40442	1.97733	1.86188	0.722753	0	0.5681	1.09613	0.516179	1.74963	1.58397	0.702038	0.403266	1.88296
AACAGTAAGAGTTGATGTGCGG	22_745_1553	ssa-miR-2184-5p	63	47	162	49	24	91	43	31	57	99	219	145	81	143	112	272	241	152	178	125	93	16.1902	12.8466	42.7388	15.2705	8.51249	16.3016	13.1454	8.04902	11.436	16.313	40.7753	26.1998	14.558	27.0794	20.461	70.2004	38.3329	40.1271	24.9926	25.2041	21.8894
AAGGTCCAACCTCACATGTCCT	22_151_12894	ssa-miR-2188-5p	1084	1058	1153	1025	685	1320	917	861	1101	1344	901	889	2565	1403	994	611	1147	490	2016	1363	931	278.573	289.186	304.184	319.434	242.961	236.463	280.333	223.555	220.896	221.461	167.756	160.632	461.004	265.681	181.591	157.693	182.439	129.357	283.062	274.826	219.13
CGACAACAGTCTGTAGGCTGT	21_64280_3	ssa-miR-21b-3p	0	0	0	0	0	0	1	0	0	0	0	0	2	0	0	0	0	0	0	0	0	0	0	0	0	0	0	0.305707	0	0	0	0	0	0.359457	0	0	0	0	0	0	0	0
TGCTCAGTAGTCAGTGTAGATT	22_66962_4	ssa-miR-222b-5p	0	0	0	0	0	0	0	1	0	0	0	1	0	0	1	0	2	1	0	0	0	0	0	0	0	0	0	0	0.259646	0	0	0	0.180688	0	0	0.182688	0	0.318115	0.263994	0	0	0
AAGCTGCCAGCTGAAGAACTGT	22_442_2797	ssa-miR-22a-3p	76	130	92	85	92	227	65	112	94	392	346	298	83	307	207	177	282	185	298	155	169	19.531	35.5333	24.2714	26.4897	32.6312	40.6644	19.871	29.0803	18.8594	64.5928	64.4212	53.8451	14.9175	58.1356	37.8163	45.6819	44.8542	48.8389	41.8415	31.2531	39.7776
AGTTCTTCACTGGCAAGCTTT	21_48487_4	ssa-miR-22a-5p	1	0	0	0	0	1	0	1	0	1	0	0	0	0	0	0	1	1	0	0	0	0.256987	0	0	0	0	0.179138	0	0.259646	0	0.164778	0	0	0	0	0	0	0.159058	0.263994	0	0	0
AAGCTGCCAGTTGAAGAGCTGT	22_830_1372	ssa-miR-22b-3p	65	97	85	62	46	79	55	53	85	149	95	133	93	140	77	71	101	62	90	73	56	16.7041	26.5133	22.4247	19.3219	16.3156	14.1519	16.8139	13.7612	17.0537	24.5519	17.6879	24.0316	16.7148	26.5113	14.0669	18.3244	16.0648	16.3676	12.6367	14.7192	13.1807
TGGCTCAGTTCAGCAGAAACAG	22_18356_19	ssa-miR-24b-3p	1	0	1	0	2	1	0	1	1	3	0	0	0	1	2	7	5	6	5	4	5	0.256987	0	0.26382	0	0.709374	0.179138	0	0.259646	0.200632	0.494333	0	0	0	0.189367	0.365375	1.80663	0.795288	1.58397	0.702038	0.806531	1.17685
TTCAAGTAATCCAGGATAGGTT	22_477_2530	ssa-miR-26b-5p	254	174	232	141	145	503	220	145	195	387	274	304	223	407	581	271	313	174	585	399	348	65.2746	47.5599	61.2062	43.9417	51.4296	90.1067	67.2555	37.6486	39.1232	63.7689	51.0156	54.9293	40.0795	77.0722	106.141	69.9423	49.785	45.935	82.1385	80.4515	81.9089
TTCAAGTAATCTAGGATAGGCT	22_603_1990	ssa-miR-26d-5p	138	131	153	119	96	209	129	89	139	209	174	196	188	246	256	103	155	84	313	200	163	35.4641	35.8066	40.3645	37.0855	34.0499	37.4399	39.4362	23.1085	27.8879	34.4385	32.3968	35.4149	33.789	46.5842	46.768	26.5832	24.6539	22.1755	43.9476	40.3266	38.3654
TTCACAGTGGCTAAGTTCCGCT	22_471_2566	ssa-miR-27a-3p	116	110	126	100	84	184	118	84	140	149	149	204	171	202	231	174	194	153	300	211	188	29.8104	30.0666	33.2413	31.1643	29.7937	32.9615	36.0734	21.8103	28.0885	24.5519	27.7421	36.8604	30.7336	38.2521	42.2008	44.9076	30.8572	40.3911	42.1223	42.5445	44.2496
TAGCACCATTTGAAATCAGTT	21_13739_18	ssa-miR-29c-3p	1	0	2	1	3	0	1	2	1	2	3	2	1	2	5	1	1	1	3	2	0	0.256987	0	0.52764	0.311643	1.06406	0	0.305707	0.519292	0.200632	0.329555	0.558565	0.361377	0.179728	0.378733	0.913438	0.25809	0.159058	0.263994	0.421223	0.403266	0
GCTTTGACGATGTTGCACTACT	22_90831_3	ssa-miR-301b-5p	0	0	0	0	0	0	0	0	0	0	0	0	0	1	0	0	1	0	0	0	1	0	0	0	0	0	0	0	0	0	0	0	0	0	0.189367	0	0	0.159058	0	0	0	0.23537
CTGGGAGAAGGCTGTTTACTT	21_11004_24	ssa-miR-30e-3p	3	1	0	0	4	3	2	4	4	3	4	3	0	5	5	1	3	5	2	1	2	0.77096	0.273333	0	0	1.41875	0.537415	0.611414	1.03858	0.802528	0.494333	0.744754	0.542065	0	0.946833	0.913438	0.25809	0.477173	1.31997	0.280815	0.201633	0.470741
TAAGTGCTTTTTGTTTGGGTAG	22_48450_5	ssa-miR-430c-3p	0	1	0	0	0	0	1	0	0	2	0	0	0	0	0	0	0	0	0	1	0	0	0.273333	0	0	0	0	0.305707	0	0	0.329555	0	0	0	0	0	0	0	0	0	0.201633	0
ACCCTATCAATATTGCCTCTGC	22_6413_87	ssa-miR-454-5p	5	2	1	2	2	11	2	8	2	9	16	12	5	12	5	11	15	7	20	12	9	1.28493	0.546666	0.26382	0.623287	0.709374	1.97052	0.611414	2.07717	0.401264	1.483	2.97901	2.16826	0.898642	2.2724	0.913438	2.83899	2.38586	1.84796	2.80815	2.41959	2.11833
CACAGCGCATACAATGTGGA	20_3511_84	ssa-miR-460-3p	7	11	7	7	4	10	14	4	2	7	11	9	17	11	7	6	13	3	16	10	14	1.79891	3.00666	1.84674	2.1815	1.41875	1.79138	4.2799	1.03858	0.401264	1.15344	2.04807	1.6262	3.05538	2.08303	1.27881	1.54854	2.06775	0.791983	2.24652	2.01633	3.29518
CCTGCATTGTACACACTGTG	20_505_868	ssa-miR-460-5p	48	39	22	30	29	142	59	29	42	138	116	166	74	149	145	69	86	78	194	113	122	12.3354	10.66	5.80404	9.3493	10.2859	25.4377	18.0367	7.52973	8.42655	22.7393	21.5979	29.9943	13.2999	28.2156	26.4897	17.8082	13.679	20.5916	27.2391	22.7845	28.7152
TGACATCATATGTACGGCTGCT	22_31994_9	ssa-miR-489-3p	0	0	0	0	1	0	1	0	0	0	1	0	0	0	0	3	2	0	0	1	0	0	0	0	0	0.354687	0	0.305707	0	0	0	0.186188	0	0	0	0	0.774269	0.318115	0	0	0.201633	0
TTAAAGGGAATTTGCGACTGTT	22_79375_3	ssa-miR-724-5p	0	0	0	0	0	1	1	0	0	0	1	0	0	0	0	0	0	0	0	1	1	0	0	0	0	0	0.179138	0.305707	0	0	0	0.186188	0	0	0	0	0	0	0	0	0.201633	0.23537
CAACAAATCACAGTCTGCCA	20_14380_12	ssa-miR-7a-3-3p	0	0	0	0	0	0	2	1	0	2	2	1	1	0	3	0	0	2	0	1	0	0	0	0	0	0	0	0.611414	0.259646	0	0.329555	0.372377	0.180688	0.179728	0	0.548063	0	0	0.527989	0	0.201633	0
TAAAGCTAGAGAACCGAAAGTA	22_17969_19	ssa-miR-9a-3-3p	1	0	0	1	1	2	2	0	2	2	3	1	0	3	1	1	3	2	3	1	1	0.256987	0	0	0.311643	0.354687	0.358277	0.611414	0	0.401264	0.329555	0.558565	0.180688	0	0.5681	0.182688	0.25809	0.477173	0.527989	0.421223	0.201633	0.23537
TAAAGCTAGAGAACCGAATGTA	22_12174_34	ssa-miR-9b-3p	1	1	1	1	1	3	2	2	4	3	5	0	1	1	3	5	5	2	2	6	1	0.256987	0.273333	0.26382	0.311643	0.354687	0.537415	0.611414	0.519292	0.802528	0.494333	0.930942	0	0.179728	0.189367	0.548063	1.29045	0.795288	0.527989	0.280815	1.2098	0.23537
TGTAACAGCGACTCCATGTGGAC	23_45022_6	ssc-miR-194b-5p	0	0	0	0	0	1	0	0	0	0	0	1	0	1	0	0	3	0	0	2	0	0	0	0	0	0	0.179138	0	0	0	0	0	0.180688	0	0.189367	0	0	0.477173	0	0	0.403266	0
TGGAATGTAAGGAAGTGTGTGA	22_23429_13	ssc-miR-206	1	2	0	0	0	1	1	4	0	2	1	1	0	0	0	0	0	0	0	0	0	0.256987	0.546666	0	0	0	0.179138	0.305707	1.03858	0	0.329555	0.186188	0.180688	0	0	0	0	0	0	0	0	0
AGTTCTTCAGTGGCAAGCTTTA	22_880_1309	ssc-miR-22-5p	65	84	96	62	31	77	64	47	94	132	98	139	87	83	63	108	145	82	114	67	62	16.7041	22.96	25.3267	19.3219	10.9953	13.7937	19.5652	12.2034	18.8594	21.7506	18.2465	25.1157	15.6364	15.7174	11.5093	27.8737	23.0634	21.6475	16.0065	13.5094	14.593
TATACAATCTACTGTCTTTCCT	22_2024_445	tch-let-7a-3p	27	23	26	24	15	61	34	24	18	69	81	91	45	44	64	78	150	83	88	57	44	6.93864	6.28666	6.85932	7.47944	5.3203	10.9274	10.394	6.2315	3.61138	11.3697	15.0813	16.4426	8.08778	8.33213	11.692	20.131	23.8586	21.9115	12.3559	11.4931	10.3563
TAAGGTAGTAGATTGTATAGTT	22_633_1886	tch-let-7a-5p	205	170	228	157	112	196	133	227	263	191	176	161	83	144	169	120	201	96	247	151	134	52.6822	46.4666	60.151	48.928	39.7249	35.1111	40.659	58.9396	52.7662	31.4725	32.7692	29.0908	14.9175	27.2688	30.8742	30.9707	31.9706	25.3434	34.6807	30.4466	31.5396
TGAGGTAGGAGGTTGTATAGTT	22_2093_421	tch-let-7e-5p	61	47	53	28	31	54	52	52	62	58	75	67	15	70	79	64	96	58	119	54	73	15.6762	12.8466	13.9825	8.72601	10.9953	9.67348	15.8968	13.5016	12.4392	9.5571	13.9641	12.1061	2.69593	13.2557	14.4323	16.5177	15.2695	15.3117	16.7085	10.8882	17.182
CCACCTCCCCTGCAAACGTCCA	22_10087_45	tch-miR-1306-5p	3	2	4	2	0	3	9	5	3	5	5	3	3	1	2	8	11	6	6	4	4	0.77096	0.546666	1.05528	0.623287	0	0.537415	2.75136	1.29823	0.601896	0.823888	0.930942	0.542065	0.539185	0.189367	0.365375	2.06472	1.74963	1.58397	0.842446	0.806531	0.941481
TGAGATGAAGCACTGTAGCTCG	22_17_180765	tch-miR-143-3p	5706	5089	9220	6828	4946	20592	12666	6622	11873	11277	14724	18645	12794	8385	16968	13949	20483	13623	19099	17914	11815	1466.37	1390.99	2432.42	2127.9	1754.28	3688.82	3872.08	1719.37	2382.1	1858.2	2741.44	3368.93	2299.45	1587.84	3099.84	3600.09	3257.98	3596.39	2681.65	3612.05	2780.9
TGAGAACTGAATTCCATGGGTTG	23_326_4185	tch-miR-146a-5p	527	453	623	443	499	886	672	463	543	603	619	1015	409	692	660	963	1938	1346	1013	795	576	135.432	123.82	164.36	138.058	176.989	158.717	205.435	120.216	108.943	99.3609	115.251	183.399	73.509	131.042	120.574	248.54	308.254	355.336	142.233	160.298	135.573
TCAGTGCACTACAGAACTTTGT	22_2_3617701	tch-miR-148a-3p	202913	220542	259427	194840	163120	229716	132507	257380	240151	208844	212621	168400	202118	216610	223497	142698	232694	141774	326955	294278	174516	52145.9	60281.4	68442	60720.6	57856.5	41151	40508.3	66827.6	48182	34412.8	39587.6	30427.9	36326.4	41018.7	40830.1	36828.9	37011.7	37427.5	45907	59336.1	41075.9
TAGCAGCACATCATGGTTT	19_3757_66	tch-miR-15b-5p	3	4	3	2	2	15	11	2	0	5	10	10	11	11	11	4	10	5	14	7	14	0.77096	1.09333	0.79146	0.623287	0.709374	2.68708	3.36278	0.519292	0	0.823888	1.86188	1.80688	1.97701	2.08303	2.00956	1.03236	1.59058	1.31997	1.96571	1.41143	3.29518
TGGACGGAGAACTGATAAGGGT	22_62_41556	tch-miR-184	3980	4999	4590	1832	3045	6036	2605	2103	3030	6633	7761	4963	1999	2136	4386	14000	17063	13164	3011	1236	2129	1022.81	1366.39	1210.93	570.93	1080.02	1081.28	796.367	546.035	607.915	1092.97	1445.01	896.756	359.277	404.487	801.268	3613.25	2714	3475.22	422.767	249.218	501.103
TGGAGAGAAAGGCAGTTCCTGA	22_11639_37	tch-miR-185-5p	0	0	0	0	0	4	5	0	0	4	5	4	7	1	6	1	3	2	2	1	9	0	0	0	0	0	0.716554	1.52853	0	0	0.65911	0.930942	0.722753	1.2581	0.189367	1.09613	0.25809	0.477173	0.527989	0.280815	0.201633	2.11833
CAAAGAATTCTCCTTTTGGGCT	22_132093_2	tch-miR-186-5p	0	0	0	0	0	0	0	0	0	1	0	1	0	0	0	0	0	0	0	0	0	0	0	0	0	0	0	0	0	0	0.164778	0	0.180688	0	0	0	0	0	0	0	0	0
AACTGGCCCACAAAGTCCCGCT	22_240_6752	tch-miR-193b-3p	557	600	682	601	402	378	483	494	666	833	475	316	1025	347	355	153	370	164	387	225	197	143.142	164	179.925	187.298	142.584	67.7144	147.656	128.265	133.621	137.26	88.4395	57.0975	184.222	65.7102	64.8541	39.4877	58.8513	43.2951	54.3378	45.3674	46.3679
TAATACTGCCTGGTAATGATGA	22_106_20246	tch-miR-200b-3p	1037	1093	931	1258	970	1849	2008	779	1243	1423	2154	4120	2201	1909	2695	1168	2829	2116	3435	1735	1730	266.495	298.753	245.616	392.047	344.046	331.227	613.86	202.264	249.386	234.478	401.05	744.436	395.582	361.501	492.343	301.449	449.974	558.612	482.3	349.833	407.191
CTGTGCGTGTGACAGCGGCTGT	22_52871_5	tch-miR-210	0	1	0	1	0	0	1	1	1	0	1	1	0	2	0	1	0	0	0	0	0	0	0.273333	0	0.311643	0	0	0.305707	0.259646	0.200632	0	0.186188	0.180688	0	0.378733	0	0.25809	0	0	0	0	0
CATTGCACTTGTCTCGGTCTGA	22_6013_97	tch-miR-25-3p	2	3	3	0	1	20	5	2	1	14	17	12	11	9	18	11	14	16	12	11	20	0.513973	0.819999	0.79146	0	0.354687	3.58277	1.52853	0.519292	0.200632	2.30689	3.1652	2.16826	1.97701	1.7043	3.28838	2.83899	2.22681	4.22391	1.68489	2.21796	4.70741
TTCAAGTAACCCAGGATAGGCT	22_663_1797	tch-miR-26a-2-5p	93	75	110	68	79	227	95	62	98	184	166	199	120	212	213	115	145	105	292	180	154	23.8998	20.5	29.0202	21.1917	28.0203	40.6644	29.0422	16.098	19.6619	30.3191	30.9073	35.957	21.5674	40.1457	38.9125	29.6803	23.0634	27.7194	40.999	36.2939	36.247
TTCAAGTAATTCAGGATAGGCT	22_909_1248	tch-miR-26b-5p	59	46	59	31	40	193	55	45	58	147	105	136	59	156	154	87	118	77	219	146	112	15.1622	12.5733	15.5654	9.66094	14.1875	34.5737	16.8139	11.6841	11.6367	24.2223	19.5498	24.5736	10.604	29.5412	28.1339	22.4538	18.7688	20.3276	30.7493	29.4384	26.3615
CTGGCCCTCTCTGCCCTTCCGTT	23_67227_4	tch-miR-328	0	0	0	0	0	0	0	0	0	0	0	0	2	0	0	0	1	1	3	0	1	0	0	0	0	0	0	0	0	0	0	0	0	0.359457	0	0	0	0.159058	0.263994	0.421223	0	0.23537
ACTGGACTTGGAGTCAGAAGGC	22_25283_12	tch-miR-378a-3p	0	3	2	1	1	1	0	2	1	4	0	1	3	0	2	0	2	20	1	2	2	0	0.819999	0.52764	0.311643	0.354687	0.179138	0	0.519292	0.200632	0.65911	0	0.180688	0.539185	0	0.365375	0	0.318115	5.27989	0.140408	0.403266	0.470741
TATACAAGGACAAGCTCTCTGT	22_31231_9	tch-miR-381-3p	0	1	3	0	0	0	0	0	0	0	0	0	0	1	1	0	1	0	0	2	0	0	0.273333	0.79146	0	0	0	0	0	0	0	0	0	0	0.189367	0.182688	0	0.159058	0	0	0.403266	0
GCAGTCCATGGGCATATACACT	22_1602_614	tch-miR-455-3p	38	28	41	21	32	42	27	23	21	24	33	28	50	48	60	36	49	23	64	37	45	9.76549	7.65332	10.8166	6.54451	11.35	7.52382	8.25409	5.97185	4.21327	3.95466	6.14422	5.05927	8.98642	9.0896	10.9613	9.29122	7.79382	6.07187	8.98609	7.46041	10.5917
CATGCCTTGAGTGTAGGACCGT	22_28169_10	tch-miR-532-5p	2	1	0	0	1	0	0	0	0	0	0	1	1	1	0	0	0	2	1	0	0	0.513973	0.273333	0	0	0.354687	0	0	0	0	0	0	0.180688	0.179728	0.189367	0	0	0	0.527989	0.140408	0	0
AATGGCGCCACTAGGGTTGTG	21_29501_7	tch-miR-652-3p	0	0	0	0	0	3	0	1	0	0	0	1	0	1	1	0	0	1	0	0	1	0	0	0	0	0	0.537415	0	0.259646	0	0	0	0.180688	0	0.189367	0.182688	0	0	0.263994	0	0	0.23537
CACCCGTAGAACCGACCTTGCG	22_33678_8	tch-miR-99b-5p	2	1	1	0	1	0	1	0	0	0	0	0	0	0	0	0	3	2	0	0	0	0.513973	0.273333	0.26382	0	0.354687	0	0.305707	0	0	0	0	0	0	0	0	0	0.477173	0.527989	0	0	0
ACTGCAGTGTAAGCACTTCTGGC	23_159188_2	tgu-miR-106-3p	0	0	0	0	0	0	0	0	0	0	0	0	0	0	0	0	0	1	0	0	1	0	0	0	0	0	0	0	0	0	0	0	0	0	0	0	0	0	0.263994	0	0	0.23537
ACAAGTCAGGCTCTTGGGACCT	22_2108_417	tgu-miR-125-1-3p	20	14	33	17	20	53	66	23	38	36	74	70	50	31	79	64	103	78	64	61	51	5.13973	3.82666	8.70606	5.29794	7.09374	9.49434	20.1767	5.97185	7.62402	5.93199	13.7779	12.6482	8.98642	5.87037	14.4323	16.5177	16.3829	20.5916	8.98609	12.2996	12.0039
CAGTGCAATAATGAAAGGGCGT	22_19_154891	tgu-miR-130b-3p	6820	7366	6347	5449	5312	12541	6464	6161	8639	12944	10601	12350	10803	14806	11083	6541	10610	7005	16865	9777	10024	1752.65	2013.37	1674.47	1698.14	1884.1	2246.58	1976.09	1599.68	1733.26	2132.88	1973.78	2231.5	1941.61	2803.76	2024.73	1688.16	1687.6	1849.28	2367.98	1971.36	2359.35
CCTCTTTCCCTGTTGCACTACT	22_138_15177	tgu-miR-130b-5p	843	659	679	508	430	1399	631	604	756	1230	1233	1199	1000	1307	1123	859	1434	988	1944	1226	1186	216.64	180.126	179.134	158.315	152.515	250.615	192.901	156.826	151.678	202.676	229.57	216.645	179.728	247.502	205.158	221.699	228.089	260.826	272.952	247.202	279.149
GTCCATGGTATTCAGTTCTCT	21_315_2337	tgu-miR-146a-3p	211	177	196	131	99	449	209	179	199	613	587	704	321	506	531	515	693	486	777	654	383	54.2242	48.3799	51.7087	40.8253	35.114	80.4332	63.8928	46.4766	39.9258	101.009	109.293	127.205	57.6928	95.8195	97.0071	132.916	110.227	128.301	109.097	131.868	90.1468
TGAGAACTGAATTCCATGGACT	22_26_86564	tgu-miR-146a-5p	6916	5958	6542	4763	4336	8595	5830	5986	7160	4455	4785	4736	4070	4262	5469	6904	9342	4698	8269	8486	5005	1777.32	1628.52	1725.91	1484.36	1537.92	1539.7	1782.27	1554.24	1436.53	734.084	890.912	855.74	731.495	807.081	999.118	1781.85	1485.92	1240.25	1161.03	1711.06	1178.03
TGCCCTATGGATTCAGTTCTGC	22_209_8013	tgu-miR-146b-3p	380	321	440	270	244	800	430	286	574	1161	1493	1506	417	1057	788	1457	2495	1746	1356	1309	869	97.6549	87.7399	116.081	84.1437	86.5436	143.311	131.454	74.2587	115.163	191.307	277.979	272.117	74.9468	200.161	143.958	376.036	396.849	460.934	190.393	263.937	204.537
TGAGAACTGAATTCCATAGGCGT	23_5_655524	tgu-miR-146b-5p	35889	35817	42070	36791	30238	44652	40455	42020	63524	78904	81445	63304	31753	52393	39460	65467	128345	89984	46921	45316	37345	9222.99	9789.97	11098.9	11465.7	10725	7998.89	12367.4	10910.3	12744.9	13001.6	15164.1	11438.3	5706.92	9921.49	7208.85	16896.3	20414.2	23755.3	6588.07	9137.19	8789.9
AAAGTTCTGTGACACTCCGACT	22_404_3170	tgu-miR-148-5p	195	178	210	113	110	374	115	175	168	165	259	213	152	175	228	208	306	176	400	259	236	50.1124	48.6533	55.4022	35.2157	39.0156	66.9978	35.1563	45.438	33.7062	27.1883	48.2228	38.4866	27.3187	33.1392	41.6528	53.6826	48.6716	46.463	56.1631	52.2229	55.5474
TTCGATGCTTGTATGCTACTCC	22_99_23091	tgu-miR-1559	1256	1189	1586	919	889	2044	1073	954	1328	1253	1588	1991	1732	1395	1896	1754	2393	1890	2729	2569	1416	322.775	324.993	418.419	286.4	315.317	366.159	328.024	247.702	266.439	206.466	295.667	359.751	311.29	264.166	346.376	452.689	380.625	498.949	383.172	517.995	333.284
CAGACCATTCTGGGCTGCCTCT	22_18767_18	tgu-miR-15c-3p	2	0	0	1	1	2	1	0	1	2	2	11	1	0	1	4	7	5	4	6	1	0.513973	0	0	0.311643	0.354687	0.358277	0.305707	0	0.200632	0.329555	0.372377	1.98757	0.179728	0	0.182688	1.03236	1.1134	1.31997	0.561631	1.2098	0.23537
TGAGGATTAATGACTGTCTGGG	22_38217_7	tgu-miR-1641	0	0	1	0	0	1	0	0	1	0	3	1	1	0	1	0	0	0	0	0	0	0	0	0.26382	0	0	0.179138	0	0	0.200632	0	0.558565	0.180688	0.179728	0	0.182688	0	0	0	0	0	0
TTGACATCATCATACTTGGGAT	22_343_3874	tgu-miR-1662	371	422	412	223	241	517	348	230	432	597	468	660	378	639	350	726	920	775	641	512	203	95.342	115.346	108.694	69.4964	85.4795	92.6146	106.386	59.7185	86.673	98.3722	87.1362	119.254	67.9374	121.005	63.9407	187.373	146.333	204.596	90.0013	103.236	47.7802
TCCAGTGATTCACACCAGCTGT	22_89855_3	tgu-miR-1756	0	0	0	0	0	0	0	0	0	0	0	0	1	0	0	1	0	0	0	1	0	0	0	0	0	0	0	0	0	0	0	0	0	0.179728	0	0	0.25809	0	0	0	0.201633	0
TGACTTAAATAGGAGCAGAAT	21_44990_4	tgu-miR-1784-3p	0	0	2	0	0	1	1	0	0	0	1	0	0	1	3	0	0	0	0	0	0	0	0	0.52764	0	0	0.179138	0.305707	0	0	0	0.186188	0	0	0.189367	0.548063	0	0	0	0	0	0
GCTACAACACAGGACATGGGAG	22_69221_3	tgu-miR-187-5p	1	0	0	0	0	0	0	0	0	0	0	0	0	0	0	0	0	1	0	1	0	0.256987	0	0	0	0	0	0	0	0	0	0	0	0	0	0	0	0	0.263994	0	0.201633	0
CGGGGTTTTGGGGGCGAGATGA	22_6108_94	tgu-miR-193a-5p	12	12	18	9	1	4	6	11	27	29	15	12	11	13	6	4	9	7	12	3	3	3.08384	3.28	4.74876	2.80479	0.354687	0.716554	1.83424	2.8561	5.41706	4.77855	2.79283	2.16826	1.97701	2.46177	1.09613	1.03236	1.43152	1.84796	1.68489	0.604898	0.706111
CCAGTGGAGATGCTGTTACTTT	22_19232_17	tgu-miR-194-3p	1	1	0	0	1	0	1	0	1	0	0	1	0	0	0	4	4	4	0	4	0	0.256987	0.273333	0	0	0.354687	0	0.305707	0	0.200632	0	0	0.180688	0	0	0	1.03236	0.63623	1.05598	0	0.806531	0
CGCTCAGTAGTCAGTGTAGATT	22_840_1360	tgu-miR-222-5p	59	57	94	29	28	108	32	40	49	65	89	145	37	68	66	261	338	219	80	60	55	15.1622	15.58	24.7991	9.03765	9.93123	19.347	9.78262	10.3858	9.83097	10.7105	16.5708	26.1998	6.64995	12.8769	12.0574	67.3614	53.7615	57.8147	11.2326	12.098	12.9454
CCTATTCTTGGTTACTTGCACT	22_2418_348	tgu-miR-26-3p	13	20	23	5	10	26	22	18	15	23	13	29	21	37	20	17	35	13	41	23	27	3.34083	5.46666	6.06786	1.55822	3.54687	4.6576	6.72555	4.67363	3.00948	3.78988	2.42045	5.23996	3.7743	7.00657	3.65375	4.38752	5.56702	3.43193	5.75671	4.63755	6.355
TCGGAGTGTCACAGAACTTTGC	22_3553_203	tgu-miR-2957	14	5	14	9	4	7	5	7	3	15	26	22	12	32	18	12	26	13	34	37	9	3.59781	1.36666	3.69348	2.80479	1.41875	1.25397	1.52853	1.81752	0.601896	2.47166	4.8409	3.97514	2.15674	6.05973	3.28838	3.09707	4.1355	3.43193	4.77386	7.46041	2.11833
GATCACCTCTTGGCTGTGGGT	21_1510_394	tgu-miR-2970-3p	77	72	58	72	64	77	67	95	109	144	161	166	109	119	96	122	229	175	146	83	117	19.788	19.68	15.3016	22.4383	22.7	13.7937	20.4824	24.6664	21.8689	23.728	29.9763	29.9943	19.5904	22.5346	17.538	31.4869	36.4242	46.199	20.4995	16.7355	27.5383
TTTCAGTCAGATGTTTGCTGCA	22_14991_25	tgu-miR-30d-3p	1	1	4	2	1	2	0	3	0	1	4	3	5	4	5	0	3	1	1	7	1	0.256987	0.273333	1.05528	0.623287	0.354687	0.358277	0	0.778938	0	0.164778	0.744754	0.542065	0.898642	0.757467	0.913438	0	0.477173	0.263994	0.140408	1.41143	0.23537
CACAGCGCATACAATGTGGATT	22_4103_166	tgu-miR-460a-3p	6	4	8	5	5	15	12	8	7	8	7	6	18	8	8	3	6	6	20	23	18	1.54192	1.09333	2.11056	1.55822	1.77343	2.68708	3.66848	2.07717	1.40442	1.31822	1.30332	1.08413	3.23511	1.51493	1.4615	0.774269	0.954346	1.58397	2.80815	4.63755	4.23666
TTAAGACTTGTAGTGATGTTTA	22_2722_295	tgu-miR-499-5p	5	6	14	5	2	2	3	5	7	25	30	79	6	8	5	36	43	32	8	3	4	1.28493	1.64	3.69348	1.55822	0.709374	0.358277	0.917121	1.29823	1.40442	4.11944	5.58565	14.2744	1.07837	1.51493	0.913438	9.29122	6.83948	8.44782	1.12326	0.604898	0.941481
CAACAAATCATAGCCTGCCATA	22_80312_3	tgu-miR-7-4-3p	0	0	0	0	0	1	0	0	1	0	0	0	0	0	2	0	0	0	0	1	0	0	0	0	0	0	0.179138	0	0	0.200632	0	0	0	0	0	0.365375	0	0	0	0	0.201633	0
GTGGGGATTTGTTGCATTACTT	22_8390_59	tgu-miR-92-2-5p	4	3	3	2	1	5	5	1	5	5	10	11	2	4	9	8	21	14	10	10	3	1.02795	0.819999	0.79146	0.623287	0.354687	0.895692	1.52853	0.259646	1.00316	0.823888	1.86188	1.98757	0.359457	0.757467	1.64419	2.06472	3.34021	3.69592	1.40408	2.01633	0.706111
TGAGGTAGTGTTTTGTACAGTT	22_143879_2	tni-let-7j	0	0	0	0	0	0	0	0	0	0	0	1	1	0	0	0	0	0	0	0	0	0	0	0	0	0	0	0	0	0	0	0	0.180688	0.179728	0	0	0	0	0	0	0	0
TACAGTACTATGATAACTGAAG	22_8704_56	tni-miR-101b	2	3	5	4	3	2	2	3	1	2	3	9	5	9	3	1	6	2	4	1	3	0.513973	0.819999	1.3191	1.24657	1.06406	0.358277	0.611414	0.778938	0.200632	0.329555	0.558565	1.6262	0.898642	1.7043	0.548063	0.25809	0.954346	0.527989	0.561631	0.201633	0.706111
TAGCAGCGCATCATGGTTTGT	21_121343_2	tni-miR-15b	0	0	0	0	0	0	0	0	0	0	0	0	0	0	0	1	0	0	0	0	1	0	0	0	0	0	0	0	0	0	0	0	0	0	0	0	0.25809	0	0	0	0	0.23537
TTGTGCTTGATCTAACCATGCA	22_61036_4	tni-miR-218b	0	0	0	1	0	0	0	0	1	0	0	0	0	0	1	0	0	0	0	1	0	0	0	0	0.311643	0	0	0	0	0.200632	0	0	0	0	0	0.182688	0	0	0	0	0.201633	0
TGTAAACATCCTACACTCTCGGC	23_1835_463	tni-miR-30c	31	22	22	29	11	112	20	13	30	71	69	99	46	89	84	38	79	50	87	71	42	7.96658	6.01332	5.80404	9.03765	3.90156	20.0635	6.11414	3.3754	6.01896	11.6992	12.847	17.8881	8.26751	16.8536	15.3458	9.8074	12.5655	13.1997	12.2155	14.3159	9.88555
CACCCTGTAGATCCGAATTTGT	22_2344_361	tur-miR-10-5p	37	21	21	26	24	27	21	21	43	12	17	7	14	23	28	7	19	6	28	12	14	9.5085	5.73999	5.54022	8.10273	8.51249	4.83674	6.41985	5.45256	8.62718	1.97733	3.1652	1.26482	2.5162	4.35543	5.11525	1.80663	3.02209	1.58397	3.93141	2.41959	3.29518
TATGGCACTGGACGAATTCACT	22_141420_2	tur-miR-263a-5p	0	0	1	0	0	0	0	0	1	0	1	0	0	0	0	0	0	0	0	0	1	0	0	0.26382	0	0	0	0	0	0.200632	0	0.186188	0	0	0	0	0	0	0	0	0	0.23537
TATTGCACTCGTCCCGGCCTGT	22_1533_648	tur-miR-92-3p	40	25	27	27	13	57	31	22	35	53	72	56	44	57	50	39	53	43	73	50	39	10.2795	6.83332	7.12314	8.41437	4.61093	10.2109	9.47692	5.71221	7.02212	8.73321	13.4056	10.1185	7.90805	10.7939	9.13438	10.0655	8.43005	11.3518	10.2498	10.0816	9.17944
TGAGGTAGTAGTTTGTGTTGT	21_3694_120	xtr-let-7b	7	5	3	7	5	10	10	6	8	20	16	15	7	10	22	9	5	8	17	13	10	1.79891	1.36666	0.79146	2.1815	1.77343	1.79138	3.05707	1.55788	1.60506	3.29555	2.97901	2.71033	1.2581	1.89367	4.01913	2.32281	0.795288	2.11195	2.38693	2.62123	2.3537
TGAGGTAGTAGGTTGTTTAGTT	22_6708_82	xtr-let-7e	7	5	8	2	6	12	7	3	6	14	11	14	10	13	18	12	18	11	20	11	20	1.79891	1.36666	2.11056	0.623287	2.12812	2.14966	2.13995	0.778938	1.20379	2.30689	2.04807	2.52964	1.79728	2.46177	3.28838	3.09707	2.86304	2.90394	2.80815	2.21796	4.70741
TTGGTCCCCTTCAACCAGCTGC	22_7678_67	xtr-miR-133c	4	3	4	2	1	2	2	1	2	12	2	1	1	0	3	9	12	3	1	0	6	1.02795	0.819999	1.05528	0.623287	0.354687	0.358277	0.611414	0.259646	0.401264	1.97733	0.372377	0.180688	0.179728	0	0.548063	2.32281	1.90869	0.791983	0.140408	0	1.41222
TAGCAGCACGTAAATATTGGGT	22_134914_2	xtr-miR-16b	0	0	0	0	0	0	0	0	0	1	0	0	0	1	0	0	0	0	0	0	0	0	0	0	0	0	0	0	0	0	0.164778	0	0	0	0.189367	0	0	0	0	0	0	0
TGGACGGAGAACTGATAAGGC	21_4197_101	xtr-miR-184	8	9	8	6	8	18	7	5	9	9	6	9	7	8	8	13	20	9	4	3	5	2.05589	2.46	2.11056	1.86986	2.8375	3.22449	2.13995	1.29823	1.80569	1.483	1.11713	1.6262	1.2581	1.51493	1.4615	3.35516	3.18115	2.37595	0.561631	0.604898	1.17685
TTTCCTATGCATATACCTCTTT	22_16588_21	xtr-miR-202-5p	1	1	0	0	18	0	0	0	0	0	0	0	0	0	0	0	0	1	0	0	0	0.256987	0.273333	0	0	6.38436	0	0	0	0	0	0	0	0	0	0	0	0	0.263994	0	0	0
TTTCAGTCAGATGTTTGCAGCT	22_38277_7	xtr-miR-30a-3p	1	1	2	0	2	1	1	0	1	3	1	0	0	3	3	0	3	2	5	3	2	0.256987	0.273333	0.52764	0	0.709374	0.179138	0.305707	0	0.200632	0.494333	0.186188	0	0	0.5681	0.548063	0	0.477173	0.527989	0.702038	0.604898	0.470741
CCCTTCATTCCACCGGAATCTG	22_30145_9	aca-miR-205b	3	0	1	2	0	2	4	1	0	0	0	1	1	0	0	0	0	1	1	1	0	0.77096	0	0.26382	0.623287	0	0.358277	1.22283	0.259646	0	0	0	0.180688	0.179728	0	0	0	0	0.263994	0.140408	0.201633	0
ATGAACCTGGCATACAATGTAG	22_66492_4	aca-miR-221-5p	0	0	0	1	0	0	0	0	0	0	2	0	0	0	3	1	0	2	0	0	0	0	0	0	0.311643	0	0	0	0	0	0	0.372377	0	0	0	0.548063	0.25809	0	0.527989	0	0	0
TAATACTGCCAGGTAATGATGT	22_127308_2	api-miR-8	0	0	0	0	0	0	0	1	0	0	0	0	0	0	1	0	0	0	0	0	0	0	0	0	0	0	0	0	0.259646	0	0	0	0	0	0	0.182688	0	0	0	0	0	0
AACCCGTAGCTCCGAACTCGTG	22_88597_3	asu-miR-100c-5p	0	0	0	0	0	0	0	0	0	0	1	1	0	0	0	1	0	0	0	0	0	0	0	0	0	0	0	0	0	0	0	0.186188	0.180688	0	0	0	0.25809	0	0	0	0	0
TAATACTGTCTGGTAATGATGAT	23_9206_50	bbe-miR-200b-5p	5	1	3	2	2	3	7	1	2	8	5	10	5	6	5	5	10	6	6	4	5	1.28493	0.273333	0.79146	0.623287	0.709374	0.537415	2.13995	0.259646	0.401264	1.31822	0.930942	1.80688	0.898642	1.1362	0.913438	1.29045	1.59058	1.58397	0.842446	0.806531	1.17685
TAGCACCATTTGAAATCAGTGC	22_19949_16	bbe-miR-29b-3p	1	0	1	0	1	0	0	1	1	1	1	1	0	0	0	4	2	0	2	0	0	0.256987	0	0.26382	0	0.354687	0	0	0.259646	0.200632	0.164778	0.186188	0.180688	0	0	0	1.03236	0.318115	0	0.280815	0	0
TGGCAAGATGTTGGCATAGCTG	22_71174_3	bbe-miR-31-5p	1	0	0	0	0	0	0	0	0	0	0	1	0	0	1	0	0	0	0	0	0	0.256987	0	0	0	0	0	0	0	0	0	0	0.180688	0	0	0.182688	0	0	0	0	0	0
TTTGTTCGTTCGGCTCGCGTTAT	23_1169_803	bbe-miR-375-3p	100	40	29	60	26	56	74	31	63	71	82	41	29	14	43	72	56	47	36	12	18	25.6987	10.9333	7.65078	18.6986	9.22186	10.0318	22.6223	8.04902	12.6398	11.6992	15.2675	7.40822	5.21213	2.65113	7.85557	18.5824	8.90723	12.4077	5.05468	2.41959	4.23666
CAAGTCACTAGTGGTTCCGTTTAG	24_133364_2	bta-miR-224	0	0	0	0	0	0	0	0	0	0	0	0	0	0	0	0	0	2	0	0	0	0	0	0	0	0	0	0	0	0	0	0	0	0	0	0	0	0	0.527989	0	0	0
TACCCTGTAGATCCGGATTTGTG	23_3959_171	ccr-miR-10c	24	19	10	17	29	28	19	20	19	39	40	28	18	33	38	23	37	21	44	21	21	6.16768	5.19333	2.6382	5.29794	10.2859	5.01588	5.80843	5.19292	3.81201	6.42633	7.44754	5.05927	3.23511	6.2491	6.94213	5.93606	5.88513	5.54388	6.17794	4.23429	4.94278
TAAGGTGCATCTTGTGTAGTTAG	23_66637_4	ccr-miR-18c	0	0	1	0	0	0	0	0	0	1	1	1	0	2	0	0	1	1	1	0	1	0	0	0.26382	0	0	0	0	0	0	0.164778	0.186188	0.180688	0	0.378733	0	0	0.159058	0.263994	0.140408	0	0.23537
TGTGCAAACCCATGCAAAACTG	22_23741_13	ccr-miR-19d	0	2	2	3	0	3	3	0	1	4	2	4	2	4	0	1	0	2	2	0	0	0	0.546666	0.52764	0.93493	0	0.537415	0.917121	0	0.200632	0.65911	0.372377	0.722753	0.359457	0.757467	0	0.25809	0	0.527989	0.280815	0	0
TAACAGTCTACAGCCATGGTCGC	23_31683_9	cfa-miR-132	0	0	0	1	0	3	0	0	0	1	0	0	0	0	1	2	1	0	0	0	0	0	0	0	0.311643	0	0.537415	0	0	0	0.164778	0	0	0	0	0.182688	0.516179	0.159058	0	0	0	0
CCAGTATTAACTGTGCTGCTGAT	23_6752_80	cgr-miR-16-3p	10	6	11	6	8	25	10	9	10	9	23	28	11	13	16	16	20	16	29	11	14	2.56987	1.64	2.90202	1.86986	2.8375	4.47846	3.05707	2.33681	2.00632	1.483	4.28233	5.05927	1.97701	2.46177	2.923	4.12943	3.18115	4.22391	4.07182	2.21796	3.29518
CCCAGTGTTCAGACTAGCTGTTC	23_32193_9	cgr-miR-199a-5p	0	0	0	0	0	2	0	0	0	2	2	5	0	1	0	5	3	4	2	5	1	0	0	0	0	0	0.358277	0	0	0	0.329555	0.372377	0.903442	0	0.189367	0	1.29045	0.477173	1.05598	0.280815	1.00816	0.23537
CCCAGTGTTTAGACTACCTGTTC	23_4329_150	cgr-miR-199b	4	2	0	4	5	20	2	2	4	15	7	12	10	8	17	11	23	15	14	15	6	1.02795	0.546666	0	1.24657	1.77343	3.58277	0.611414	0.519292	0.802528	2.47166	1.30332	2.16826	1.79728	1.51493	3.10569	2.83899	3.65832	3.95991	1.96571	3.02449	1.41222
AGGGACTTTTGGGGGCAGATGTG	23_2314_348	cgr-miR-365-5p	42	47	41	29	20	19	40	48	50	63	24	16	32	18	26	15	41	17	38	17	20	10.7934	12.8466	10.8166	9.03765	7.09374	3.40363	12.2283	12.463	10.0316	10.381	4.46852	2.89101	5.75131	3.4086	4.74988	3.87134	6.52136	4.4879	5.33549	3.42776	4.70741
CTCGGCGTGGCGTCGGTCGTGG	22_89181_3	chi-miR-1307-3p	0	0	0	0	0	0	1	0	0	0	0	2	0	0	0	0	1	0	1	0	2	0	0	0	0	0	0	0.305707	0	0	0	0	0.361377	0	0	0	0	0.159058	0	0.140408	0	0.470741
TTGGTCCCCTTCAACCAGCTGT	22_906_1252	chi-miR-133a-3p	118	108	148	43	91	100	183	170	173	284	160	136	142	54	87	183	263	126	94	121	142	30.3244	29.52	39.0454	13.4007	32.2765	17.9138	55.9444	44.1398	34.7093	46.7968	29.7901	24.5736	25.5214	10.2258	15.8938	47.2304	41.8321	33.2633	13.1983	24.3976	33.4226
TGCCCTATGGACTCAGTTCTG	21_47609_4	chi-miR-146b-3p	0	0	0	0	0	1	0	0	1	0	1	0	0	0	1	1	1	0	1	0	0	0	0	0	0	0	0.179138	0	0	0.200632	0	0.186188	0	0	0	0.182688	0.25809	0.159058	0	0.140408	0	0
ACTGCCCTAAGTGCTCCTTCTGG	23_18020_19	chi-miR-18a-3p	1	0	2	2	1	2	3	1	1	2	0	2	1	0	2	4	2	2	4	0	2	0.256987	0	0.52764	0.623287	0.354687	0.358277	0.917121	0.259646	0.200632	0.329555	0	0.361377	0.179728	0	0.365375	1.03236	0.318115	0.527989	0.561631	0	0.470741
CCCAGTGTTTAGACTATCTGTT	22_82955_3	chi-miR-199c-5p	0	0	0	0	0	0	2	0	0	0	0	0	0	0	0	1	0	0	0	0	0	0	0	0	0	0	0	0.611414	0	0	0	0	0	0	0	0	0.25809	0	0	0	0	0
TGGAATGTAAGGAAGTGTGTGGT	23_10199_43	chi-miR-206	0	8	3	2	1	1	1	5	0	7	6	0	1	0	3	0	4	1	2	1	1	0	2.18666	0.79146	0.623287	0.354687	0.179138	0.305707	1.29823	0	1.15344	1.11713	0	0.179728	0	0.548063	0	0.63623	0.263994	0.280815	0.201633	0.23537
CAAAGTGCTCACAGTGCAGGTAG	23_9999_44	chi-miR-20b	3	4	0	4	2	2	1	1	3	4	4	7	2	2	6	6	4	4	5	5	5	0.77096	1.09333	0	1.24657	0.709374	0.358277	0.305707	0.259646	0.601896	0.65911	0.744754	1.26482	0.359457	0.378733	1.09613	1.54854	0.63623	1.05598	0.702038	1.00816	1.17685
TAGCTTATCAGACTGATGTTGAC	23_2_4086463	chi-miR-21-5p	126733	190565	232181	139138	107889	177392	114695	182864	241018	314404	463429	521192	224319	239211	190065	448562	780626	652033	300585	254699	143816	32568.7	52087.7	61254	43361.4	38266.8	31777.7	35063.1	47479.9	48355.9	51806.7	86285.1	94173.3	40316.5	45298.6	34722.5	115769	124164	172133	42204.4	51355.7	33850
AAATCTCTGCAGGCAAATGTGA	22_77916_3	chi-miR-216b	0	0	1	0	2	0	0	0	0	0	0	0	0	0	0	1	0	0	0	0	1	0	0	0.26382	0	0.709374	0	0	0	0	0	0	0	0	0	0	0.25809	0	0	0	0	0.23537
TGTGTATTTGACAAGCTGAGTTCG	24_99067_2	chi-miR-223-5p	0	0	0	0	0	2	0	0	0	0	0	0	0	0	0	0	0	0	0	0	0	0	0	0	0	0	0.358277	0	0	0	0	0	0	0	0	0	0	0	0	0	0	0
TGTAAACACCCTACACTCTCAGC	23_1765_485	chi-miR-30f-5p	11	13	16	10	9	40	7	18	13	37	43	57	28	62	42	20	32	35	49	43	23	2.82685	3.55333	4.22112	3.11643	3.19218	7.16554	2.13995	4.67363	2.60822	6.09677	8.0061	10.2992	5.0324	11.7407	7.67288	5.16179	5.08984	9.2398	6.87997	8.67021	5.41352
AGATCAGAAGGTGATTGTGGCTT	23_32544_9	chi-miR-383	0	0	0	0	0	0	0	0	0	0	0	1	0	2	0	0	7	0	0	2	0	0	0	0	0	0	0	0	0	0	0	0	0.180688	0	0.378733	0	0	1.1134	0	0	0.403266	0
TGAGGGGCAGAGAGCGAGACT	21_3509_130	chi-miR-423-5p	0	2	4	6	1	17	14	0	1	20	13	16	36	19	26	9	21	6	13	12	31	0	0.546666	1.05528	1.86986	0.354687	3.04535	4.2799	0	0.200632	3.29555	2.42045	2.89101	6.47023	3.59797	4.74988	2.32281	3.34021	1.58397	1.8253	2.41959	7.29648
TAGTGCAATATTGCTTATAGGGT	23_136_13491	chi-miR-454-3p	821	769	889	695	657	1043	695	609	765	972	824	871	1514	1221	1366	513	954	588	1676	1067	1086	210.986	210.193	234.536	216.592	233.029	186.841	212.466	158.124	153.484	160.164	153.419	157.38	272.109	231.217	249.551	132.4	151.741	155.229	235.323	215.142	255.612
AGGTTGGGATCAGTTGCAATGCT	23_5176_116	chi-miR-92a-5p	8	3	5	4	3	8	6	2	2	6	13	8	5	11	16	9	7	11	17	5	8	2.05589	0.819999	1.3191	1.24657	1.06406	1.43311	1.83424	0.519292	0.401264	0.988665	2.42045	1.44551	0.898642	2.08303	2.923	2.32281	1.1134	2.90394	2.38693	1.00816	1.88296
CAAGCTCGCTTCTATGGGTCTGT	23_8061_61	chi-miR-99a-3p	2	1	2	2	0	8	8	1	3	5	3	3	6	3	6	9	8	4	11	2	12	0.513973	0.273333	0.52764	0.623287	0	1.43311	2.44566	0.259646	0.601896	0.823888	0.558565	0.542065	1.07837	0.5681	1.09613	2.32281	1.27246	1.05598	1.54448	0.403266	2.82444
AGGCAAGATGTCGGCATAGCTGT	23_82027_3	dpu-miR-31	0	0	0	0	0	1	0	0	1	0	0	0	0	0	0	0	0	0	0	0	1	0	0	0	0	0	0.179138	0	0	0.200632	0	0	0	0	0	0	0	0	0	0	0	0.23537
TGTGCAAATCCATGCAAAACTCT	23_36921_7	dre-miR-19c-3p	1	0	0	0	0	3	1	0	0	1	0	2	1	0	1	0	0	0	1	0	1	0.256987	0	0	0	0	0.537415	0.305707	0	0	0.164778	0	0.361377	0.179728	0	0.182688	0	0	0	0.140408	0	0.23537
TGCTCAGTAGTCAGTGTAGATCC	23_43280_6	dre-miR-222a-5p	0	0	1	0	0	0	0	0	0	0	1	0	0	1	0	0	0	0	1	2	0	0	0	0.26382	0	0	0	0	0	0	0	0.186188	0	0	0.189367	0	0	0	0	0.140408	0.403266	0
AGCTACATCTGAATACTGGGTCTCT	25_64499_3	dre-miR-222b	0	0	0	0	0	0	0	0	0	0	0	0	0	0	0	0	0	3	0	0	0	0	0	0	0	0	0	0	0	0	0	0	0	0	0	0	0	0	0.791983	0	0	0
AAAGTGCTATCAAGTTGGGGT	21_87576_2	dre-miR-430b-3p	0	0	0	1	0	0	0	0	1	0	0	0	0	0	0	0	0	0	0	0	0	0	0	0	0.311643	0	0	0	0	0.200632	0	0	0	0	0	0	0	0	0	0	0	0
ACTCTAACTTTAGCAACTTTCT	22_39495_7	dre-miR-430b-5p	0	0	0	0	0	1	0	0	0	1	1	0	0	2	0	0	0	0	0	1	1	0	0	0	0	0	0.179138	0	0	0	0.164778	0.186188	0	0	0.378733	0	0	0	0	0	0.201633	0.23537
AGACATCAATTAAATCTGTGC	21_22883_9	dre-miR-723-3p	0	1	0	0	1	1	0	0	0	2	0	1	0	1	0	0	2	0	0	0	0	0	0.273333	0	0	0.354687	0.179138	0	0	0	0.329555	0	0.180688	0	0.189367	0	0	0.318115	0	0	0	0
TAAGTGCTTCCATGTTTTAGTGA	23_91869_3	eca-miR-302a	0	0	0	0	0	0	0	0	0	0	0	0	0	0	0	0	3	0	0	0	0	0	0	0	0	0	0	0	0	0	0	0	0	0	0	0	0	0.477173	0	0	0	0
CTCGTACCGTGAGTAATAATGCG	23_31_97121	efu-miR-126	5568	5592	6034	4441	3329	8857	5389	4144	6743	7865	8328	12875	6884	8173	8199	6472	14471	10053	13225	9474	7040	1430.9	1528.48	1591.89	1384.01	1180.75	1586.63	1647.46	1075.97	1352.86	1295.98	1550.58	2326.36	1237.25	1547.69	1497.86	1670.36	2301.72	2653.93	1856.89	1910.27	1657.01
TCACAGTGAACCGGTCTCTTTTT	23_83_24706	efu-miR-128b	1247	1346	1310	1074	778	2092	905	1279	1350	2419	2899	2471	1497	3170	2000	1272	2064	1585	3597	2119	2001	320.462	367.906	345.604	334.705	275.946	374.758	276.665	332.087	270.853	398.597	539.76	446.481	269.054	600.292	365.375	328.29	328.295	418.431	505.046	427.26	470.976
AGGACTGACTAACCTGAGAATGGT	24_75214_2	efu-miR-1388	1	0	0	0	0	0	0	0	1	0	0	0	0	0	0	0	0	1	0	1	0	0.256987	0	0	0	0	0	0	0	0.200632	0	0	0	0	0	0	0	0	0.263994	0	0.201633	0
TCAGTGCACCACAGAACTTTGTC	23_62897_4	efu-miR-148	0	0	0	0	0	1	1	0	1	0	1	0	0	0	0	1	0	0	0	0	1	0	0	0	0	0	0.179138	0.305707	0	0.200632	0	0.186188	0	0	0	0	0.25809	0	0	0	0	0.23537
TAGCAGCACGTAAATATTGGC	21_1839_310	efu-miR-16	14	9	22	12	8	37	17	16	21	30	9	11	28	21	30	17	22	9	29	12	23	3.59781	2.46	5.80404	3.73972	2.8375	6.62812	5.19702	4.15433	4.21327	4.94333	1.6757	1.98757	5.0324	3.9767	5.48063	4.38752	3.49927	2.37595	4.07182	2.41959	5.41352
ACCATCGACCGTTGATTGTACC	22_1103_993	efu-miR-181a	49	58	91	45	50	113	62	32	44	76	78	143	72	95	108	93	163	120	148	150	79	12.5923	15.8533	24.0076	14.0239	17.7343	20.2427	18.9538	8.30867	8.82781	12.5231	14.5227	25.8384	12.9405	17.9898	19.7303	24.0023	25.9264	31.6793	20.7803	30.2449	18.5943
TACAGTAGTCTGCACATTGGTTA	23_210_8076	efu-miR-199	316	240	327	199	236	656	403	161	297	615	717	921	524	610	724	809	1567	870	1195	678	583	81.2078	65.5999	86.2691	62.017	83.7061	117.515	123.2	41.803	59.5877	101.338	133.497	166.414	94.1777	115.514	132.266	208.794	249.243	229.675	167.787	136.707	137.221
ACAGCAGGCACAGACAGGCAGT	22_431_2887	efu-miR-214	370	356	508	365	356	823	661	289	417	709	690	810	960	757	1166	666	1080	697	1092	734	734	95.085	97.3065	134.021	113.75	126.269	147.431	202.072	75.0376	83.6636	116.827	128.47	146.358	172.539	143.351	213.014	171.888	171.782	184.004	153.325	147.998	172.762
ATGACCTATGAATTGACAGACA	22_1441_702	efu-miR-215	15	19	25	20	24	30	33	17	34	41	29	59	19	18	19	58	108	66	28	113	29	3.8548	5.19333	6.5955	6.23287	8.51249	5.37415	10.0883	4.41398	6.82149	6.75588	5.39946	10.6606	3.41484	3.4086	3.47106	14.9692	17.1782	17.4236	3.93141	22.7845	6.82574
TGTCAGTTTGTCAAATACCCCAA	23_640_1686	efu-miR-223	99	65	110	51	52	66	88	59	110	269	198	444	86	67	161	315	527	297	178	152	97	25.4417	17.7666	29.0202	15.8938	18.4437	11.8231	26.9022	15.3191	22.0695	44.3252	36.8653	80.2256	15.4567	12.6876	29.4127	81.2982	83.8234	78.4063	24.9926	30.6482	22.8309
TGGGAGAGGATTGTTTACTCCT	22_32409_9	efu-miR-30c	0	0	0	0	0	1	0	0	0	0	1	0	0	1	1	0	1	0	1	2	1	0	0	0	0	0	0.179138	0	0	0	0	0.186188	0	0	0.189367	0.182688	0	0.159058	0	0.140408	0.403266	0.23537
CTTTCAGTCAGATGTTTGCTGC	22_1893_484	efu-miR-30d	77	59	74	52	49	117	51	55	56	49	61	91	70	91	78	46	70	50	132	126	61	19.788	16.1266	19.5227	16.2055	17.3797	20.9592	15.5911	14.2805	11.2354	8.0741	11.3575	16.4426	12.581	17.2324	14.2496	11.8721	11.134	13.1997	18.5338	25.4057	14.3576
GCTTTCAGTCGGATGTTTACAGT	23_6338_87	efu-miR-30e	9	19	15	10	7	17	5	17	16	18	25	12	8	17	14	10	22	23	30	21	20	2.31288	5.19333	3.9573	3.11643	2.48281	3.04535	1.52853	4.41398	3.21011	2.966	4.65471	2.16826	1.43783	3.21923	2.55763	2.5809	3.49927	6.07187	4.21223	4.23429	4.70741
CTAATACTGTCTGGTAATGCCGT	23_36701_7	efu-miR-429	1	0	0	0	0	0	0	0	0	0	1	2	0	0	0	1	3	1	0	0	0	0.256987	0	0	0	0	0	0	0	0	0	0.186188	0.361377	0	0	0	0.25809	0.477173	0.263994	0	0	0
TCCTGTACTGAGCTGCCCCGAGC	23_6641_82	efu-miR-486	0	1	0	0	0	9	5	0	1	5	5	4	6	8	10	4	7	4	4	2	9	0	0.273333	0	0	0	1.61225	1.52853	0	0.200632	0.823888	0.930942	0.722753	1.07837	1.51493	1.82688	1.03236	1.1134	1.05598	0.561631	0.403266	2.11833
ATAAAGCTAGATAACCGAAAGT	22_10729_41	efu-miR-9-3p	1	1	2	0	1	2	1	1	0	4	2	8	2	4	6	3	3	17	5	2	3	0.256987	0.273333	0.52764	0	0.354687	0.358277	0.305707	0.259646	0	0.65911	0.372377	1.44551	0.359457	0.757467	1.09613	0.774269	0.477173	4.4879	0.702038	0.403266	0.706111
TTCGTATCCTGCCGACTACGCCA	23_78343_3	efu-miR-9277	0	0	0	0	1	0	0	0	0	1	0	1	0	0	0	0	0	0	0	0	0	0	0	0	0	0.354687	0	0	0	0	0.164778	0	0.180688	0	0	0	0	0	0	0	0	0
TATTGCACTTGTCCCGGCCTGTG	23_1472_596	efu-miR-92a	56	42	39	75	21	154	53	31	133	117	174	185	62	95	132	157	245	174	123	108	75	14.3912	11.48	10.289	23.3732	7.44842	27.5873	16.2025	8.04902	26.6841	19.279	32.3968	33.4273	11.1432	17.9898	24.1148	40.5201	38.9691	45.935	17.2701	21.7763	17.6528
TCGGTTATCATGGTACCGGTGCTTT	25_94179_2	gga-miR-101-1-5p	0	0	0	0	0	0	0	2	0	0	0	0	0	0	0	0	0	1	0	1	0	0	0	0	0	0	0	0	0.519292	0	0	0	0	0	0	0	0	0	0.263994	0	0.201633	0
TCAGTTATCACAGTGCTGATGCT	23_18231_18	gga-miR-101-2-5p	3	0	1	1	0	1	2	1	1	4	0	1	4	3	0	1	0	0	2	0	1	0.77096	0	0.26382	0.311643	0	0.179138	0.611414	0.259646	0.200632	0.65911	0	0.180688	0.718914	0.5681	0	0.25809	0	0	0.280815	0	0.23537
TCGTACCGTGAGTAATAATGCGC	23_300_4844	gga-miR-126-3p	215	187	288	200	156	661	243	142	232	460	373	447	355	576	620	274	524	360	779	673	439	55.2521	51.1133	75.9802	62.3287	55.3312	118.411	74.2868	36.8697	46.5466	75.7977	69.4483	80.7677	63.8036	109.075	113.266	70.7165	83.3462	95.0379	109.378	135.699	103.328
CGGGGCCGTAACACTGTCTGAGA	23_5293_112	gga-miR-128-1-5p	6	7	3	1	3	18	0	7	4	4	8	17	14	8	15	10	11	6	8	7	8	1.54192	1.91333	0.79146	0.311643	1.06406	3.22449	0	1.81752	0.802528	0.65911	1.48951	3.0717	2.5162	1.51493	2.74031	2.5809	1.74963	1.58397	1.12326	1.41143	1.88296
TGGACGTTGGCTCTGGTGGTGAT	23_7942_62	gga-miR-1306-3p	7	5	3	5	1	7	3	7	6	6	5	6	6	5	1	5	10	3	9	0	1	1.79891	1.36666	0.79146	1.55822	0.354687	1.25397	0.917121	1.81752	1.20379	0.988665	0.930942	1.08413	1.07837	0.946833	0.182688	1.29045	1.59058	0.791983	1.26367	0	0.23537
AAAGGACGGAGGCGGCCCGCGC	22_104411_2	gga-miR-1456-5p	0	0	2	0	0	0	0	0	0	0	0	0	0	0	0	0	0	0	0	0	0	0	0	0.52764	0	0	0	0	0	0	0	0	0	0	0	0	0	0	0	0	0	0
ACCCATGGGGCTCAGTTCTTCA	22_1852_499	gga-miR-146a-3p	19	12	23	14	20	59	33	15	19	45	75	168	24	85	67	113	200	206	78	62	59	4.88274	3.28	6.06786	4.36301	7.09374	10.5692	10.0883	3.89469	3.81201	7.41499	13.9641	30.3556	4.31348	16.0962	12.2401	29.1641	31.8115	54.3828	10.9518	12.5012	13.8868
TGAGAACTGAATTCCATGGACTGT	24_6_214127	gga-miR-146c-5p	21611	20439	22779	16955	13974	35759	17988	21771	25446	17007	20146	21757	14535	16504	20496	21144	34270	18154	26009	24679	15673	5553.74	5586.65	6009.56	5283.91	4956.39	6405.81	5499.06	5652.75	5105.28	2802.37	3750.95	3931.24	2612.35	3125.31	3744.36	5457.05	5450.9	4792.55	3651.86	4976.1	3688.96
TTAGTGCGCAGTAAGCTAGGGTGT	24_90_7869	gga-miR-1552-5p	527	445	417	365	357	825	543	450	636	891	686	955	716	815	773	604	1065	640	1239	655	746	135.432	121.633	110.013	113.75	126.623	147.789	165.999	116.841	127.602	146.817	127.725	172.557	128.686	154.334	141.217	155.886	169.396	168.956	173.965	132.069	175.586
TTGCCACACTGCAACGCTTTACA	23_147540_2	gga-miR-3064-3p	0	0	0	0	0	0	0	0	0	0	0	0	1	0	0	1	0	0	0	0	0	0	0	0	0	0	0	0	0	0	0	0	0	0.179728	0	0	0.25809	0	0	0	0	0
TGCTATGCCAACATATTGTCAT	22_101703_2	gga-miR-31-3p	0	1	0	0	0	0	0	0	0	0	0	0	0	0	0	0	0	1	0	0	0	0	0.273333	0	0	0	0	0	0	0	0	0	0	0	0	0	0	0	0.263994	0	0	0
CAATCAGCAAGTATACTGCCCT	22_29833_10	gga-miR-34a-3p	0	0	0	0	0	0	1	1	3	1	1	1	1	0	3	2	6	2	5	2	3	0	0	0	0	0	0	0.305707	0.259646	0.601896	0.164778	0.186188	0.180688	0.179728	0	0.548063	0.516179	0.954346	0.527989	0.702038	0.403266	0.706111
CTGTAAACGCTTTCTGATA	19_2874_98	gga-miR-3607-3p	5	8	3	4	4	15	6	5	7	7	13	28	9	11	8	11	14	10	15	15	11	1.28493	2.18666	0.79146	1.24657	1.41875	2.68708	1.83424	1.29823	1.40442	1.15344	2.42045	5.05927	1.61756	2.08303	1.4615	2.83899	2.22681	2.63994	2.10611	3.02449	2.58907
CACAGCGCATGCAATGTGGACA	22_91565_3	gga-miR-460b-3p	0	0	0	0	0	0	0	0	0	0	0	0	0	0	0	1	0	0	2	0	0	0	0	0	0	0	0	0	0	0	0	0	0	0	0	0	0.25809	0	0	0.280815	0	0
ATGTATGATACTGCACACAGTG	22_8424_59	gga-miR-6516-3p	0	4	4	3	0	5	3	3	4	5	11	10	5	10	4	5	7	7	10	41	5	0	1.09333	1.05528	0.93493	0	0.895692	0.917121	0.778938	0.802528	0.823888	2.04807	1.80688	0.898642	1.89367	0.73075	1.29045	1.1134	1.84796	1.40408	8.26695	1.17685
CATGGGGCACTCTGCTGATCGCTTGG	26_52307_3	gga-miR-6578-3p	0	0	0	0	0	1	0	0	0	0	0	0	0	2	0	0	0	0	0	0	0	0	0	0	0	0	0.179138	0	0	0	0	0	0	0	0.378733	0	0	0	0	0	0	0
TTGGTCCCCTCCAACCAGCTGT	22_53002_5	hco-miR-133	0	0	0	0	0	0	0	1	1	0	1	0	0	0	0	0	0	1	1	0	0	0	0	0	0	0	0	0	0.259646	0.200632	0	0.186188	0	0	0	0	0	0	0.263994	0.140408	0	0
TTTAGTGTGACAATGGCGTTTGT	23_14607_25	hsa-miR-3591-5p	12	24	15	17	11	2	4	13	26	6	5	4	1	1	4	2	0	1	5	3	3	3.08384	6.55999	3.9573	5.29794	3.90156	0.358277	1.22283	3.3754	5.21643	0.988665	0.930942	0.722753	0.179728	0.189367	0.73075	0.516179	0	0.263994	0.702038	0.604898	0.706111
CCTCACCACCCCTTCTGCCTGCA	23_83646_3	hsa-miR-6511b-3p	0	0	0	0	0	0	1	0	0	0	0	0	0	0	1	0	0	0	0	1	0	0	0	0	0	0	0	0.305707	0	0	0	0	0	0	0	0.182688	0	0	0	0	0.201633	0
CACCCGGCTGTGTGCACATGTG	22_89253_3	hsa-miR-941	0	0	0	0	0	0	0	0	0	0	0	1	0	0	0	0	1	0	0	0	1	0	0	0	0	0	0	0	0	0	0	0	0.180688	0	0	0	0	0.159058	0	0	0	0.23537
TTATTGCTTAAGAATACGCGT	21_34771_6	ipu-miR-137	0	0	0	0	0	0	0	1	0	0	0	1	1	1	2	0	0	1	0	0	1	0	0	0	0	0	0	0	0.259646	0	0	0	0.180688	0.179728	0.189367	0.365375	0	0	0.263994	0	0	0.23537
ATCTCAGGTTCGTCAGCCCATGA	23_1549_563	ipu-miR-1388	44	24	27	36	28	49	49	49	76	39	34	59	44	71	45	33	53	30	125	75	73	11.3074	6.55999	7.12314	11.2192	9.93123	8.77779	14.9796	12.7226	15.248	6.42633	6.33041	10.6606	7.90805	13.445	8.22094	8.51696	8.43005	7.91983	17.551	15.1225	17.182
CACATTCATTGCTGTCGGTGGGT	23_13097_29	ipu-miR-181c	1	2	2	2	1	2	6	1	3	1	3	3	0	2	5	1	3	5	4	1	2	0.256987	0.546666	0.52764	0.623287	0.354687	0.358277	1.83424	0.259646	0.601896	0.164778	0.558565	0.542065	0	0.378733	0.913438	0.25809	0.477173	1.31997	0.561631	0.201633	0.470741
TCGTGTCTTGTGTTGCAGCCAGT	23_5807_98	ipu-miR-187	7	6	6	5	15	7	31	5	20	7	14	2	12	12	9	8	11	7	20	22	17	1.79891	1.64	1.58292	1.55822	5.3203	1.25397	9.47692	1.29823	4.01264	1.15344	2.60664	0.361377	2.15674	2.2724	1.64419	2.06472	1.74963	1.84796	2.80815	4.43592	4.00129
TTCACAGTGGCTAAGTTCTT	20_599_736	ipu-miR-27d	44	50	50	22	29	99	49	60	61	112	149	91	51	155	64	85	137	79	127	116	64	11.3074	13.6666	13.191	6.85615	10.2859	17.7347	14.9796	15.5788	12.2386	18.4551	27.7421	16.4426	9.16615	29.3518	11.692	21.9376	21.7909	20.8555	17.8318	23.3894	15.0637
TGGAAGACTTGTGATTTTGTTGT	23_23318_13	ipu-miR-7b	1	0	1	0	0	2	1	0	0	2	2	0	2	0	0	1	2	0	2	1	1	0.256987	0	0.26382	0	0	0.358277	0.305707	0	0	0.329555	0.372377	0	0.359457	0	0	0.25809	0.318115	0	0.280815	0.201633	0.23537
AACCCGTAGATCCGATCTTGTGA	23_69_33487	ipu-miR-99b	1220	942	1520	1009	1342	1905	3037	1258	1776	1731	2397	2603	1394	2236	2595	1882	2997	2593	2920	2360	2260	313.524	257.48	401.006	314.448	475.99	341.259	928.432	326.634	356.322	285.23	446.294	470.332	250.542	423.424	474.074	485.725	476.696	684.537	409.99	475.853	531.937
AACCCTGTAGATCCGAATTTGT	22_5433_112	lva-miR-10-5p	19	11	18	17	13	8	12	7	17	15	5	5	16	9	11	8	13	5	12	7	19	4.88274	3.00666	4.74876	5.29794	4.61093	1.43311	3.66848	1.81752	3.41074	2.47166	0.930942	0.903442	2.87566	1.7043	2.00956	2.06472	2.06775	1.31997	1.68489	1.41143	4.47204
TTTGGTCCCCTTCAACCAGCC	21_40019_5	lva-miR-133-3p	0	0	0	0	0	0	1	1	0	0	0	0	0	0	1	2	0	0	0	0	0	0	0	0	0	0	0	0.305707	0.259646	0	0	0	0	0	0	0.182688	0.516179	0	0	0	0	0
TATTGCACTTGTCCCGGCCTA	21_3537_128	lva-miR-92a-3p	5	6	1	5	4	14	2	6	9	10	9	7	12	9	13	5	9	8	12	6	2	1.28493	1.64	0.26382	1.55822	1.41875	2.50794	0.611414	1.55788	1.80569	1.64778	1.6757	1.26482	2.15674	1.7043	2.37494	1.29045	1.43152	2.11195	1.68489	1.2098	0.470741
AAAAGTGCTTATAGTGCAGGTAG	23_9833_45	mdo-miR-106-5p	2	3	3	3	2	2	2	1	1	2	1	2	1	0	2	1	5	1	3	4	4	0.513973	0.819999	0.79146	0.93493	0.709374	0.358277	0.611414	0.259646	0.200632	0.329555	0.186188	0.361377	0.179728	0	0.365375	0.25809	0.795288	0.263994	0.421223	0.806531	0.941481
TCTCCCAACCCCTGTACCAGA	21_3224_145	mdo-miR-150-5p	10	9	6	4	3	5	5	9	8	11	7	15	9	11	4	6	6	4	14	18	9	2.56987	2.46	1.58292	1.24657	1.06406	0.895692	1.52853	2.33681	1.60506	1.81255	1.30332	2.71033	1.61756	2.08303	0.73075	1.54854	0.954346	1.05598	1.96571	3.62939	2.11833
CCTTATCACTTTTCCAGCCCAGC	23_33147_8	mdo-miR-184-5p	1	1	0	0	1	0	0	0	0	0	0	2	0	1	0	0	2	0	0	0	0	0.256987	0.273333	0	0	0.354687	0	0	0	0	0	0	0.361377	0	0.189367	0	0	0.318115	0	0	0	0
CAAAGTGCTCATAGTGCAGGTAG	23_161_11297	mdo-miR-20b-5p	291	178	223	178	112	555	308	233	322	732	1085	2482	446	406	709	1354	2923	1646	1050	865	422	74.7831	48.6533	58.8319	55.4725	39.7249	99.4219	94.1578	60.4975	64.6035	120.617	202.014	448.468	80.1589	76.8829	129.525	349.453	464.925	434.535	147.428	174.412	99.3263
AGAGCTTAGCCGATTGGTGAACAGT	25_95643_2	mdo-miR-27b-5p	0	0	0	0	0	0	0	0	1	0	0	0	0	0	0	0	1	0	0	0	0	0	0	0	0	0	0	0	0	0.200632	0	0	0	0	0	0	0	0.159058	0	0	0	0
GAAATCAAGGATGGGTAAGACCT	23_20062_16	mdo-miR-551b-5p	1	0	0	0	0	1	2	0	0	2	2	1	3	1	0	2	3	0	1	0	1	0.256987	0	0	0	0	0.179138	0.611414	0	0	0.329555	0.372377	0.180688	0.539185	0.189367	0	0.516179	0.477173	0	0.140408	0	0.23537
GTGGGGATTTGTTGCATTACT	21_16255_14	mdo-miR-92a-2-5p	1	0	1	0	1	2	0	1	0	0	2	2	1	1	1	3	3	2	5	0	1	0.256987	0	0.26382	0	0.354687	0.358277	0	0.259646	0	0	0.372377	0.361377	0.179728	0.189367	0.182688	0.774269	0.477173	0.527989	0.702038	0	0.23537
GATTCCTGGAAATACTGTTCTT	22_526_2301	mml-miR-145-3p	84	76	87	52	54	179	167	54	102	144	163	198	96	134	203	145	243	122	252	196	201	21.5869	20.7733	22.9523	16.2055	19.1531	32.0658	51.0531	14.0209	20.4645	23.728	30.3487	35.7763	17.2539	25.3751	37.0856	37.423	38.651	32.2073	35.3827	39.52	47.3094
CGGGTGGATCACGATGCAATTTT	23_8340_58	mml-miR-363-5p	3	0	2	2	1	9	2	1	2	3	4	9	1	3	4	6	18	7	5	9	2	0.77096	0	0.52764	0.623287	0.354687	1.61225	0.611414	0.259646	0.401264	0.494333	0.744754	1.6262	0.179728	0.5681	0.73075	1.54854	2.86304	1.84796	0.702038	1.8147	0.470741
CAAAGTGCTAACAGTGCAGGTAG	23_51245_5	mmu-miR-106a-5p	0	0	0	0	1	0	0	0	0	0	0	1	0	0	1	2	1	1	0	0	0	0	0	0	0	0.354687	0	0	0	0	0	0	0.180688	0	0	0.182688	0.516179	0.159058	0.263994	0	0	0
CGCGTACCAAAAGTAATAATGT	22_139746_2	mmu-miR-126b-3p	0	0	0	0	0	0	0	0	0	0	1	1	0	0	0	0	0	0	0	0	0	0	0	0	0	0	0	0	0	0	0	0.186188	0.180688	0	0	0	0	0	0	0	0	0
AGAATTGCGTTTGGACAATCAGT	23_143013_2	mmu-miR-219b-3p	0	0	0	0	0	0	0	0	0	0	0	1	0	0	0	0	1	0	0	0	0	0	0	0	0	0	0	0	0	0	0	0	0.180688	0	0	0	0	0.159058	0	0	0	0
TAGTTTATCAGACTGATATTGAC	23_53356_5	mmu-miR-21b	1	0	0	0	0	1	0	1	2	0	0	0	0	0	1	2	1	2	1	1	0	0.256987	0	0	0	0	0.179138	0	0.259646	0.401264	0	0	0	0	0	0.182688	0.516179	0.159058	0.527989	0.140408	0.201633	0
GTACAGTTTTCCCAGGAACCCCT	23_91115_3	mmu-miR-6402	0	0	1	0	0	0	0	1	0	0	1	3	0	0	4	0	1	0	0	0	2	0	0	0.26382	0	0	0	0	0.259646	0	0	0.186188	0.542065	0	0	0.73075	0	0.159058	0	0	0	0.470741
CTGGGCGTGTGACAGCGGCTAT	22_34931_8	mse-miR-210	0	0	1	1	0	3	0	0	0	2	0	6	0	0	1	1	1	1	2	0	1	0	0	0.26382	0.311643	0	0.537415	0	0	0	0.329555	0	1.08413	0	0	0.182688	0.25809	0.159058	0.263994	0.280815	0	0.23537
CAGTCTGGTTAGCTGGTTGTCT	22_153949_2	mse-miR-34	0	0	0	0	0	0	0	0	0	0	0	0	0	0	0	1	0	0	0	0	1	0	0	0	0	0	0	0	0	0	0	0	0	0	0	0	0.25809	0	0	0	0	0.23537
TGAAAGACATGGGTAGTGAGATG	23_114444_2	mse-miR-71	0	0	0	0	1	0	0	0	0	0	0	0	0	1	0	0	0	0	0	0	0	0	0	0	0	0.354687	0	0	0	0	0	0	0	0	0.189367	0	0	0	0	0	0	0
TGAGATCATTGTGAAAGCTGATT	23_48644_5	nvi-bantam	0	2	0	0	0	0	0	0	0	1	3	0	0	0	0	0	1	1	2	0	0	0	0.546666	0	0	0	0	0	0	0	0.164778	0.558565	0	0	0	0	0	0.159058	0.263994	0.280815	0	0
AACATTCATTACTGTCGGTGGGT	23_48455_5	oan-miR-181c-5p	0	1	0	0	0	1	0	0	0	0	1	1	0	0	2	0	0	0	1	0	0	0	0.273333	0	0	0	0.179138	0	0	0	0	0.186188	0.180688	0	0	0.365375	0	0	0	0.140408	0	0
CGTGTATTTGACAAGCTGAGTTC	23_2019_414	oan-miR-223-5p	31	30	29	24	21	24	22	27	30	78	116	106	13	26	40	101	162	129	56	39	39	7.96658	8.19999	7.65078	7.47944	7.44842	4.29932	6.72555	7.01044	6.01896	12.8527	21.5979	19.153	2.33647	4.92353	7.3075	26.067	25.7673	34.0553	7.86283	7.86368	9.17944
AGGCAAGATGTTGGCATAGCTGT	23_2937_257	oan-miR-31-5p	11	8	14	11	4	13	6	1	10	8	10	18	8	27	48	9	17	12	25	24	9	2.82685	2.18666	3.69348	3.42808	1.41875	2.3288	1.83424	0.259646	2.00632	1.31822	1.86188	3.25239	1.43783	5.1129	8.769	2.32281	2.70398	3.16793	3.51019	4.83919	2.11833
AGGCAGTGTAGTTAGCTGATTGG	23_104520_2	oan-miR-34b-5p	0	0	1	0	0	0	0	0	0	0	1	0	0	0	0	0	0	0	0	0	0	0	0	0.26382	0	0	0	0	0	0	0	0.186188	0	0	0	0	0	0	0	0	0	0
GAGGGACTTTCAGGGGCAGCTGT	23_6440_85	oan-miR-365-2-5p	5	1	3	3	1	1	4	4	3	20	15	13	7	3	2	18	20	18	6	2	4	1.28493	0.273333	0.79146	0.93493	0.354687	0.179138	1.22283	1.03858	0.601896	3.29555	2.79283	2.34895	1.2581	0.5681	0.365375	4.64561	3.18115	4.7519	0.842446	0.403266	0.941481
TAAGTGCTTCCATGTTTTAGT	21_116373_2	ocu-miR-302b-3p	0	0	0	0	0	0	0	0	0	0	0	0	1	0	0	0	1	0	0	0	0	0	0	0	0	0	0	0	0	0	0	0	0	0.179728	0	0	0	0.159058	0	0	0	0
CTGCGCAAGCTACTGCCTTGCT	22_2334_364	oha-let-7i-3p	14	13	13	19	10	23	16	11	25	35	34	32	35	42	32	40	25	30	33	23	22	3.59781	3.55333	3.42966	5.92122	3.54687	4.12019	4.89131	2.8561	5.0158	5.76722	6.33041	5.78203	6.2905	7.9534	5.846	10.3236	3.97644	7.91983	4.63345	4.63755	5.17815
AGCAGCATTGTACAGGGCTATGA	23_14_152185	oha-miR-103b-3p	6850	6214	7040	5486	3766	15563	7447	6311	10003	16990	20733	24251	13477	11568	16264	18743	30667	17407	26614	19492	17334	1760.36	1698.49	1857.29	1709.67	1335.75	2787.93	2276.6	1638.62	2006.92	2799.57	3860.24	4381.87	2422.2	2190.59	2971.23	4837.37	4877.82	4595.35	3736.81	3930.23	4079.91
AGCAGCATTGTACAGGGCTATC	22_144_13775	oha-miR-107-3p	648	377	442	426	287	1512	1412	931	1506	3227	2760	4705	2137	2522	1967	2833	2984	1573	3788	2000	2198	166.527	103.047	116.608	132.76	101.795	270.857	431.658	241.73	302.152	531.737	513.88	850.139	384.08	477.583	359.346	731.168	474.628	415.263	531.864	403.266	517.344
TACCCTGTAGATCCGAATTTGT	22_23_103130	oha-miR-10a-5p	15967	12578	13193	14149	13550	19894	14622	10352	20612	20202	15767	15395	20557	25344	27853	15266	27157	19844	38841	19523	24665	4103.3	3437.98	3480.58	4409.44	4806.01	3563.78	4470.05	2687.85	4135.43	3328.84	2935.63	2781.7	3694.68	4799.31	5088.4	3940	4319.53	5238.7	5453.57	3936.48	5805.41
TACCCTGTAGATTCGAATTTGT	22_6553_85	oha-miR-10b-5p	21	11	7	12	16	20	16	8	17	12	9	12	19	20	24	11	19	7	34	7	16	5.39672	3.00666	1.84674	3.73972	5.67499	3.58277	4.89131	2.07717	3.41074	1.97733	1.6757	2.16826	3.41484	3.78733	4.3845	2.83899	3.02209	1.84796	4.77386	1.41143	3.76592
TAAGGCACGCGGTGAATGCC	20_76261_2	oha-miR-124-3p	0	0	0	0	0	1	0	0	0	1	0	0	0	0	0	0	0	0	0	0	0	0	0	0	0	0	0.179138	0	0	0	0.164778	0	0	0	0	0	0	0	0	0	0	0
TCCCTGAGACCCTAACTTGTG	21_20_63628	oha-miR-125b-5p	8372	6616	8560	5545	5857	21883	9589	6151	8083	17965	19291	23376	13264	19697	24060	13561	22734	14089	30876	21492	16063	2151.49	1808.37	2258.3	1728.06	2077.4	3920.09	2931.42	1597.08	1621.71	2960.23	3591.76	4223.77	2383.92	3729.95	4395.46	3499.95	3616.02	3719.42	4335.23	4333.49	3780.75
GGAAGCCCTTACCCCAAAAAGGA	23_18511_18	oha-miR-129a-3p	3	1	0	0	0	0	4	2	2	4	0	2	7	0	0	3	5	2	1	0	1	0.77096	0.273333	0	0	0	0	1.22283	0.519292	0.401264	0.65911	0	0.361377	1.2581	0	0	0.774269	0.795288	0.527989	0.140408	0	0.23537
CCACCTCCCCTGCAAACGTCC	21_9077_33	oha-miR-1306-5p	3	2	0	1	0	3	1	1	1	5	2	2	5	2	1	5	1	8	5	4	4	0.77096	0.546666	0	0.311643	0	0.537415	0.305707	0.259646	0.200632	0.823888	0.372377	0.361377	0.898642	0.378733	0.182688	1.29045	0.159058	2.11195	0.702038	0.806531	0.941481
TACAGTGATCAGGTTACGGTGG	22_35032_8	oha-miR-1329-5p	0	0	0	0	1	1	0	1	0	1	0	3	1	0	2	0	0	0	0	0	0	0	0	0	0	0.354687	0.179138	0	0.259646	0	0.164778	0	0.542065	0.179728	0	0.365375	0	0	0	0	0	0
AGCTGGTAAAATGGAACCAAAT	22_7958_64	oha-miR-133a-2-5p	4	3	3	0	3	5	1	3	1	22	14	10	6	2	5	14	16	10	5	7	11	1.02795	0.819999	0.79146	0	1.06406	0.895692	0.305707	0.778938	0.200632	3.62511	2.60664	1.80688	1.07837	0.378733	0.913438	3.61325	2.54492	2.63994	0.702038	1.41143	2.58907
TTTGGTCCCCTTCAACCAGCT	21_11920_22	oha-miR-133b-3p	1	5	4	1	3	2	2	7	4	9	5	1	1	0	0	7	7	3	0	5	2	0.256987	1.36666	1.05528	0.311643	1.06406	0.358277	0.611414	1.81752	0.802528	1.483	0.930942	0.180688	0.179728	0	0	1.80663	1.1134	0.791983	0	1.00816	0.470741
TATGGCTTTTTATTCCTATGTG	22_538_2237	oha-miR-135-5p	232	201	256	291	285	116	260	255	248	146	114	290	291	120	184	91	356	244	268	124	130	59.6209	54.9399	67.5379	90.6882	101.086	20.7801	79.4838	66.2097	49.7567	24.0575	21.2255	52.3996	52.301	22.724	33.6145	23.4861	56.6245	64.4146	37.6293	25.0025	30.5981
TTATTGCTTGAGAATACGCGTAG	23_62767_4	oha-miR-137-3p	0	0	0	0	0	2	1	0	0	1	0	0	0	0	0	0	0	0	0	0	0	0	0	0	0	0	0.358277	0.305707	0	0	0.164778	0	0	0	0	0	0	0	0	0	0	0
AGCTGGTGTTGTGAATCAGGCCG	23_14585_25	oha-miR-138-5p	3	0	4	4	0	1	3	0	1	5	3	2	4	3	5	4	1	3	1	1	2	0.77096	0	1.05528	1.24657	0	0.179138	0.917121	0	0.200632	0.823888	0.558565	0.361377	0.718914	0.5681	0.913438	1.03236	0.159058	0.791983	0.140408	0.201633	0.470741
ACCACAGGGTAGAACCACGGACA	23_54_45357	oha-miR-140-3p	8810	8277	10819	6188	5188	17195	8323	7062	9781	14083	17696	18411	12112	14437	17081	12008	18581	14360	22434	20815	12290	2264.05	2262.38	2854.27	1928.45	1840.12	3080.29	2544.4	1833.62	1962.38	2320.56	3294.79	3326.65	2176.87	2733.89	3120.49	3099.14	2955.45	3790.96	3149.91	4196.99	2892.7
TGTAGTGTTTCCTACTTTATGG	22_421_2975	oha-miR-142-3p	379	317	479	501	305	418	316	318	613	300	318	650	418	516	369	274	494	424	598	602	377	97.3979	86.6465	126.37	156.133	108.18	74.8799	96.6034	82.5674	122.987	49.4333	59.2079	117.447	75.1265	97.7132	67.4117	70.7165	78.5744	111.934	83.9638	121.383	88.7346
GGTGCAGTGCTGCATCTCTGG	21_499_1382	oha-miR-143-5p	107	99	165	91	102	301	223	133	154	196	227	327	191	162	262	355	395	341	233	167	200	27.4976	27.06	43.5303	28.3595	36.1781	53.9207	68.1727	34.5329	30.8973	32.2964	42.2648	59.0851	34.3281	30.6774	47.8641	91.6218	62.8277	90.022	32.715	33.6727	47.0741
GGATATCATCCTATACTGTAAGT	23_87658_3	oha-miR-144-5p	0	0	0	0	0	0	0	0	0	0	2	0	0	0	0	0	1	0	0	0	0	0	0	0	0	0	0	0	0	0	0	0.372377	0	0	0	0	0	0.159058	0	0	0	0
TCTCCCAACCCCTGTACCAGCG	22_68_37591	oha-miR-150	3364	2914	3388	2703	2693	3363	3670	2844	4931	4942	3342	3476	5318	4017	4139	2099	4011	2607	6473	3770	3532	864.503	796.492	893.822	842.372	955.172	602.443	1121.94	738.433	989.317	814.331	622.242	628.073	955.796	760.686	756.144	541.73	637.98	688.233	908.859	760.156	831.328
AACATTCATTGCTGTCGGTGGGT	23_223_7225	oha-miR-181b-5p	357	214	284	199	234	666	541	251	367	664	783	1010	436	649	928	885	1531	993	1135	793	739	91.7442	58.4932	74.9249	62.017	82.9967	119.306	165.387	65.1711	73.632	109.412	145.786	182.495	78.3616	122.899	169.534	228.409	243.517	262.146	159.363	159.895	173.939
TATGGCACTGGTAGAATTCACT	22_833_1369	oha-miR-183-5p	90	106	65	62	51	147	106	86	132	174	159	137	148	132	194	49	185	96	190	170	108	23.1288	28.9733	17.1483	19.3219	18.089	26.3334	32.4049	22.3295	26.4834	28.6713	29.604	24.7543	26.5998	24.9964	35.4414	12.6464	29.4257	25.3434	26.6775	34.2776	25.42
TAAGGTGCATCTAGTGCAGATAG	23_1938_435	oha-miR-18a-5p	22	24	25	20	17	34	14	20	29	39	35	59	71	28	43	24	60	41	42	29	24	5.6537	6.55999	6.5955	6.23287	6.02968	6.09071	4.2799	5.19292	5.81833	6.42633	6.5166	10.6606	12.7607	5.30227	7.85557	6.19415	9.54346	10.8238	5.89712	5.84735	5.64889
TAAGGTGCATCTAGTGCAGT	20_6345_36	oha-miR-18b-5p	3	3	3	2	1	0	4	4	6	5	14	10	8	2	4	8	18	7	5	2	2	0.77096	0.819999	0.79146	0.623287	0.354687	0	1.22283	1.03858	1.20379	0.823888	2.60664	1.80688	1.43783	0.378733	0.73075	2.06472	2.86304	1.84796	0.702038	0.403266	0.470741
TGATATGTTTGATATATTAGGTT	23_2608_301	oha-miR-190a-5p	40	38	47	43	36	47	35	30	37	27	12	21	83	27	31	9	24	11	60	26	24	10.2795	10.3867	12.3995	13.4007	12.7687	8.41951	10.6997	7.78938	7.42339	4.44899	2.23426	3.79446	14.9175	5.1129	5.66331	2.32281	3.81738	2.90394	8.42446	5.24245	5.64889
CAACGGAATCCCAAAAGCAGCT	22_15_308286	oha-miR-191-5p	20230	20257	24254	18711	13794	45764	20232	14196	24249	37956	43980	57309	29834	61162	36531	37883	57732	38392	70109	58986	40950	5198.84	5536.91	6398.69	5831.16	4892.55	8198.09	6185.06	3685.93	4865.13	6254.3	8188.57	10355.1	5362.02	11582	6673.76	9777.21	9182.71	10135.3	9843.84	11893.5	9638.41
CCCAGTGTTCGGACTACCTGTTC	23_1942_434	oha-miR-199a-5p	12	4	13	6	9	57	25	9	9	25	42	59	19	36	42	43	72	43	49	48	31	3.08384	1.09333	3.42966	1.86986	3.19218	10.2109	7.64267	2.33681	1.80569	4.11944	7.81991	10.6606	3.41484	6.8172	7.67288	11.0979	11.4521	11.3518	6.87997	9.67838	7.29648
CCCAGCGTTCAGACTACCTGTTC	23_2599_303	oha-miR-199b-5p	7	5	10	9	0	24	8	5	6	21	23	32	18	22	37	38	46	41	32	23	17	1.79891	1.36666	2.6382	2.80479	0	4.29932	2.44566	1.29823	1.20379	3.46033	4.28233	5.78203	3.23511	4.16607	6.75944	9.8074	7.31665	10.8238	4.49304	4.63755	4.00129
CCCAGTGTTCAGACTACCTGTTC	23_15_150973	oha-miR-199c-5p	4898	3217	5029	2807	2822	13937	6048	2759	4536	8653	13548	16949	6746	10380	14960	15059	25382	16554	19972	16013	11330	1258.72	879.312	1326.75	874.783	1000.93	2496.65	1848.92	716.363	910.067	1425.82	2522.48	3062.49	1212.45	1965.63	2733.01	3886.57	4037.2	4370.16	2804.22	3228.75	2666.75
TGTGCAAATCTATGCAAAACTGT	23_198_9129	oha-miR-19a-3p	790	772	977	703	589	1082	749	635	794	925	774	1116	964	1779	1049	430	648	564	1507	1323	970	203.019	211.013	257.752	219.085	208.911	193.828	228.975	164.875	159.302	152.419	144.11	201.648	173.258	336.883	191.639	110.979	103.069	148.893	211.594	266.76	228.309
TGTGCAAATCCATGCAAAACTGT	23_120_15880	oha-miR-19b-3p	1162	1135	1428	1224	951	2201	1092	972	1254	1355	1172	1953	1749	2652	1879	837	1241	864	2806	2464	1582	298.618	310.233	376.735	381.451	337.307	394.284	333.832	252.376	251.593	223.274	218.213	352.884	314.345	502.2	343.27	216.021	197.39	228.091	393.984	496.823	372.356
AGTTTTGCAGGTTTGCATCCAGC	23_34597_8	oha-miR-19b-5p	0	0	0	1	0	0	0	0	0	0	0	0	4	0	1	1	0	0	2	1	0	0	0	0	0.311643	0	0	0	0	0	0	0	0	0.718914	0	0.182688	0.25809	0	0	0.280815	0.201633	0
TACATACTTCTTCATATGCCCAT	23_52828_5	oha-miR-1d-5p	0	0	0	0	0	0	1	0	0	0	0	0	0	0	0	0	1	0	0	1	2	0	0	0	0	0	0	0.305707	0	0	0	0	0	0	0	0	0	0.159058	0	0	0.201633	0.470741
TAACACTGTCTGGTAACGATGT	22_69_36275	oha-miR-200a	1872	1584	1576	1824	1421	3914	3582	1138	1793	3621	4476	9021	4792	5255	6708	2666	6298	5979	6991	5342	3369	481.079	432.959	415.78	568.437	504.01	701.148	1095.04	295.477	359.733	596.66	833.379	1629.99	861.259	995.122	1225.47	688.067	1001.74	1578.42	981.59	1077.12	792.962
AGTGGTTCTTAACAGTTCAACA	22_27813_10	oha-miR-203-5p	1	0	0	0	1	1	0	1	1	2	0	2	2	3	0	0	0	0	0	1	0	0.256987	0	0	0	0.354687	0.179138	0	0.259646	0.200632	0.329555	0	0.361377	0.359457	0.5681	0	0	0	0	0	0.201633	0
TCCTTCATTCCACCGGAGTCTG	22_2993_257	oha-miR-205a-5p	62	47	34	31	28	16	56	26	37	9	15	5	22	5	9	7	10	67	5	2	7	15.9332	12.8466	8.96988	9.66094	9.93123	2.86622	17.1196	6.75079	7.42339	1.483	2.79283	0.903442	3.95403	0.946833	1.64419	1.80663	1.59058	17.6876	0.702038	0.403266	1.64759
TAAAGTGCTTATAGTGCAGGTAG	23_39_76717	oha-miR-20a-5p	2809	1574	2241	1637	1240	6555	2368	1776	2459	4178	4042	9160	4529	4118	6980	4336	8186	5166	10254	6583	5263	721.875	430.226	591.221	510.16	439.812	1174.25	723.914	461.131	493.354	688.441	752.574	1655.11	813.99	779.812	1275.16	1119.08	1302.05	1363.79	1439.74	1327.35	1238.75
TAATCTCAGCTGGCAACTGTGA	22_65856_4	oha-miR-216-5p	0	0	0	0	0	0	0	0	0	1	0	0	1	0	1	0	1	0	0	0	0	0	0	0	0	0	0	0	0	0	0.164778	0	0	0.179728	0	0.182688	0	0.159058	0	0	0	0
AGCTACATTGTCTGCTGGGTTTCT	24_13_101416	oha-miR-221-3p	10105	7418	13697	3036	2808	14032	5324	4267	4299	12830	14051	22922	4614	8239	9363	40326	55570	30951	10301	6693	6977	2596.85	2027.58	3613.54	946.149	995.961	2513.67	1627.58	1107.91	862.517	2114.1	2616.13	4141.74	829.267	1560.19	1710.5	10407.7	8838.83	8170.89	1446.34	1349.53	1642.18
ATCACATTGCCAGGGATTACCACT	24_46_18384	oha-miR-23b-3p	1205	1289	1668	889	850	1627	2113	1909	2556	3765	3841	3198	2411	2736	1465	3561	3899	2658	3166	2813	1729	309.669	352.326	440.052	277.051	301.484	291.458	645.959	495.664	512.815	620.388	715.15	577.841	433.325	518.107	267.637	919.057	620.166	701.697	444.531	567.193	406.955
GTGCCTACTGAGCTGATATCAGT	23_6907_77	oha-miR-24-1-5p	7	17	11	6	3	9	16	9	13	14	22	18	12	28	5	23	27	20	13	10	14	1.79891	4.64666	2.90202	1.86986	1.06406	1.61225	4.89131	2.33681	2.60822	2.30689	4.09615	3.25239	2.15674	5.30227	0.913438	5.93606	4.29455	5.27989	1.8253	2.01633	3.29518
TGGCTCAGTTCAGCAGGAACAG	22_64_39403	oha-miR-24-3p	2518	3291	2447	2316	1943	3805	3314	2875	4553	7593	6568	8705	5446	5584	4523	7129	9265	7848	6584	4423	4051	647.092	899.539	645.568	721.766	689.157	681.622	1013.11	746.482	913.478	1251.16	1222.89	1572.89	978.801	1057.42	826.296	1839.92	1473.67	2071.83	924.444	891.822	953.485
TAGCACCATTTGAAATCAGTGTT	23_858_1134	oha-miR-29b-3p	103	113	115	109	64	58	123	114	166	160	130	158	186	158	97	92	125	89	187	120	121	26.4696	30.8866	30.3393	33.9691	22.7	10.39	37.602	29.5996	33.3049	26.3644	24.2045	28.5488	33.4295	29.9199	17.7207	23.7442	19.8822	23.4955	26.2562	24.1959	28.4798
TATTGCACATTACTAAGTTGCA	22_157_12205	oha-miR-32-5p	848	698	807	768	440	767	569	588	725	850	832	1262	902	1149	1088	492	739	789	1428	1043	683	217.925	190.786	212.903	239.342	156.062	137.399	173.947	152.672	145.458	140.061	154.909	228.029	162.115	217.582	198.764	126.98	117.544	208.291	200.502	210.303	160.758
TCCAGCATCAGTGATTTTGTT	21_3481_131	oha-miR-338-3p	7	9	7	10	6	12	11	6	3	8	15	18	16	12	25	6	23	13	16	23	17	1.79891	2.46	1.84674	3.11643	2.12812	2.14966	3.36278	1.55788	0.601896	1.31822	2.79283	3.25239	2.87566	2.2724	4.56719	1.54854	3.65832	3.43193	2.24652	4.63755	4.00129
GTGCATTGTAGTTGCATTGC	20_359_1170	oha-miR-33a-5p	66	51	65	51	43	73	39	80	112	253	179	218	108	122	99	98	92	102	154	83	83	16.9611	13.94	17.1483	15.8938	15.2515	13.0771	11.9226	20.7717	22.4708	41.6887	33.3277	39.3901	19.4107	23.1027	18.0861	25.2928	14.6333	26.9274	21.6228	16.7355	19.5357
TGGCAGTGTCTTAGCTGGTTGT	22_920_1220	oha-miR-34a-5p	60	86	69	127	31	54	97	94	92	262	225	325	116	206	215	204	312	263	242	47	121	15.4192	23.5066	18.2036	39.5787	10.9953	9.67348	29.6536	24.4067	18.4581	43.1717	41.8924	58.7237	20.8485	39.0095	39.2778	52.6503	49.626	69.4305	33.9787	9.47674	28.4798
AGGCAGTGTAGTTAGCTGATTGT	23_4817_129	oha-miR-34c-5p	1	0	9	1	2	1	0	2	0	1	189	2	2	2	1	2	3	3	0	0	7	0.256987	0	2.37438	0.311643	0.709374	0.179138	0	0.519292	0	0.164778	35.1896	0.361377	0.359457	0.378733	0.182688	0.516179	0.477173	0.791983	0	0	1.64759
AATTGCACGGTATCCATCTGTA	22_83_29564	oha-miR-363-3p	2098	1494	2038	1397	971	2697	1945	1608	2346	4469	5688	9484	2668	2907	3331	6097	11378	7420	5633	4057	2322	539.158	408.359	537.665	435.366	344.401	483.137	594.6	417.511	470.683	736.391	1059.04	1713.65	479.516	550.489	608.532	1573.57	1809.76	1958.84	790.916	818.024	546.53
AGGGACTTTCAGGGGCAGCTGTG	23_2595_303	oha-miR-365a-2-5p	18	24	18	14	14	30	19	25	33	39	41	37	20	21	57	47	59	32	46	20	30	4.62576	6.55999	4.74876	4.36301	4.96562	5.37415	5.80843	6.49115	6.62086	6.42633	7.63373	6.68547	3.59457	3.9767	10.4132	12.1302	9.3844	8.44782	6.45875	4.03266	7.06111
TAATACTGTCTGGTAATGCCGT	22_508_2381	oha-miR-429-3p	88	92	93	125	80	112	213	99	143	156	252	534	192	180	202	199	407	376	214	149	108	22.6148	25.1466	24.5353	38.9554	28.375	20.0635	65.1156	25.7049	28.6904	25.7053	46.9195	96.4876	34.5079	34.086	36.9029	51.3598	64.7364	99.2618	30.0472	30.0433	25.42
AAACCGTTACCATTACTGAGT	21_35_39407	oha-miR-451-??	4615	5081	5431	3008	1845	3155	4574	4560	4701	5886	5975	5304	5967	6695	3675	2391	5713	2499	8231	5442	3086	1185.99	1388.8	1432.81	937.423	654.397	565.182	1398.3	1183.99	943.171	969.881	1112.48	958.371	1072.44	1267.81	671.377	617.092	908.696	659.722	1155.7	1097.29	726.353
CAACCTGGAGGACTCCATGCTG	22_2352_360	oha-miR-490-3p	12	11	9	19	8	20	12	5	13	34	56	94	33	18	30	78	101	101	38	13	21	3.08384	3.00666	2.37438	5.92122	2.8375	3.58277	3.66848	1.29823	2.60822	5.60244	10.4266	16.9847	5.93104	3.4086	5.48063	20.131	16.0648	26.6634	5.33549	2.62123	4.94278
TTAAGACTTGCAGTGATGTTT	21_13164_19	oha-miR-499-5p	4	2	1	3	2	0	1	5	0	7	5	0	0	2	2	2	1	2	0	2	0	1.02795	0.546666	0.26382	0.93493	0.709374	0	0.305707	1.29823	0	1.15344	0.930942	0	0	0.378733	0.365375	0.516179	0.159058	0.527989	0	0.403266	0
AACCCGTAGATCCGAACTTG	20_9_54182	oha-miR-99b-5p	2999	2669	2996	2665	1910	12679	2593	2252	3625	8709	9304	7341	4936	7879	8221	4055	6590	4133	8422	5937	4042	770.703	729.526	790.405	830.529	677.452	2271.3	792.698	584.722	727.291	1435.05	1732.3	1326.43	887.14	1492.02	1501.87	1046.55	1048.19	1091.09	1182.51	1197.09	951.367
TCAGTGCATAACAGAACTTTGT	22_112361_2	ola-miR-152	0	0	0	0	1	0	0	0	0	0	0	0	0	0	0	1	0	0	2	0	0	0	0	0	0	0.354687	0	0	0	0	0	0	0	0	0	0	0.25809	0	0	0.280815	0	0
CCTGTCAGTTCTGTAGGCCACTG	23_44028_6	ola-miR-192-3p	0	0	0	0	1	0	0	0	0	0	0	1	0	0	0	1	2	0	2	0	1	0	0	0	0	0.354687	0	0	0	0	0	0	0.180688	0	0	0	0.25809	0.318115	0	0.280815	0	0.23537
TATTGCACTTGTCCCGGCCTCT	22_10794_41	ola-miR-92b	0	1	3	1	2	4	3	0	2	4	6	2	2	5	8	5	8	3	7	4	2	0	0.273333	0.79146	0.311643	0.709374	0.716554	0.917121	0	0.401264	0.65911	1.11713	0.361377	0.359457	0.946833	1.4615	1.29045	1.27246	0.791983	0.982854	0.806531	0.470741
AGCAGCATCGTACAGGGCTATG	22_9820_47	pma-miR-103a	1	3	1	1	2	13	9	2	6	15	16	12	6	15	9	19	12	4	19	12	11	0.256987	0.819999	0.26382	0.311643	0.709374	2.3288	2.75136	0.519292	1.20379	2.47166	2.97901	2.16826	1.07837	2.8405	1.64419	4.9037	1.90869	1.05598	2.66775	2.41959	2.58907
CAGTGCAATATTAAAAAGGCATT	23_61420_4	pma-miR-130a-3p	0	0	0	0	1	0	0	0	0	0	0	0	1	0	1	0	0	0	0	1	0	0	0	0	0	0.354687	0	0	0	0	0	0	0	0.179728	0	0.182688	0	0	0	0	0.201633	0
TAGCAGCACGTAAATATTGGAGT	23_25060_12	pma-miR-16-5p	0	2	1	1	0	0	1	0	0	0	0	2	0	1	2	0	0	0	0	0	2	0	0.546666	0.26382	0.311643	0	0	0.305707	0	0	0	0	0.361377	0	0.189367	0.365375	0	0	0	0	0	0.470741
AACATTCAGTGCTGTCGGTGGGTT	24_93853_2	pma-miR-181b-5p	0	0	0	0	1	0	0	0	0	0	0	1	0	0	0	0	0	0	0	0	0	0	0	0	0	0.354687	0	0	0	0	0	0	0.180688	0	0	0	0	0	0	0	0	0
TGTAACAGCAACTCCATGTGGAT	23_7170_73	pma-miR-194-5p	1	1	0	0	1	3	3	0	0	1	4	6	2	3	6	8	12	1	1	18	2	0.256987	0.273333	0	0	0.354687	0.537415	0.917121	0	0	0.164778	0.744754	1.08413	0.359457	0.5681	1.09613	2.06472	1.90869	0.263994	0.140408	3.62939	0.470741
CCCAGTGTTCTGACTACCTGTTC	23_9768_46	pma-miR-199b-5p	0	0	3	1	2	1	0	0	2	2	7	7	4	4	6	3	4	5	7	3	3	0	0	0.79146	0.311643	0.709374	0.179138	0	0	0.401264	0.329555	1.30332	1.26482	0.718914	0.757467	1.09613	0.774269	0.63623	1.31997	0.982854	0.604898	0.706111
TAATACTGCCTGGTAATGATGG	22_2954_262	pma-miR-200b-3p	14	9	11	25	7	74	30	14	29	28	25	45	22	16	46	40	46	37	45	20	26	3.59781	2.46	2.90202	7.79108	2.48281	13.2562	9.17121	3.63504	5.81833	4.61377	4.65471	8.13098	3.95403	3.02987	8.40363	10.3236	7.31665	9.76779	6.31834	4.03266	6.11963
CCCTTCATTCCACCGGAGTCTG	22_33084_8	pma-miR-205b	1	0	1	1	0	0	3	0	1	0	0	0	0	0	0	0	0	0	1	0	0	0.256987	0	0.26382	0.311643	0	0	0.917121	0	0.200632	0	0	0	0	0	0	0	0	0	0.140408	0	0
CAAAGTGCTTATAGTGCAGGTAG	23_3767_184	pma-miR-20a-5p	12	6	13	6	5	10	12	7	8	9	9	19	12	8	12	11	18	8	16	5	10	3.08384	1.64	3.42966	1.86986	1.77343	1.79138	3.66848	1.81752	1.60506	1.483	1.6757	3.43308	2.15674	1.51493	2.19225	2.83899	2.86304	2.11195	2.24652	1.00816	2.3537
TAAAGTGCTGATAGTGCAGGTAG	23_32204_9	pma-miR-20b	0	0	0	0	0	1	0	0	0	0	1	4	0	0	0	1	2	1	1	0	0	0	0	0	0	0	0.179138	0	0	0	0	0.186188	0.722753	0	0	0	0.25809	0.318115	0.263994	0.140408	0	0
AGCTACATTTGTCTACTGGGTCTCT	25_117397_2	pma-miR-222-3p	0	0	0	0	0	0	0	0	0	0	0	0	0	0	0	0	2	0	0	0	0	0	0	0	0	0	0	0	0	0	0	0	0	0	0	0	0	0.318115	0	0	0	0
ATCACATTGCCAGGGATTACCG	22_5359_115	pma-miR-23a-3p	1	1	7	2	4	34	6	3	22	19	20	8	23	14	6	17	15	7	14	16	7	0.256987	0.273333	1.84674	0.623287	1.41875	6.09071	1.83424	0.778938	4.4139	3.13077	3.72377	1.44551	4.13376	2.65113	1.09613	4.38752	2.38586	1.84796	1.96571	3.22613	1.64759
TAGCACCATATGAAATCGGTTA	22_109038_2	pma-miR-29d-3p	0	0	0	1	0	0	0	0	0	0	0	1	0	0	0	0	0	0	0	0	0	0	0	0	0.311643	0	0	0	0	0	0	0	0.180688	0	0	0	0	0	0	0	0	0
TTTTAGTCGGATGTTTGCAGC	21_37717_5	pma-miR-30a-3p	0	1	3	1	0	1	1	0	1	1	1	1	0	1	0	0	0	0	1	1	1	0	0.273333	0.79146	0.311643	0	0.179138	0.305707	0	0.200632	0.164778	0.186188	0.180688	0	0.189367	0	0	0	0	0.140408	0.201633	0.23537
TGTAAACATCTCGACTGGAAGCT	23_54733_4	pma-miR-30e-5p	3	0	0	0	0	1	0	0	1	1	0	0	0	1	1	0	1	0	0	0	0	0.77096	0	0	0	0	0.179138	0	0	0.200632	0.164778	0	0	0	0.189367	0.182688	0	0.159058	0	0	0	0
TGTAAACATCCTTCACTCTCAGC	23_9796_45	pma-miR-30g	2	2	1	3	0	1	2	1	1	2	8	4	5	4	4	4	9	2	8	2	8	0.513973	0.546666	0.26382	0.93493	0	0.179138	0.611414	0.259646	0.200632	0.329555	1.48951	0.722753	0.898642	0.757467	0.73075	1.03236	1.43152	0.527989	1.12326	0.403266	1.88296
GTGCATTGTAGTTGCATTGCATT	23_14477_25	pmi-miR-33-5p	6	0	3	1	0	2	1	1	1	6	3	2	1	2	1	0	0	1	1	0	0	1.54192	0	0.79146	0.311643	0	0.358277	0.305707	0.259646	0.200632	0.988665	0.558565	0.361377	0.179728	0.378733	0.182688	0	0	0.263994	0.140408	0	0
TGAGGTAGTAGGTTGTATAGTTT	23_10_225750	prd-let-7-5p	14744	8545	12762	6662	6590	20166	9105	11094	12701	17582	17486	16634	11316	18344	19920	11019	18105	10310	26454	13953	14966	3789.01	2335.63	3366.87	2076.17	2337.39	3612.51	2783.46	2880.51	2548.23	2897.12	3255.69	3005.57	2033.81	3473.74	3639.14	2843.89	2879.74	2721.78	3714.34	2813.38	3522.55
TTAATGCTAATTGTGATAGGGGTT	24_1433_423	rno-miR-155-5p	46	67	52	56	41	63	45	29	86	59	80	132	80	51	102	64	74	86	145	68	32	11.8214	18.3133	13.7186	17.452	14.5422	11.2857	13.7568	7.52973	17.2544	9.72188	14.8951	23.8509	14.3783	9.6577	18.6341	16.5177	11.7703	22.7035	20.3591	13.711	7.53185
AACTGTTTGCAGAGGAAACTGA	22_157881_2	rno-miR-452-5p	0	0	0	0	0	0	0	0	0	0	0	0	0	0	0	0	0	2	0	0	0	0	0	0	0	0	0	0	0	0	0	0	0	0	0	0	0	0	0.527989	0	0	0
GCGACCCATACTTGGTTTCAGT	22_61593_4	rno-miR-551b-3p	0	0	0	0	1	0	0	0	1	0	0	0	0	0	0	0	1	1	0	0	0	0	0	0	0	0.354687	0	0	0	0.200632	0	0	0	0	0	0	0	0.159058	0.263994	0	0	0
TGGAAGACTAGTAATTTTGTTGTT	24_8629_35	sme-miR-7d-5p	1	0	7	0	0	2	2	0	3	1	5	7	6	1	1	2	3	7	4	0	2	0.256987	0	1.84674	0	0	0.358277	0.611414	0	0.601896	0.164778	0.930942	1.26482	1.07837	0.189367	0.182688	0.516179	0.477173	1.84796	0.561631	0	0.470741
TAATACTGTCTGGTAACGATGC	22_34326_8	sme-miR-8a-3p	0	1	0	0	1	0	0	1	0	2	1	0	0	0	1	0	0	0	0	1	0	0	0.273333	0	0	0.354687	0	0	0.259646	0	0.329555	0.186188	0	0	0	0.182688	0	0	0	0	0.201633	0
TCCCTGAGACCCTTAACCTGTGA	23_38835_7	ssa-miR-125b-5p	0	0	0	0	1	2	0	0	0	0	2	0	0	0	1	0	0	0	1	0	0	0	0	0	0	0.354687	0.358277	0	0	0	0	0.372377	0	0	0	0.182688	0	0	0	0.140408	0	0
TATGGCTTTTTATTCCTATCTGA	23_33619_8	ssa-miR-135a-5p	1	0	0	0	0	0	0	1	1	2	0	1	0	0	0	0	0	0	0	0	2	0.256987	0	0	0	0	0	0	0.259646	0.200632	0.329555	0	0.180688	0	0	0	0	0	0	0	0	0.470741
TATGGCTTTCTATTCCTATGTG	22_77372_3	ssa-miR-135b-5p	0	0	0	1	0	0	1	0	0	0	0	0	0	1	0	0	0	1	1	0	0	0	0	0	0.311643	0	0	0.305707	0	0	0	0	0	0	0.189367	0	0	0	0.263994	0.140408	0	0
TATGGCTTTTTATTCCTACGTG	22_49271_5	ssa-miR-135c-5p	0	1	2	0	0	0	1	1	0	0	0	0	0	0	1	0	0	1	1	0	0	0	0.273333	0.52764	0	0	0	0.305707	0.259646	0	0	0	0	0	0	0.182688	0	0	0.263994	0.140408	0	0
TCTACAGTGCATGTGTCTCCAGT	23_91_23380	ssa-miR-139-5p	919	1469	1298	985	914	983	1107	991	1657	1977	1484	1711	1329	779	1242	1186	1929	1630	1956	1042	848	236.171	401.526	342.438	306.969	324.184	176.093	338.418	257.309	332.447	325.765	276.304	309.158	238.859	147.517	226.898	306.094	306.822	430.311	274.637	210.101	199.594
TGAGAACTGAATTCCATAGACGT	23_1975_426	ssa-miR-146a-5p	42	38	36	46	32	73	37	33	64	66	73	59	26	55	51	67	110	73	37	47	36	10.7934	10.3867	9.49752	14.3356	11.35	13.0771	11.3112	8.56831	12.8404	10.8753	13.5918	10.6606	4.67294	10.4152	9.31707	17.292	17.4963	19.2716	5.19508	9.47674	8.47333
TGAGAACTGAAGTCCATAGGCGT	23_4109_162	ssa-miR-146b-5p	8	16	19	15	12	3	10	20	38	10	6	9	2	9	6	6	19	8	4	7	3	2.05589	4.37333	5.01258	4.67465	4.25624	0.537415	3.05707	5.19292	7.62402	1.64778	1.11713	1.6262	0.359457	1.7043	1.09613	1.54854	3.02209	2.11195	0.561631	1.41143	0.706111
ACCCATGGGGCTCAGTTCTTA	21_48341_4	ssa-miR-146d-2-3p	0	0	0	0	0	1	0	0	0	1	0	0	1	1	1	0	0	1	0	0	0	0	0	0	0	0	0.179138	0	0	0	0.164778	0	0	0.179728	0.189367	0.182688	0	0	0.263994	0	0	0
TAATACTGCCTGGTAATGATGAT	23_61_41034	ssa-miR-200a-3p	1393	1526	1593	1329	1168	1981	2869	1403	1679	1930	3422	6157	2176	1874	2978	2831	6610	4636	3698	1930	1885	357.982	417.106	420.265	414.174	414.274	354.873	877.073	364.283	336.861	318.021	637.137	1112.5	391.089	354.873	544.044	730.652	1051.37	1223.88	519.227	389.151	443.673
ACAGCAGGCACAGACAGGCAGA	22_1639_596	ssa-miR-214-3p	48	49	42	32	44	111	78	36	55	111	110	111	112	93	112	84	164	106	138	95	83	12.3354	13.3933	11.0804	9.97258	15.6062	19.8844	23.8451	9.34725	11.0348	18.2903	20.4807	20.0564	20.1296	17.6111	20.461	21.6795	26.0854	27.9834	19.3763	19.1551	19.5357
TAGCTTATCAGACTGGTGTTG	21_291_2526	ssa-miR-21b-5p	101	127	133	137	115	338	77	99	149	292	323	370	191	378	223	178	405	271	352	296	190	25.9556	34.7133	35.0881	42.6951	40.789	60.5488	23.5394	25.7049	29.8942	48.1151	60.1389	66.8547	34.3281	71.5806	40.7393	45.9399	64.4183	71.5424	49.4235	59.6833	44.7204
ACCTAGCATACAATGTAGATTTCTGT	26_48971_3	ssa-miR-221-3p	0	0	1	0	0	0	0	0	0	0	0	0	0	0	0	1	3	0	0	0	0	0	0	0.26382	0	0	0	0	0	0	0	0	0	0	0	0	0.25809	0.477173	0	0	0	0
TTTTCAGTCGGATGTTTGCAGC	22_22206_14	ssa-miR-30d-2-3p	2	3	4	1	2	2	0	2	1	1	0	0	0	1	0	0	0	1	1	0	1	0.513973	0.819999	1.05528	0.311643	0.709374	0.358277	0	0.519292	0.200632	0.164778	0	0	0	0.189367	0	0	0	0.263994	0.140408	0	0.23537
TCAGTAACAAGGATTCATCCTT	22_139910_2	ssa-miR-459-5p	0	0	0	0	0	0	0	0	0	0	2	1	0	0	0	0	0	2	2	0	1	0	0	0	0	0	0	0	0	0	0	0.372377	0.180688	0	0	0	0	0	0.527989	0.280815	0	0.23537
TAACGGAACCCATAATGCAGCT	22_77905_3	ssa-miR-462a-5p	0	0	0	0	1	0	0	1	0	0	1	0	0	0	0	0	1	1	0	0	0	0	0	0	0	0.354687	0	0	0.259646	0	0	0.186188	0	0	0	0	0	0.159058	0.263994	0	0	0
CAACGGAATCCATAAAGCAGCT	22_135196_2	ssa-miR-462b-5p	0	0	0	0	0	0	0	0	0	1	0	1	0	1	0	0	0	0	0	0	1	0	0	0	0	0	0	0	0	0	0.164778	0	0.180688	0	0.189367	0	0	0	0	0	0	0.23537
AAAAGTGCTGTTTGTGCAGGTA	22_63045_4	ssa-miR-93a-5p	0	0	0	0	0	1	0	0	0	1	0	2	0	0	0	0	1	0	1	0	0	0	0	0	0	0	0.179138	0	0	0	0.164778	0	0.361377	0	0	0	0	0.159058	0	0.140408	0	0
TAAAGCTAGAGAACCGAATGTAT	23_39576_7	ssa-miR-9a-1-3p	0	0	0	0	1	0	1	0	2	2	0	0	0	0	0	2	0	1	0	0	1	0	0	0	0	0.354687	0	0.305707	0	0.401264	0.329555	0	0	0	0	0	0.516179	0	0.263994	0	0	0.23537
TTTGGCACTAGCACATTTTTGCT	23_1405_629	ssc-miR-96-5p	51	34	31	35	27	28	48	37	62	45	18	25	51	40	36	12	32	19	64	50	29	13.1063	9.29332	8.17842	10.9075	9.57655	5.01588	14.6739	9.6069	12.4392	7.41499	3.35139	4.51721	9.16615	7.57467	6.57675	3.09707	5.08984	5.01589	8.98609	10.0816	6.82574
AGGCAAGATGTTGGCATAGCTGA	23_7770_64	str-miR-72-5p	4	3	2	2	2	3	2	2	6	2	5	5	2	4	12	0	3	3	7	4	0	1.02795	0.819999	0.52764	0.623287	0.709374	0.537415	0.611414	0.519292	1.20379	0.329555	0.930942	0.903442	0.359457	0.757467	2.19225	0	0.477173	0.791983	0.982854	0.806531	0
TATGGCTTTTCATTCCTATGTGA	23_43226_6	tch-miR-135b-5p	0	2	1	0	2	0	1	0	0	0	2	1	0	0	0	0	1	2	1	0	1	0	0.546666	0.26382	0	0.709374	0	0.305707	0	0	0	0.372377	0.180688	0	0	0	0	0.159058	0.527989	0.140408	0	0.23537
TCTACAGTGCACGTGTCTCCAGT	23_7194_72	tch-miR-139-5p	1	12	0	2	2	5	4	1	7	11	5	8	5	4	8	3	8	4	8	6	1	0.256987	3.28	0	0.623287	0.709374	0.895692	1.22283	0.259646	1.40442	1.81255	0.930942	1.44551	0.898642	0.757467	1.4615	0.774269	1.27246	1.05598	1.12326	1.2098	0.23537
TAGCAGCACATAATGGTTTGTGT	23_1026_937	tch-miR-15a-5p	66	58	102	86	56	151	65	62	69	107	103	150	121	149	156	59	121	71	248	163	146	16.9611	15.8533	26.9096	26.8013	19.8625	27.0499	19.871	16.098	13.8436	17.6312	19.1774	27.1033	21.7471	28.2156	28.4993	15.2273	19.246	18.7436	34.8211	32.8662	34.3641
AACATTCATTGTTGTCGGTGGGT	23_30496_9	tch-miR-181d	1	0	0	0	0	1	1	0	0	1	0	0	0	0	0	1	2	0	2	1	1	0.256987	0	0	0	0	0.179138	0.305707	0	0	0.164778	0	0	0	0	0	0.25809	0.318115	0	0.280815	0.201633	0.23537
TGTAACAGCAACTCCATGTGGAA	23_8165_60	tch-miR-194-5p	1	1	2	3	1	3	3	1	4	2	1	8	2	0	3	2	10	6	3	9	4	0.256987	0.273333	0.52764	0.93493	0.354687	0.537415	0.917121	0.259646	0.802528	0.329555	0.186188	1.44551	0.359457	0	0.548063	0.516179	1.59058	1.58397	0.421223	1.8147	0.941481
TAGGTAGTTTCATGTTGTTGGGAT	24_31719_6	tch-miR-196a-5p	1	0	1	0	0	0	0	1	1	1	1	0	0	0	0	1	0	0	0	0	2	0.256987	0	0.26382	0	0	0	0	0.259646	0.200632	0.164778	0.186188	0	0	0	0	0.25809	0	0	0	0	0.470741
TAATACTGCCGGGTAATGATGGA	23_36434_7	tch-miR-200c-3p	2	0	0	0	1	1	0	1	0	0	1	0	2	0	0	0	1	9	1	0	0	0.513973	0	0	0	0.354687	0.179138	0	0.259646	0	0	0.186188	0	0.359457	0	0	0	0.159058	2.37595	0.140408	0	0
TCTCACACAGAAATCGCACCCGT	23_140101_2	tch-miR-342-3p	0	0	0	0	0	0	0	0	0	0	1	0	0	1	0	0	0	0	0	0	0	0	0	0	0	0	0	0	0	0	0	0.186188	0	0	0.189367	0	0	0	0	0	0	0
AGGCAGTGTAGTTAGCTGATTGC	23_6686_81	tch-miR-34c-5p	3	0	6	0	0	0	0	0	0	0	67	1	2	1	0	1	2	1	0	1	3	0.77096	0	1.58292	0	0	0	0	0	0	0	12.4746	0.180688	0.359457	0.189367	0	0.25809	0.318115	0.263994	0	0.201633	0.706111
AGCTCGGTCTGAGGCCCCTCAGT	23_9042_51	tch-miR-423-3p	1	0	2	1	3	6	7	1	0	8	3	12	6	9	16	5	3	9	5	4	7	0.256987	0	0.52764	0.311643	1.06406	1.07483	2.13995	0.259646	0	1.31822	0.558565	2.16826	1.07837	1.7043	2.923	1.29045	0.477173	2.37595	0.702038	0.806531	1.64759
AATGACACGATCACTCCCGTTGT	23_3728_186	tch-miR-425-5p	26	28	24	21	13	19	23	28	40	54	30	52	22	47	32	29	40	32	44	32	30	6.68165	7.65332	6.33168	6.54451	4.61093	3.40363	7.03126	7.27008	8.02528	8.89799	5.58565	9.39579	3.95403	8.90023	5.846	7.4846	6.3623	8.44782	6.17794	6.45225	7.06111
CAAAGTGCTGTTCGTGCAGGTAG	23_10340_42	tch-miR-93-5p	1	1	1	1	3	3	6	1	0	8	5	5	9	7	5	3	4	3	4	3	8	0.256987	0.273333	0.26382	0.311643	1.06406	0.537415	1.83424	0.259646	0	1.31822	0.930942	0.903442	1.61756	1.32557	0.913438	0.774269	0.63623	0.791983	0.561631	0.604898	1.88296
TACAGTGATCAGGTTACGATGG	22_983_1141	tgu-miR-1329-5p	89	85	73	74	74	187	139	100	192	295	273	363	146	208	166	290	554	322	325	166	117	22.8718	23.2333	19.2589	23.0616	26.2468	33.4989	42.4933	25.9646	38.5213	48.6094	50.8294	65.5899	26.2404	39.3883	30.3261	74.846	88.1179	85.0062	45.6325	33.471	27.5383
TGGAGATGCGGCCCTGTTGGAAT	23_2631_299	tgu-miR-139-3p	17	15	13	8	9	24	22	16	26	57	49	56	28	11	34	48	68	54	27	16	18	4.36877	4.09999	3.42966	2.49315	3.19218	4.29932	6.72555	4.15433	5.21643	9.39232	9.12323	10.1185	5.0324	2.08303	6.21138	12.3883	10.8159	14.2557	3.79101	3.22613	4.23666
GGATATCATCGTATACTGTAAGT	23_568_1943	tgu-miR-144-5p	162	168	166	64	50	141	101	145	109	177	208	199	218	209	90	119	351	130	188	169	85	41.6318	45.9199	43.7941	19.9452	17.7343	25.2585	30.8764	37.6486	21.8689	29.1656	38.7272	35.957	39.1808	39.5776	16.4419	30.7127	55.8292	34.3193	26.3966	34.0759	20.0065
TCGCACAGGAGCAATTTACCG	21_42677_4	tgu-miR-1451-5p	1	0	0	0	0	0	0	0	0	1	0	1	0	1	0	0	0	0	0	0	0	0.256987	0	0	0	0	0	0	0	0	0.164778	0	0.180688	0	0.189367	0	0	0	0	0	0	0
TTGACTTCAATAGGAGCAGGATT	23_27190_11	tgu-miR-1677-3p	1	0	0	0	1	2	2	4	0	1	1	1	1	0	0	0	1	3	0	2	0	0.256987	0	0	0	0.354687	0.358277	0.611414	1.03858	0	0.164778	0.186188	0.180688	0.179728	0	0	0	0.159058	0.791983	0	0.403266	0
ACTGCATTATAAGCACTTCTGGC	23_51040_5	tgu-miR-20a-3p	0	1	0	0	1	0	0	0	1	2	0	0	0	0	1	0	1	2	4	0	0	0	0.273333	0	0	0.354687	0	0	0	0.200632	0.329555	0	0	0	0	0.182688	0	0.159058	0.527989	0.561631	0	0
CATCCCCATTCCACTCCTAGCAGTT	25_36_10145	tgu-miR-2954-3p	1008	1040	1198	837	564	1181	937	994	1183	1532	1321	1426	1310	1232	185	991	1523	968	2180	1103	1132	259.042	284.266	316.056	260.845	200.043	211.563	286.447	258.088	237.348	252.439	245.955	257.662	235.444	233.3	33.7972	255.767	242.245	255.546	306.089	222.401	266.439
TGCTGAGAGGGCTTGGGGAGAGGA	24_981_661	tgu-miR-2954-5p	211	164	141	100	104	75	166	195	248	296	213	220	220	122	58	174	385	282	145	67	121	54.2242	44.8266	37.1986	31.1643	36.8874	13.4354	50.7474	50.6309	49.7567	48.7742	39.6581	39.7514	39.5403	23.1027	10.5959	44.9076	61.2372	74.4464	20.3591	13.5094	28.4798
GGGACTTTTGGGGGCAGATGTGT	23_10831_39	tgu-miR-365-1-5p	4	1	0	0	3	1	2	6	5	4	1	1	1	3	2	2	4	1	2	1	0	1.02795	0.273333	0	0	1.06406	0.179138	0.611414	1.55788	1.00316	0.65911	0.186188	0.180688	0.179728	0.5681	0.365375	0.516179	0.63623	0.263994	0.280815	0.201633	0
ACCCTATCAATATTGCCTCTGCT	23_4683_134	tgu-miR-454-5p	2	3	1	6	3	9	3	2	3	10	10	12	10	17	14	2	10	4	11	10	9	0.513973	0.819999	0.26382	1.86986	1.06406	1.61225	0.917121	0.519292	0.601896	1.64778	1.86188	2.16826	1.79728	3.21923	2.55763	0.516179	1.59058	1.05598	1.54448	2.01633	2.11833
TACTGCACTCGTCCCGGCCTCC	22_26735_11	xbo-miR-92b	2	4	0	0	1	0	0	1	1	0	2	2	0	3	4	3	2	0	4	0	1	0.513973	1.09333	0	0	0.354687	0	0	0.259646	0.200632	0	0.372377	0.361377	0	0.5681	0.73075	0.774269	0.318115	0	0.561631	0	0.23537
CCCAGTGTTCAGACTACGTGTTC	23_15233_24	xtr-miR-199b	0	0	0	1	0	1	0	0	0	3	1	3	0	4	4	3	2	3	4	2	2	0	0	0	0.311643	0	0.179138	0	0	0	0.494333	0.186188	0.542065	0	0.757467	0.73075	0.774269	0.318115	0.791983	0.561631	0.403266	0.470741
TCTTTGGTTACCTAGCTGTATGA	23_46045_6	xtr-miR-9b-5p	0	0	0	0	1	1	0	0	0	0	0	3	0	0	2	0	1	5	2	1	1	0	0	0	0	0.354687	0.179138	0	0	0	0	0	0.542065	0	0	0.365375	0	0.159058	1.31997	0.280815	0.201633	0.23537
TCTACAGTGCATGTGTCTCCAGTG	24_14406_17	aca-miR-139-5p	0	1	2	1	0	1	0	1	4	2	1	1	0	0	2	0	2	2	3	0	1	0	0.273333	0.52764	0.311643	0	0.179138	0	0.259646	0.802528	0.329555	0.186188	0.180688	0	0	0.365375	0	0.318115	0.527989	0.421223	0	0.23537
TAACCTGTAGATTCGAATTTGT	22_85185_3	asu-miR-100b-5p	0	0	0	0	0	0	0	0	1	0	0	0	0	0	1	0	1	0	0	0	0	0	0	0	0	0	0	0	0	0.200632	0	0	0	0	0	0.182688	0	0.159058	0	0	0	0
TGGAAGACTGGTGATTTTGTTGTT	24_2684_188	asu-miR-7-5p	7	7	18	8	5	15	11	5	10	26	21	24	14	16	17	15	32	21	10	16	8	1.79891	1.91333	4.74876	2.49315	1.77343	2.68708	3.36278	1.29823	2.00632	4.28422	3.90996	4.33652	2.5162	3.02987	3.10569	3.87134	5.08984	5.54388	1.40408	3.22613	1.88296
AACCTGTGGATCCGAACTTGTG	22_48488_5	bbe-miR-10b-5p	0	1	0	0	2	1	0	0	1	0	1	0	0	2	0	0	1	0	1	1	0	0	0.273333	0	0	0.709374	0.179138	0	0	0.200632	0	0.186188	0	0	0.378733	0	0	0.159058	0	0.140408	0.201633	0
TATGGCACTGGTAGAATTCACTGA	24_24157_9	bbe-miR-183-5p	0	0	0	0	1	3	0	1	0	1	0	0	0	0	0	0	1	1	2	2	0	0	0	0	0	0.354687	0.537415	0	0.259646	0	0.164778	0	0	0	0	0	0	0.159058	0.263994	0.280815	0.403266	0
CGGAGGACTCGGAGGACGACG	21_101274_2	bhv1-miR-B5	0	0	0	0	0	0	0	1	0	0	0	0	1	0	0	0	0	0	0	0	0	0	0	0	0	0	0	0	0.259646	0	0	0	0	0.179728	0	0	0	0	0	0	0	0
CTGGACGGAGAACTGATAAGG	21_126608_2	bmo-miR-184-3p	0	0	0	0	0	0	0	0	0	0	0	0	0	0	0	0	0	0	2	0	0	0	0	0	0	0	0	0	0	0	0	0	0	0	0	0	0	0	0	0.280815	0	0
TGAGAACTGAATTCCATAGGTTG	23_27573_11	bta-miR-146a	0	0	0	0	0	0	0	0	0	2	3	2	0	4	1	1	6	1	3	2	0	0	0	0	0	0	0	0	0	0	0.329555	0.558565	0.361377	0	0.757467	0.182688	0.25809	0.954346	0.263994	0.421223	0.403266	0
AACTGGCCCACAAAGTCCCGCTTT	24_362_1882	bta-miR-193b	391	278	427	315	272	339	291	233	316	322	197	174	557	197	254	80	239	77	408	233	147	100.482	75.9866	112.651	98.1676	96.4748	60.728	88.9607	60.4975	63.3997	53.0584	36.6791	31.4398	100.109	37.3052	46.4026	20.6472	38.0148	20.3276	57.2863	46.9804	34.5994
TGTAAACACCCTACACTCTCAGCT	24_2102_266	bta-miR-30f	4	14	13	8	3	25	13	12	11	13	19	24	16	19	11	9	21	13	25	16	10	1.02795	3.82666	3.42966	2.49315	1.06406	4.47846	3.97419	3.11575	2.20695	2.14211	3.53758	4.33652	2.87566	3.59797	2.00956	2.32281	3.34021	3.43193	3.51019	3.22613	2.3537
AAGCTCGGTCTGAGGCCCCTCAGT	24_49278_4	bta-miR-423-3p	0	0	0	0	0	1	0	0	0	0	0	0	1	0	1	0	0	0	0	1	0	0	0	0	0	0	0.179138	0	0	0	0	0	0	0.179728	0	0.182688	0	0	0	0	0.201633	0
TAGCAGCACATAATGGTTTGTGGA	24_32694_6	cgr-miR-15a-5p	0	1	0	1	0	0	0	0	0	2	0	0	0	0	0	0	1	0	2	1	0	0	0.273333	0	0.311643	0	0	0	0	0	0.329555	0	0	0	0	0	0	0.159058	0	0.280815	0.201633	0
TTTGGCAATGGTAGAACTCACACC	24_4651_86	cgr-miR-182	5	5	2	1	2	6	4	5	4	2	9	4	6	4	3	2	7	4	7	5	1	1.28493	1.36666	0.52764	0.311643	0.709374	1.07483	1.22283	1.29823	0.802528	0.329555	1.6757	0.722753	1.07837	0.757467	0.548063	0.516179	1.1134	1.05598	0.982854	1.00816	0.23537
ACTGATTTCTTTTGGTGTTCAGA	23_34946_8	cgr-miR-29a-5p	1	1	1	0	2	3	0	1	1	0	2	0	1	4	2	0	2	2	0	0	1	0.256987	0.273333	0.26382	0	0.709374	0.537415	0	0.259646	0.200632	0	0.372377	0	0.179728	0.757467	0.365375	0	0.318115	0.527989	0	0	0.23537
CTGGTTTCATATGGTGGTTTAGA	23_12056_33	cgr-miR-29b-5p	2	3	4	2	2	5	3	3	1	3	2	3	1	1	1	3	4	4	9	5	2	0.513973	0.819999	1.05528	0.623287	0.709374	0.895692	0.917121	0.778938	0.200632	0.494333	0.372377	0.542065	0.179728	0.189367	0.182688	0.774269	0.63623	1.05598	1.26367	1.00816	0.470741
TGGAAGACTTGTGATTTTGTTGTT	24_8735_34	cgr-miR-7b	3	0	3	0	2	2	1	0	0	2	5	1	4	4	3	1	2	7	3	0	1	0.77096	0	0.79146	0	0.709374	0.358277	0.305707	0	0	0.329555	0.930942	0.180688	0.718914	0.757467	0.548063	0.25809	0.318115	1.84796	0.421223	0	0.23537
AAAAGTGCTTACAGTGCAGGTAG	23_195_9169	chi-miR-106a-5p	175	111	151	102	82	407	204	130	222	470	666	1638	323	324	466	950	1903	1087	718	665	307	44.9726	30.34	39.8368	31.7876	29.0843	72.9094	62.3642	33.754	44.5403	77.4455	124.001	295.968	58.0523	61.3548	85.1324	245.185	302.687	286.962	100.813	134.086	72.2587
TGAGAACTGAATTCCATAGACTGT	24_2663_191	chi-miR-146b-5p	15	9	5	7	4	23	14	11	10	10	16	13	9	10	18	13	23	21	17	10	10	3.8548	2.46	1.3191	2.1815	1.41875	4.12019	4.2799	2.8561	2.00632	1.64778	2.97901	2.34895	1.61756	1.89367	3.28838	3.35516	3.65832	5.54388	2.38693	2.01633	2.3537
CTGCAGTGAAGGCACTTGTAGCT	23_2226_363	chi-miR-17-3p	22	29	20	12	11	34	20	7	27	31	34	46	28	47	25	21	25	21	46	34	35	5.6537	7.92665	5.2764	3.73972	3.90156	6.09071	6.11414	1.81752	5.41706	5.1081	6.33041	8.31166	5.0324	8.90023	4.56719	5.41988	3.97644	5.54388	6.45875	6.85552	8.23796
TGGAAGACTAGTGATTTTATTGTT	24_9129_32	cte-miR-7	1	0	3	1	1	0	1	1	2	2	4	4	6	5	2	2	2	2	2	0	0	0.256987	0	0.79146	0.311643	0.354687	0	0.305707	0.259646	0.401264	0.329555	0.744754	0.722753	1.07837	0.946833	0.365375	0.516179	0.318115	0.527989	0.280815	0	0
AGGACTTAGCTCACTCTGTGAACA	24_41405_5	dre-miR-27a-5p	0	0	0	0	0	0	0	0	1	0	0	0	0	2	1	0	2	0	1	0	0	0	0	0	0	0	0	0	0	0.200632	0	0	0	0	0.378733	0.182688	0	0.318115	0	0.140408	0	0
TTTTGCAGAAACGTTTCAGATT	22_109573_2	dre-miR-722	0	0	0	1	0	0	0	0	0	0	0	0	0	0	0	0	1	0	0	0	0	0	0	0	0.311643	0	0	0	0	0	0	0	0	0	0	0	0	0.159058	0	0	0	0
AGGACTGTCCAACCTGAGAATG	22_12165_34	eca-miR-1388	5	6	5	6	3	4	1	3	12	6	0	3	5	9	4	0	9	1	8	4	4	1.28493	1.64	1.3191	1.86986	1.06406	0.716554	0.305707	0.778938	2.40758	0.988665	0	0.542065	0.898642	1.7043	0.73075	0	1.43152	0.263994	1.12326	0.806531	0.941481
AGAGGTAGTAGGTTGCATAGTTT	23_336_4009	efu-let-7d	232	120	193	109	137	333	160	173	244	417	338	312	251	381	351	346	464	283	644	335	372	59.6209	32.8	50.9173	33.9691	48.5921	59.6531	48.9131	44.9187	48.9542	68.7122	62.9317	56.3748	45.1119	72.1487	64.1233	89.299	73.8027	74.7104	90.4225	67.547	87.5577
TGAGGTAGGAGATTGTATAGTTG	23_35559_8	efu-let-7e	0	0	0	0	0	1	1	3	2	1	2	1	1	1	0	0	1	1	2	1	1	0	0	0	0	0	0.179138	0.305707	0.778938	0.401264	0.164778	0.372377	0.180688	0.179728	0.189367	0	0	0.159058	0.263994	0.280815	0.201633	0.23537
TCCCTGAGACCCTAACTTGTGAG	23_1326_681	efu-miR-125b	24	19	19	26	21	191	36	20	34	55	63	87	35	60	97	53	82	47	102	90	59	6.16768	5.19333	5.01258	8.10273	7.44842	34.2155	11.0055	5.19292	6.82149	9.06277	11.7299	15.7199	6.2905	11.362	17.7207	13.6787	13.0427	12.4077	14.3216	18.147	13.8868
TTGGTCCCCTTCAACCAGCTGTA	23_14524_25	efu-miR-133-3p	4	1	3	1	1	2	4	2	3	6	5	4	4	0	2	5	5	0	2	0	4	1.02795	0.273333	0.79146	0.311643	0.354687	0.358277	1.22283	0.519292	0.601896	0.988665	0.930942	0.722753	0.718914	0	0.365375	1.29045	0.795288	0	0.280815	0	0.941481
CTGAGATGAAGCACTGTAGCTC	22_179_10471	efu-miR-143	684	707	1119	595	591	1149	1285	879	1070	1335	1834	1877	999	742	1201	1735	2675	1895	1324	931	879	175.779	193.246	295.215	185.428	209.62	205.83	392.833	228.229	214.676	219.978	341.47	339.152	179.549	140.51	219.408	447.785	425.479	500.269	185.9	187.72	206.89
AACATTCATTGTTGTCGGTGGGTT	24_51113_4	efu-miR-181d	0	0	0	0	0	1	0	1	1	1	1	0	0	0	2	0	1	0	1	1	0	0	0	0	0	0	0.179138	0	0.259646	0.200632	0.164778	0.186188	0	0	0	0.365375	0	0.159058	0	0.140408	0.201633	0
TAACACTGTCTGGTAACGATGTTC	24_2240_244	efu-miR-200a	7	4	8	5	4	13	10	4	8	12	16	28	9	18	20	10	39	17	22	11	12	1.79891	1.09333	2.11056	1.55822	1.41875	2.3288	3.05707	1.03858	1.60506	1.97733	2.97901	5.05927	1.61756	3.4086	3.65375	2.5809	6.20325	4.4879	3.08897	2.21796	2.82444
TAATACTGCCTGGTAATGATGAC	23_714_1455	efu-miR-200b	47	43	56	48	41	92	130	48	44	86	126	76	78	70	118	93	174	113	85	64	55	12.0784	11.7533	14.7739	14.9589	14.5422	16.4807	39.7419	12.463	8.82781	14.1709	23.4597	13.7323	14.0188	13.2557	21.5571	24.0023	27.676	29.8314	11.9347	12.9045	12.9454
GTTCACAGTGGCTAAGTTCTGC	22_124_16882	efu-miR-27b	411	373	403	220	224	806	691	549	875	2262	3358	2260	856	1306	666	2842	2995	2056	1172	1024	709	105.621	101.953	106.319	68.5615	79.4499	144.386	211.244	142.546	175.553	372.727	625.221	408.356	153.848	247.313	121.67	733.491	476.377	542.772	164.558	206.472	166.878
TAGCACCATCTGAAATCGGTTA	22_31397_9	efu-miR-29a	0	2	0	1	0	0	0	1	1	0	0	1	0	0	0	0	0	0	1	2	0	0	0.546666	0	0.311643	0	0	0	0.259646	0.200632	0	0	0.180688	0	0	0	0	0	0	0.140408	0.403266	0
CTAGCACCATTTGAAATCAGTG	22_1935_472	efu-miR-29b	39	41	37	25	15	53	40	32	58	80	84	106	81	79	52	52	83	52	107	90	68	10.0225	11.2067	9.76134	7.79108	5.3203	9.49434	12.2283	8.30867	11.6367	13.1822	15.6398	19.153	14.558	14.96	9.49975	13.4207	13.2018	13.7277	15.0236	18.147	16.0052
TTTCAGTCGGATGTTTGCAGCT	22_578_2074	efu-miR-30a	217	212	236	151	123	245	160	176	179	225	172	184	170	268	254	78	176	107	430	321	190	55.7661	57.9466	62.2615	47.0581	43.6265	43.8889	48.9131	45.6977	35.9131	37.075	32.0244	33.2467	30.5538	50.7503	46.4026	20.131	27.9941	28.2474	60.3753	64.7241	44.7204
TGGCAGTGTCTTAGCTGGTTGTTG	24_23662_9	efu-miR-34a	0	1	1	0	0	0	0	0	1	0	1	1	0	1	2	0	1	0	0	0	0	0	0.273333	0.26382	0	0	0	0	0	0.200632	0	0.186188	0.180688	0	0.189367	0.365375	0	0.159058	0	0	0	0
TTTTGTTCGTTCGGCTCGCGT	21_30708_6	efu-miR-375	1	0	0	1	0	0	1	2	2	0	0	0	0	0	0	1	0	0	0	2	0	0.256987	0	0	0.311643	0	0	0.305707	0.519292	0.401264	0	0	0	0	0	0	0.25809	0	0	0	0.403266	0
TGAGGGGCAGAGAGCGAGACTTTT	24_49519_4	efu-miR-423	0	0	0	0	0	1	1	0	0	0	1	0	0	1	0	0	0	0	0	0	0	0	0	0	0	0	0.179138	0.305707	0	0	0	0.186188	0	0	0.189367	0	0	0	0	0	0	0
ATGCAGAAGTGCACGGAAACAGCT	24_995_650	gga-miR-2131-5p	44	30	42	25	13	68	44	32	41	60	43	81	60	51	39	79	99	87	118	87	87	11.3074	8.19999	11.0804	7.79108	4.61093	12.1814	13.4511	8.30867	8.22591	9.88665	8.0061	14.6358	10.7837	9.6577	7.12482	20.3891	15.7467	22.9675	16.5681	17.5421	20.4772
AGCTACATCTGATTACTGGGTCA	23_2311_349	gga-miR-222b-3p	11	21	28	24	28	43	18	10	20	92	66	204	46	50	39	76	87	182	82	40	29	2.82685	5.73999	7.38696	7.47944	9.93123	7.70296	5.50273	2.59646	4.01264	15.1595	12.2884	36.8604	8.26751	9.46833	7.12482	19.6148	13.838	48.047	11.5134	8.06531	6.82574
TGGCAGTGCCTGTTAGCTGGCTGT	24_16184_15	gga-miR-449c-5p	0	0	0	0	0	0	0	0	0	2	0	0	0	0	6	6	2	4	0	0	0	0	0	0	0	0	0	0	0	0	0.329555	0	0	0	0	1.09613	1.54854	0.318115	1.05598	0	0	0
TAGTGCAATATTGCTTATAGGGTT	24_516_1304	ggo-miR-454	76	51	77	54	60	110	59	75	61	89	77	82	103	90	112	54	91	59	199	87	112	19.531	13.94	20.3141	16.8287	21.2812	19.7052	18.0367	19.4734	12.2386	14.6652	14.3365	14.8164	18.512	17.043	20.461	13.9368	14.4742	15.5757	27.9411	17.5421	26.3615
TAGAGGAGATGGCGCAGGGGAT	22_149757_2	ggo-miR-877	0	0	0	0	0	0	0	0	0	0	1	0	1	1	0	0	1	0	0	0	0	0	0	0	0	0	0	0	0	0	0	0.186188	0	0.179728	0.189367	0	0	0.159058	0	0	0	0
TATGGCACTGGTAGAATTCACTGT	24_1434_422	hhi-miR-183	25	36	23	2	6	25	18	22	21	25	33	35	27	34	29	11	25	23	57	41	25	6.42466	9.83999	6.06786	0.623287	2.12812	4.47846	5.50273	5.71221	4.21327	4.11944	6.14422	6.32409	4.85267	6.43847	5.29794	2.83899	3.97644	6.07187	8.00324	8.26695	5.88426
ACTGCCCTAAGTGCTCCTTCTGGCT	25_64958_2	mdo-miR-18a-3p	1	0	0	0	0	0	1	0	0	0	0	0	0	0	0	0	0	0	0	0	0	0.256987	0	0	0	0	0	0.305707	0	0	0	0	0	0	0	0	0	0	0	0	0	0
GCTGGTTTCACATGGTGGCTTAGA	24_109028_2	mdo-miR-29b-2-5p	0	0	0	0	0	0	0	0	1	0	0	1	0	0	0	0	0	0	0	0	0	0	0	0	0	0	0	0	0	0.200632	0	0	0.180688	0	0	0	0	0	0	0	0	0
TGAGGTATTAGTTTGTGCTGTT	22_5940_99	mmu-let-7j	11	7	11	11	9	24	6	11	25	20	23	26	7	17	20	13	29	16	26	17	13	2.82685	1.91333	2.90202	3.42808	3.19218	4.29932	1.83424	2.8561	5.0158	3.29555	4.28233	4.6979	1.2581	3.21923	3.65375	3.35516	4.61267	4.22391	3.6506	3.42776	3.05981
CTATACAATCTACTGTCTTTCT	22_376_3549	oha-let-7e-3p	136	103	99	103	74	272	131	94	133	272	249	328	144	218	260	252	373	242	382	226	227	34.9502	28.1533	26.1182	32.0993	26.2468	48.7257	40.0476	24.4067	26.6841	44.8195	46.3609	59.2658	25.8809	41.2819	47.4988	65.0386	59.3285	63.8866	53.6357	45.569	53.4291
AACCCGTAGATCCGAACTTGTG	22_7_826494	oha-miR-100-5p	50309	41069	51040	33277	25993	108647	40870	38132	44721	111938	130667	119389	68057	92204	103052	66283	128858	81266	126212	82004	58251	12928.7	11225.5	13465.4	10370.6	9219.38	19462.9	12494.2	9900.82	8972.47	18444.9	24328.7	21572.2	12231.8	17460.4	18826.3	17107	20495.8	21453.8	17721.1	16534.7	13710.6
GGCTTCTTTACAGTGCTGCCTTG	23_139049_2	oha-miR-103a-5p	0	0	0	0	0	0	0	0	0	0	1	0	0	0	1	0	0	0	0	0	0	0	0	0	0	0	0	0	0	0	0	0.186188	0	0	0	0.182688	0	0	0	0	0	0
AGCTTCTTTACAGTGTTGCCTTGT	24_18092_13	oha-miR-107-5p	1	0	0	0	0	0	3	2	3	1	1	3	0	4	0	2	0	0	0	1	0	0.256987	0	0	0	0	0	0.917121	0.519292	0.601896	0.164778	0.186188	0.542065	0	0.757467	0	0.516179	0	0	0	0.201633	0
TCTACAGTGCATGTGTCTCCAG	22_563_2135	oha-miR-139-5p	221	283	266	203	188	429	236	167	381	464	365	528	296	232	387	328	531	377	591	311	287	56.794	77.3532	70.1761	63.2636	66.6811	76.8504	72.1469	43.3609	76.4408	76.4568	67.9588	95.4035	53.1996	43.9331	70.7001	84.6534	84.4596	99.5258	82.9809	62.7078	67.5513
GTCCAGTTTTCCCAGGAATCCCT	23_21_129005	oha-miR-145-5p	4868	4583	8220	4402	4691	10811	11865	5157	7079	9379	10727	10687	9160	7091	12382	10984	15249	11671	16875	14242	10379	1251.01	1252.68	2168.6	1371.85	1663.84	1936.67	3627.21	1338.99	1420.27	1545.45	1997.24	1931.02	1646.31	1342.8	2262.04	2834.86	2425.47	3081.08	2369.38	2871.65	2442.91
TGAGAACTGAATTCCATAGGCA	22_838_1364	oha-miR-146b-5p	232	192	288	209	197	459	291	262	362	579	607	478	256	439	443	462	872	537	365	446	301	59.6209	52.4799	75.9802	65.1334	69.8733	82.2246	88.9607	68.0272	72.6288	95.4062	113.016	86.369	46.0105	83.132	80.9306	119.237	138.698	141.765	51.2488	89.9282	70.8465
GTGTGCGGAAATGCTTCTGCTA	22_2149_408	oha-miR-147-3p	70	49	57	49	29	62	50	36	74	65	59	90	60	67	63	79	83	101	74	69	48	17.9891	13.3933	15.0377	15.2705	10.2859	11.1066	15.2853	9.34725	14.8468	10.7105	10.9851	16.262	10.7837	12.6876	11.5093	20.3891	13.2018	26.6634	10.3902	13.9127	11.2978
TTGCATAGTCACAAAAGTGATCGT	24_8723_34	oha-miR-153-3p	6	7	2	5	3	3	5	4	8	3	3	7	4	1	4	2	3	5	11	10	1	1.54192	1.91333	0.52764	1.55822	1.06406	0.537415	1.52853	1.03858	1.60506	0.494333	0.558565	1.26482	0.718914	0.189367	0.73075	0.516179	0.477173	1.31997	1.54448	2.01633	0.23537
CAAAGTGCTTACAGTGCAGGTAG	23_103_19501	oha-miR-17-5p	868	636	794	578	451	2145	799	617	825	1398	1389	3062	1485	1447	2239	1478	2733	1773	3467	2593	1864	223.064	173.84	209.473	180.13	159.964	384.252	244.26	160.201	165.521	230.359	258.616	553.268	266.897	274.014	409.037	381.456	434.704	468.062	486.793	522.834	438.73
AACATTCAACGCTGTCGGTGAGT	23_78_27742	oha-miR-181a-5p	2055	1533	1994	1451	1518	3532	2745	1467	2218	4323	4249	5569	3574	4371	5473	3357	6487	4520	6940	4566	4033	528.107	419.019	526.057	452.194	538.415	632.717	839.166	380.9	445.002	712.333	791.115	1006.25	642.35	827.722	999.849	866.407	1031.81	1193.25	974.429	920.655	949.248
ACCTTGGCTCTAGACTGCTTACT	23_2832_272	oha-miR-212-5p	12	8	13	12	6	16	13	14	12	46	54	70	12	23	31	68	103	111	37	16	18	3.08384	2.18666	3.42966	3.73972	2.12812	2.86622	3.97419	3.63504	2.40758	7.57977	10.0542	12.6482	2.15674	4.35543	5.66331	17.5501	16.3829	29.3034	5.19508	3.22613	4.23666
TACTGCATCAGGAACTGATTGGA	23_16235_22	oha-miR-217-5p	1	0	0	3	0	4	2	0	1	4	2	2	1	1	1	1	2	5	4	0	1	0.256987	0	0	0.93493	0	0.716554	0.611414	0	0.200632	0.65911	0.372377	0.361377	0.179728	0.189367	0.182688	0.25809	0.318115	1.31997	0.561631	0	0.23537
AGCTACATCTGGCTACTGGGTCTC	24_41_21047	oha-miR-222a-3p	1134	1022	1591	389	458	1470	673	502	593	2251	2514	3557	533	949	957	9335	10580	8837	1084	670	882	291.423	279.346	419.738	121.229	162.447	263.334	205.741	130.342	118.975	370.914	468.078	642.708	95.7953	179.709	174.832	2409.27	1682.83	2332.92	152.202	135.094	207.597
AGAGCTTAGCTGATTGGTGAAC	22_1010_1102	oha-miR-27b-5p	57	72	74	37	32	69	116	92	111	205	237	207	103	99	57	279	280	203	117	90	72	14.6482	19.68	19.5227	11.5308	11.35	12.3606	35.462	23.8874	22.2702	33.7794	44.1267	37.4025	18.512	18.7473	10.4132	72.007	44.5361	53.5908	16.4277	18.147	16.9467
CAGTGCAATAGTATTGTCAAAGC	23_5834_98	oha-miR-301a-3p	5	2	5	3	3	12	6	3	6	5	8	10	5	11	12	8	11	7	8	14	9	1.28493	0.546666	1.3191	0.93493	1.06406	2.14966	1.83424	0.778938	1.20379	0.823888	1.48951	1.80688	0.898642	2.08303	2.19225	2.06472	1.74963	1.84796	1.12326	2.82286	2.11833
TGTAAACATCCTCGACTGGAAGCT	24_8_189238	oha-miR-30a-5p	21877	20200	23385	15577	12837	32754	15225	19258	20875	20260	19804	21341	30088	29755	33719	12044	21920	14654	43635	30721	20088	5622.1	5521.33	6169.43	4854.47	4553.12	5867.5	4654.39	5000.26	4188.19	3338.39	3687.28	3856.07	5407.67	5634.6	6160.04	3108.43	3486.54	3868.57	6126.69	6194.36	4728.12
TGTAAACATCCTACACTCTCAGC	23_11_189453	oha-miR-30c-5p	11890	9368	11118	8459	5576	20841	9779	9782	10568	20034	24185	26892	15762	28275	22650	17140	29699	19488	37005	26123	20326	3055.57	2560.58	2933.15	2636.19	1977.73	3733.43	2989.51	2539.86	2120.28	3301.15	4502.97	4859.07	2832.88	5354.34	4137.87	4423.66	4723.85	5144.72	5195.79	5267.25	4784.14
TGTAAACATCCCCGACTGGAAGCT	24_4_250448	oha-miR-30d-5p	27499	27030	27415	22384	17238	46910	25843	25097	29056	32734	33209	39391	43474	50930	46612	22530	40765	23270	64865	48059	36145	7066.87	7388.19	7232.63	6975.82	6114.09	8403.39	7900.39	6516.33	5829.56	5393.83	6183.13	7117.49	7813.52	9644.44	8515.43	5814.76	6483.98	6143.15	9107.54	9690.27	8507.46
AGGCAAGATGTTGGCATAGCTG	22_5589_108	oha-miR-31-5p	4	2	7	2	5	6	3	0	5	5	3	13	5	6	29	6	10	15	10	12	3	1.02795	0.546666	1.84674	0.623287	1.77343	1.07483	0.917121	0	1.00316	0.823888	0.558565	2.34895	0.898642	1.1362	5.29794	1.54854	1.59058	3.95991	1.40408	2.41959	0.706111
TGGAAGACTAGTGATTTTGTTGTT	24_19_74719	oha-miR-7-5p	4012	4475	5776	2282	2240	5093	3290	3450	4116	7517	6365	8318	5297	4258	4821	5381	11542	8969	5505	5435	2545	1031.03	1223.16	1523.82	711.17	794.499	912.352	1005.78	895.778	825.801	1238.63	1185.09	1502.97	952.022	806.323	880.737	1388.78	1835.84	2367.76	772.944	1095.87	599.017
TGGAAGACTAGTGATTTTGTTGTG	24_1078_598	ola-miR-7	10	8	29	53	9	140	22	10	89	30	9	12	17	17	28	36	40	36	24	23	15	2.56987	2.18666	7.65078	16.5171	3.19218	25.0794	6.72555	2.59646	17.8563	4.94333	1.6757	2.16826	3.05538	3.21923	5.11525	9.29122	6.3623	9.50379	3.36978	4.63755	3.53055
ACTAGGTTTGTTTATTTTGGGACG	24_42094_5	osa-miR1862d	0	0	0	0	0	0	0	0	0	0	2	0	0	0	1	0	1	1	0	0	0	0	0	0	0	0	0	0	0	0	0	0.372377	0	0	0	0.182688	0	0.159058	0.263994	0	0	0
CTAGATTTGTTTATTTTGGGACGG	24_24354_9	osa-miR1862e	0	0	0	0	0	3	0	0	0	0	0	0	0	2	1	0	0	0	1	1	1	0	0	0	0	0	0.537415	0	0	0	0	0	0	0	0.378733	0.182688	0	0	0	0.140408	0.201633	0.23537
TACATGTATAAAATTCTGAGGATG	24_112975_2	osa-miR2878-5p	0	0	0	0	0	0	0	0	0	1	0	0	0	0	0	1	0	0	0	0	0	0	0	0	0	0	0	0	0	0	0.164778	0	0	0	0	0	0.25809	0	0	0	0	0
CTTCTGACAGCTGCAGTTTTGCTC	24_128650_2	osa-miR5150-5p	0	0	0	0	0	0	0	0	0	0	0	0	0	0	0	2	0	0	0	0	0	0	0	0	0	0	0	0	0	0	0	0	0	0	0	0	0.516179	0	0	0	0	0
TGTAAACATCCCTGACTGGAAGCT	24_1058_612	pma-miR-30b	43	45	33	36	32	95	40	40	51	86	89	87	80	100	105	41	87	44	123	77	71	11.0504	12.3	8.70606	11.2192	11.35	17.0182	12.2283	10.3858	10.2322	14.1709	16.5708	15.7199	14.3783	18.9367	19.1822	10.5817	13.838	11.6157	17.2701	15.5257	16.7113
TGTAAACATCCTCGACTGA	19_1603_211	pma-miR-30c-5p	17	14	19	13	19	47	14	20	16	25	22	22	29	18	52	5	23	7	41	30	19	4.36877	3.82666	5.01258	4.05136	6.73905	8.41951	4.2799	5.19292	3.21011	4.11944	4.09615	3.97514	5.21213	3.4086	9.49975	1.29045	3.65832	1.84796	5.75671	6.04898	4.47204
TGTAAACATCCACGACTGGAAGCT	24_2362_230	pma-miR-30d	22	22	21	17	16	68	13	25	19	27	41	43	16	53	57	24	39	25	80	48	39	5.6537	6.01332	5.54022	5.29794	5.67499	12.1814	3.97419	6.49115	3.81201	4.44899	7.63373	7.7696	2.87566	10.0364	10.4132	6.19415	6.20325	6.59986	11.2326	9.67838	9.17944
AACCCGTAGATCCGAACTTGTGT	23_6_594609	prd-miR-100-5p	29084	19288	28150	15271	12670	49179	17045	18953	17923	46795	53032	41398	29573	46933	45887	20707	38859	22204	57764	37172	24601	7474.2	5272.05	7426.53	4759.1	4493.88	8809.85	5210.78	4921.07	3595.93	7710.77	9873.94	7480.14	5315.11	8887.54	8382.98	5344.26	6180.82	5861.73	8110.51	7495.1	5790.34
CGGTTATCATGGTACCGGTGCTGT	24_24327_9	ssa-miR-101b-5p	0	0	0	0	0	1	0	0	0	0	0	2	0	0	0	1	0	0	1	3	1	0	0	0	0	0	0.179138	0	0	0	0	0	0.361377	0	0	0	0.25809	0	0	0.140408	0.604898	0.23537
GTAGTGTTTCCTACTTTATGGAT	23_13004_30	ssa-miR-142b-3p	4	6	17	7	5	4	3	5	12	1	4	9	6	11	6	3	5	4	14	8	9	1.02795	1.64	4.48494	2.1815	1.77343	0.716554	0.917121	1.29823	2.40758	0.164778	0.744754	1.6262	1.07837	2.08303	1.09613	0.774269	0.795288	1.05598	1.96571	1.61306	2.11833
TGATATGTTTGATATATTAGGTTGT	25_1101_417	ssa-miR-190a-5p	39	44	65	43	27	69	44	24	45	38	38	44	51	36	46	16	25	11	65	49	26	10.0225	12.0266	17.1483	13.4007	9.57655	12.3606	13.4511	6.2315	9.02844	6.26155	7.07516	7.95029	9.16615	6.8172	8.40363	4.12943	3.97644	2.90394	9.1265	9.88001	6.11963
TAGCTTATCAGACTGGTGTTGAC	23_121_15695	ssa-miR-21a-5p	613	915	1133	644	549	1326	542	787	1065	2022	2659	3057	1156	1595	1275	2334	3962	3217	1715	1461	842	157.533	250.1	298.908	200.698	194.723	237.538	165.693	204.341	213.673	333.18	495.075	552.364	207.766	302.04	232.927	602.381	630.186	849.27	240.799	294.586	198.182
ATCACATTGCCAGGGATTACCACC	24_468_1435	ssa-miR-23b-3p	56	69	59	24	32	52	85	85	99	153	180	86	74	75	35	152	150	98	61	65	41	14.3912	18.86	15.5654	7.47944	11.35	9.3152	25.9851	22.0699	19.8626	25.211	33.5139	15.5392	13.2999	14.2025	6.39407	39.2296	23.8586	25.8714	8.56487	13.1061	9.65018
TGTAAACATCCTTGACTGAAAGCT	24_5612_65	ssa-miR-30d-5p	6	2	10	3	4	17	8	3	6	9	9	13	10	8	13	9	7	5	14	9	7	1.54192	0.546666	2.6382	0.93493	1.41875	3.04535	2.44566	0.778938	1.20379	1.483	1.6757	2.34895	1.79728	1.51493	2.37494	2.32281	1.1134	1.31997	1.96571	1.8147	1.64759
TGGGCAACATAGCGAGACCCCGTCTCTT	28_119447_2	ssc-miR-1285	0	0	0	0	0	0	0	0	0	0	0	0	0	0	0	0	0	1	1	0	0	0	0	0	0	0	0	0	0	0	0	0	0	0	0	0	0	0	0.263994	0.140408	0	0
AACCCGTAGATCCGAACTTGTGG	23_138_13194	tca-miR-100-5p	332	258	348	1025	168	4015	347	227	1210	603	652	454	486	617	923	383	672	359	1138	607	441	85.3195	70.5199	91.8094	319.434	59.5874	719.241	106.08	58.9396	242.765	99.3609	121.395	82.0325	87.348	116.839	168.621	98.8483	106.887	94.7739	159.784	122.391	103.798
ATCACATTGCCAGGGATTACCACG	24_1920_297	tch-miR-23b-3p	1	3	5	26	8	58	7	3	81	13	15	13	9	8	4	13	11	8	16	18	13	0.256987	0.819999	1.3191	8.10273	2.8375	10.39	2.13995	0.778938	16.2512	2.14211	2.79283	2.34895	1.61756	1.51493	0.73075	3.35516	1.74963	2.11195	2.24652	3.62939	3.05981
TCTCAGCTACGTCGGTGTAAATC	23_9900_45	tgu-miR-1467-5p	0	4	7	5	2	11	3	3	2	17	5	17	5	7	4	4	8	7	13	8	6	0	1.09333	1.84674	1.55822	0.709374	1.97052	0.917121	0.778938	0.401264	2.80122	0.930942	3.0717	0.898642	1.32557	0.73075	1.03236	1.27246	1.84796	1.8253	1.61306	1.41222
TACAGTGCTTATAGTGCAGGTAGA	24_4236_99	xtr-miR-106	29	16	21	8	14	14	10	12	19	23	11	24	2	10	20	13	29	11	17	9	10	7.45261	4.37333	5.54022	2.49315	4.96562	2.50794	3.05707	3.11575	3.81201	3.78988	2.04807	4.33652	0.359457	1.89367	3.65375	3.35516	4.61267	2.90394	2.38693	1.8147	2.3537
AACTGGCCCGCAAAGTCCCGCTTT	24_23218_9	xtr-miR-193	1	0	0	0	0	3	1	1	1	3	0	0	2	2	0	0	0	0	1	1	0	0.256987	0	0	0	0	0.537415	0.305707	0.259646	0.200632	0.494333	0	0	0.359457	0.378733	0	0	0	0	0.140408	0.201633	0
CAGTGCAATAGTATTGTCAAAGCATT	26_4114_63	bta-miR-301a	3	3	4	1	0	2	2	2	7	8	5	9	5	3	3	2	3	11	4	2	1	0.77096	0.819999	1.05528	0.311643	0	0.358277	0.611414	0.519292	1.40442	1.31822	0.930942	1.6262	0.898642	0.5681	0.548063	0.516179	0.477173	2.90394	0.561631	0.403266	0.23537
CTATACGACCTGCTGCCTTTCT	22_68153_3	cfa-let-7d	1	0	0	0	0	0	0	0	0	0	0	0	0	1	1	0	0	0	0	0	0	0.256987	0	0	0	0	0	0	0	0	0	0	0	0	0.189367	0.182688	0	0	0	0	0	0
AGCTACATCTGGCTACTGGGTCTCT	25_5_43324	cgr-miR-222-3p	1965	1761	3088	377	382	1257	781	608	627	2372	3278	3779	425	1050	1084	10762	11550	10597	1034	767	725	504.979	481.339	814.676	117.49	135.49	225.177	238.757	157.865	125.796	390.852	610.326	682.821	76.3846	198.835	198.033	2777.56	1837.12	2797.55	145.182	154.652	170.643
TGAGGTAGTAGGTTGTATGGTTT	23_440_2740	efu-let-7c	105	79	185	71	94	239	247	117	149	114	228	191	108	165	249	130	214	153	267	183	183	26.9836	21.5933	48.8067	22.1267	33.3406	42.8141	75.5096	30.3786	29.8942	18.7846	42.451	34.5115	19.4107	31.2455	45.4892	33.5516	34.0383	40.3911	37.4888	36.8988	43.0728
TGAGGTAGTAGATTGTATAGTTG	23_164_11129	efu-let-7f	572	409	502	627	374	1135	473	598	953	828	750	758	901	734	944	567	967	611	1290	819	689	146.996	111.793	132.438	195.4	132.653	203.322	144.599	155.268	191.202	136.436	139.641	136.962	161.935	138.995	172.457	146.337	153.809	161.3	181.126	165.137	162.17
GTACAGTACTGTGATAACTGAAG	23_850_1150	efu-miR-101	56	71	76	98	39	206	73	67	116	73	81	112	148	117	144	41	94	59	162	122	93	14.3912	19.4066	20.0503	30.541	13.8328	36.9025	22.3166	17.3963	23.2733	12.0288	15.0813	20.2371	26.5998	22.1559	26.307	10.5817	14.9514	15.5757	22.746	24.5992	21.8894
AGCAGCATTGTACAGGGCTATGAAG	25_4888_57	efu-miR-103a	3	2	0	0	0	5	3	5	2	1	9	4	1	4	5	7	13	9	7	7	7	0.77096	0.546666	0	0	0	0.895692	0.917121	1.29823	0.401264	0.164778	1.6757	0.722753	0.179728	0.757467	0.913438	1.80663	2.06775	2.37595	0.982854	1.41143	1.64759
AGCAGCATTGTACAGGGCTATGAA	24_171_3991	efu-miR-103b	205	218	252	172	111	407	257	228	295	445	608	688	332	248	431	588	1091	618	752	501	498	52.6822	59.5866	66.4826	53.6026	39.3702	72.9094	78.5667	59.1993	59.1864	73.326	113.203	124.314	59.6699	46.9629	78.7383	151.757	173.532	163.148	105.587	101.018	117.214
TACCGCACTGTGGGTACTTGCT	22_22868_14	efu-miR-106	0	0	0	0	0	1	1	0	0	3	5	0	2	0	2	2	2	2	1	1	6	0	0	0	0	0	0.179138	0.305707	0	0	0.494333	0.930942	0	0.359457	0	0.365375	0.516179	0.318115	0.527989	0.140408	0.201633	1.41222
AGCAGCATTGTACAGGGCTATCAA	24_3880_113	efu-miR-107	5	2	1	2	2	5	8	10	8	29	17	32	12	8	9	22	28	11	23	6	8	1.28493	0.546666	0.26382	0.623287	0.709374	0.895692	2.44566	2.59646	1.60506	4.77855	3.1652	5.78203	2.15674	1.51493	1.64419	5.67797	4.45361	2.90394	3.22938	1.2098	1.88296
CAGTGCAATGTTAAAAGGGCATT	23_1518_576	efu-miR-130	36	20	37	33	21	22	43	23	37	28	22	35	28	34	33	24	26	25	43	35	39	9.25152	5.46666	9.76134	10.2842	7.44842	3.94105	13.1454	5.97185	7.42339	4.61377	4.09615	6.32409	5.0324	6.43847	6.02869	6.19415	4.1355	6.59986	6.03753	7.05715	9.17944
AGCTGGTGTTGTGAATCAGGCCGT	24_5980_59	efu-miR-138a	4	4	5	1	1	1	6	2	3	3	9	2	5	4	4	1	5	2	6	1	4	1.02795	1.09333	1.3191	0.311643	0.354687	0.179138	1.83424	0.519292	0.601896	0.494333	1.6757	0.361377	0.898642	0.757467	0.73075	0.25809	0.795288	0.527989	0.842446	0.201633	0.941481
AGCTGGTGTTGTGAATCAGGCCGAT	25_91819_2	efu-miR-138b	0	0	0	1	0	0	1	0	0	0	0	1	0	0	1	0	0	0	0	0	0	0	0	0	0.311643	0	0	0.305707	0	0	0	0	0.180688	0	0	0.182688	0	0	0	0	0	0
GTCCAGTTTTCCCAGGAATCCCTTA	25_3177_105	efu-miR-145	3	6	9	3	5	5	9	5	7	10	17	13	2	3	7	10	30	9	9	14	3	0.77096	1.64	2.37438	0.93493	1.77343	0.895692	2.75136	1.29823	1.40442	1.64778	3.1652	2.34895	0.359457	0.5681	1.27881	2.5809	4.77173	2.37595	1.26367	2.82286	0.706111
CTGCAGTGAAGGCACTTGTAGCAT	24_73447_3	efu-miR-17	0	0	0	0	0	0	0	0	0	0	0	0	0	0	1	0	0	0	2	0	0	0	0	0	0	0	0	0	0	0	0	0	0	0	0	0.182688	0	0	0	0.280815	0	0
TAAGGTGCATCTAGTGCAGATAGT	24_6548_51	efu-miR-18	2	1	1	1	3	0	2	2	0	0	6	2	7	4	5	1	4	4	6	2	3	0.513973	0.273333	0.26382	0.311643	1.06406	0	0.611414	0.519292	0	0	1.11713	0.361377	1.2581	0.757467	0.913438	0.25809	0.63623	1.05598	0.842446	0.403266	0.706111
AACATTCATTGCTGTCGGTGGGTT	24_272_2464	efu-miR-181e	112	78	90	77	79	182	169	101	107	317	324	503	211	187	317	450	778	516	385	271	235	28.7825	21.32	23.7438	23.9965	28.0203	32.6032	51.6645	26.2242	21.4676	52.2345	60.3251	90.8862	37.9227	35.4116	57.912	116.14	123.747	136.221	54.0569	54.6425	55.312
TGTGCAAATCCATGCAAAACTGAT	24_2236_245	efu-miR-19	11	13	21	15	8	34	19	31	11	25	23	26	38	24	26	22	26	23	42	20	15	2.82685	3.55333	5.54022	4.67465	2.8375	6.09071	5.80843	8.04902	2.20695	4.11944	4.28233	4.6979	6.82968	4.5448	4.74988	5.67797	4.1355	6.07187	5.89712	4.03266	3.53055
ATGACCTATGAATTGACAGCCA	22_8555_57	efu-miR-192	7	2	3	3	2	3	6	3	2	3	7	0	0	4	4	2	5	3	6	1	1	1.79891	0.546666	0.79146	0.93493	0.709374	0.537415	1.83424	0.778938	0.401264	0.494333	1.30332	0	0	0.757467	0.73075	0.516179	0.795288	0.791983	0.842446	0.201633	0.23537
TAAAGTGCTTATAGTGCAGGTAGT	24_213_3163	efu-miR-20	150	105	165	86	77	223	127	128	104	183	141	273	206	226	248	108	181	135	388	257	182	38.548	28.7	43.5303	26.8013	27.3109	39.9479	38.8248	33.2347	20.8657	30.1543	26.2526	49.3279	37.0241	42.7969	45.3065	27.8737	28.7894	35.6392	54.4782	51.8196	42.8374
TTGTGCTTGATCTAACCATGTGGTTT	26_91067_2	efu-miR-218a	0	0	0	0	0	0	0	1	0	0	1	0	1	0	0	0	0	0	1	0	0	0	0	0	0	0	0	0	0.259646	0	0	0.186188	0	0.179728	0	0	0	0	0	0.140408	0	0
TTGTGCTTGATCTAACCATGTGG	23_8561_56	efu-miR-218b	1	0	5	4	2	6	4	5	8	4	0	3	2	1	3	3	7	2	5	3	2	0.256987	0	1.3191	1.24657	0.709374	1.07483	1.22283	1.29823	1.60506	0.65911	0	0.542065	0.359457	0.189367	0.548063	0.774269	1.1134	0.527989	0.702038	0.604898	0.470741
AAGCTGCCAGTTGAAGAACTGTT	23_75_31365	efu-miR-22	1666	2176	2281	1466	1302	1480	1362	1222	1955	2442	1837	2113	1814	2712	1414	1175	1719	1193	2067	1339	1249	428.14	594.772	601.773	456.869	461.802	265.125	416.373	317.287	392.236	402.387	342.028	381.794	326.027	513.562	258.32	303.255	273.42	314.945	290.223	269.986	293.977
ACCTGGCATACAATGTAGATTTCT	24_613_1077	efu-miR-221	92	113	140	44	38	132	56	66	52	150	188	318	63	102	89	621	830	503	122	106	73	23.6428	30.8866	36.9348	13.7123	13.4781	23.6463	17.1196	17.1366	10.4329	24.7166	35.0034	57.4589	11.3229	19.3154	16.2592	160.274	132.018	132.789	17.1297	21.3731	17.182
CGCTCAGTAGTCAGTGTAGATCC	23_49220_5	efu-miR-222	0	2	1	0	0	1	0	0	0	0	0	0	0	0	1	0	2	0	0	0	0	0	0.546666	0.26382	0	0	0.179138	0	0	0	0	0	0	0	0	0.182688	0	0.318115	0	0	0	0
ATCACATTGCCAGGGATTTCCAAT	24_150_4500	efu-miR-23a	614	533	680	399	331	782	579	454	571	839	698	1153	940	829	862	1007	1603	1175	1590	937	879	157.79	145.686	179.398	124.346	117.401	140.086	177.004	117.879	114.561	138.248	129.96	208.334	168.945	156.985	157.477	259.896	254.969	310.193	223.248	188.93	206.89
AATCACATTGCCAGGGATTACC	22_4834_132	efu-miR-23b	3	10	5	11	1	9	13	12	8	22	29	17	24	16	6	25	24	15	10	27	4	0.77096	2.73333	1.3191	3.42808	0.354687	1.61225	3.97419	3.11575	1.60506	3.62511	5.39946	3.0717	4.31348	3.02987	1.09613	6.45224	3.81738	3.95991	1.40408	5.44409	0.941481
TTCAAGTAATCCAGGATAGGCTGTGGCC	28_78589_2	efu-miR-26a	1	0	0	1	0	0	0	0	1	0	0	0	0	0	0	0	1	0	2	2	0	0.256987	0	0	0.311643	0	0	0	0	0.200632	0	0	0	0	0	0	0	0.159058	0	0.280815	0.403266	0
TTCAAGTAATCCAGGATAGGCTG	23_184_9540	efu-miR-26c	718	641	755	615	453	1716	770	517	883	989	892	1201	916	1255	1255	589	1072	659	2041	1263	1167	184.516	175.206	199.184	191.661	160.673	307.402	235.394	134.237	177.158	162.965	166.08	217.007	164.631	237.655	229.273	152.015	170.51	173.972	286.572	254.662	274.677
TAGCACCATTTGAAATCGGTTAT	23_2379_336	efu-miR-29c	38	41	58	40	32	42	35	32	30	37	27	45	79	67	24	21	24	16	85	57	28	9.76549	11.2067	15.3016	12.4657	11.35	7.52382	10.6997	8.30867	6.01896	6.09677	5.02709	8.13098	14.1986	12.6876	4.3845	5.41988	3.81738	4.22391	11.9347	11.4931	6.59037
TGTAAACATCCTACACTCTCAGCTGT	26_3058_98	efu-miR-30b	4	4	7	8	1	16	7	1	11	12	12	16	5	11	10	10	9	6	20	16	17	1.02795	1.09333	1.84674	2.49315	0.354687	2.86622	2.13995	0.259646	2.20695	1.97733	2.23426	2.89101	0.898642	2.08303	1.82688	2.5809	1.43152	1.58397	2.80815	3.22613	4.00129
AAAAGCTGGGTTGAGAGGGCGAA	23_16847_21	efu-miR-320	0	1	1	0	0	5	2	0	0	0	2	2	3	0	4	0	3	2	0	3	4	0	0.273333	0.26382	0	0	0.895692	0.611414	0	0	0	0.372377	0.361377	0.539185	0	0.73075	0	0.477173	0.527989	0	0.604898	0.941481
TCTCACACAGAAATCGCACCCGTC	24_93274_2	efu-miR-342	0	0	0	0	1	0	0	0	0	0	0	0	0	0	0	0	0	0	0	0	1	0	0	0	0	0.354687	0	0	0	0	0	0	0	0	0	0	0	0	0	0	0	0.23537
AGATCAGAAGGTGATTGTGGCTTT	24_33960_6	efu-miR-383	0	0	0	0	1	0	0	0	0	0	0	0	0	5	0	0	3	0	0	3	0	0	0	0	0	0.354687	0	0	0	0	0	0	0	0	0.946833	0	0	0.477173	0	0	0.604898	0
TGCAGTCCATGGGCATATACAC	22_2416_349	efu-miR-455	40	21	38	29	16	50	25	18	19	44	50	68	45	43	78	47	111	58	53	45	47	10.2795	5.73999	10.0252	9.03765	5.67499	8.95692	7.64267	4.67363	3.81201	7.25021	9.30942	12.2868	8.08778	8.14277	14.2496	12.1302	17.6554	15.3117	7.44161	9.07348	11.0624
CCAACCTGGAGGACTCCATGCTG	23_5040_121	efu-miR-490	1	5	2	6	4	5	3	4	3	7	35	29	12	3	5	17	37	20	7	4	8	0.256987	1.36666	0.52764	1.86986	1.41875	0.895692	0.917121	1.03858	0.601896	1.15344	6.5166	5.23996	2.15674	0.5681	0.913438	4.38752	5.88513	5.27989	0.982854	0.806531	1.88296
CTGGAAGACTAGTGATTTTGTTGTT	25_8224_27	efu-miR-7a	2	1	4	1	1	1	3	0	1	0	3	3	4	2	2	5	5	1	3	3	1	0.513973	0.273333	1.05528	0.311643	0.354687	0.179138	0.917121	0	0.200632	0	0.558565	0.542065	0.718914	0.378733	0.365375	1.29045	0.795288	0.263994	0.421223	0.604898	0.23537
TGGAAGACTAGTGATTTTGTTGTTT	25_34_10423	efu-miR-7b	542	645	1033	308	331	639	396	326	468	941	854	1060	575	534	496	508	1266	998	615	624	290	139.287	176.3	272.526	95.9861	117.401	114.47	121.06	84.6445	93.8958	155.056	159.005	191.53	103.344	101.122	90.613	131.109	201.367	263.466	86.3507	125.819	68.2574
TGGAAGACTAGTGATTTTGTTGTTC	25_982_472	efu-miR-7c	22	22	32	12	12	34	16	14	17	42	39	26	17	24	21	18	40	39	20	22	10	5.6537	6.01332	8.44224	3.73972	4.25624	6.09071	4.89131	3.63504	3.41074	6.92066	7.26135	4.6979	3.05538	4.5448	3.83644	4.64561	6.3623	10.2958	2.80815	4.43592	2.3537
TTTGGTTATCTAGCTGTATGAGT	23_112279_2	efu-miR-9-5p	0	0	0	1	0	0	2	0	0	0	0	0	0	0	0	1	0	0	0	0	0	0	0	0	0.311643	0	0	0.611414	0	0	0	0	0	0	0	0	0.25809	0	0	0	0	0
CAAAGTGCTGTTCGTGCAGGTAGT	24_54096_3	efu-miR-93	1	0	0	0	0	0	1	0	0	0	0	0	0	0	0	0	0	0	0	0	1	0.256987	0	0	0	0	0	0.305707	0	0	0	0	0	0	0	0	0	0	0	0	0	0.23537
AACCCGTAGATCCGATCTTGTGG	23_1494_587	efu-miR-99a	16	13	29	58	18	140	60	19	89	30	34	25	19	24	53	26	37	26	46	54	47	4.11179	3.55333	7.65078	18.0753	6.38436	25.0794	18.3424	4.93327	17.8563	4.94333	6.33041	4.51721	3.41484	4.5448	9.68244	6.71033	5.88513	6.86385	6.45875	10.8882	11.0624
ACCTCCCCTGCAAACGTCCAGT	22_21201_15	gga-miR-1306-5p	1	3	1	0	1	0	2	1	1	1	3	0	0	2	0	0	2	2	0	1	2	0.256987	0.819999	0.26382	0	0.354687	0	0.611414	0.259646	0.200632	0.164778	0.558565	0	0	0.378733	0	0	0.318115	0.527989	0	0.201633	0.470741
TACTGCCCTAAATGCTCCTTCTGT	24_24383_9	gga-miR-18b-3p	3	1	1	1	2	2	3	1	2	3	1	5	1	1	3	3	9	4	3	1	2	0.77096	0.273333	0.26382	0.311643	0.709374	0.358277	0.917121	0.259646	0.401264	0.494333	0.186188	0.903442	0.179728	0.189367	0.548063	0.774269	1.43152	1.05598	0.421223	0.201633	0.470741
TACCCTGTAGAACCGAATGTGT	22_5094_123	hhi-miR-10d	15	17	16	8	13	36	9	11	7	33	43	27	0	25	19	11	33	16	27	21	20	3.8548	4.64666	4.22112	2.49315	4.61093	6.44899	2.75136	2.8561	1.40442	5.43766	8.0061	4.87859	0	4.73417	3.47106	2.83899	5.2489	4.22391	3.79101	4.23429	4.70741
TGGAGTGTGACAATGGTGTTTGTG	24_79_8970	mdo-miR-122-5p	659	532	589	1023	385	2399	738	545	1830	1280	1048	961	1004	891	1126	710	1063	530	1308	926	868	169.354	145.413	155.39	318.811	136.554	429.753	225.612	141.507	367.157	210.915	195.125	173.642	180.447	168.726	205.706	183.244	169.078	139.917	183.653	186.712	204.301
TACTGCCCTAAATGCTCCTTCC	22_104152_2	mdo-miR-18b-3p	0	0	1	0	0	0	0	0	0	0	0	0	0	0	0	0	0	1	0	0	0	0	0	0.26382	0	0	0	0	0	0	0	0	0	0	0	0	0	0	0.263994	0	0	0
TACCCTGTAGAACCGAATTTGT	22_1741_552	oha-miR-10c-5p	91	74	63	51	83	116	212	65	69	120	99	58	40	100	71	45	116	79	90	76	53	23.3858	20.2266	16.6207	15.8938	29.439	20.7801	64.8099	16.877	13.8436	19.7733	18.4327	10.4799	7.18914	18.9367	12.9708	11.614	18.4507	20.8555	12.6367	15.3241	12.4746
TGGAGTGTGACAATGGTGTTTGT	23_1_19836491	oha-miR-122-5p	2552632	2326204	2153511	2095925	1879847	3494862	2012036	2476419	3303407	3853070	2902719	2923356	3796717	3181126	3421422	1831353	2907114	1412905	4223410	2778781	2650322	655992	635828	568139	653181	666757	626064	615093	642992	662769	634900	540453	528216	682378	602399	625051	472653	462399	372999	592999	560293	623807
TTTGGCAATGGTAGAACTCACACT	24_352_1927	oha-miR-182-5p	220	228	146	106	123	189	196	210	285	264	232	183	227	155	244	109	351	162	392	277	174	56.537	62.3199	38.5177	33.0342	43.6265	33.8572	59.9186	54.5256	57.1801	43.5013	43.1957	33.066	40.7984	29.3518	44.5758	28.1318	55.8292	42.7671	55.0398	55.8523	40.9544
CTGGTTTCACATGGTGGCTTAGA	23_10211_43	oha-miR-29b-2-5p	0	2	1	0	0	1	1	0	3	2	2	11	2	2	2	5	9	0	11	4	4	0	0.546666	0.26382	0	0	0.179138	0.305707	0	0.601896	0.329555	0.372377	1.98757	0.359457	0.378733	0.365375	1.29045	1.43152	0	1.54448	0.806531	0.941481
CAGTGCAATAATATTGTCAAAGC	23_4868_127	oha-miR-301b-3p	18	9	13	6	4	15	14	12	21	10	18	39	25	15	15	15	28	22	18	20	12	4.62576	2.46	3.42966	1.86986	1.41875	2.68708	4.2799	3.11575	4.21327	1.64778	3.35139	7.04685	4.49321	2.8405	2.74031	3.87134	4.45361	5.80787	2.52734	4.03266	2.82444
TGTAAACATCCTTGACTGGAAGCT	24_10_120442	oha-miR-30e-5p	8142	8129	9368	6682	5129	11643	7898	7737	9896	12788	11422	13644	10890	13833	11867	8313	13042	9430	15571	12294	9733	2092.38	2221.92	2471.47	2082.4	1819.19	2085.71	2414.47	2008.88	1985.45	2107.18	2126.64	2465.31	1957.24	2619.51	2167.95	2145.5	2074.43	2489.47	2186.29	2478.87	2290.86
TGAGAACTGAATTCCATAGATGGT	24_28810_7	ola-miR-146a-5p	0	2	0	1	0	0	1	2	0	0	0	0	0	0	0	1	1	2	0	1	1	0	0.546666	0	0.311643	0	0	0.305707	0.519292	0	0	0	0	0	0	0	0.25809	0.159058	0.527989	0	0.201633	0.23537
TTTGGCAATGGTAGAACTCACACCG	25_18953_9	rno-miR-182	2	0	1	1	0	0	1	1	1	0	0	0	1	0	0	1	0	0	0	0	0	0.513973	0	0.26382	0.311643	0	0	0.305707	0.259646	0.200632	0	0	0	0.179728	0	0	0.25809	0	0	0	0	0
TAGCTTATCAGACTGATGTTGACT	24_3_552574	sha-miR-21	17819	29446	44210	21424	17510	19547	16298	27114	31777	30624	42392	40122	21819	29744	18537	39541	66385	64451	29108	26451	13825	4579.24	8048.56	11663.5	6676.65	6210.57	3501.62	4982.41	7040.04	6375.48	5046.15	7892.9	7249.58	3921.5	5632.52	3386.48	10205.1	10559	17014.7	4086.99	5333.39	3253.99
AACAATATCCTGGTGCTGCCTGAGT	25_65239_2	ssa-miR-338a-3-5p	1	0	0	1	0	0	0	0	0	0	0	0	0	0	0	0	0	0	0	0	0	0.256987	0	0	0.311643	0	0	0	0	0	0	0	0	0	0	0	0	0	0	0	0	0
TAGTGCAATATTGCTTATAGGGTCT	25_41_9193	ssa-miR-454-3p	622	537	659	553	462	969	630	615	738	1070	853	1058	1417	881	949	711	1297	817	1465	846	858	159.846	146.78	173.857	172.339	163.865	173.585	192.595	159.682	148.066	176.312	158.819	191.168	254.675	166.832	173.371	183.502	206.298	215.683	205.697	170.581	201.948
ACCTGGCATACAATGTAGATTTCTGT	26_55_5469	cgr-miR-221-5p	214	202	390	56	51	168	78	96	78	306	353	553	66	80	100	1275	1630	1131	147	92	84	54.9951	55.2133	102.89	17.452	18.089	30.0953	23.8451	24.926	15.6493	50.4219	65.7245	99.9207	11.8621	15.1493	18.2688	329.064	259.264	298.578	20.6399	18.5502	19.7711
ACCTGGCATACAATGTAGAATTCTGT	26_44848_3	mdo-miR-221-5p	1	0	0	0	0	0	0	0	0	0	0	1	0	0	0	0	0	0	0	0	1	0.256987	0	0	0	0	0	0	0	0	0	0	0.180688	0	0	0	0	0	0	0	0	0.23537
AAGCATCGCGAAGGCCCGCGGCGGG	25_754_643	mmu-miR-6240	562	240	209	304	344	192	277	146	148	50	40	25	100	59	121	33	9	36	3	23	48	144.426	65.5999	55.1384	94.7396	122.012	34.3946	84.6808	37.9083	29.6935	8.23888	7.44754	4.51721	17.9728	11.1726	22.1052	8.51696	1.43152	9.50379	0.421223	4.63755	11.2978
ACCTGGCATACAATGTAGATTACTGT	26_33444_5	oha-miR-221-5p	0	0	0	0	0	0	0	0	0	0	0	1	0	1	0	1	0	2	0	0	0	0	0	0	0	0	0	0	0	0	0	0	0.180688	0	0.189367	0	0.25809	0	0.527989	0	0	0
TGTGCAAATCCATGCAAAACTGAC	24_22349_10	sha-miR-19b	0	0	0	0	0	2	0	0	0	1	3	2	0	0	2	2	0	2	1	2	0	0	0	0	0	0	0.358277	0	0	0	0.164778	0.558565	0.361377	0	0	0.365375	0.516179	0	0.527989	0.140408	0.403266	0
AACCTGGCATACAATGTAGATTTCTGT	27_1142_361	gga-miR-221-5p	20	23	38	7	7	30	11	10	14	25	38	51	9	14	15	130	150	106	7	14	9	5.13973	6.28666	10.0252	2.1815	2.48281	5.37415	3.36278	2.59646	2.80885	4.11944	7.07516	9.21511	1.61756	2.65113	2.74031	33.5516	23.8586	27.9834	0.982854	2.82286	2.11833
sum			3891254	3658542	3790463	3208797	2819388	5582273	3271106	3851400	4984249	6068787	5370903	5534391	5563948	5280761	5473826	3874624	6287031	3787961	7122119	4959510	4248625	1000000	1000000	1000000	1000000	1000000	1000000	1000000	1000000	1000000	1000000	1000000	1000000	1000000	1000000	1000000	1000000	1000000	1000000	1000000	1000000	1000000

## Sheet: RPM-公式
rep seqs	id	annotation	70d-1	70d-3	70d-4	77d-10	77d-12	77d-13	77d-5	77d-6	77d-7	84d-20	84d-22	84d-23	84d-15	84d-16	84d-17	89d-36	89d-37	89d-38	89d-26	89d-31	89d-32	P77C-T	FDC77T/C	P84C-T	FDC84T/C	P89C-T	FDC89T/C
CCCCACTCCTGGTACCA	17_1743_182	bta-miR-4286	9.25152	1.91333	2.90202	1.55822	2.48281	3.22449	2.75136	1.81752	1.40442	3.23511	2.2724	1.09613	4.11944	0.930942	3.61377	1.40408	2.82286	2.3537	1.54854	0.477173	4.7519	0.528804	0.822145	0.58773	1.31203	0.963549	1.02993
AGTTCTACAGTCAGACGATC	20_87174_2	hsa-miR-3168	0	0	0	0	0	0	0	0	0	0	0	0	0	0.186188	0	0	0	0	0.25809	0	0	#DIV/0!	#DIV/0!	0.373901	#DIV/0!	0.373901	#DIV/0!
GCTTCTGTAGTGTAGTG	17_5437_36	hsa-miR-3182	4.11179	0.546666	1.05528	0.93493	2.12812	0.179138	0.917121	0.259646	1.40442	0.179728	0	0.365375	1.31822	0.930942	0.722753	0	0.403266	0	0.774269	0	0.527989	0.754264	0.796126	0.0165691	5.45202	0.321362	3.22928
CGCGCCGGGCCCGGGT	16_28409_4	hsa-miR-3195	0.77096	0.273333	0.26382	0	0	0	0	0	0	0	0.189367	0.182688	0	0	0	0	0	0.23537	0	0	0	#DIV/0!	#DIV/0!	0.116245	0	0.373901	0
TGGAGGCGTGGGTTTTTTTT	20_70432_2	hsa-miR-4443	0	0	0	0	0.354687	0	0	0	0	0	0	0	0	0	0	0	0	0	0.25809	0	0	0.373901	0	#DIV/0!	#DIV/0!	0.373901	#DIV/0!
CGGGGCTGGGCGCGCGCCGCG	21_3143_150	hsa-miR-4492	24.9277	12.0266	8.17842	38.0205	21.6359	1.25397	11.6169	8.56831	14.0442	1.07837	0.946833	2.74031	0.494333	0	0	0	0	0.23537	0.774269	0	0	0.454628	0.561964	0.0766514	0.103731	0.5419	3.28958
GCTCCGGGACGGCTGGGA	18_64383_2	hsa-miR-4497	0	0	0	0	0	0.179138	0	0	0	0	0	0	0	0	0	0	0	0.23537	0	0	0	0.373901	0	#DIV/0!	#DIV/0!	0.373901	0
TGAGGTAGTAGTTTCTTCTGTT	22_52450_5	hsa-miR-4500	0	0	0	0	0	0.537415	0	0	0	0	0	0	0.164778	0	0	0	0	0	0	0.159058	0	0.373901	0	0.373901	#DIV/0!	0.373901	#DIV/0!
AGCGGGGCTGGGCGCGC	17_1014_339	hsa-miR-4508	119.756	53.0266	49.0705	81.9622	85.8342	55.1747	47.996	43.6205	44.7409	19.5904	34.6541	35.8068	24.8814	14.1503	3.97514	0.842446	5.04082	11.2978	21.9376	1.27246	11.8797	0.0412378	0.611548	0.120933	0.477582	0.42297	2.04236
ACGGAGTTGTCATGTGTCT	19_82771_2	rno-miR-214-5p	0	0	0	0	0	0	0	0	0	0	0	0.182688	0	0	0.180688	0	0	0	0	0	0	#DIV/0!	#DIV/0!	0.994165	0.989057	#DIV/0!	#DIV/0!
TCTTTGGTATCCTAGCTGTTGG	22_154373_2	bmo-miR-9c-5p	0	0	0	0	0	0	0	0	0	0	0	0	0	0	0	0	0	0	0	0.318115	0	#DIV/0!	#DIV/0!	#DIV/0!	#DIV/0!	0.373901	#DIV/0!
ATCCCACCACTGCCACCA	18_1277_280	bta-miR-1260b	15.1622	6.83332	5.80404	7.79108	4.96562	5.73243	4.89131	8.82796	5.21643	7.72833	0.5681	2.74031	12.0288	4.28233	3.0717	1.40408	2.62123	7.53185	4.38752	3.18115	14.2557	0.926581	1.02415	0.47312	1.75621	0.437958	1.88839
ATCCCACCGCTGCCACCA	18_52_5287	cgr-miR-1260	201.22	102.227	116.608	130.267	129.461	175.556	82.5409	90.0971	79.049	106.22	109.643	91.3438	129.845	105.569	117.809	51.2488	135.901	141.458	114.334	39.7644	167.108	0.0171221	0.578214	0.162846	1.14979	0.960725	0.977479
CGGTGCCGTGCGGGGCTG	18_15049_9	gga-miR-7471-5p	0.256987	0.273333	0.26382	0	0	0	0.305707	0	0	0.179728	0.5681	0	0.329555	0	0.361377	0	0	0.23537	0	0	0	0.373901	#DIV/0!	0.93026	0.923918	0.373901	0
AGGCGGGGGGGCGAGCC	17_3514_69	hsa-miR-6087	8.48056	7.10666	4.22112	7.47944	5.3203	6.26985	3.66848	2.33681	2.80885	5.93104	7.00657	6.02869	4.11944	3.1652	0.542065	0.140408	1.8147	2.82444	1.29045	0.477173	1.31997	0.0097194	0.462209	0.0297746	0.412664	0.534098	0.646001
CCTAGTCACGGCACCA	16_35030_3	hsa-miR-7975	0.256987	0.273333	0	0	0	0.358277	0	0	0	0	0.189367	0	0	0.186188	0.180688	0	0.201633	0	0	0	0	0.373901	0	0.537726	1.93739	0.373901	0
TTTCCCAGCCAACGCACCA	19_65230_2	hsa-miR-7977	0	0	0	0	0	0.179138	0	0	0	0	0.189367	0	0	0	0	0	0	0	0	0	0	0.373901	0	0.373901	0	#DIV/0!	#DIV/0!
CCGGCTCGAAGGACCA	16_14_17801	ipu-miR-7550	385.994	130.38	163.041	191.661	184.792	463.79	122.894	139.17	117.169	211.9	234.436	203.514	310.276	253.589	273.02	54.1974	170.38	296.096	172.92	39.4463	324.185	0.170583	0.451338	0.0305746	1.28781	0.963231	1.0305
TGGAGTGTGACATTTGTGTTTG	22_53712_5	oan-miR-1352	0	0	0	0	0	0	0	0	0	0	0.378733	0.365375	0.164778	0.372377	0	0.280815	0.604898	0	0	0	0	#DIV/0!	#DIV/0!	0.696189	0.721877	0.166427	0
CCTGGCTGGCTCGCCA	16_268_1194	oan-miR-1386	22.1008	7.10666	7.65078	9.3493	12.0594	26.6916	5.80843	2.8561	5.6177	13.8391	14.7706	18.8168	15.6539	12.2884	14.9971	3.51019	12.7029	20.4772	11.614	1.74963	20.3276	0.108354	0.296926	0.462484	0.905389	0.897265	0.91826
GGCTGCAACACAGGACATGG	20_77102_2	ola-miR-187	0	0	0	0	0	0.179138	0	0	0	0	0	0	0	0	0.180688	0	0	0	0	0	0	0.373901	0	0.373901	#DIV/0!	#DIV/0!	#DIV/0!
TGAGGCAGTAGATTGAATAGT	21_27202_7	ppy-miR-1827	0.256987	0	0	0	0	0	0.305707	0	0	0.179728	0	0.182688	0.164778	0.186188	0.180688	0	0	0.23537	0	0.159058	0	0.373901	#DIV/0!	0.405648	1.46697	0.801496	0.675776
TGGATATGATGACTGAAAAAAA	22_136502_2	ppy-miR-4791	0	0	0	0	0	0	0	0	0	0	0	0.182688	0	0.186188	0	0	0	0	0	0	0	#DIV/0!	#DIV/0!	0.989935	1.01916	#DIV/0!	#DIV/0!
CTCACTGAACAATGAATGC	19_14486_10	cgr-miR-181b-3p	0	0.273333	0	0	0	0	0.305707	0.519292	0.200632	0	0.189367	0	0	0.186188	0	0.140408	0	0	0	0.159058	0.263994	0.0218352	#DIV/0!	0.991025	0.983217	0.353723	3.01303
TGAGGTAGTAGGATGTAT	18_16140_9	mml-miR-6134	0.256987	0	0	0	0.354687	0.537415	0	0	0	0.179728	0.5681	0.365375	0.329555	0	0.180688	0.421223	0.403266	0.470741	0.516179	0.159058	0.263994	0.13253	0	0.243767	0.458356	0.333077	0.725147
TGAGGTAGGAGGTTGTGCTGTT	22_18412_19	mmu-let-7k	1.02795	0.273333	0.26382	0.311643	0.354687	0.537415	0.305707	0	0.601896	0.179728	0.5681	0.548063	0.494333	0.372377	0.903442	0.421223	0.604898	0.470741	1.29045	0.477173	1.05598	0.62557	0.753982	0.482209	1.36597	0.148912	1.88634
GTACAGTACTGTGATAGCTG	20_6969_31	mmu-miR-101b-3p	0.77096	0	0.79146	0.623287	0.354687	1.43311	0.305707	0.259646	0.802528	0.539185	0.5681	0.73075	0.329555	0.930942	1.08413	0.280815	0.403266	1.41222	0.25809	0.318115	0.263994	0.397936	0.567331	0.516965	1.27562	0.308269	0.4008
TCGCTTATCAGCCTGATGTTGAC	23_1778_480	mmu-miR-3965	15.6762	24.6	25.3267	28.3595	23.4093	13.7937	14.6739	17.3963	25.079	1.97701	24.6177	12.2401	15.6539	24.3907	25.2964	19.2358	23.1878	13.6515	27.8737	28.6304	43.0311	0.624117	0.871675	0.288856	1.68254	0.0624961	1.77503
ATGTGTAGAGCACTGGATGGA	21_64691_3	mmu-miR-5108	0	0.546666	0	0	0	0	0.305707	0	0	0	0	0	0	0.186188	0.180688	0	0	0	0	0.318115	0	0.373901	#DIV/0!	0.116206	#DIV/0!	0.373901	#DIV/0!
TCTCATCCTGGGGCTG	16_6666_26	mmu-miR-5119	0	0.819999	0	0	0	0	0.305707	0.259646	0.601896	0.179728	0.5681	0.182688	0.164778	0	0.361377	0.140408	0.201633	0	0	6.83948	0.263994	0.0221923	#DIV/0!	0.462268	0.565444	0.370864	20.7679
AAACGCCATTATCACACT	18_859_429	oha-miR-122-3p	12.5923	11.2067	5.54022	11.5308	9.22186	11.1066	11.0055	9.6069	9.22907	13.6594	8.14277	7.67288	17.6312	10.2404	15.9006	11.5134	8.67021	8.47333	10.0655	10.1797	11.0878	0.492718	0.936664	0.18096	1.48506	0.437006	1.09338
ATCCCACCACTGCCACCATT	20_17693_9	ptr-miR-1260b	0	0	0.52764	0	0	0.358277	1.22283	0	0.200632	1.07837	0.378733	0	0	0.186188	0	0	0.201633	0.23537	0	0.318115	0	0.421696	3.97307	0.258507	0.12778	0.774036	0.727947
TAGACGGAGAACTGATAAGG	20_6942_31	pxy-miR-184	1.28493	1.36666	0.52764	0.623287	1.77343	1.25397	0.305707	0	0.200632	0.179728	0.189367	0.548063	0.823888	1.6757	0.361377	0.280815	0.201633	0.706111	2.06472	1.59058	0.791983	0.0382829	0.138697	0.183637	3.11938	0.0543719	3.74174
AACGCCATCATCACACTAAAT	21_9725_29	rno-miR-122-3p	1.02795	0.273333	0.26382	0.623287	1.06406	1.07483	1.22283	0.519292	0.401264	1.07837	0.5681	0.73075	1.64778	0.372377	0.180688	0.702038	0.806531	1.17685	0	1.1134	0.527989	0.524906	0.775976	0.909246	0.925804	0.379217	0.611223
TCTCCCAACCCTCGTACCAGCG	22_131009_2	sha-miR-150	0	0	0	0	0	0	0	0	0.200632	0	0	0	0.164778	0	0	0	0	0	0	0	0	0.373901	#DIV/0!	0.373901	#DIV/0!	#DIV/0!	#DIV/0!
TGGACGGAGAACTAATAAG	19_25322_5	tca-miR-3878-5p	0	0.273333	0	0.311643	0	0	0	0	0.200632	0	0	0	0.164778	0	0	0	0	0.23537	0	0	0	0.779468	0.643787	0.373901	#DIV/0!	0.373901	0
TCCTGCACCGCTGAAGTCA	19_82906_2	tgu-miR-1677-5p	0	0	0	0	0	0	0	0	0	0	0	0	0	0	0.180688	0	0.201633	0	0	0	0	#DIV/0!	#DIV/0!	0.373901	#DIV/0!	0.373901	0
CATCTTACTAGACAGTGCTG	20_31088_5	aca-miR-200a-5p	0	0	0.26382	0	0	0.179138	0.611414	0	0	0.359457	0	0.365375	0	0.186188	0	0.140408	0	0	0	0.159058	0.263994	0.534688	3.41308	0.256731	0.256871	0.353723	3.01303
CATCTTACTGGGCAGCATTG	20_8291_24	aca-miR-200b-5p	0.256987	0.273333	0.26382	0.311643	0.709374	0.716554	1.22283	0.259646	0.401264	0.179728	0.378733	0.913438	0.65911	0	0.903442	0.702038	1.2098	0.706111	0.774269	0.318115	1.05598	0.88934	1.08412	0.934893	1.06159	0.597341	0.820628
AAGGTCCAACCTCACGTGTCCT	22_9532_49	aca-miR-2188-5p	0.256987	0.546666	0.79146	0.311643	1.06406	1.07483	0.305707	1.29823	1.20379	2.69593	0.5681	0.365375	0.65911	0.558565	0.361377	0.982854	0.604898	0.23537	0.25809	0.159058	1.05598	0.78328	1.14576	0.413975	0.435072	0.759955	0.808023
ACAGCGCATGCAATGTGGAC	20_71139_2	aca-miR-460b-3p	0	0	0	0	0.354687	0	0	0	0	0	0	0	0	0	0	0	0	0.23537	0	0	0	0.373901	0	#DIV/0!	#DIV/0!	0.373901	0
TGACAGAAGAGAGTGAGCAC	20_18280_9	ata-miR156e-5p	0	0	0	0	0	0	0.305707	0	0	0.179728	0	0.182688	0.494333	0	0	0	0	0	0	0.477173	0	0.373901	#DIV/0!	0.814504	1.36399	0.373901	#DIV/0!
CGTATCCGGCTCGAAGGACCA	21_30894_6	bmo-miR-2779	0.256987	0	0	0.311643	0	0.179138	0	0	0	0	0.189367	0	0	0	0.180688	0	0.201633	0	0	0	0	0.144263	0	0.975139	0.954172	0.373901	0
TTCGTATCCCACTTCTGACACCA	23_16273_22	bta-miR-2478	1.02795	0.546666	0.26382	0	0.354687	3.40363	0.917121	0	0.200632	1.07837	1.7043	1.4615	0.988665	1.86188	1.26482	0.280815	1.2098	1.88296	1.03236	0	1.58397	0.474248	0.297408	0.898359	0.969652	0.720254	0.775535
AGCTACGTTGTCTGCTGGGTTT	22_6880_79	bta-miR-2481	1.28493	1.36666	3.16584	0.93493	1.06406	2.3288	0.305707	0.259646	0.200632	0.359457	1.7043	1.27881	1.64778	1.86188	2.34895	0.421223	1.2098	1.41222	6.96842	5.88513	7.65583	0.0561677	0.176992	0.134387	1.75273	0.000621348	6.73932
CCGCACTGTGGGTACTTGCT	20_3861_74	chi-miR-106b-3p	0.256987	0	0	0.311643	0	1.07483	0.917121	0	0	2.33647	1.32557	0.73075	0.988665	2.04807	0.361377	2.10611	1.00816	2.82444	0.25809	1.59058	1.31997	0.741255	0.661477	0.651202	0.773567	0.238196	0.533555
TCGTGTCTTGTGTTGCAGCC	20_21394_7	chi-miR-187	0	0.546666	0	0	0	0	0.305707	0	0	0.359457	0	0	0	0.186188	0	0	0.201633	0	0	0	0	0.373901	#DIV/0!	0.690676	0.517971	0.373901	0
TACAGCAGGCACAGACAGGC	20_1442_283	chi-miR-214-3p	4.62576	3.55333	5.01258	3.42808	5.3203	7.52382	7.64267	1.55788	2.60822	5.39185	6.05973	9.49975	4.44899	6.5166	3.97514	5.19508	6.04898	8.00259	8.77505	8.11194	11.8797	0.539388	0.725702	0.250675	0.713116	0.0903801	1.49463
TATTGCACCTGTCCCGGCCTGT	22_1924_475	cin-miR-92d-3p	10.2795	5.73999	5.80404	4.36301	3.54687	5.19502	7.03126	5.45256	5.41706	5.39185	7.00657	8.769	5.27288	5.95803	8.31166	6.31834	8.67021	8.7087	9.8074	6.68042	9.50379	0.0886883	1.36597	0.706924	0.923238	0.579866	1.09682
CGAATCTGGCTTCTGTTCCC	20_90109_2	eca-miR-8984	0	0	0	0	0	0	0	0	0	0	0.189367	0	0	0.186188	0	0	0	0	0	0	0	#DIV/0!	#DIV/0!	0.991025	0.983217	#DIV/0!	#DIV/0!
TGGAGTGTGACACTGGTGTTT	21_82_12284	gga-miR-122b	55.2521	69.6999	50.1258	47.6814	71.6468	302.565	55.333	67.5079	62.7978	40.6186	358.85	330.482	391.841	347.986	290.728	296.26	317.572	300.097	277.704	263.877	224.395	0.387778	0.440014	0.397263	1.41182	0.0461002	0.838113
CGGAGGGTGGAAAAAAAAAAAAA	23_12198_33	gga-miR-1599	0.513973	0.546666	2.37438	0.311643	0.709374	0.179138	0.917121	0.259646	0.401264	0.539185	0.378733	0.182688	1.31822	1.30332	1.98757	0.561631	0.806531	1.41222	1.03236	3.81738	5.27989	0.647898	1.31486	0.00921003	4.18779	0.126234	3.64325
ACCGCAGGCACAGACAGGCAGTAT	24_40620_5	gga-miR-1623	0	0.273333	0	0.311643	0.354687	0.179138	0.305707	0	0.401264	0	0	0	0.164778	0.372377	0	0.421223	0	0	0.25809	0	0.263994	0.744247	0.836188	0.171848	#DIV/0!	0.848662	1.23945
TGTAGCTCAGTTGGTAGA	18_75992_2	gga-miR-1692	0.256987	0	0	0	0	0	0	0	0	0	0	0	0.164778	0	0	0	0	0	0	0.318115	0	#DIV/0!	#DIV/0!	0.373901	#DIV/0!	0.373901	#DIV/0!
CAGGCTGGTTAGTTGGTTGTCT	22_36785_7	gga-miR-1701	0.256987	0	0	0	0	0	0	0.259646	0	0.179728	0	0	0	0.372377	0	0	0.403266	0	0	0	0	0.373901	#DIV/0!	0.665514	2.07189	0.373901	0
ACAGTAGTCTGCACATTTGTT	21_3721_119	gga-miR-199b	2.31288	0.546666	0	1.86986	2.12812	3.76191	3.66848	1.03858	1.00316	0.539185	3.21923	3.47106	1.81255	2.79283	3.79446	4.07182	4.43592	2.58907	3.35516	3.18115	4.22391	0.55537	0.735865	0.740498	1.16189	0.871416	0.969668
TCTGACAATGTTGCACTACT	20_5240_47	gga-miR-301a-5p	0.513973	0.546666	0.26382	0.623287	0.709374	0.358277	0.917121	0.259646	0.802528	0.359457	0.378733	0.365375	0.65911	0.186188	0.180688	0.421223	0.806531	1.41222	1.03236	1.27246	1.31997	0.695808	1.17053	0.878438	0.929702	0.337944	1.37304
CAATTTAGTGTGTGCGATACT	21_1018_637	gga-miR-32-3p	9.76549	13.3933	9.76134	9.66094	7.09374	2.86622	9.78262	10.6455	5.0158	5.75131	6.8172	6.75944	8.23888	6.70278	8.31166	7.44161	6.65388	5.17815	5.93606	4.61267	8.44782	0.503522	1.29678	0.10578	1.20309	0.947004	0.985623
CATGAAGTGTGATGTGGATATCAGG	25_59006_3	gga-miR-3533	0	0	0	0	0	0	0.917121	0	0.601896	0	0.757467	0	0.164778	0.558565	0.180688	0	0	0	0	0	0	0.132956	#DIV/0!	0.871501	1.19349	#DIV/0!	#DIV/0!
AGGACCGCCGCCGCGCCCTCC	21_4146_103	gga-miR-7475-5p	32.3803	12.5733	11.6081	17.1404	23.764	18.4513	10.6997	10.9051	10.2322	7.5486	8.5215	11.692	9.5571	6.70278	1.6262	0.280815	1.41143	3.05981	6.19415	0.318115	2.63994	0.0107572	0.536378	0.279668	0.644262	0.480964	1.92595
ATACTGTAAACGCTTTCTGATA	22_5077_124	hsa-miR-3607-3p	2.31288	3.28	2.11056	3.42808	2.48281	4.12019	3.97419	1.03858	1.60506	3.95403	2.65113	1.4615	3.29555	5.21328	7.22753	2.80815	2.21796	5.88426	5.41988	4.77173	4.4879	0.325762	0.659733	0.129937	1.95079	0.343201	1.34546
TCCCTGAGACCCTAACCTCCA	21_7592_43	hsa-miR-4324	0.513973	0.273333	0.26382	0	1.41875	2.3288	0.305707	0	0.200632	0.539185	1.89367	1.27881	1.31822	2.04807	1.98757	1.26367	1.2098	1.41222	0.774269	0.477173	0.527989	0.189103	0.135112	0.296268	1.44244	0.00308271	0.457945
TAGAATCCGAGTCACGGCACCAT	23_58120_4	hsa-miR-4454	0.256987	0.273333	0.26382	0	0	0.179138	0.611414	0	0	0.179728	0.189367	0	0	0.186188	0.180688	0.140408	0	0	0	0	0	0.534688	3.41308	0.99361	0.99399	0.373901	0
CTGGGAGAAGGCTGTTACTCT	21_43817_4	mdo-miR-30c-1-3p	0	0.273333	0	0	0	0.179138	0	0	0	0	0.378733	0	0	0	0	0.280815	0	0	0	0	0	0.373901	0	0.373901	0	0.373901	0
TGAGGTAGTAGTTTGTACATTT	22_5097_123	mmu-miR-3962	1.79891	2.18666	2.37438	2.1815	0.354687	2.50794	2.13995	2.33681	2.60822	0.898642	2.8405	2.923	2.80122	2.04807	2.16826	4.35264	2.41959	2.11833	2.5809	2.06775	1.58397	0.376	1.4046	0.874088	1.05335	0.306733	0.701037
CCCATAAGGTAGAAAGCACT	20_12478_14	mmu-miR-3964	0	0.546666	0.79146	0.311643	0.354687	0.358277	0.305707	0	0.601896	0.539185	0.189367	0.182688	0.164778	0	0.903442	0	0.403266	0.23537	0	0.477173	0.527989	0.834005	0.885806	0.870733	1.17227	0.582993	1.57392
TAGCTTGTCGGACTGATGTTGAC	23_28805_10	mmu-miR-3967	0.256987	0	0.79146	0	0	0.179138	0	0	0.200632	0	0.189367	0	0.164778	0	0.903442	0.421223	0.604898	0.23537	0.25809	0.159058	2.11195	0.940146	1.11998	0.361892	5.64101	0.547577	2.00485
TGAGGTTGTAGTTTGTGCTGT	21_13145_19	mmu-miR-3970	0.513973	0.273333	0.26382	0.311643	0	0.179138	0.305707	0	0	0	0.189367	0.365375	0.164778	0.186188	0.542065	0.421223	0.201633	0.470741	0.516179	0.477173	0.527989	0.673966	0.622898	0.523628	1.60981	0.165278	1.39114
TCTTAGATCGATGTGGTGCTCCGGA	25_26346_6	mmu-miR-5099	1.02795	0.819999	0.79146	0.623287	1.06406	0	0.305707	0.259646	0.200632	0	0	0	0	0	0	0	0	0	0	0	0	0.378135	0.453958	#DIV/0!	#DIV/0!	#DIV/0!	#DIV/0!
TCTTAGCGTTGGATCACTC	19_63303_2	mmu-miR-6239	0	0	0	0	0.354687	0	0	0	0	0	0	0	0	0	0.180688	0	0	0	0	0	0	0.373901	0	0.373901	#DIV/0!	#DIV/0!	#DIV/0!
CTATACAGCCTACTGTCTTCCT	22_33058_8	oan-let-7b-3p	0.256987	0	0	0.311643	0	0	0	0	0	0	0	0	0.329555	0	0.180688	0	0	0.23537	0.25809	0	0.263994	0.373901	0	0.14881	#DIV/0!	0.460491	2.21814
GCCCTTTTTCTGTTGTACT	19_6581_29	oha-miR-130a-5p	0	0	0	0	0	0.537415	0.917121	0	0	0.179728	0	0.548063	0.164778	0.372377	0.722753	0.561631	1.00816	0.706111	0.516179	0.318115	1.05598	0.738985	1.70654	0.482189	1.73114	0.642902	0.830558
CACAATATTATTGTGCTGCTT	21_107178_2	oha-miR-16b-3p	0	0	0	0	0	0	0	0	0	0	0	0	0.164778	0	0	0.140408	0	0	0	0	0	#DIV/0!	#DIV/0!	0.373901	#DIV/0!	0.373901	0
GAGCCACTGACTAACGCACAT	21_6772_51	oha-miR-210-5p	3.34083	2.18666	3.42966	3.11643	2.8375	2.3288	2.75136	1.81752	2.00632	3.23511	3.4086	2.00956	2.14211	2.04807	1.98757	4.35264	1.61306	1.41222	2.5809	3.97644	6.33586	0.195525	0.793845	0.135696	0.713921	0.273407	1.74754
CGCGCAGTAGTCAGTGTAGAT	21_42900_4	oha-miR-222a-5p	0.513973	0.273333	0.52764	0	0	0.358277	0	0	0	0	0	0	0	0	0	0	0	0	0.516179	0.318115	0.527989	0.373901	0	#DIV/0!	#DIV/0!	0.0026248	#DIV/0!
CAATGTTTCTGCAGTGCAGT	20_3851_74	oha-miR-33a-3p	2.05589	1.91333	2.6382	0.93493	1.77343	1.61225	2.13995	2.07717	2.40758	3.95403	1.51493	2.55763	2.63644	5.58565	3.61377	2.10611	2.21796	3.05981	4.38752	2.54492	3.16793	0.0497529	1.53328	0.319772	1.47458	0.217465	1.36789
CATCGGGGGTGTCGTGTCTGTCC	23_20661_15	oha-miR-425-3p	0.513973	0	0	0.311643	0.354687	0	0.611414	0	0.200632	0	0.189367	0.182688	0	0.186188	0.180688	0	0.403266	0	0	0.159058	0.263994	0.829876	1.21868	0.985144	0.986084	0.968054	1.04906
CCATGGATCTCCAGGTGGGT	20_56237_3	oha-miR-490-5p	0	0	0	0	0	0	0	0	0	0	0	0	0	0	0	0.140408	0	0	0	0.318115	0	#DIV/0!	#DIV/0!	#DIV/0!	#DIV/0!	0.636225	2.26565
ATCACGTCGGGTTCACCA	18_17018_8	ppt-miR894	0.256987	0.273333	0	0.311643	0	0.537415	0	0	0	0.179728	0.189367	0	0	0	0	0	0.604898	0	0	0	0	0.143444	0	0.116388	0	0.373901	0
GATCAGAAATGCAGCTTTG	19_28446_5	sme-miR-277b-5p	0	0	0	0	0	0	0	0	0	0.179728	0	0	0.164778	0.930942	0	0	0	0	0	0	0	#DIV/0!	#DIV/0!	0.35623	6.09653	#DIV/0!	#DIV/0!
CTACAGTATAGATGATGTGCTCT	23_19311_17	ssa-miR-144-3p	1.79891	1.09333	2.11056	1.55822	0	0.358277	0.611414	1.29823	1.00316	0.898642	1.89367	0.73075	1.483	1.11713	1.26482	1.12326	0.604898	0.706111	0.774269	0.954346	0.527989	0.551524	1.51986	0.778149	1.09704	0.783015	0.927014
TTCACAGTGGTTAAGTTCTG	20_3569_83	ssa-miR-27d-3p	1.28493	1.09333	1.58292	2.1815	1.41875	2.86622	1.52853	1.55788	1.20379	1.97701	2.2724	2.74031	1.81255	3.53758	3.61377	3.6506	2.41959	3.05981	6.45224	2.38586	3.16793	0.16931	0.663454	0.354317	1.28244	0.500365	1.31501
TGTGCAAATCTATGCAAAGCTGT	23_17832_19	tgu-miR-19a-3p	0.256987	0.273333	0	0.311643	0	0	0	0.778938	0.601896	0.179728	1.51493	0.548063	0	0.186188	0.361377	0.421223	0.403266	0.23537	0.25809	0.159058	0	0.238731	4.43081	0.241729	0.244152	0.0887006	0.393587
TACAGTGATCAGGTTACGATG	21_4777_85	aca-miR-1329-5p	0.77096	1.36666	1.05528	0.311643	0.354687	1.79138	2.13995	0.259646	1.00316	1.2581	2.2724	2.74031	2.63644	2.60664	2.89101	2.10611	1.61306	2.58907	2.06472	3.49927	3.95991	0.688988	1.38452	0.236746	1.29714	0.167427	1.50975
ACTGTAATGTGGGCACTTAC	20_8426_24	aca-miR-20b-3p	0	0.546666	0.26382	0.93493	0.354687	0.179138	0.611414	0.519292	0.401264	0.539185	0.378733	0.913438	0	0.558565	0.903442	0.421223	1.00816	1.41222	1.03236	0.63623	1.58397	0.933238	1.04304	0.709087	0.798319	0.747961	1.14462
CAACAACAGTCGGTAGGCTGT	21_1449_421	aca-miR-21-3p	3.08384	4.37333	3.16584	2.80479	3.19218	6.09071	2.44566	2.8561	3.21011	4.67294	8.5215	4.3845	9.39232	11.1713	8.85373	4.21223	7.86368	6.11963	14.7111	8.27099	14.5197	0.32375	0.704178	0.0588035	1.67344	0.0528472	2.06104
CAATTTAGTGTGTGCGATACC	21_7163_46	aca-miR-32-3p	1.79891	1.64	1.84674	2.1815	2.48281	1.07483	1.22283	1.03858	1.00316	1.2581	0.946833	0.913438	0.329555	0.558565	0.361377	1.54448	1.00816	1.88296	0.516179	0.954346	0.527989	0.129769	0.568826	0.00894732	0.400689	0.0500187	0.450561
TTTGGATTGAAGGGAGCTCCA	21_123345_2	aly-miR159c-3p	0	0	0	0	0	0	0	0	0	0	0	0	0	0	0	0	0	0	0	0.318115	0	#DIV/0!	#DIV/0!	#DIV/0!	#DIV/0!	0.373901	#DIV/0!
TGAGGTAGTTGGTTGTATAGTT	22_4002_171	api-let-7	3.08384	2.18666	3.16584	1.86986	3.19218	4.83674	2.13995	1.55788	2.40758	2.33647	6.62783	3.47106	4.61377	5.77184	4.15583	3.79101	3.02449	2.82444	5.41988	4.45361	5.27989	0.230176	0.616784	0.635574	1.16936	0.0120598	1.57194
TTTGGACTGAAGGGAGCTCTA	21_20491_11	aqc-miR159	0	0	0	0	0	0	0	0	0	0	0	0	0	0	0	0	0	0	0	2.06775	0	#DIV/0!	#DIV/0!	#DIV/0!	#DIV/0!	0.373901	#DIV/0!
TCGGACCAGGCTTCATTCCCC	21_11638_23	ata-miR166d-3p	0	0	0	0	0	0.179138	0	0	0	0.179728	0.189367	0	0.988665	0.372377	0	0.140408	0	0	0	2.38586	0.263994	0.373901	0	0.324791	3.68751	0.330924	18.8726
TGAAGCTGCCAGCATGATCTA	21_66710_3	ata-miR167e-5p	0	0	0	0	0	0	0	0	0	0	0	0.182688	0.164778	0	0	0	0	0	0	0.159058	0	#DIV/0!	#DIV/0!	0.945461	0.901964	0.373901	#DIV/0!
TCCACAGGCTTTCTTGAACTG	21_7710_42	ata-miR396b-5p	0	0	0	0	0	1.61225	0	0	0	0	0.378733	0.182688	0.494333	0.744754	0.361377	0.842446	1.00816	0.23537	0.516179	2.70398	1.05598	0.373901	0	0.0917593	2.85074	0.355059	2.04994
TTCCACAGCTTTCTTGAACTT	21_22064_10	ata-miR396c-5p	0	0	0	0	0	0.179138	0	0	0	0	0.189367	0	0.494333	0.558565	0	0	0	0	0	0.63623	0.263994	0.373901	0	0.199364	5.5601	0.179276	#DIV/0!
TTCCACAGCTTTCTTGAACTG	21_39313_5	ata-miR396e-5p	0	0	0	0	0	0.179138	0	0.259646	0.200632	0	0	0	0.164778	0	0	0	0	0	0	0.159058	0	0.396123	2.5694	0.373901	#DIV/0!	0.373901	#DIV/0!
TCGGACCAGGCTTCAATCCCT	21_23868_9	ata-miR5168-3p	0	0	0	0	0	0.179138	0	0	0	0.179728	0	0.182688	0	0.558565	0	0	0.403266	0	0	0.159058	0	0.373901	0	0.755139	1.54123	0.603284	0.394424
GATGATGATGATGATGAATAAGT	23_92890_2	ath-miR5658	0.256987	0	0	0	0.354687	0	0	0	0	0	0	0	0	0	0	0	0	0	0	0.318115	0	0.373901	0	#DIV/0!	#DIV/0!	0.373901	#DIV/0!
TTGACAGAAGATAGAGAGCAC	21_52067_4	atr-miR156c	0	0	0	0	0	0	0	0	0	0	0	0	0	0	0	0	0	0	0	0.63623	0	#DIV/0!	#DIV/0!	#DIV/0!	#DIV/0!	0.373901	#DIV/0!
TTTGGATTGAAGGGAGCTCTA	21_4663_88	atr-miR159	0.256987	0	0.26382	0	0	0	0.305707	0	0	0	0	0	1.64778	0	0	0.280815	0	0	0.25809	14.7924	0	0.373901	#DIV/0!	0.373901	#DIV/0!	0.370928	53.5955
TCTCGGACCAGGCTTCATTCC	21_63340_3	atr-miR166b	0	0	0	0	0	0.179138	0	0	0	0	0	0.182688	0	0	0	0	0	0	0	0.159058	0	0.373901	0	0.373901	0	0.373901	#DIV/0!
TATTGCACTTGTCCCGGCT	19_6047_32	bbe-miR-92c-3p	0.256987	0	0.26382	0.623287	0.354687	0.895692	0.305707	0.259646	0	0.359457	0.5681	0.365375	0	0.372377	0.361377	0.842446	1.00816	0.941481	1.29045	0.954346	0.527989	0.0756095	0.301736	0.254576	0.567511	0.978626	0.993084
TCGATAAACCTCTGCATCCGG	21_10675_26	bdi-miR162	0	0	0	0	0	0	0	0	0	0	0	0	0	0	0	0	0	0	0	4.1355	0	#DIV/0!	#DIV/0!	#DIV/0!	#DIV/0!	0.373901	#DIV/0!
TGCAAAGATGGGATTCCTGAACT	23_119848_2	bdi-miR7715-5p	0	0	0	0	0	0.179138	0.305707	0	0	0	0	0	0	0	0	0	0	0	0	0	0	0.738985	1.70654	#DIV/0!	#DIV/0!	#DIV/0!	#DIV/0!
TCGATAAACCTCTGCATCCAG	21_20239_11	bra-miR162-3p	0	0	0	0	0	0.537415	0	0	0	0	0.189367	0	0.164778	0.186188	0	0	0.201633	0	0.25809	0.477173	0	0.373901	0	0.566258	1.85337	0.310752	3.64654
TTGGACTGAAGGGAGCTCCCT	21_24044_9	bra-miR319-3p	0	0	0	0	0	0	0	0	0	0	0	0	1.97733	0	0	0	0	0	0	0.159058	0	#DIV/0!	#DIV/0!	0.373901	#DIV/0!	0.373901	#DIV/0!
CATGTGCTGCAAGATCTCTGCCT	23_99643_2	bra-miR5723	0	0.273333	0	0	0	0	0	0	0	0.179728	0	0	0	0	0.180688	0	0	0	0	0	0.263994	#DIV/0!	#DIV/0!	0.997175	1.00534	0.373901	#DIV/0!
TGGAAATCTAAGGTCTGAGC	20_47506_3	bta-miR-1434-3p	0	0.273333	0	0	0.709374	0.358277	0	0	0	0	0	0	0.164778	0.186188	0	0	0.201633	0	0	0	0	0.15723	0	0.117595	#DIV/0!	0.373901	0
TAAAGGCTGTTTCTTGGTCATCT	23_147267_2	bta-miR-488	0	0	0	0	0	0	0	0	0	0.179728	0	0	0	0	0	0	0.201633	0	0	0	0	#DIV/0!	#DIV/0!	0.373901	0	0.373901	0
GTACAGTACTATGATAACTGA	21_6365_56	ccr-miR-101b	0.256987	1.36666	1.05528	1.24657	0.709374	0.358277	0.611414	0.259646	0.401264	0.359457	1.51493	1.82688	0.988665	0.558565	1.08413	0.421223	0.806531	1.88296	0	1.1134	0.527989	0.279346	0.549784	0.494264	0.710935	0.417978	0.527657
CATAAAGTAGACAGCACTACT	21_32650_6	ccr-miR-142-5p	0	0.273333	0	0.311643	0	0	0	0	0	0	0.189367	0	0	0.186188	0.180688	0.140408	0	0	0	0.318115	0	0.373901	0	0.537726	1.93739	0.636225	2.26565
TAGCAGCATGTAAATATTGGT	21_22954_9	ccr-miR-16c	0.513973	0.546666	0	0.311643	0.354687	0.537415	0	0	0.601896	0.179728	0.757467	0.182688	0.329555	0.372377	0.722753	0.702038	0.201633	0.470741	0.516179	0.477173	0.263994	0.398048	0.500019	0.680132	1.27217	0.824109	0.914825
TAGCAGCACATAAATACTGGAGA	23_15368_23	ccr-miR-457b	0.513973	0.273333	0	0	0	0.537415	0.917121	0	0.200632	0	0.946833	0	0.164778	0.558565	0.542065	1.26367	0.604898	1.17685	0.516179	1.59058	0.791983	0.590329	2.07987	0.770917	1.33646	0.904514	0.951836
CTCACTACTAGCGGAACTCGGT	22_260_5865	ccr-miR-726	149.566	114.8	125.578	103.466	96.1202	135.787	99.9662	84.3849	80.6541	111.432	85.4044	152.727	88.9799	148.951	96.3069	141.25	111.1	147.577	117.431	134.404	151.533	0.158335	0.790181	0.860269	0.956159	0.94255	1.0086
CTATACGACCTGCTGCCTTT	20_22865_7	chi-let-7d-3p	0	0	0	0	0	0	0	0	0	0.179728	0.378733	0.182688	0.164778	0.186188	0.361377	0.140408	0	0	0	0.159058	0	#DIV/0!	#DIV/0!	0.920722	0.961132	0.934178	1.13283
CAAATTCGTATCTAGGGGAAT	21_553_1239	chi-miR-10a-3p	20.045	14.2133	15.5654	21.1917	31.9218	11.4649	22.3166	10.3858	17.455	12.581	24.6177	21.1918	14.0061	8.0061	11.5641	21.342	11.0898	24.9492	20.6472	17.8145	20.0636	0.521419	0.77669	0.106348	0.57503	0.932654	1.01994
ACAAGTCAGGCTCTTGGGACT	21_904_707	chi-miR-125b-3p	6.93864	6.83332	14.5101	11.2192	9.93123	18.093	33.3221	10.6455	12.6398	10.604	11.1726	21.3744	6.09677	17.1293	14.4551	9.54772	19.5584	12.9454	20.9053	13.9971	18.2156	0.492957	1.44247	0.724739	0.873239	0.358756	1.26316
AGGACTGTCCAACCTGAGAAT	21_13285_19	chi-miR-1388-5p	0.256987	0.273333	0.79146	0	0	0.179138	0	0.778938	0	0.179728	0.5681	0.548063	0	0	0.542065	0.140408	0	0.23537	0.25809	0.159058	0	0.494726	4.34824	0.31793	0.418295	0.898606	1.11009
ATTCCTGGAAATACTGTTCTT	21_87_10782	chi-miR-145-3p	117.957	100.04	135.34	92.2464	120.948	147.789	254.96	94.2514	101.52	86.6291	116.271	183.053	107.435	142.62	164.246	175.51	191.551	194.18	158.467	146.174	140.181	0.614143	1.24862	0.788664	1.07345	0.0081103	0.792568
CTAGACTGAAGCTCCTTGAGG	21_107000_2	chi-miR-151-3p	0	0	0	0	0	0	0	0	0	0	0	0.182688	0.164778	0	0	0	0	0	0	0	0	#DIV/0!	#DIV/0!	0.945461	0.901964	#DIV/0!	#DIV/0!
TCGAGGAGCTCACAGT	16_51899_2	chi-miR-151-5p	0	0	0.52764	0	0	0	0	0	0	0	0	0	0	0	0	0	0	0	0	0	0	#DIV/0!	#DIV/0!	#DIV/0!	#DIV/0!	#DIV/0!	#DIV/0!
CTCACTGATCAATGAATGCAA	21_44356_4	chi-miR-181b-3p	0	0.273333	0	0	0	0	0	0	0	0.179728	0.378733	0.182688	0	0	0	0	0.201633	0	0	0	0.263994	#DIV/0!	#DIV/0!	0.0199149	0	0.860227	1.30928
CTATATATCAAACATATTCCT	21_11583_23	chi-miR-190a-3p	0.513973	0	0.26382	0.623287	0.709374	0	0.917121	0.259646	0	0.539185	0	0.182688	0.329555	0.372377	0.361377	0.280815	0.201633	0.23537	0.516179	0.159058	0.791983	0.890015	0.883021	0.513284	1.47299	0.247505	2.044
ATGACCTATGAATTGACAGACT	22_135_15296	chi-miR-215-5p	64.5036	124.366	151.169	105.024	118.465	130.413	175.17	123.851	163.314	71.1725	68.7401	90.2477	135.447	173.9	321.987	100.111	726.483	110.859	405.975	573.403	528.781	0.102898	1.30639	0.0798157	2.74302	0.422247	1.60878
AGTTCTTCAGTGGCAAGCTTT	21_218_3376	chi-miR-22-5p	39.5759	57.3999	41.6836	57.0307	47.528	33.1406	44.0218	39.4662	47.1485	39.72	43.5543	25.9416	52.8936	40.0305	48.4245	39.8758	32.0596	39.0715	50.5856	38.3329	47.519	0.763029	0.948708	0.176983	1.29421	0.128855	1.22909
ACCTGGCATACAATGTAGATT	21_1144_560	chi-miR-221-5p	5.39672	5.73999	5.54022	5.29794	5.67499	7.70296	7.33697	3.89469	3.00948	2.87566	9.0896	7.49019	6.92066	7.81991	11.7447	4.91427	6.45225	5.88426	12.6464	12.4065	13.9917	0.384883	0.762542	0.380555	1.36133	0.00040356	2.26335
TGACTGATTTCTTTTGGTGTTC	22_20857_15	chi-miR-29a-5p	0.256987	0.546666	0.26382	0	0.354687	0.179138	0	0	0.601896	0.539185	0.757467	0.73075	0.164778	0.186188	0.180688	0.561631	0.403266	0.470741	0	0.318115	0.527989	0.924609	1.12751	0.00195007	0.262234	0.287197	0.589358
TAGCACCATTTGAAATTGGTT	21_65915_3	chi-miR-29c-3p	0	0	0	0	0.354687	0	0	0	0.401264	0.359457	0	0.182688	0.164778	0	0.180688	0	0	0	0	0	0	0.934875	1.13132	0.610325	0.637221	#DIV/0!	#DIV/0!
GCTCTGACTTTATTGCACTAC	21_5928_62	chi-miR-301a-5p	1.02795	0.819999	1.84674	0.93493	1.06406	1.43311	0.305707	0.519292	0.200632	0.898642	1.89367	1.27881	1.483	1.48951	1.08413	2.24652	2.21796	1.17685	1.80663	1.27246	2.11195	0.0104111	0.298835	0.988661	0.996442	0.744057	0.92018
TGGGAGAGGGTTGTTTACGCCT	22_8757_55	chi-miR-30c-3p	0.513973	0.546666	1.3191	0.311643	1.77343	1.61225	0.917121	1.55788	0.802528	1.61756	1.32557	0.73075	1.64778	1.30332	0.903442	1.12326	1.00816	0.941481	1.03236	1.1134	1.05598	0.800792	0.886458	0.867303	1.04918	0.50217	1.04193
TTTCAGTCAGATGTTTGCTGC	21_2500_205	chi-miR-30d-3p	3.34083	5.46666	6.85932	4.36301	3.90156	5.55329	3.97419	3.89469	2.80885	3.05538	7.00657	4.01913	2.63644	3.53758	3.79446	3.51019	4.63755	1.88296	2.83899	3.02209	2.11195	0.16621	0.772749	0.331004	0.707934	0.46322	0.794862
ACTGCCCCAGGTGCTGCTGGT	21_50724_4	chi-miR-324-3p	0	0	0	0	0	0	0	0	0	0	0	0.365375	0	0.186188	0	0	0	0.23537	0	0	0	#DIV/0!	#DIV/0!	0.684697	0.509582	0.373901	0
AACAATATCCTGGTGCTGAGT	21_1266_505	chi-miR-338-5p	5.39672	4.64666	3.9573	4.67465	4.25624	6.09071	9.17121	2.8561	4.81517	3.95403	4.92353	5.11525	4.77855	7.63373	5.23996	5.05468	5.84735	6.59037	6.19415	10.8159	13.9917	0.770817	1.12122	0.270649	1.26152	0.122664	1.7723
CAAAACGTGAGGCGCTGCT	19_87123_2	chi-miR-424-3p	0	0	0	0	0	0	0	0	0	0	0	0.182688	0	0	0	0.140408	0	0	0	0	0	#DIV/0!	#DIV/0!	0.373901	0	0.373901	0
TTTAGTAATGGTAATGGTTCTG	22_11054_39	chi-miR-451-3p	1.02795	2.73333	1.3191	1.24657	0	0.358277	1.22283	1.29823	0.601896	0.718914	0.378733	0.182688	0.494333	1.48951	1.26482	0.702038	0.604898	0.470741	0.25809	1.74963	0.791983	0.305727	1.94595	0.125546	2.53735	0.483338	1.57492
ACAAATCACAGTCTGCCATATT	22_31568_9	chi-miR-7-3p	0.77096	0.819999	0.79146	0.623287	0.354687	0.716554	0.305707	0.259646	0.200632	0	0	0	0.494333	0	0.361377	0.421223	0.201633	0.23537	0	0.318115	0.527989	0.0515081	0.452035	0.125629	#DIV/0!	0.981961	0.985875
TCCCTGAGACCCTAAA	16_75793_2	cin-miR-125-5p	0	0	0	0	0	0	0	0	0	0	0	0.182688	0	0	0	0	0	0	0	0.159058	0	#DIV/0!	#DIV/0!	0.373901	0	0.373901	#DIV/0!
TCGTACCGTGAGTAATAAAGCG	22_6138_94	csa-miR-126	1.28493	1.64	1.3191	2.80479	0.354687	2.3288	2.13995	1.03858	1.20379	2.15674	2.46177	2.19225	2.30689	2.04807	6.50478	5.05468	3.83102	2.11833	3.87134	4.77173	4.22391	0.678015	0.798488	0.403931	1.5945	0.524188	1.1693
TATTGCACTTGTCCCGGTCTGT	22_2715_296	csa-miR-92b	4.36877	3.00666	2.90202	2.1815	2.12812	5.73243	3.97419	1.81752	2.40758	3.7743	4.16607	5.846	4.44899	7.26135	4.51721	5.33549	4.23429	6.11963	4.12943	5.08984	4.22391	0.673856	0.816496	0.508913	1.17707	0.297998	0.856832
TCGGACCAGGCTTCATTCCCT	21_39366_5	csi-miR166d	0	0	0	0	0	0.179138	0	0	0	0	0	0	0.164778	0.186188	0	0.140408	0	0	0	0.159058	0	0.373901	0	0.117595	#DIV/0!	0.934178	1.13283
TGGACGGAGAACTGATAGGGGT	22_6148_94	cte-miR-184b	2.05589	1.91333	2.90202	0.623287	2.12812	3.04535	0.611414	0.778938	1.80569	1.43783	1.51493	2.74031	4.28422	2.79283	2.52964	0.982854	1.61306	1.17685	10.0655	4.77173	10.2958	0.338751	0.551349	0.131759	1.68743	0.0171677	6.66169
AGCAGCATTGTACAGGGCTTT	21_2317_228	dre-miR-107b	5.13973	3.28	5.2764	6.54451	3.90156	6.44899	4.5856	3.3754	5.21643	4.49321	9.27897	9.31707	7.90932	8.37848	11.022	8.70527	12.9045	12.4746	12.3883	9.86157	8.97581	0.291305	0.779958	0.494114	1.18279	0.601019	0.916128
CAAATTCGTATCTAGGGGAGT	21_40416_5	dre-miR-10c-3p	0	0	0	0	0	0	0	0	0.200632	0	0	0	0.329555	0.186188	0.180688	0	0	0	0	0	0	0.373901	#DIV/0!	0.00888078	#DIV/0!	#DIV/0!	#DIV/0!
ACAGTAGTCCGCACATTGGTT	21_1762_326	dre-miR-199-3-3p	6.16768	6.55999	12.1357	9.03765	14.5422	16.3016	11.0055	3.11575	7.82465	12.7607	17.4217	20.2783	12.8527	11.5437	17.3461	18.8146	14.7192	16.7113	20.131	23.2224	21.1195	0.132221	0.550278	0.359226	0.827225	0.0336435	1.28317
GCTGTGTGAGGTTGGACCTATC	22_121022_2	dre-miR-2188-3p	0	0	0	0	0	0.358277	0	0.259646	0	0	0	0	0	0	0	0	0	0	0	0	0.263994	0.834525	0.724707	#DIV/0!	#DIV/0!	0.373901	#DIV/0!
CTCTGACGATGTTGCACTACT	21_23395_9	dre-miR-301c-5p	0	0	0.26382	0	0	0	0	0	0	0	0.189367	0	0.65911	0.186188	0.542065	0.140408	0.403266	0.23537	0.25809	0	0.263994	#DIV/0!	#DIV/0!	0.0621991	7.32634	0.501614	0.67016
CGGTTTGCTTGGGAATGC	18_30565_4	ebv-miR-BART19-3p	0	0.546666	0	0	0	0	0	0	0.200632	0	0	0	0	0	0	0	0	0	0	0.159058	0	0.373901	#DIV/0!	#DIV/0!	#DIV/0!	0.373901	#DIV/0!
TAAAAGCTTCAGAAGGAAAGG	21_56976_3	eca-miR-703	0	0.273333	0	0	0	0	0	0	0	0	0.757467	0	0	0.372377	0	0.280815	0	0	0	0	0	#DIV/0!	#DIV/0!	0.671891	0.491608	0.373901	0
TCGGCCTTTTGGCTAAGATC	20_2624_128	efu-miR-9341	0.77096	1.64	1.05528	0	0.354687	1.97052	2.75136	0.259646	1.60506	1.97701	2.2724	5.48063	1.15344	3.72377	8.49235	3.51019	6.25062	7.76722	4.9037	4.1355	3.16793	0.462787	1.98522	0.643165	1.37405	0.257146	0.696435
CTGCGGGCTCAGGAAGGGGT	20_30975_5	esi-miR3463-3p	0	0	0	0	0.354687	0	1.83424	0.778938	0.200632	0.718914	0.946833	0	0.988665	0.372377	0.361377	0	0	0.23537	0.516179	0	0.263994	0.171459	7.93323	0.95985	1.03402	0.341582	3.31466
AGAGGTAGTGGGTTGCATAGTT	22_26102_11	gga-let-7d	0.513973	0.273333	0.52764	0.311643	0	0	0.917121	0.259646	0	0.359457	0.378733	0.73075	0.329555	0.558565	0	0.140408	0.806531	0	0.25809	0.159058	0.527989	0.379305	3.77601	0.392323	0.604599	0.998343	0.998096
TCCTTAACTCATGCCGCTGTG	21_7056_47	gga-miR-1416-5p	0.513973	0.273333	0.79146	0	0.354687	1.25397	1.83424	0.519292	0.601896	0.359457	1.32557	2.00956	0.164778	0.930942	0.542065	0.421223	0.403266	2.58907	0.774269	0.795288	1.05598	0.471907	1.8372	0.26338	0.443293	0.737598	0.769148
CGCTAGCTGCTCTGCACTAAC	21_3379_136	gga-miR-1552-3p	2.82685	2.46	1.58292	1.24657	3.90156	3.76191	3.97419	1.55788	1.20379	2.87566	3.21923	2.74031	2.63644	3.35139	5.05927	2.38693	4.23429	1.41222	3.61325	3.02209	5.27989	0.586081	0.755985	0.371226	1.25035	0.292569	1.4832
ACATGTTTACAGGGCTCTTCAT	22_22933_14	gga-miR-1597-5p	0	0	0.26382	0	0	0.179138	1.22283	0	0.200632	0	0	0.182688	0.329555	0.372377	0.542065	0.280815	0	0.470741	0.25809	0.954346	0.263994	0.340085	7.94614	0.0164628	6.80942	0.419093	1.9645
CGGCTCGGCTCGGCTCG	17_24230_5	gga-miR-1648-5p	0	0.273333	0	0	0	0	0	0	0	0.359457	0.189367	0	0	0	0.180688	0	0	0	0.516179	0	0	#DIV/0!	#DIV/0!	0.364388	0.329228	0.373901	#DIV/0!
TCCTGCACCGCTGAAGTCAATG	22_46094_6	gga-miR-1677-5p	0	0	0	0	0	0.179138	0	0	0.200632	0	0	0	0.164778	0	0.361377	0	0	0.23537	0.516179	0.477173	0.527989	0.940146	1.11998	0.168444	#DIV/0!	0.00583889	6.4636
CAGGCAGCGAAAGCAAGTCTGT	22_153383_2	gga-miR-1788-3p	0	0	0	0	0	0	0	0	0	0	0	0	0	0	0	0	0	0	0.25809	0.159058	0	#DIV/0!	#DIV/0!	#DIV/0!	#DIV/0!	0.138033	#DIV/0!
CTGTTACTGTTCTTCTGATGGT	22_708_1652	gga-miR-2131-3p	45.2296	52.2066	47.4876	32.0993	43.9812	43.1724	39.7419	47.2555	45.3428	39.8997	44.5012	25.5763	38.558	49.3399	53.4838	40.0162	45.569	34.3641	53.4245	47.2401	58.8707	0.382117	1.10975	0.221172	1.28555	0.0473765	1.33002
GGGTTCCTGGCATGATGATTT	21_10910_25	gga-miR-23b-5p	0	0	0	0.311643	0.354687	0.179138	0	0	0.200632	0	0	0.182688	0.329555	0.186188	0.180688	0.561631	0.201633	0.706111	0.516179	0.795288	1.31997	0.0652074	0.237303	0.0931024	3.81215	0.237774	1.79086
TGGGAGAGGATTGTTTACGCCT	22_100_22970	gga-miR-30c-1-3p	428.654	446.079	531.597	405.76	378.096	578.259	523.37	386.093	401.465	447.704	608.435	533.448	484.94	507.363	500.145	516.7	681.721	548.883	475.917	463.176	469.646	0.833807	0.962421	0.527936	0.938892	0.0897462	0.806235
GGGCAGACTGTGACTTGTTGT	21_69289_3	gga-miR-3529	0	0	0	0	0	0	0	0	0	0	0	0	0	0	0.180688	0	0	0	0	0.159058	0.263994	#DIV/0!	#DIV/0!	0.373901	#DIV/0!	0.13999	#DIV/0!
GTTCGGTGATGAGACCATGGAATA	24_1778_327	gga-miR-3538	6.16768	6.28666	7.12314	7.47944	5.67499	10.2109	10.6997	3.11575	3.81201	6.64995	7.57467	6.02869	3.62511	7.63373	5.42065	7.44161	11.6947	8.00259	6.71033	6.04419	8.71181	0.525911	0.75443	0.392224	0.823544	0.291208	0.79098
TGGCAGTGTATGTTAGCTGGT	21_15731_15	gga-miR-449a	0	0.546666	0.52764	0	0	0	0	0	0.200632	0	0.189367	0.913438	0.329555	0.372377	0.180688	0.561631	0	0	1.03236	0.318115	0.527989	0.373901	#DIV/0!	0.809046	0.800342	0.195565	3.34466
ACGGGACCGTGCTGAAGACTAC	22_47551_5	gga-miR-6542-3p	0.513973	0	0	0.311643	0	0	0	0	0	0.179728	0	0	0.164778	0	0.180688	0	0.201633	0.23537	0.25809	0.477173	0	0.373901	0	0.543089	1.92215	0.559195	1.68251
CAGGTTGCCTAAGGAGGGGTGAAC	24_5706_63	gga-miR-6651-5p	9.25152	2.73333	4.22112	7.1678	4.96562	7.70296	3.97419	3.11575	4.01264	4.31348	2.46177	4.01913	4.61377	2.23426	5.23996	1.26367	2.82286	4.70741	5.67797	1.74963	7.39184	0.0304724	0.559708	0.710317	1.11984	0.359958	1.68519
ACAGGGCTGGCTGATCCGTGC	21_19890_11	gga-miR-7452-5p	0	0.273333	0	0	0	0	0.611414	0.259646	0.401264	0.359457	0	0.182688	0.329555	0.744754	0	0.140408	0.201633	0	0.25809	0.63623	0	0.0142567	#DIV/0!	0.499434	1.98159	0.396723	2.61466
CCCATAAAGTAGAAAGCACT	20_59_6724	ggo-miR-142	87.3754	65.8732	91.8094	72.6129	68.4546	111.245	100.883	57.1221	87.2749	66.1401	97.7132	87.5073	58.9904	63.8626	115.098	121.453	146.789	132.984	130.593	118.339	131.997	0.906704	0.972129	0.835824	0.946654	0.471216	0.949414
TCAGGCTCAGTCCCCTCCCGA	21_33839_6	ggo-miR-484	0	0	0	0	0	0.179138	0	0	0	0	0.378733	0.365375	0	0	0	0.280815	0.201633	0	0.25809	0.159058	0.263994	0.373901	0	0.116245	0	0.503763	1.41184
TCTCTCGGCTCCTCGCGGCTCG	22_13070_31	hsa-miR-3615	0	0	0	0	0	0.358277	0	0	0.200632	0.539185	0.378733	1.27881	0.823888	0.930942	0.722753	0.561631	0.201633	1.41222	0.25809	0.318115	0.527989	0.720578	0.559991	0.757907	1.12785	0.386941	0.507562
GCCCTGACCTGTCCTGTTCTG	21_51392_4	hsa-miR-4732-3p	0	0	0	0	0	0	0	0	0	0	0	0	0	0	0.180688	0.140408	0	0.23537	0.25809	0	0	#DIV/0!	#DIV/0!	0.373901	#DIV/0!	0.73913	0.686814
TGGGTTTACGTTGGGAGAACT	21_99068_2	hsa-miR-629-5p	0	0	0	0	0	0	0.305707	0	0	0	0	0	0	0	0	0	0.201633	0	0	0	0	0.373901	#DIV/0!	#DIV/0!	#DIV/0!	0.373901	0
CGGGCTGGGGCGCGAGGCG	19_61422_2	hsv1-miR-H17	0	0	0	0.311643	0	0	0	0	0	0	0	0.182688	0	0	0	0	0	0	0	0	0	0.373901	0	0.373901	0	#DIV/0!	#DIV/0!
TTTGGTCCCTTTCAACCAGCTCT	23_135762_2	ipu-miR-133c	0	0.273333	0	0	0	0	0	0	0	0.179728	0.189367	0	0.329555	0	0.180688	0	0	0	0	0	0	#DIV/0!	#DIV/0!	0.699624	1.38242	#DIV/0!	#DIV/0!
CTACAGTATAGATGATGTACT	21_1901_297	ipu-miR-144	2.82685	3.00666	7.12314	2.80479	1.77343	1.07483	3.66848	7.01044	3.81201	3.23511	4.35543	3.65375	4.94333	3.1652	3.25239	5.4759	2.21796	1.88296	1.03236	2.06775	1.84796	0.0702258	2.56338	0.956164	1.01037	0.263974	0.516671
TCAGTGCATGACAGAACTTTGTT	23_68525_3	ipu-miR-152	0.256987	0.273333	0	0	0	0.179138	0	0	0	0	0.189367	0	0	0.372377	0	0	0	0.23537	0	0.159058	0.263994	0.373901	0	0.683951	1.96643	0.599142	1.79739
TTCCTATGCATATACCTCTTT	21_13855_18	ipu-miR-202	0	0	0.26382	0.311643	4.96562	0	0.305707	0	0	0	0	0	0.164778	0.744754	0	0	0	0	0	0	0	0.36124	0.0579291	0.250603	#DIV/0!	#DIV/0!	#DIV/0!
TTGTGCTTGATCTAACCATGC	21_1932_290	ipu-miR-218b	2.05589	4.64666	5.54022	5.60958	9.93123	2.50794	10.0883	4.15433	4.61454	2.69593	2.2724	3.47106	2.80122	1.86188	0.542065	3.08897	2.62123	2.3537	1.80663	0.795288	2.11195	0.92983	1.04479	0.220564	0.616771	0.068986	0.584565
TAATACTGCCTGGTAATGCTG	21_34775_6	ipu-miR-429b	0.256987	0	0.26382	0	0	0	0.305707	0	0.200632	0.359457	0	0.182688	0	0.372377	0.180688	0.140408	0	0.470741	0	0.318115	0.527989	0.132956	#DIV/0!	0.981731	1.02014	0.724925	1.38445
TTCCTGCTGAACTGAGCCAGT	21_11241_24	ipu-miR-7565	0.513973	0	0.26382	0	0.354687	0.179138	0	0.259646	0.401264	0.179728	0.378733	0.182688	0.164778	0.186188	0.903442	0.280815	0.403266	0	1.29045	0.318115	0.527989	0.799219	1.23806	0.533681	1.69252	0.203249	3.12324
TTTGGATTGAAGGGAGCTCTC	21_124727_2	lus-miR159b	0	0	0	0	0	0	0	0	0	0	0	0	0	0	0	0	0	0	0	0.318115	0	#DIV/0!	#DIV/0!	#DIV/0!	#DIV/0!	0.373901	#DIV/0!
TTTGGATTGAAGGGAGCTCTT	21_124679_2	lus-miR159c	0	0	0	0	0	0	0	0	0	0	0	0	0	0	0	0	0	0	0	0.318115	0	#DIV/0!	#DIV/0!	#DIV/0!	#DIV/0!	0.373901	#DIV/0!
AGCTCTGATACCATGATT	18_10763_15	mdm-miR1511	0	0	0	0	0	0	0	0	0	0	0	0	3.78988	0	0	0	0	0	0.25809	0.159058	0	#DIV/0!	#DIV/0!	0.373901	#DIV/0!	0.138033	#DIV/0!
TCATTTTTGTGATCTGCAGCT	21_32921_6	mdo-miR-153-1-5p	0	0	0	0.311643	0.354687	0	0.305707	0	0.200632	0	0	0	0.65911	0	0	0	0	0	0	0	0.527989	0.728618	0.759892	0.373901	#DIV/0!	0.373901	#DIV/0!
CTGAACAATGAATGCAA	17_82789_2	mdo-miR-181b-1-3p	0	0	0	0	0.354687	0	0	0	0	0	0	0	0	0	0	0	0	0.23537	0	0.318115	0	0.373901	0	#DIV/0!	#DIV/0!	0.844589	1.35155
AGATCACCTCTTGGCTGTG	19_40713_3	mdo-miR-2970-3p	0	0	0.26382	0	0	0	0	0	0	0	0	0	0	0	0	0	0	0.23537	0	0.159058	0.527989	#DIV/0!	#DIV/0!	#DIV/0!	#DIV/0!	0.438012	2.919
CCGATTTCTCTTGGTGTTCAGAGT	24_32371_6	mdo-miR-29a-2-5p	0.256987	0.546666	0	0	0	0	0.917121	0	0.401264	0	0	0.182688	0.164778	0.186188	0.180688	0.140408	0	0.706111	0	0	0	0.173143	#DIV/0!	0.13029	2.91018	0.261128	0
CTGGGAGAGGGCTGTTTACTCT	22_12238_34	mdo-miR-30c-2-3p	0.256987	0.273333	0.52764	0.311643	1.41875	0.537415	0	0	0.802528	0.718914	0.5681	0.548063	0.823888	0.930942	0.542065	0.842446	0.403266	0.23537	0.516179	0	0.527989	0.320293	0.353879	0.295101	1.25166	0.593023	0.705003
AGGCAGTGTATTGTTAGTTAGCT	23_26354_11	mdo-miR-449c-5p	0.513973	0	0	0	0	0	0	0	0	0	0	0.548063	0.164778	0.372377	0.180688	0	0	0	0.25809	0.318115	0.527989	#DIV/0!	#DIV/0!	0.785523	1.30978	0.0108344	#DIV/0!
AAATTCGTATCTAGGGGAATAT	22_31685_9	mml-miR-10a-3p	0	0.273333	0.26382	0	0.709374	0.716554	0.305707	0	0.200632	0.359457	0.189367	0	0.494333	0	0.180688	0	0	0	0	0.159058	0	0.294024	0.355094	0.82465	1.22994	0.373901	#DIV/0!
TTTTGTCCCCTTCAACCAGCTGT	23_17271_20	mml-miR-133a	0.256987	0.273333	0.26382	0.623287	0.709374	0.179138	0	1.29823	0.401264	0	0	0	0.329555	0.744754	0.180688	0	0	0.470741	0	0.159058	0	0.888118	1.12415	0.0683091	#DIV/0!	0.564507	0.337888
GTCCAGTTTTCCCAGGAGTCC	21_46365_4	mmu-miR-145b	0	0	0	0.311643	0	0	0	0	0	0	0	0	0.164778	0.186188	0.180688	0.140408	0.201633	0	0	0	0	0.373901	0	1.02421e-05	#DIV/0!	0.128702	0
AGAAGCCGGCGGGAGCCCCA	20_25746_6	mmu-miR-2137	0	0.273333	0	0	0	1.43311	0.305707	0.259646	0	0.179728	0.5681	0.365375	0.164778	0	0	0	0	0	0.25809	0.159058	0.263994	0.584575	0.394494	0.0645531	0.148021	0.0026248	#DIV/0!
CGAATCCCAGCGGTGCCTCCA	21_3864_113	mmu-miR-5100	9.5085	1.91333	2.90202	4.98629	4.25624	5.19502	3.36278	2.07717	3.21011	2.5162	4.73417	3.10569	5.27288	5.02709	3.61377	2.24652	2.01633	4.23666	2.06472	0.63623	4.22391	0.0176279	0.599136	0.231296	1.34354	0.69808	0.814735
ATCTCGTGTGGAACAGAAGG	20_94519_2	mmu-miR-8117	0	0	0	0	0	0	0	0	0	0	0.189367	0	0	0	0	0	0.201633	0	0	0	0	#DIV/0!	#DIV/0!	0.373901	0	0.373901	0
CAGTGGTTCTACCCTATGGTAG	22_11400_38	mne-miR-140	0	0.273333	0.52764	0.93493	0.354687	1.07483	0.917121	0.259646	0.802528	0.359457	0.5681	0.73075	0.494333	0	0.903442	0.421223	0	0.706111	0	0.477173	0.263994	0.690279	0.837107	0.773815	0.842892	0.630068	0.657451
TATGGCACTTGTCCCGGCCTAT	22_85410_3	nlo-miR-92a	0	0	0	0	0.354687	0.179138	0	0.259646	0.200632	0.179728	0	0	0.164778	0	0	0.140408	0	0.23537	0	0	0	0.858604	0.862226	0.954049	0.916814	0.140871	0
TCACGTGTGACCTGCC	16_69464_2	oan-miR-1421k-3p	0	0	0	0	0	0	0	0	0	0	0	0	0	0.372377	0	0	0	0	0	0	0	#DIV/0!	#DIV/0!	0.373901	#DIV/0!	#DIV/0!	#DIV/0!
CGAATCATTATTTGCTGCTTTA	22_23191_13	oan-miR-15b-3p	0.513973	0.273333	0.26382	0.623287	0	0.179138	0.611414	0	0	0	0.189367	0.365375	0	0.558565	0	0	0.201633	0	0.516179	0.159058	0	0.828527	0.761958	0.995533	1.00689	0.39742	3.34884
CACAGCGCGTACAATGTGGATT	22_27398_11	oan-miR-460-3p	0	0	0.26382	0	0.354687	0.358277	0.917121	0	0.200632	0.179728	0.378733	0.182688	0	0	0.542065	0.561631	0.604898	0.470741	0	0	0	0.678803	1.56776	0.747423	0.731384	0.000159571	0
CTATACAACCTACTGCCTTCC	21_8657_35	oha-let-7b-3p	0.77096	0	0	0.93493	1.06406	1.07483	1.22283	0.519292	0.401264	0.539185	0.946833	0.73075	0.65911	0.930942	0	0.140408	0.403266	1.17685	0	0.795288	1.31997	0.299428	0.697303	0.525101	0.717284	0.803117	1.22943
CGCGTACCAAAAGTAATAATGG	22_5598_108	oha-miR-126-3p	0.513973	1.09333	1.58292	0.311643	1.06406	0.716554	2.75136	0.259646	1.40442	1.61756	1.51493	1.64419	3.78988	5.21328	5.78203	1.8253	1.41143	1.88296	7.22651	2.70398	3.95991	0.361416	2.11037	0.00493243	3.09529	0.0973252	2.71313
CGGGGCCGTAACACTGTCTGA	21_7198_46	oha-miR-128-5p	0.513973	0.273333	0.79146	0	1.41875	1.43311	0.305707	0.519292	0.401264	0.718914	0.378733	0.73075	0.988665	1.11713	1.98757	0.702038	0.604898	1.41222	0.774269	0.954346	1.05598	0.321467	0.429988	0.08684	2.23877	0.938924	1.02406
CTTTTTGCGGTCTGGGCTT	19_15052_9	oha-miR-129b-5p	0.256987	0.273333	0.26382	0.311643	0.354687	0.179138	0.611414	0.259646	0.601896	0	0.378733	0.548063	0.823888	1.6757	1.26482	0.140408	0.201633	0	1.29045	0.63623	0	0.175422	1.74218	0.0325388	4.06174	0.234089	5.6329
GCCCTTTTTATGTTGTACT	19_29853_4	oha-miR-130b-5p	0.256987	0	0	0	0.354687	0	0.305707	0.259646	0.200632	0.359457	0	0	0	0.186188	0	0.421223	0	0	0	0.159058	0.263994	0.324261	2.15961	0.690676	0.517971	0.997143	1.00434
TGTAGGGATGGAAGCCATGA	20_12579_14	oha-miR-135-2-3p	0.256987	0	0.79146	0.311643	0	0	0	0	0	0.359457	0	0.182688	0.329555	0	0.180688	0.140408	0	0.23537	0	0.477173	1.31997	0.373901	0	0.943457	0.941158	0.293247	4.78246
GCTATTTCACTACACCAGGGT	21_24539_8	oha-miR-138-2-3p	0.256987	0.273333	0.52764	0	0.354687	0.358277	0.305707	0	0	0.718914	0.189367	0	0	0.186188	0	0	0	0	0.516179	0	0.791983	0.434758	0.428783	0.342908	0.20499	0.133488	#DIV/0!
TACAGTATAGATGATGTACT	20_259_1623	oha-miR-144-3p	18.246	19.1333	24.5353	15.2705	7.80311	14.6894	16.5082	22.5892	12.8404	20.8485	36.5478	20.8264	27.0235	25.8802	27.2839	24.0097	19.3568	18.3589	18.0663	12.7246	13.4637	0.272805	1.37536	0.90681	1.02512	0.0733144	0.71696
TGGTTCTAGACTTGCCAACT	20_52429_3	oha-miR-182-3p	0	0	0	0	0	0	0	0	0	0	0.189367	0	0.164778	0	0.180688	0	0	0	0	0	0	#DIV/0!	#DIV/0!	0.575933	1.82432	#DIV/0!	#DIV/0!
GTTAGTTTTGCATAGTTGCACT	22_7916_64	oha-miR-19a-5p	0.77096	0.273333	1.05528	0.93493	1.06406	0.179138	1.52853	0.778938	0.601896	0.539185	0.5681	0	1.31822	1.48951	1.08413	0.561631	0	0.706111	0.25809	1.1134	1.05598	0.571519	1.33572	0.0132675	3.51477	0.331477	1.9148
TGGAATGTTAAGAAGTATGTAT	22_958_1175	oha-miR-1d-3p	6.42466	5.19333	18.995	6.54451	17.7343	18.9887	70.6183	29.34	10.2322	16.7148	8.71087	9.49975	11.6992	22.5288	16.6233	8.28405	20.3649	19.065	19.6148	14.4742	21.3835	0.288749	2.54673	0.258686	1.456	0.584447	1.16261
TAAAGTGCTCATAGTGCAGGTAA	23_39966_7	oha-miR-20b-5p	0.77096	0.273333	0.79146	0	0	0.537415	0	1.03858	0	0.179728	0.378733	0.365375	0.988665	0.372377	0.722753	0.561631	0.201633	0.470741	1.29045	0.318115	0.527989	0.690305	1.93255	0.111123	2.25559	0.393029	1.7314
AGCTACATCTGATTACTGGGT	21_17476_13	oha-miR-222b-3p	0	0.273333	0	0.93493	0.709374	0	0	0	0.200632	0.539185	0.189367	0.182688	0.65911	0.186188	1.08413	0.421223	0.403266	0	0.516179	0.159058	1.05598	0.171807	0.122016	0.299266	2.11737	0.363121	2.09974
CGTTTATTTGACAAGCTGAGTTC	23_37531_7	oha-miR-223-5p	0.513973	0.546666	0	0.311643	0	0.179138	0.305707	0	0.200632	0	0.189367	0.365375	0.494333	0.744754	0.542065	0.140408	0.201633	0.23537	0.516179	0.318115	0.791983	0.969449	1.0317	0.0350741	3.21078	0.0672007	2.8165
GACAGTCAGTAGTTGGTCTGGT	22_118969_2	oha-miR-2970-5p	0	0	0.26382	0	0	0.358277	0	0	0	0.179728	0	0	0.164778	0	0.180688	0.140408	0	0.23537	0	0	0	0.373901	0	0.543089	1.92215	0.140871	0
GCTGACCGATTTCTCTTGGTGTT	23_8406_57	oha-miR-29a-2-5p	2.05589	1.91333	1.58292	2.1815	1.06406	0.537415	0.611414	1.03858	1.00316	2.5162	2.8405	1.09613	1.97733	1.86188	3.79446	1.54448	2.21796	1.88296	1.54854	1.43152	0.791983	0.496186	0.701341	0.657716	1.183	0.11009	0.668161
CTGGGAGAAGGTTGTTTACTCT	22_32702_9	oha-miR-30c-2-3p	0	0.273333	0	0	0	0	0	0	0	0.179728	0.378733	0	0	0.558565	0.180688	0.140408	0	0	0	0.318115	0	#DIV/0!	#DIV/0!	0.775585	1.32373	0.636225	2.26565
CCTGTCTGTGCCTGCTGTAC	20_52653_3	oha-miR-3120	0	0	0	0	0	0	0	0	0	0	0	0	0.164778	0.372377	0	0	0	0	0	0	0	#DIV/0!	#DIV/0!	0.171848	#DIV/0!	#DIV/0!	#DIV/0!
AACAATATCCTGGTGCTGGGT	21_96249_2	oha-miR-338-5p	0	0	0	0	0	0.179138	0	0	0	0	0.189367	0.182688	0	0	0	0	0	0.23537	0	0	0	0.373901	0	0.116245	0	0.373901	0
GCAGTCCATGGGCATATACACC	22_2012_450	oha-miR-455-3p	15.1622	12.3	13.4548	10.2842	18.4437	9.67348	10.0883	9.86654	6.62086	13.8391	8.14277	15.7111	12.0288	9.86799	14.6358	12.2155	10.2833	12.9454	9.03313	19.246	8.44782	0.264639	0.692051	0.891439	0.969212	0.911047	1.03619
ACTCCCAATCCTTGTACCAGT	21_81263_2	ola-miR-150	0	0.273333	0	0	0	0	0	0.259646	0	0	0	0	0	0	0	0	0	0	0	0	0	0.373901	#DIV/0!	#DIV/0!	#DIV/0!	#DIV/0!	#DIV/0!
GCTCTGACAATGTTGCACTACT	22_2783_287	ola-miR-301b-5p	1.79891	3.00666	1.84674	2.1815	2.12812	4.12019	1.22283	2.8561	1.80569	4.13376	5.87037	4.01913	4.28422	5.39946	5.78203	5.89712	5.44409	8.47333	5.67797	4.77173	5.54388	0.354582	0.698073	0.555689	1.10286	0.265502	0.807164
GAAGTTGTGTGTGAACTAAACGTG	24_111905_2	osa-miR1850.2	0	0	0	0	0	0	0	0	0	0	0	0	0.164778	0	0.180688	0	0	0	0	0	0	#DIV/0!	#DIV/0!	0.11696	#DIV/0!	#DIV/0!	#DIV/0!
TCGGCCTCGTGGATGGACCAGGAG	24_96571_2	osa-miR820c	0	0	0	0	0	0.179138	0	0	0	0	0	0	0	0	0	0	0	0	0.25809	0	0	0.373901	0	#DIV/0!	#DIV/0!	0.373901	#DIV/0!
CACTGGTTAGGCTCTTGGG	19_76259_2	pma-miR-125-3p	0	0	0	0	0	0	0	0	0	0	0	0	0.164778	0	0	0	0	0.23537	0	0	0	#DIV/0!	#DIV/0!	0.373901	#DIV/0!	0.373901	0
TAACAGTCTACAGCCATGGAAA	22_128000_2	pma-miR-132-3p	0	0	0	0	0	0	0	0.519292	0	0	0	0	0	0	0	0	0	0	0	0	0	0.373901	#DIV/0!	#DIV/0!	#DIV/0!	#DIV/0!	#DIV/0!
TTCACAGTGGCTAAGTTCCA	20_610_727	pma-miR-27a	6.68165	3.55333	2.90202	6.85615	4.25624	10.0318	4.89131	2.8561	4.61454	5.93104	7.57467	14.7977	8.40366	6.88897	6.68547	8.42446	8.26695	12.4746	15.2273	9.22534	12.4077	0.176821	0.584651	0.489939	0.776518	0.311142	1.26381
TGAGGTAGTCGGTTGTATTGT	21_260_2784	pmi-let-7-5p	27.2406	29.7933	31.3946	31.476	24.4734	48.0091	44.0218	26.4839	36.7157	32.3511	41.0926	37.2683	54.3766	70.7516	45.3528	44.9304	35.8906	49.6631	95.7512	81.4375	85.5341	0.905839	1.03139	0.0641727	1.53986	0.00168107	2.01345
TATTGCACTTGTCCCGGCCAGT	22_6221_92	pmi-miR-92c-3p	1.54192	2.46	0.52764	1.55822	0.354687	3.40363	1.83424	1.81752	1.00316	1.43783	3.02987	4.01913	1.81255	2.23426	1.80688	2.38693	3.42776	0.941481	2.83899	1.59058	2.37595	0.823847	0.875556	0.31526	0.68974	0.98473	1.0073
TATTGCACTCGTCCCGGCCTAT	22_7387_71	pmi-miR-92d-3p	1.54192	2.18666	1.05528	2.80479	2.48281	2.50794	2.44566	1.29823	1.20379	2.33647	1.7043	5.11525	0.65911	2.42045	1.98757	4.49304	2.82286	3.05981	1.29045	2.06775	1.58397	0.0827296	0.634681	0.310234	0.553421	0.0334054	0.47632
TGACTAGATCCATACTCATCT	21_70590_3	prd-miR-61-3p	0	0	0	0	0	0	0	0	0	0	0.189367	0	0	0	0	0.140408	0	0	0	0.159058	0	#DIV/0!	#DIV/0!	0.373901	0	0.934178	1.13283
GTACAGTACTGTGATAGCTGA	21_3074_156	rno-miR-101b-3p	4.62576	8.47332	7.9146	9.97258	5.3203	11.644	8.25409	7.78938	5.21643	9.34588	10.9833	14.2496	8.23888	11.1713	11.022	10.671	9.88001	11.5331	6.45224	7.95288	9.50379	0.421435	0.789248	0.46865	0.880082	0.0530027	0.745194
CTCACTGAACAATGAATGCAA	21_8074_39	rno-miR-181b-1-3p	0	0.819999	0.26382	0.311643	0	0.358277	0	0.519292	0.601896	0.179728	1.32557	0.365375	0.164778	0.186188	0.903442	1.26367	0.806531	0.941481	0.774269	0.954346	0.263994	0.530624	1.67361	0.657862	0.670566	0.241442	0.661627
TCGTTCCCCTCCATACATGT	20_23494_6	rno-miR-1843b-3p	0.256987	0	0	0.311643	0	0.179138	0	0	0	0.179728	0	0.182688	0	0	0.180688	0.140408	0.403266	0.23537	0.25809	0	0	0.144263	0	0.516839	0.498566	0.206685	0.33129
CGCTCAGTAGCCAGTGTAGATTC	23_39625_7	rno-miR-222-5p	0.256987	0	0	0	0	0.179138	0.305707	0.259646	0	0	0	0	0	0	0.542065	0	0.201633	0.470741	0.25809	0.159058	1.05598	0.315715	3.15595	0.373901	#DIV/0!	0.444464	2.19093
AGAAGTAGTAGGTTGCATAGT	21_57440_3	rno-miR-352	0	0.273333	0.26382	0.311643	0	0	0	0	0	0	0.189367	0	0	0	0	0.140408	0	0	0	0	0	0.373901	0	0.373901	0	0.373901	0
GATATACATACACACATACTGT	22_125622_2	rno-miR-466b-4-3p	0	0	0	0	0	0	0.305707	0	0	0	0	0	0	0	0.180688	0	0	0	0	0	0	0.373901	#DIV/0!	0.373901	#DIV/0!	#DIV/0!	#DIV/0!
ACAGGTCAGGCTCTTGGGACT	21_36534_5	sha-miR-125b	0	0.273333	0	0	0	0	0.305707	0	0	0	0	0	0.164778	0	0	0.140408	0	0.23537	0	0	0	0.373901	#DIV/0!	0.373901	#DIV/0!	0.140871	0
ATCTCAGGTTTGTCAGCCCATG	22_53210_5	sha-miR-352	0.256987	0	0.26382	0	0.354687	0	0.611414	0	0.200632	0	0	0	0.164778	0.186188	0	0	0.403266	0.470741	0.25809	0.159058	0	0.517979	2.28947	0.117595	#DIV/0!	0.408459	0.477282
TCGGACCAGGCTTCATTCCTC	21_39295_5	sly-miR166c-3p	0	0	0	0	0	0.179138	0	0	0	0	0	0	0	0	0	0	0	0	0	0.63623	0	0.373901	0	#DIV/0!	#DIV/0!	0.373901	#DIV/0!
TTGGACTGAAGGGAGCTCCT	20_83653_2	sly-miR319c-3p	0	0	0	0	0	0	0	0	0	0	0	0	0.164778	0	0	0	0	0	0	0.159058	0	#DIV/0!	#DIV/0!	0.373901	#DIV/0!	0.373901	#DIV/0!
AAAAGGGACAAAACATTGC	19_22904_6	smo-miR1114	0	0.273333	0	0	0.709374	0	0	0.259646	0	0	0	0	0	0	0.180688	0	0.201633	0.470741	0.25809	0	0.263994	0.583656	0.366021	0.373901	#DIV/0!	0.772259	0.776479
TACAGTACTATGATAACTGA	20_5809_41	ssa-miR-101b-3p	0.513973	0.819999	1.3191	1.55822	0.709374	2.86622	0.305707	2.33681	0.200632	1.97701	3.21923	2.19225	1.483	0.558565	2.52964	2.38693	2.82286	2.82444	1.29045	0.954346	0.791983	0.460603	0.55381	0.243051	0.618691	0.00128797	0.37798
CAGTGCAACAATGAAAGGGCGT	22_4641_141	ssa-miR-130a-3p	0.77096	2.46	1.05528	0.623287	0.709374	2.14966	1.83424	0.259646	1.40442	1.2581	3.02987	2.19225	1.97733	1.6757	1.26482	1.68489	2.01633	0.706111	1.54854	1.43152	1.05598	0.994144	1.00459	0.398717	0.758901	0.783118	0.915754
TGCTCTATGGATTCAGTTCTG	21_32957_6	ssa-miR-146a-3-3p	0	0	0.26382	0.311643	0	0.179138	0.305707	0.519292	0.200632	0	0	0.182688	0	0	0	0.140408	0.201633	0	0	0	0	0.242646	2.08979	0.373901	0	0.128702	0
TCTCCCAATCCCTGTACCAGCG	22_13911_28	ssa-miR-150-5p	0.77096	0.273333	0.79146	0.311643	0.709374	0.537415	0.611414	0.519292	0.601896	0.359457	0.378733	0.182688	0.65911	0.744754	0.180688	0.561631	1.2098	0.23537	0.774269	0.954346	0.527989	0.6507	1.11176	0.300642	1.7207	0.802683	1.12448
TCAGTGCATAACAGAACTTGGT	22_4314_155	ssa-miR-152-3p	1.02795	3.55333	2.37438	2.1815	1.41875	3.94105	1.52853	2.07717	0.401264	3.41484	3.02987	2.74031	2.47166	3.1652	2.89101	3.36978	3.42776	1.17685	3.87134	3.02209	2.90394	0.25845	0.531336	0.478893	0.928455	0.490339	1.2286
TAGCAGCACATCATGTTTTGT	21_63427_3	ssa-miR-15b-5p	0	0	0	0	0	0.179138	0	0	0	0	0	0	0	0	0.180688	0.140408	0	0	0	0	0	0.373901	0	0.373901	#DIV/0!	0.373901	0
ATGACCTATGAATTGACAGCC	21_7760_41	ssa-miR-192a-5p	0.513973	1.09333	0.26382	0	0	0.179138	0.917121	0.259646	0.200632	0	0.757467	0.182688	0.65911	0.930942	0.180688	0.702038	0.201633	1.17685	0.516179	0.63623	1.05598	0.167577	7.68902	0.431091	1.88346	0.902189	1.06146
GTGAAATGTTTAGGACCACTCG	22_12018_35	ssa-miR-203b-3p	0.256987	0	1.05528	0	0.709374	2.68708	0.611414	0.259646	3.21011	0.179728	0.757467	0.182688	1.97733	0.930942	0.903442	0	1.2098	0	3.61325	0.795288	0.791983	0.861781	1.2016	0.0895692	3.40367	0.263243	4.29868
CAGGGACAGCAAAGGGATGCTCT	23_87524_3	ssa-miR-204-3p	0	0	0	0	0	0	0	0	0	0	0	0.182688	0	0.186188	0	0	0.201633	0	0	0	0	#DIV/0!	#DIV/0!	0.989935	1.01916	0.373901	0
TAACAGTCTACAGTCATGGCT	21_21342_10	ssa-miR-212b-3p	0	0.819999	0.26382	0	0	0	0.305707	0.519292	0.200632	0.179728	0	0	0.164778	0.186188	0.361377	0.140408	0.403266	0	0.25809	0.63623	0.791983	0.0218352	#DIV/0!	0.109123	3.96344	0.126355	3.10168
TTCACAGTGGCTAAGTTCA	19_1473_235	ssa-miR-27c-3p	2.82685	1.91333	2.11056	1.55822	1.77343	4.47846	4.2799	1.55788	2.00632	3.41484	7.3853	4.93256	5.27288	6.70278	3.79446	5.89712	7.46041	7.06111	10.3236	7.31665	5.54388	0.993269	1.00435	0.993456	1.00238	0.565054	1.13544
CAATGTTCCTGCAGTGCAATA	21_121508_2	ssa-miR-33b-3p	0	0	0	0	0	0	0	0	0	0	0	0	0	0	0	0.140408	0	0	0.25809	0	0	#DIV/0!	#DIV/0!	#DIV/0!	#DIV/0!	0.709232	1.83814
TTAAGACTTGTAGTGATGTTT	21_1050_619	ssa-miR-499a-5p	4.88274	6.83332	7.9146	6.23287	2.12812	1.43311	5.50273	4.93327	3.61138	4.13376	4.92353	3.28838	8.56843	14.3365	18.0688	2.66775	3.02449	2.82444	18.5824	14.1561	21.9115	0.42534	1.43427	0.02718	3.31888	0.00239185	6.41683
GCGACCCATGCTTGGTTTCT	20_32180_4	ssa-miR-551-3p	0.256987	0.273333	0	0.311643	0	0	0	0	0.200632	0	0	0	0	0	0	0	0	0	0	0	0	0.779468	0.643787	#DIV/0!	#DIV/0!	#DIV/0!	#DIV/0!
TCTTTGGTTATCTAGCTGAATG	22_78143_3	ssa-miR-9b-5p	0	0	0	0	0.354687	0	0	0	0	0	0.189367	0.182688	0	0	0	0	0	0	0	0	0	0.373901	0	0.116245	0	#DIV/0!	#DIV/0!
ACTGGACTTGGAGTCAGAAG	20_72972_2	ssc-miR-378b-3p	0	0	0	0	0	0.179138	0	0	0.200632	0	0	0	0	0	0	0	0	0	0	0	0	0.940146	1.11998	#DIV/0!	#DIV/0!	#DIV/0!	#DIV/0!
TGCAATTGTTGCCTCAAGCTCG	22_155436_2	ssp-miR444b.2	0	0	0	0	0	0	0	0	0	0	0	0	0	0	0	0	0	0	0	0.318115	0	#DIV/0!	#DIV/0!	#DIV/0!	#DIV/0!	0.373901	#DIV/0!
TCCCTGAGACCCTACTTGTGA	21_33082_6	str-lin-4-5p	0.256987	0	0	0	0.354687	0.358277	0	0.259646	0	0.179728	0.378733	0	0.329555	0	0	0	0.806531	0.23537	0.25809	0.159058	0.527989	0.362102	0.364178	0.648361	0.590112	0.908517	0.907126
TGGAATGTAAAGAAGTATGC	20_3148_98	str-miR-1-3p	0.77096	0.546666	0.52764	0.623287	1.41875	1.43311	1.52853	1.55788	1.60506	1.97701	0.5681	0.73075	3.46033	2.42045	0.542065	0.280815	1.00816	1.64759	2.32281	1.90869	1.84796	0.205559	1.35001	0.337227	1.96066	0.0680581	2.07026
ACGTTGGCTCTGGTGGTGATGT	22_22053_14	tch-miR-1306-3p	0.513973	0.546666	0.26382	0	0	0	0	0.519292	0	0	0	0	0.329555	0.558565	0	0	0.403266	0	1.29045	0.318115	0	0.373901	#DIV/0!	0.141862	#DIV/0!	0.383412	3.98884
TCAGTGCATGACAGAACTTGGT	22_18948_18	tch-miR-152	0	0.273333	0	0	0.354687	0	0.305707	0.259646	0	0	0.189367	0.182688	0.329555	0	0.903442	0.140408	0.806531	0.706111	0.25809	0.318115	0.527989	0.667634	1.59395	0.349567	3.31402	0.457869	0.667973
CTGACCTATGAATTGACAGCC	21_51832_4	tch-miR-192-5p	0	0.273333	0.26382	0.311643	0	0	0	0	0	0	0	0.182688	0	0.186188	0.180688	0	0	0	0	0.477173	0.263994	0.373901	0	0.51616	2.00822	0.147924	#DIV/0!
TTCACAGTGGCTAAGTTCCGT	21_133_6376	tch-miR-27a-3p	86.3475	78.1732	79.146	69.4964	84.4155	116.261	95.992	68.2869	77.6446	86.8089	150.546	133.179	96.7244	88.9981	114.195	173.263	157.879	163.818	117.947	105.773	104.014	0.588092	0.89544	0.313456	0.809418	0.000882082	0.662143
TAGCACCATCTGAAATCGGTT	21_53473_3	tch-miR-29a-3p	0.256987	0	0	1.24657	0	0	0	0	0.401264	0	0.189367	0	0.164778	0	0	0.140408	0	0.23537	0	0	0	0.553772	0.321894	0.926679	0.870151	0.140871	0
CGGGGCAGCTCAGTACAGGAT	21_94741_2	tch-miR-486-3p	0	0	0	0	0	0.179138	0	0	0	0	0	0	0	0	0	0	0	0	0.25809	0	0	0.373901	0	#DIV/0!	#DIV/0!	0.373901	#DIV/0!
CTGTACAACCTCCTAGCTTTC	21_5637_67	tgu-let-7a-2-3p	2.31288	0.546666	2.37438	0.93493	0.709374	1.25397	2.75136	1.03858	0.601896	1.07837	1.7043	1.4615	1.31822	2.97901	2.34895	1.40408	0.806531	2.3537	3.09707	3.18115	1.31997	0.501522	1.51533	0.196526	1.56596	0.251873	1.6647
GCCCTTTTTCTGTTGTACTAC	21_3422_134	tgu-miR-130a-5p	0.513973	1.09333	0.79146	0.93493	0.354687	1.97052	0.611414	0.259646	1.00316	1.07837	2.46177	0.913438	1.81255	2.79283	3.61377	3.79101	2.82286	3.53055	2.5809	3.81738	3.95991	0.423769	0.574889	0.154288	1.84552	0.898548	1.02107
CCTCGTAGCTTGATCACGATA	21_28525_7	tgu-miR-1329-3p	0	0	0.26382	0	0	0.179138	0	0	0	0.179728	0	0	0	0	0.361377	0.280815	0	0	0.25809	0	0.263994	0.373901	0	0.675976	2.01068	0.563352	1.85917
ATGTAGGGCGAAAAGCCATGG	21_114587_2	tgu-miR-135a-2-3p	0	0	0	0	0	0	0	0	0	0.179728	0	0	0	0	0.180688	0	0	0	0	0	0	#DIV/0!	#DIV/0!	0.997175	1.00534	#DIV/0!	#DIV/0!
GCTACTTCACAACACCAGGGT	21_44794_4	tgu-miR-138-1-3p	0	0	0.26382	0	0.354687	0	0	0	0.200632	0	0	0	0	0	0	0.140408	0	0	0	0	0	0.724601	0.56566	#DIV/0!	#DIV/0!	0.373901	0
AGTAACTTGCTCCTGTGAGA	20_2936_109	tgu-miR-1451-3p	2.31288	3.00666	4.22112	2.1815	3.19218	2.14966	2.13995	1.81752	3.41074	2.5162	3.4086	3.10569	3.62511	3.1652	5.23996	1.68489	3.02449	5.41352	3.09707	4.61267	4.4879	0.934891	0.97938	0.2162	1.33218	0.59343	1.20496
TAGCAGCACATCATGGTTTGC	21_6059_60	tgu-miR-15b-5p	0	0	1.05528	0.623287	0	0.358277	0.611414	0.778938	0.601896	1.07837	0.5681	0.365375	0.65911	0.930942	0.542065	0.561631	0.806531	0.941481	1.80663	0.795288	0.791983	0.150113	2.02967	0.876138	1.05978	0.366808	1.46945
CCCAATATTATTGTGCTGCTT	21_16088_14	tgu-miR-16b-3p	0.256987	0	0.26382	0	0.354687	0.716554	0.611414	0	0	0.359457	0.189367	0	0	0.744754	0.180688	0.561631	0.403266	0	1.03236	0.318115	1.31997	0.625541	0.570753	0.638216	1.68623	0.171332	2.7676
GCTCACTGAACAATGAATGCA	21_6927_49	tgu-miR-181b-1-3p	0.513973	1.09333	2.37438	1.24657	1.06406	0.895692	0.917121	0.778938	1.60506	2.5162	1.89367	1.27881	0.823888	1.86188	2.34895	2.80815	2.82286	0.941481	1.54854	2.54492	2.63994	0.914013	1.02956	0.723567	0.885042	0.943851	1.02448
ATGACCTATGAATTAACAGACT	22_65143_4	tgu-miR-192	0	0	0	0	0	0	0	0	0.200632	0	0	0	0	0	0.180688	0	0	0.23537	0	0	0.263994	0.373901	#DIV/0!	0.373901	#DIV/0!	0.939384	1.12161
CATCTTACTAGACAGTGCTGG	21_4069_106	tgu-miR-200a-5p	0.256987	0.819999	0.52764	0.623287	0.709374	1.25397	3.05707	0.778938	1.40442	1.43783	0.946833	1.27881	0.988665	1.30332	3.25239	1.26367	2.01633	0.706111	1.03236	1.27246	3.43193	0.279428	2.02597	0.434541	1.51342	0.531125	1.43918
CCTCTTACTGGGCAGCATTGGA	22_22633_14	tgu-miR-200b-5p	0.513973	0	0.26382	0.311643	0.354687	0.179138	0	0.259646	0	0	0.757467	0.182688	0.329555	0.744754	0.361377	0.280815	0	0.23537	0	0.159058	0.263994	0.126415	0.307103	0.565953	1.52707	0.802267	0.819573
TGGGTTCCTGGCATGATGATTT	22_4547_144	tgu-miR-23-5p	1.79891	2.18666	0.52764	0.93493	1.41875	1.79138	2.75136	1.29823	1.20379	1.2581	3.9767	2.00956	3.95466	3.72377	3.25239	1.68489	1.61306	2.58907	9.54931	6.99853	5.01589	0.544711	1.26738	0.215741	1.50887	0.0179449	3.66292
GACAGTCAGCAGTTGGTCTGG	21_314_2339	tgu-miR-2970-5p	89.9453	103.593	99.9878	106.582	98.9576	110.528	95.992	92.9532	102.924	88.2467	107.75	74.1712	78.2693	107.989	144.37	102.919	112.713	131.572	179.372	184.825	203.54	0.147437	0.923438	0.400643	1.22379	0.0027389	1.63517
GAGCGGAGCGGAGCGGAGCGGGCGG	25_70965_2	tgu-miR-2976	0	0.546666	0	0	0	0	0	0	0	0	0	0	0	0	0	0	0	0	0	0	0	#DIV/0!	#DIV/0!	#DIV/0!	#DIV/0!	#DIV/0!	#DIV/0!
AGCCTGCTGAGAGTGAAATTGA	22_27786_11	tgu-miR-2984-5p	0	0	0	0	0	0	0	0	0	0	0.189367	0.182688	0	0	0.542065	0.140408	0.604898	0	0.25809	1.1134	0.527989	#DIV/0!	#DIV/0!	0.781508	1.45695	0.284615	2.54859
CATCGGGGATGTCGTGTCTGT	21_146_5755	tgu-miR-425-3p	74.0121	71.6132	64.6359	67.3149	59.9421	92.6146	82.5409	69.8447	68.2149	69.5549	127.633	85.6805	92.7698	97.5627	124.133	102.498	108.68	116.979	123.625	132.654	155.229	0.983255	1.00332	0.624106	1.1117	0.0541238	1.254
ACAGCGCATGCAATGTGGACA	21_28573_7	tgu-miR-460b-3p	0	0	0.26382	0	0	0	0	0	0	0.179728	0	0	0.329555	0.186188	0	0	0	0	0.25809	0.159058	0	#DIV/0!	#DIV/0!	0.376376	2.86957	0.138033	#DIV/0!
AGAGTCTGGAGGAACTTGAC	20_80477_2	vvi-miR395n	0	0	0	0	0	0	0	0.259646	0	0	0	0	0.164778	0	0	0	0	0	0	0	0	0.373901	#DIV/0!	0.373901	#DIV/0!	#DIV/0!	#DIV/0!
TGGCTCAGTTCAGCAGGACCA	21_1831_312	xla-miR-24b	3.8548	3.00666	1.84674	0.93493	2.8375	4.6576	4.89131	1.29823	1.80569	2.69593	5.49163	3.10569	4.61377	2.60664	5.23996	6.45875	4.43592	5.17815	6.19415	3.65832	5.54388	0.930187	0.948423	0.758027	1.10335	0.826356	0.957912
TATGGCACTTGTCCCGGCCTGC	22_3970_173	aae-miR-92b-3p	16.4471	12.8466	13.9825	14.9589	10.9953	11.4649	17.731	15.3191	10.2322	4.31348	10.7939	10.5959	7.57977	8.0061	2.89101	6.31834	7.46041	7.53185	4.9037	7.15759	5.27989	0.484424	1.15669	0.420476	0.718854	0.173622	0.813735
TGGACGTTGGCTCTGGTGGTGA	22_4316_155	aca-miR-1306	2.31288	1.91333	2.11056	3.11643	1.41875	2.14966	2.44566	3.3754	4.81517	2.15674	2.08303	1.82688	2.63644	3.1652	1.98757	1.8253	1.61306	1.88296	3.87134	3.97644	4.7519	0.194766	1.5911	0.181006	1.28394	0.0011096	2.36777
CCTCTTCCCCTGTTGCACTAC	21_48416_4	aca-miR-130b-5p	0	0	0.26382	0	0	0.358277	0.305707	0	0	0.179728	0	0	0	0.186188	0.361377	0.280815	0.201633	0.23537	0.25809	0	0	0.916502	0.85327	0.365775	3.04662	0.160337	0.359547
ATGTAGGGATGGAAGCCATGAA	22_35055_8	aca-miR-135-2-3p	0	0	0	0	0.709374	0	0.305707	0	0	0	0	0.182688	0.164778	0.186188	0	0	0	0.23537	0	0.159058	0	0.628871	0.430953	0.543858	1.92113	0.801496	0.675776
AAAGTTCTGTGACACTC	17_24384_5	aca-miR-148a-5p	0	0.546666	0	0	0	0	0	0	0.200632	0	0	0	0	0	0	0.140408	0	0	0.25809	0	0	0.373901	#DIV/0!	#DIV/0!	#DIV/0!	0.709232	1.83814
TTGACATCATCCTACTTGGGAT	22_28976_10	aca-miR-1662-5p	0	0.546666	0.79146	0	0.354687	0	0	0.259646	0	0	0.5681	0.182688	0	0.186188	0.180688	0.280815	0	0	0.25809	0.318115	0	0.839399	0.732042	0.512529	0.488656	0.506851	2.0519
TAGCAGCACGTAAATACTGGAG	22_78_31787	aca-miR-16b-5p	701.573	546.666	892.239	603.03	520.326	958.033	749.594	375.188	462.056	604.427	797.802	951.802	555.795	792.977	1278.37	1103.04	1303.15	923.828	1280.64	1456.01	1496.06	0.400925	0.762394	0.718424	1.11602	0.0784174	1.27107
AGCCACTGACTAACGCACATTG	22_895_1270	aca-miR-210-5p	37.0061	43.1866	40.6283	46.7465	38.6609	34.3946	27.5136	19.7331	30.2954	35.2268	38.6308	21.9225	31.4725	29.0454	52.761	39.595	43.3511	28.7152	57.0378	62.6687	84.2142	0.0428036	0.647253	0.55625	1.1827	0.0304651	1.82624
AGAATTGTGTCTGGACATCTGT	22_44026_6	aca-miR-219-1-3p	0.256987	0	0	0	0.354687	0	0	0	0	0	0.189367	0	0.164778	0.372377	0	0.421223	0	0	0.25809	0	0	0.373901	0	0.405726	2.83658	0.7578	0.612715
CGCTCAGTAGTCAGTGTAGATTCT	24_547_1228	aca-miR-222a-5p	23.8998	27.06	42.7388	14.3356	26.6015	22.7506	18.0367	11.9437	13.0411	10.4243	14.3919	14.4323	21.5859	18.805	37.7639	17.4105	11.8963	17.4174	73.5555	65.6908	89.4941	0.166462	0.675507	0.0990236	1.99128	0.00110888	4.89553
AGGGCTTAGCCCACCTGTGAACA	23_1248_734	aca-miR-27a-5p	8.22357	10.3867	15.0377	5.29794	11.7047	13.2562	10.6997	7.01044	6.62086	9.16615	4.5448	14.0669	6.09677	7.44754	12.4675	8.28405	12.9045	11.7685	19.6148	14.7924	24.0235	0.513716	0.804097	0.869569	0.936421	0.047614	1.77293
CAGATCACCTCTTGGCTGTGG	21_2508_204	aca-miR-2970-3p	3.59781	2.18666	3.42966	4.67465	2.48281	2.86622	4.89131	4.15433	2.80885	3.23511	3.9767	3.83644	6.09677	6.70278	4.87859	2.94856	2.21796	4.00129	6.19415	8.11194	11.0878	0.539265	1.18265	0.0192173	1.60008	0.0233641	2.76989
TGACCGATTTCTCTTGGTGTTC	22_29623_10	aca-miR-29a-2-5p	0	0	0.52764	0	0	0.179138	0	0	0.802528	0.179728	0.378733	0.182688	0	0	0.180688	0.280815	0.403266	0.470741	0.25809	0.159058	0	0.490589	4.47993	0.104417	0.243795	0.0581823	0.361222
AACAATATCCTGGTGCTGAGTGA	23_13723_27	aca-miR-338-5p	0.77096	0.819999	0.79146	1.86986	0.709374	1.07483	0.611414	0	0.601896	0.718914	1.51493	0.182688	0.329555	1.11713	1.26482	0.982854	0.604898	1.17685	1.03236	1.27246	1.84796	0.110295	0.332044	0.84887	1.12206	0.191286	1.50212
GTGGATCACGATGCAATTTTGA	22_2414_349	aca-miR-363-5p	4.36877	6.01332	6.5955	5.29794	4.25624	3.58277	5.80843	9.6069	7.82465	3.7743	5.49163	4.01913	4.77855	12.2884	13.913	4.07182	5.24245	3.29518	10.5817	13.679	15.8397	0.0491106	1.76905	0.108525	2.33194	0.00489418	3.18017
CATCGGGGATGTCGTGTCTGTCT	23_199_9047	aca-miR-425-3p	203.019	200.08	237.966	182	161.383	265.662	222.555	199.408	187.792	208.845	357.335	278.416	252.11	286.73	369.688	240.799	342.977	271.853	342.743	337.52	395.991	0.994701	1.00117	0.719525	1.0757	0.107371	1.25785
CCTGCATTGTACACACTGTGTGA	23_150_12411	aca-miR-460a-5p	263.411	139.946	120.302	150.212	144.003	329.436	271.162	120.476	135.627	288.285	458.267	395.519	319.174	282.262	544.414	538.604	435.325	519.698	270.994	267.217	359.032	0.699391	0.845449	0.990136	1.00331	0.0104057	0.600714
TCCCCATTGTACATGCTGTGTG	22_129858_2	aca-miR-460b-5p	0	0	0	0	0	0	0	0	0.200632	0	0	0.182688	0	0	0	0	0	0	0	0	0	0.373901	#DIV/0!	0.373901	0	#DIV/0!	#DIV/0!
TATTGCACTTGTCCCGGCCTAT	22_4306_156	aga-miR-92a	1.02795	1.64	1.3191	0.623287	1.06406	3.04535	3.36278	1.29823	0.601896	2.33647	1.51493	2.19225	1.81255	2.23426	2.16826	2.66775	1.2098	3.76592	2.83899	1.90869	1.84796	0.881681	1.11203	0.850935	1.02836	0.687396	0.862912
ATATCAGCTCAGTAGGCACCGGAT	24_19402_12	aja-miR-3074	0.77096	0	0	0	0	0	0	0	0	0	0	0	0.164778	0.372377	0	0.561631	0.201633	0	0.774269	0.795288	1.05598	#DIV/0!	#DIV/0!	0.171848	#DIV/0!	0.0296807	3.43988
CAACAAATCACAGTCTGCCATA	22_4361_153	aja-miR-7	4.36877	4.09999	3.16584	2.80479	5.67499	4.29932	3.05707	2.8561	2.20695	3.7743	2.08303	2.00956	3.13077	2.79283	3.97514	4.35264	2.21796	3.05981	3.61325	4.77173	2.90394	0.147947	0.635422	0.372552	1.25828	0.539798	1.17222
CCCCTGAGACCCTAACTTGTGA	22_3048_251	ame-miR-125	11.3074	10.3867	18.2036	12.1541	13.8328	12.1814	18.6481	8.56831	8.62718	9.88507	10.9833	15.5284	11.2049	11.7299	13.7323	10.8114	12.9045	12.0039	10.8398	7.47571	8.44782	0.83069	0.939094	0.964289	1.00743	0.063043	0.749257
TCAGGTACTGTGTGACTCTGCA	22_56908_4	ame-miR-306	0.256987	0	0	0	0	0	0	0	0	0.179728	0	0	0	0	0	0	0.201633	0	0	0.159058	0	#DIV/0!	#DIV/0!	0.373901	0	0.876372	0.788848
TATTGCACCCGTCCCGGCCTCC	22_82031_3	ame-miR-92b	0	0	0	0.311643	0	0.179138	0	0	0.200632	0	0	0	0	0	0.180688	0	0	0	0	0	0.263994	0.437928	0.408801	0.373901	#DIV/0!	0.373901	#DIV/0!
GACCCGTAGATCCGAACTTGTG	22_332_4007	api-miR-100	55.7661	54.6666	50.6534	46.4348	37.9515	99.4219	39.1305	35.5715	36.3144	50.5037	98.4707	104.863	90.9572	145.972	121.242	76.2414	74.8058	67.7866	80.2659	104.501	96.8859	0.276301	0.603979	0.211332	1.41103	0.0514256	1.28706
TGGACGGAGAACTGATAAA	19_3333_79	api-miR-184b	1.02795	1.64	0.52764	0.93493	2.12812	2.3288	1.22283	1.55788	0.802528	1.2581	0.946833	2.00956	1.31822	0.930942	1.80688	0.842446	0.403266	1.64759	2.5809	2.06775	2.63994	0.283303	0.664564	0.902448	0.962404	0.0227881	2.51912
TATTGCACATGTCCCGGCCTGT	22_9657_48	api-miR-92a	0	0.273333	0.26382	0.311643	0.709374	0.537415	0.611414	0	0.401264	0	0.757467	2.00956	1.31822	0.372377	0.542065	1.54448	0.201633	1.17685	1.03236	0.159058	0.791983	0.441477	0.649806	0.798914	0.806881	0.547998	0.678556
TATTGCACTTGACCCGGCCTGC	22_29704_10	api-miR-92b	0	0	0	0	0	0.358277	0.305707	0	0	0	0.189367	0.365375	0.164778	0	0.180688	0.280815	0	0	0	0.159058	0.263994	0.916502	0.85327	0.593022	0.622751	0.715251	1.50651
TGAAGCTGCCAGCATGATCTGA	22_27790_11	ata-miR167d-5p	0	0	0	0	0	0	0	0	0	0	0.5681	0	0.329555	0	0.180688	0.280815	0	0	0.516179	1.43152	0	#DIV/0!	#DIV/0!	0.931886	0.898158	0.264866	6.93587
ACCCCGTAGATCCGGACTTGTG	22_10670_41	bbe-miR-10c-5p	2.82685	0.546666	2.37438	0.93493	1.06406	1.07483	0.917121	1.29823	0.601896	0	0.5681	1.09613	1.483	2.04807	1.08413	0.421223	0.604898	0.941481	1.03236	1.59058	0.263994	0.699687	0.916529	0.0803325	2.77318	0.499904	1.46723
TGGACGGAGAACTGATAAGGGC	22_562_2141	bbe-miR-184-3p	19.017	29.2466	19.5227	6.23287	13.1234	17.7347	16.5082	12.2034	10.0316	6.47023	8.5215	14.0669	30.9782	37.9824	11.9254	6.59916	4.83919	7.53185	115.882	71.894	77.3503	0.893059	1.04454	0.100168	2.78354	0.00408411	13.976
AAATACTGCCTGGTAATGATG	21_33970_6	bbe-miR-200a-5p	0	0.273333	0	0	0	0.179138	0.611414	0.259646	0	0.179728	0	0.182688	0.494333	0.372377	0	0	0	0.23537	0	0.318115	0.791983	0.284869	4.86249	0.354011	2.39148	0.296563	4.71639
TAACACTGTCTGGTAATGATGT	22_12270_34	bbe-miR-200c-3p	0	0.546666	0	0.93493	0.354687	0.179138	1.22283	0.259646	0.401264	0.898642	0.5681	1.4615	0.823888	0.186188	1.44551	1.26367	1.00816	1.41222	0.516179	1.27246	1.58397	0.732423	1.28254	0.7425	0.838586	0.774235	0.91546
AAGCTGCCAGATGAAGAAC	19_63692_2	bbe-miR-22-3p	0	0	0	0	0.354687	0	0	0	0	0	0	0	0	0	0	0	0	0	0.25809	0	0	0.373901	0	#DIV/0!	#DIV/0!	0.373901	#DIV/0!
TATTGCACTTGTCCCGGCCTTT	22_2872_272	bbe-miR-92a-3p	5.39672	5.19333	7.38696	8.41437	6.02968	6.44899	11.6169	6.49115	5.41706	6.64995	7.00657	6.39407	7.57977	6.88897	5.78203	7.02038	6.45225	6.11963	5.16179	6.3623	5.54388	0.6906	1.12598	0.909756	1.00998	0.12909	0.871159
CATTGCACTCGTCCCGGCCTGT	22_83444_3	bbe-miR-92b-3p	0	0	0	0	0	0	0.305707	0	0	0.179728	0	0	0	0	0	0	0	0	0.25809	0	0	0.373901	#DIV/0!	0.373901	0	0.373901	#DIV/0!
TATTGCACTTGTCCCGGCTTGT	22_1868_492	bfl-miR-92c	4.11179	2.46	5.2764	4.05136	1.77343	10.2109	4.2799	4.15433	1.80569	4.85267	4.73417	11.692	6.09677	4.65471	10.6606	7.86283	9.47674	8.94407	8.51696	5.2489	6.59986	0.505692	0.638571	0.988618	1.00626	0.136342	0.774844
AACCCGTAGCTCCGAATTTGTG	22_153321_2	bma-miR-100d	0	0	0	0	0	0	0	0	0	0	0	0	0	0	0	0	0.201633	0	0.25809	0	0	#DIV/0!	#DIV/0!	#DIV/0!	#DIV/0!	0.87151	1.28
TTGGCTCTGAGGACCGGGGCGTGT	24_74182_3	bmo-miR-6497-5p	0	0	0	0	0	0	0	0	0	0	0	0	0	0	0	0	0	0	0	3.18115	0	#DIV/0!	#DIV/0!	#DIV/0!	#DIV/0!	0.373901	#DIV/0!
TAGCACCATTTGAAATCGA	19_24276_5	bta-miR-29d-3p	0.256987	0	0.26382	0	0.354687	0	0.305707	0	0	0.179728	0	0.182688	0	0	0	0	0.201633	0.470741	0	0.159058	0.263994	0.921727	0.861907	0.116143	0	0.623441	0.629192
TATTGCACTTGCCCCGGCCTGA	22_20059_16	cbn-miR-235	0.513973	0	0	0	0	0.358277	0.611414	0.259646	0	0	0.378733	0.365375	0	0	0.542065	0.421223	0.201633	0	0.25809	0.318115	0.527989	0.468528	2.43125	0.773978	0.728476	0.335215	1.77279
ACCATGGCTGTAGACTGTTAC	21_6726_51	ccr-miR-132b	1.02795	0	2.6382	0.623287	0	0.537415	0.611414	0.259646	0.200632	0.539185	0.189367	0.365375	0.65911	2.79283	0.722753	0.140408	0.403266	0.706111	3.09707	1.43152	2.63994	0.904983	0.923314	0.220603	3.81624	0.0195696	5.73582
GTGAAATGTTCAGGACCACTTG	22_7124_75	ccr-miR-203b-3p	0.77096	1.09333	1.3191	0.311643	1.77343	3.40363	1.22283	1.03858	1.40442	0	1.32557	1.64419	2.63644	2.97901	2.34895	0.982854	1.41143	1.88296	6.19415	2.70398	2.37595	0.536278	0.667887	0.0358776	2.68184	0.13527	2.63583
TTCACAGTGGTTAAGTTCTGC	21_1370_458	ccr-miR-27c-3p	2.31288	2.46	3.9573	0.93493	0.709374	5.37415	6.72555	4.15433	4.4139	5.0324	10.0364	4.93256	10.0514	13.9641	12.1061	4.49304	9.67838	6.355	13.4207	10.0206	12.1437	0.184977	2.17908	0.0570607	1.80596	0.0503196	1.73362
TTCAGTCATTGTTTCTAGTAGT	22_29361_10	ccr-miR-725	0	0.273333	0	0.623287	0	0.179138	0.917121	0.259646	0.200632	0	0	0.182688	0	0.186188	0	0.421223	0	0	0	0	0	0.551378	1.71655	0.989935	1.01916	0.373901	0
TAAATGCTGCAGAATCGTACCG	22_115464_2	ccr-miR-734	0	0	0	0	0	0.179138	0	0	0	0	0	0	0	0	0	0	0.201633	0	0	0	0	0.373901	0	#DIV/0!	#DIV/0!	0.373901	0
CATCTTACCGGATAGTGCTGGA	22_24674_12	cfa-miR-200a	0.256987	0.273333	0	0	0	0	0	0	0.401264	0	0.189367	0.365375	0.329555	0.186188	0	0	0.201633	0.23537	0.25809	0.159058	0.527989	0.373901	#DIV/0!	0.931575	0.9297	0.270236	2.16277
CATCTTACTGGGCAGCATTGGA	22_2625_311	cfa-miR-200b	3.08384	3.55333	4.22112	5.60958	3.19218	4.12019	13.1454	4.41398	4.21327	9.52561	7.9534	8.769	6.42633	9.30942	12.6482	9.68813	6.45225	5.41352	6.45224	10.3387	15.0477	0.384999	1.68494	0.720523	1.08137	0.287787	1.47716
TGGAATGTAAAGAAGTGTGTAT	22_12279_34	cgr-miR-1	0	0.273333	0.52764	0	0	0.358277	0.611414	0.259646	1.00316	0.718914	0.5681	0.73075	1.64778	1.48951	0.542065	0.140408	0.403266	0.23537	0.774269	0.795288	0.527989	0.108881	5.2312	0.187881	1.82348	0.018853	2.69246
TCACAAGTCAGGCTCTTGGGAC	22_14142_27	cgr-miR-125b-3p	0.513973	0	0.26382	0	0	0.537415	0	0	0.401264	0.539185	0.189367	0.548063	0.494333	0.558565	0.542065	0	0.403266	0.23537	0.774269	1.1134	0.527989	0.849042	0.746655	0.425329	1.24937	0.0452833	3.78253
ACCGTGGCTTTCGATTGTTACT	22_36268_7	cgr-miR-132-5p	0.256987	0	0	0.311643	0	0.537415	0	0	0	0	0	0	0.164778	0.186188	0	0	0	0	0.25809	0.318115	0.263994	0.143444	0	0.117595	#DIV/0!	0.000125878	#DIV/0!
CCCATAAAGTAGAAAGCACTAC	22_623_1905	cgr-miR-142-5p	13.6203	9.83999	15.5654	19.0102	15.2515	23.8254	16.2025	10.1262	19.06	16.7148	18.5579	18.9995	13.5118	14.7089	41.1969	28.7836	25.809	30.1274	38.1973	45.4905	37.7512	0.307075	0.781389	0.607178	1.27906	0.0121692	1.43342
CACTAGATTGTGAGCTCCTGGAA	23_141466_2	cgr-miR-28-3p	0	0	0	0	0	0	0	0	0	0	0	0	0	0.186188	0	0	0	0	0	0.159058	0	#DIV/0!	#DIV/0!	0.373901	#DIV/0!	0.373901	#DIV/0!
GCTCTGACTTTATTGCACTACT	22_2523_328	cgr-miR-301a-5p	4.36877	2.18666	2.90202	0.93493	2.12812	4.29932	5.19702	2.07717	2.00632	3.05538	4.35543	4.20181	1.81255	4.28233	3.79446	3.93141	6.45225	4.00129	4.38752	5.08984	5.01589	0.680199	1.26053	0.540461	0.851602	0.968467	1.00753
GCAGTCCACGGGCATATACACT	22_95118_2	cgr-miR-455-3p	0.256987	0	0	0	0	0	0	0	0	0	0	0	0	0.186188	0	0	0	0	0	0	0	#DIV/0!	#DIV/0!	0.373901	#DIV/0!	#DIV/0!	#DIV/0!
TCAGGCTCAGTCCCCTCCCGAT	22_29496_10	cgr-miR-484	0	0	0	0	0.354687	0.179138	0	0	0	0.179728	0.189367	0	0.329555	0.744754	0	0.280815	0	0	0	0	0	0.15723	0	0.353378	2.91066	0.373901	0
CTATACAACCTACTGCCTTCCT	22_4553_144	chi-let-7b-3p	3.59781	0.819999	1.3191	0.623287	2.12812	2.3288	1.22283	1.03858	1.60506	2.15674	1.51493	1.09613	1.81255	2.42045	2.16826	1.68489	1.2098	1.41222	2.06472	3.18115	2.37595	0.512434	0.761084	0.200142	1.3426	0.0373136	1.76967
CTGTACAGGCCACTGCCTTGCC	22_18332_19	chi-let-7g-3p	0	0.273333	0.26382	0.311643	0.709374	0.179138	0.611414	0.778938	0.200632	0.898642	0	0.182688	0.65911	0.186188	0.180688	0	0.201633	0.23537	0.774269	0.318115	0.527989	0.60783	1.32565	0.956352	0.94882	0.0591882	3.70792
TCAGTTATCACAGTGCTGATG	21_9816_29	chi-miR-101-5p	0.256987	0.273333	0.26382	0.93493	0.709374	1.43311	0.305707	0	0.601896	1.79728	0.757467	0.73075	0.329555	0.372377	0.722753	0.421223	0.806531	0.941481	0	0.477173	0.791983	0.0584799	0.294924	0.17128	0.433628	0.341258	0.58507
ACGCCCTTCCCCCCCTTCTTCT	22_148332_2	chi-miR-1249	0	0	0	0	0	0	0	0	0	0	0.378733	0	0	0	0	0	0	0	0	0	0	#DIV/0!	#DIV/0!	0.373901	0	#DIV/0!	#DIV/0!
CATTATTACTTTTGGTACGCGC	22_987_1132	chi-miR-126-5p	16.7041	17.22	20.8418	16.8287	18.7984	21.1383	21.0938	12.9823	13.2417	19.4107	20.4516	21.3744	16.9721	18.0603	27.6453	21.7632	28.027	27.0676	14.453	22.7452	17.4236	0.344233	0.833566	0.895644	1.02353	0.0757758	0.710688
CAGTGCAATGATGAAAGGGCGT	22_3579_202	chi-miR-130b-3p	1.54192	1.36666	3.42966	1.86986	2.8375	3.22449	2.44566	2.8561	0.802528	2.5162	3.02987	1.82688	3.29555	2.04807	2.34895	2.52734	1.8147	3.53055	2.06472	1.59058	1.05598	0.459774	0.769592	0.845489	1.04335	0.141683	0.59844
CATCTTTCCCTGTTGCACTACT	22_2186_402	chi-miR-130b-5p	18.246	19.68	17.1483	15.2705	13.4781	13.6145	14.3682	13.2419	14.8468	1.79728	12.4982	11.8747	9.22754	9.6818	9.03442	13.1983	11.8963	15.0637	11.3559	9.86157	13.4637	0.968627	1.00221	0.873097	1.06777	0.259764	0.863612
TATTGCTTAAGAATACGCGTAGT	23_142077_2	chi-miR-137	0	0	0	0	0	0	0	0	0	0.179728	0	0	0	0.186188	0	0	0	0	0	0	0	#DIV/0!	#DIV/0!	0.98128	1.03594	#DIV/0!	#DIV/0!
AATCTCAGGTTCGTCAGCCC	20_13434_13	chi-miR-1388-3p	0.513973	1.09333	0	0.311643	1.41875	2.50794	1.22283	0.778938	2.20695	1.07837	2.08303	2.923	0.494333	0.372377	2.52964	2.52734	2.41959	1.88296	1.29045	1.1134	0.527989	0.99028	0.993013	0.365994	0.558205	0.0129957	0.429266
TGAGAACTGAATTCCATAGGTGT	23_620_1742	chi-miR-146a	17.9891	17.4933	28.2287	24.3082	24.4734	24.3628	21.7052	21.5506	27.6872	11.5026	27.8369	25.7589	27.6826	30.3487	29.6329	17.4105	27.6237	28.4798	47.4885	46.6039	52.5349	0.734897	0.969904	0.221211	1.34664	0.0036933	1.99455
AAAGTTCTGCGACACTCCGACT	22_22648_14	chi-miR-148a-5p	0	0	0.26382	0	0	0.179138	0	0	0.200632	0	0	0.182688	0	0.372377	0.180688	0.140408	0.201633	0	0.25809	0.318115	0.527989	0.940146	1.11998	0.374251	3.02738	0.0661588	3.22825
CAGGCCATATTGTGCTGCCTCT	22_151327_2	chi-miR-15a-3p	0	0	0	0	0	0.358277	0	0	0	0	0	0.182688	0	0	0	0.140408	0	0	0	0	0	0.373901	0	0.373901	0	0.373901	0
TAGCAGCACGTAAATATTGGA	21_3524_129	chi-miR-16a-5p	3.08384	2.18666	2.11056	2.80479	2.12812	3.04535	3.66848	1.55788	1.60506	2.5162	6.05973	5.48063	4.44899	3.35139	5.96272	5.61631	4.43592	4.47204	3.61325	4.61267	5.01589	0.636226	0.856253	0.945034	0.979123	0.494441	0.911703
CCCAATATTATTGTGCTGCTTT	22_34996_8	chi-miR-16b-3p	0	0	0	0	0.354687	0	0.611414	0	0.200632	0	0.189367	0.182688	0	0	0	0	0	0	0.25809	0.159058	0	0.517979	2.28947	0.116245	0	0.138033	#DIV/0!
TAGCAGCACGTAAATATTGGG	21_4662_88	chi-miR-16b-5p	0	0	1.3191	3.73972	1.06406	3.76191	1.22283	0.778938	1.60506	1.07837	0	0.913438	1.31822	0.558565	1.08413	1.8253	1.00816	0.706111	0.774269	0.795288	1.05598	0.149097	0.421078	0.468361	1.48655	0.428708	0.741765
TACTGCCCTAAATGCTCCTTCT	22_19187_17	chi-miR-18b-3p	0.513973	0	0	0	0	0	0	0.259646	0.200632	0	0	0.182688	0.494333	0.372377	0.180688	0.140408	0.201633	0	0.516179	0.63623	0	0.122614	#DIV/0!	0.0583856	5.73327	0.256235	3.36922
TTCACCACCTTCTCCACCCAGC	22_149777_2	chi-miR-197-3p	0	0	0	0	0	0	0	0	0	0	0.189367	0	0	0	0	0	0.201633	0	0	0	0	#DIV/0!	#DIV/0!	0.373901	0	0.373901	0
TGCCTGTCTACACTTGCTGTGC	22_536_2247	chi-miR-214-5p	27.4976	34.7133	24.5353	31.7876	26.6015	27.5873	44.3275	16.6173	25.2796	28.3971	38.2521	34.1626	26.5292	29.2316	35.957	33.2766	31.6564	32.0104	29.4222	32.7659	40.1271	0.992563	1.00288	0.491099	0.909792	0.60562	1.05541
TGTCAGTTTGTCAAATACCCCA	22_399_3223	chi-miR-223-3p	120.013	84.1865	101.835	77.2875	85.1249	39.7687	85.598	74.2587	95.5008	59.3104	44.3118	79.4691	131.657	90.6738	183.76	100.672	87.9119	72.7294	232.281	215.364	193.508	0.31063	1.26301	0.0612441	2.21797	0.000789558	2.45357
CAAGTCACTAGTGGTTCCGTTT	22_157842_2	chi-miR-224-5p	0	0	0	0	0	0	0	0	0	0	0	0	0	0	0	0	0	0	0	0	0.527989	#DIV/0!	#DIV/0!	#DIV/0!	#DIV/0!	0.373901	#DIV/0!
CTGGGAGGAGGCTGTTTACTCT	22_12381_33	chi-miR-30f-3p	1.28493	0.819999	0.26382	0.311643	0.709374	0.895692	0.305707	0	0.401264	1.43783	0.946833	1.4615	0	0.744754	0.361377	0.702038	0.806531	0.470741	0.25809	0	0.263994	0.127915	0.368846	0.0285942	0.287593	0.0211933	0.263771
AAAAGCTGGGTTGAGAGGGCGA	22_6233_92	chi-miR-320-3p	0.256987	0.273333	0.52764	0	0	1.43311	4.89131	0	0	3.23511	2.8405	2.00956	1.64778	1.86188	1.08413	1.26367	1.61306	5.88426	1.54854	1.74963	3.16793	0.534688	3.41308	0.053469	0.568174	0.651663	0.738056
TTATAAAGCAATGAGACTGATT	22_37045_7	chi-miR-340-5p	0.513973	0.273333	0.79146	0	0	0	0	0	0	0	0	0	0	0	0	0	0	0	0	0.159058	0	#DIV/0!	#DIV/0!	#DIV/0!	#DIV/0!	0.373901	#DIV/0!
AATTGCACGGTATCCATCTGC	21_903_708	chi-miR-363-3p	9.25152	3.82666	4.22112	4.98629	2.12812	8.41951	7.33697	3.89469	4.21327	5.75131	7.00657	11.1439	11.2049	13.2194	10.6606	9.68813	12.7029	7.53185	18.8405	18.9279	14.7837	0.989528	0.994271	0.107883	1.46787	0.0205233	1.75625
CTCCTGACTCCAGGTCCTGTGT	22_96152_2	chi-miR-378-5p	0.513973	0	0	0	0	0	0	0	0	0	0	0	0	0	0	0	0	0	0	0	0	#DIV/0!	#DIV/0!	#DIV/0!	#DIV/0!	#DIV/0!	#DIV/0!
CATCGGGAATGTCGTGTCTGTCT	23_62800_4	chi-miR-425-3p	0	0	0	0	0	0.179138	0.305707	0.259646	0	0.179728	0.189367	0.182688	0.164778	0.186188	0.542065	0.140408	0	0.23537	0.25809	0	0	0.315715	3.15595	0.405267	1.61845	0.73913	0.686814
TATGTGCCTTTGGACTACATCGT	23_61381_4	chi-miR-455-5p	0	0	0	0	0.354687	0	0	0	0.200632	0	0.189367	0	0	0	0.180688	0.140408	0	0	0.25809	0.159058	0	0.724601	0.56566	0.975139	0.954172	0.356359	2.97097
GTACAGTACTGTGATAAATGA	21_23152_9	cin-miR-101	0	0.273333	0.26382	0	0	0.358277	0	0.519292	0.200632	0.539185	0	0.548063	0.164778	0.186188	0.361377	0.702038	0.403266	0	0.25809	0	0.263994	0.565453	2.00941	0.549884	0.655179	0.429182	0.472344
ACAGTAGTCTGCACATTGGGT	21_1055_615	cin-miR-199-3p	10.5364	6.28666	11.0804	8.72601	9.93123	22.2132	17.4253	4.93327	10.0316	8.98642	14.3919	24.4801	5.76722	11.7299	6.86616	18.3934	21.5747	17.6528	23.7442	21.7909	11.8797	0.64209	0.792509	0.184928	0.509069	0.986675	0.996425
TAATACTGCCTGGTAATGGTGAT	23_4688_134	cin-miR-200-3p	1.79891	1.91333	1.05528	1.55822	2.12812	2.50794	4.89131	0.778938	1.20379	1.97701	2.65113	3.47106	2.47166	2.23426	5.78203	1.12326	3.62939	2.3537	2.5809	4.29455	5.01589	0.873424	1.10974	0.550779	1.29494	0.193695	1.67334
TTGACAGAAGAGAGTGAGCAC	21_71732_3	cme-miR156j	0	0	0	0	0	0	0	0	0	0	0	0	0	0	0	0	0	0	0	0.477173	0	#DIV/0!	#DIV/0!	#DIV/0!	#DIV/0!	0.373901	#DIV/0!
CATCTTACCGGGCAGCATTGGA	22_149853_2	cqu-miR-8-5p	0	0	0	0	0	0	0	0	0	0	0.189367	0	0	0	0	0	0	0	0	0	0.263994	#DIV/0!	#DIV/0!	0.373901	0	0.373901	#DIV/0!
TGAGGTAGTAGGTTATGTGGTC	22_159309_2	csa-let-7b	0	0	0.26382	0	0	0.179138	0	0	0	0	0	0	0	0	0	0.280815	0	0.470741	0	0	0	0.373901	0	#DIV/0!	#DIV/0!	0.140871	0
TGAGGTAGTAGTTTATGCAGTT	22_39617_7	csa-let-7c	0.256987	0	0	0	0	0.537415	0	0	0	0	0	0.365375	0.164778	0.372377	0.180688	0.561631	0.403266	0	0	0.159058	0.527989	0.373901	0	0.445154	1.96467	0.706491	0.712041
TGAGGTAGTCGGTTGTATTGTT	22_131_15546	csa-let-7d	192.226	198.986	226.621	186.051	145.422	195.44	232.949	183.31	200.431	193.208	184.254	179.765	274.355	360.833	275.369	238.272	211.513	258.907	495.016	510.416	507.661	0.230088	1.17038	0.0152088	1.63409	5.05443e-05	2.13505
TTTGTTCGTCCGGCTCGCGTTA	22_127314_2	cte-miR-375	0	0	0	0	0	0	0	0.259646	0	0	0	0.182688	0	0	0	0	0	0	0	0	0	0.373901	#DIV/0!	0.373901	0	#DIV/0!	#DIV/0!
ATTGCACTTGTCCCGGCCTGCT	22_91148_3	cte-miR-92c	0	0	0	0	0	0	0	0	0	0	0	0.913438	0	0	0	0	0	0.23537	0	0	0.263994	#DIV/0!	#DIV/0!	0.373901	0	0.939384	1.12161
TATTGCACTTGTACCGGCCTGA	22_46160_6	dan-miR-311a	0	0	0	0	0	0	0	0	0	0	0	0.548063	0	0	0.180688	0.140408	0	0	0.25809	0	0	#DIV/0!	#DIV/0!	0.558987	0.329686	0.709232	1.83814
CAAGCTCGTGTCTATAGGTATG	22_90515_3	dre-miR-100-2-3p	0	0.273333	0	0	0	0.179138	0	0	0	0	0.378733	0	0	0	0	0	0	0	0	0.159058	0	0.373901	0	0.373901	0	0.373901	#DIV/0!
CAAATTCGTGTCTTGGGGAAT	21_92078_2	dre-miR-10a-3p	0	0	0	0	0	0.179138	0	0	0	0	0	0	0	0	0.180688	0	0	0	0	0	0	0.373901	0	0.373901	#DIV/0!	#DIV/0!	#DIV/0!
TCGTACCGTGAGTAATAGTGCG	22_992_1125	dre-miR-126b-3p	19.531	19.9533	17.1483	18.387	20.2172	28.483	20.7881	10.1262	23.2733	21.3877	34.086	25.3936	24.8814	22.715	36.499	29.3452	27.8253	25.42	21.9376	21.4728	30.0953	0.44579	0.807719	0.859181	1.03992	0.373315	0.890002
GCCCTTTTTCTGTTGTACTACT	22_2330_365	dre-miR-130c-5p	2.05589	1.36666	1.84674	0.311643	1.41875	6.09071	1.83424	1.29823	2.00632	0.359457	4.16607	6.02869	4.11944	3.72377	5.60134	5.75671	6.45225	6.11963	6.71033	7.31665	5.01589	0.642517	0.657042	0.613883	1.27386	0.756569	1.03897
TAACACTGTCTGGTAACGATGC	22_651_1829	dre-miR-141-3p	12.3354	11.2067	12.3995	11.8424	11.35	30.2744	28.7365	7.78938	6.62086	21.5674	28.2156	46.768	21.2563	23.6459	20.9598	22.1844	25.0025	20.0065	20.9053	20.9956	21.9115	0.73581	0.80698	0.248912	0.682148	0.489191	0.949683
TCAGTGCACGACAGAACTTTGG	22_44126_6	dre-miR-152	0	0	0	0	0.354687	0.179138	0	0	0	0	0	0.365375	0	0	0	0	0	0	0.25809	0.159058	0	0.15723	0	0.373901	0	0.138033	#DIV/0!
TAGCAGCATGTAAATATTGGAGT	23_58274_4	dre-miR-16c-5p	0.256987	0.273333	0	0.623287	0	0	0	0.259646	0.200632	0	0	0	0	0	0	0	0	0	0	0	0	0.818788	0.738469	#DIV/0!	#DIV/0!	#DIV/0!	#DIV/0!
CTCACTGATCAATGAATGCAAA	22_63898_4	dre-miR-181b-3p	0	0	0	0	0	0	0.305707	0.519292	0	0	0	0.182688	0	0	0	0	0	0	0	0	0	0.142062	#DIV/0!	0.373901	0	#DIV/0!	#DIV/0!
GCTAGTTTTGCATAGTTGCACT	22_114868_2	dre-miR-19a-5p	0	0	0	0	0.354687	0	0.305707	0	0	0	0	0	0	0	0	0	0	0	0	0	0	0.921727	0.861907	#DIV/0!	#DIV/0!	#DIV/0!	#DIV/0!
TTCCTATGCATATACCTCTTTG	22_29461_10	dre-miR-202-5p	0	0	0	0	3.54687	0	0	0.259646	0	0	0	0	0	0.744754	0	0	0.201633	0	0	0	0	0.407632	0.0732042	0.373901	#DIV/0!	0.373901	0
TGATTGTTTGTATCAGCTGTGT	22_30131_9	dre-miR-2189	0.513973	0	0	0.311643	1.77343	0	0	0	0	0	0	0	0.164778	0	0	0	0	0	0	0	0	0.272483	0	0.373901	#DIV/0!	#DIV/0!	#DIV/0!
TGTAAACATTCCCGACTGGAAGCT	24_3085_154	dre-miR-30a-5p	3.08384	2.73333	3.42966	4.05136	2.12812	4.6576	4.5856	2.07717	1.80569	3.41484	6.05973	6.02869	3.78988	4.09615	4.51721	7.72242	7.25878	4.23666	3.61325	3.02209	3.95991	0.536142	0.781433	0.315604	0.80004	0.0632301	0.551324
TAGTGCAATATTGCTAATAGGGT	23_49824_5	dre-miR-454a	0	0	0.26382	0	0	0	0	0	0	0.179728	0	0	0	0	0.180688	0	0	0	0.516179	0	0	#DIV/0!	#DIV/0!	0.997175	1.00534	0.373901	#DIV/0!
GTATGTGCCCTTGGACTACAT	21_23338_9	dre-miR-455-2-5p	0	0	0.52764	0	0	0.358277	0	0	0	0.179728	0	0.913438	0.329555	0.372377	0.361377	0.140408	0.403266	0.23537	0	0.63623	0.263994	0.373901	0	0.973318	0.972687	0.84973	1.15555
AACCCGTAAATCCGAACTTGTG	22_3335_222	dya-miR-100	11.3074	9.56665	8.70606	8.41437	4.61093	9.49434	7.64267	5.97185	8.62718	3.59457	8.33213	7.3075	7.25021	9.49561	6.68547	7.72242	6.65388	4.70741	4.12943	8.27099	8.44782	0.958458	0.987658	0.450719	1.21821	0.741609	1.09246
TAGCACCATTCGAAATCAGTGTT	23_86000_3	dya-miR-285	0	0	0	0	0	0	0	0	0	0	0.189367	0.182688	0.494333	0	0.180688	0.280815	0	0	0	0	0	#DIV/0!	#DIV/0!	0.555506	1.81431	0.373901	0
CATTGCACTTGTCCCGGCCCGT	22_50189_5	dya-miR-92a	0	0	0	0.311643	0.354687	0.179138	0	0	0	0.179728	0	0.182688	0	0	0	0.140408	0	0.23537	0	0	0	0.00594488	0	0.116143	0	0.140871	0
TATTGCACTAGTCCCGGCCTGT	22_6327_90	dya-miR-92b	0.256987	0.546666	0.79146	0	1.06406	2.50794	1.52853	0.778938	0.601896	0.898642	0.5681	2.74031	1.97733	0.372377	1.08413	1.8253	1.8147	0.941481	1.54854	1.1134	1.31997	0.791162	0.814493	0.768961	0.816209	0.564588	0.869133
AGGGGCTGGCTTTCCTCTGGT	21_51348_4	eca-miR-185	0	0	0	0	0	0	0	0	0	0	0.189367	0.365375	0	0	0.180688	0	0.201633	0	0	0.318115	0	#DIV/0!	#DIV/0!	0.362726	0.325716	0.772555	1.5777
AAACCGTTACCATTACTGTGT	21_15187_16	eca-miR-451	0.256987	0.546666	0.26382	0.311643	0	0	0.305707	0.519292	0.200632	0.179728	1.51493	0	0.65911	0.186188	0.722753	0.702038	0.806531	0.941481	0	0.318115	0.263994	0.164196	3.29104	0.937651	0.925289	0.00661576	0.237591
TCACAGTGAACCGGTCTCTTTC	22_675_1751	efu-miR-128a	20.3019	17.22	16.093	15.8938	11.7047	31.3492	20.1767	19.9927	16.8531	11.8621	31.4349	21.9225	23.3984	26.0664	15.9006	24.8522	28.2286	30.8335	27.0994	25.1311	21.1195	0.920895	0.96734	0.994316	1.00224	0.226879	0.874107
TAACAGTCTACAGCCATGGTCG	22_2639_309	efu-miR-132	2.56987	6.28666	5.2764	9.66094	6.02968	4.83674	6.41985	4.93327	4.4139	2.87566	3.59797	4.3845	6.75588	5.21328	12.8289	4.07182	4.23429	3.53055	11.614	14.1561	12.6717	0.369421	0.768098	0.120891	2.28382	0.000320172	3.2477
TGTAGGGATGGAAGCCATGAAT	22_10322_43	efu-miR-135	0.256987	0.273333	1.3191	0.93493	2.12812	0.537415	0.305707	0	0.401264	0.718914	0.5681	1.27881	0.65911	0.744754	0.542065	0.280815	0.806531	0.470741	1.80663	2.86304	2.37595	0.122084	0.196355	0.40856	0.758402	0.00587783	4.52196
CCACTGCCCCAGGTGCTGCT	20_54657_3	efu-miR-324	0	0	0	0	0	0	0	0	0	0.179728	0	0.182688	0	0	0	0	0.201633	0	0	0	0	#DIV/0!	#DIV/0!	0.116143	0	0.373901	0
AGGTCCCTGTTCGGGCGCCA	20_1283_329	efu-miR-9226	4.11179	1.36666	1.58292	4.05136	4.61093	43.5307	2.75136	0.259646	2.40758	10.2445	20.0729	14.0669	8.23888	10.6127	12.4675	2.66775	9.47674	9.41481	6.45224	2.38586	6.33586	0.299486	0.103818	0.234158	0.705634	0.462961	0.703825
TATTGCACTCGTCCCGGCCTCC	22_637_1877	efu-miR-92b	41.8888	30.8866	45.1132	59.5239	28.375	43.1724	56.2501	33.2347	40.1264	47.0889	44.1224	79.8345	32.7907	49.5261	47.8824	42.6839	48.1902	52.9583	58.3282	52.3299	109.294	0.967678	0.988861	0.34137	0.761196	0.238152	1.52922
TCTTTGGTTATCTAGCTGTGTGA	23_64773_4	emu-miR-9	0.256987	0	0	0	0	0.179138	0.305707	0	0.200632	0.179728	0	0	0	0.372377	0	0.280815	0.201633	0	0	0.159058	0.263994	0.368636	2.82652	0.665514	2.07189	0.869968	0.876886
ATAGCTCTTTAAATGGTACTG	21_68339_3	fru-miR-458	0	0	0	0	0	0	0	0	0	0	0	0	0	0.372377	0	0	0	0	0	0	0.263994	#DIV/0!	#DIV/0!	0.373901	#DIV/0!	0.373901	#DIV/0!
CTGTACAACCTCCTAGCTTTCC	22_2640_308	gga-let-7a-2-3p	4.62576	2.73333	4.22112	2.49315	3.19218	3.04535	4.89131	4.41398	1.40442	2.15674	3.02987	4.3845	2.80122	5.02709	8.49235	4.49304	4.03266	2.82444	6.71033	7.31665	8.18382	0.584949	1.22668	0.274456	1.7052	0.00526438	1.95687
ACTGCAGTATAAGCACTTCTGGC	23_1112_847	gga-miR-106-3p	11.0504	10.1133	13.191	9.03765	8.1578	10.2109	15.8968	11.6841	12.2386	10.9634	9.84707	13.7016	15.4891	28.673	38.6673	13.9004	19.3568	13.1807	41.2943	47.2401	59.1347	0.0461541	1.45293	0.0772107	2.40001	0.00381065	3.17993
CCTCGTAGCTTGATCACGATAT	22_17174_20	gga-miR-1329-3p	0.256987	0	0.26382	0	0	0.537415	0	0.259646	0.200632	0.359457	0.5681	0.182688	0.329555	0.372377	0.361377	0.140408	1.00816	0	1.03236	0.63623	0.527989	0.90177	0.856466	0.89577	0.957725	0.375411	1.91244
ACAGTGATCACGTTACGATGGATT	24_64266_3	gga-miR-1329-5p	0	0	0	0	0	0.179138	0	0	0	0	0	0	0	0	0	0	0	0	0.25809	0	0.263994	0.373901	0	#DIV/0!	#DIV/0!	0.116167	#DIV/0!
TATAGGGATTGAAGCCGTGCA	21_17404_13	gga-miR-135a-1-3p	0	1.09333	0.26382	0.93493	0	0.358277	1.52853	0.259646	0.200632	0.898642	0.189367	1.09613	0.164778	0.930942	1.08413	0.561631	0.604898	0.23537	0.25809	0.318115	0.263994	0.673907	1.53789	0.997294	0.998038	0.188326	0.599329
ATGTAGGGCGAAAAGCCATGGGT	23_15839_22	gga-miR-135a-3-3p	1.02795	0	0	0.623287	0	0.358277	1.52853	0.259646	0.601896	2.15674	0.757467	0.548063	1.81255	0.744754	1.98757	0.280815	1.2098	0.941481	1.03236	2.54492	3.16793	0.326077	2.43497	0.60135	1.31269	0.106145	2.77342
CTACAGTATAGATGATGTACTCT	23_218_7508	gga-miR-144-3p	142.371	142.68	151.169	106.582	62.0702	68.7892	121.06	141.507	102.322	119.34	138.427	66.681	122.1	137.966	96.6683	93.0903	85.8956	65.4329	87.7505	113.885	95.0379	0.0764052	1.53676	0.684289	1.09951	0.20028	1.21379
TCGCACAGGAGCAAGTTACCG	21_559_1219	gga-miR-1451-5p	47.2855	35.5333	41.4197	40.202	39.0156	42.8141	52.5816	38.4276	33.3049	43.1348	49.9928	49.3256	48.1151	31.652	61.2534	33.5574	53.2311	40.2483	52.9084	41.514	51.7429	0.903177	1.0187	0.95949	0.989942	0.402494	1.15057
TTCACACCAGAGTAACTGGGAGC	23_6639_82	gga-miR-1467-3p	0	1.36666	1.3191	2.1815	2.48281	1.07483	0.305707	0.519292	1.00316	1.07837	1.32557	1.4615	1.15344	1.48951	2.34895	0.982854	0.806531	0.941481	2.83899	0.954346	1.31997	0.0517142	0.318542	0.371293	1.29142	0.242411	1.87241
AGTTACATGTATGCATCGAGC	21_12439_21	gga-miR-1559-3p	0	0	0.26382	0	0.354687	0.179138	0.917121	0	0	0.539185	0.189367	0.913438	0.65911	0.186188	0.722753	0.561631	0.604898	0	1.54854	0.63623	0.791983	0.712118	1.71802	0.9314	0.954971	0.152947	2.5518
GAAGAGCTCTGCAAGCATGCAA	22_140029_2	gga-miR-1597-3p	0	0	0	0	0	0	0	0	0	0	0	0	0	0.186188	0	0	0	0	0	0.159058	0	#DIV/0!	#DIV/0!	0.373901	#DIV/0!	0.373901	#DIV/0!
TAGCAGCACATCATGGTTTGCA	22_7646_67	gga-miR-15b-5p	0.513973	0.546666	0.52764	0.623287	0.354687	0.537415	0.917121	1.29823	0.401264	0.539185	0.946833	0.365375	0.329555	1.30332	1.6262	0.421223	0.604898	0.706111	0.774269	1.27246	1.05598	0.248053	1.72669	0.332623	1.76033	0.0517908	1.79116
CCCAATATTATTGTGCTGCTTAA	23_45854_6	gga-miR-16-2-3p	0	0	0	0	0	0.358277	0.305707	0	0	0	0	0	0.164778	0.372377	0.180688	0	0.201633	0	0.25809	0.159058	0.263994	0.916502	0.85327	0.0230217	#DIV/0!	0.101162	3.37813
TTGACTTCAGTAGGAGCAGGATT	23_70555_3	gga-miR-1677-3p	0.256987	0	0	0	0	0.179138	0.305707	0	0	0	0	0	0	0	0	0	0	0	0	0	0	0.738985	1.70654	#DIV/0!	#DIV/0!	#DIV/0!	#DIV/0!
GGCTTGTTTTCCGTTGCCTGCGT	23_18601_18	gga-miR-1788-5p	0	0.273333	0.26382	0	0.354687	0.179138	0	0.778938	0	0	0.189367	0	0.65911	0.930942	0.180688	0.140408	0	0	2.06472	0.954346	0.791983	0.784282	1.45916	0.082042	9.35086	0.0384554	27.1427
CAACAACAGTCGGTAGGCTGTC	22_10879_40	gga-miR-21-3p	0.513973	0	0.52764	0.311643	0	0.895692	0.305707	0	0.200632	0.718914	0.189367	0.182688	0.494333	0.930942	0.722753	0.702038	0.201633	0.23537	0.774269	1.74963	1.84796	0.447036	0.419385	0.181076	1.96892	0.0466495	3.83819
ATCTCTACAGGTAATTGTGA	20_47148_3	gga-miR-216c	0	0	0	0	0.354687	0	0	0	0	0	0	0	0	0	0	0.140408	0	0	0.25809	0	0	0.373901	0	#DIV/0!	#DIV/0!	0.709232	1.83814
GATATATGTGGTCGGACCTAT	21_845_753	gga-miR-2188-3p	28.2685	31.98	46.96	34.5924	31.5671	25.9751	29.3479	27.7821	25.8815	27.4985	38.0627	26.1243	34.6033	42.451	32.7046	33.417	32.2613	28.0091	31.4869	27.676	24.2875	0.325511	0.900981	0.2785	1.19712	0.267466	0.890733
CACAAGAATTGCGTTTGGACA	21_516_1339	gga-miR-219b	14.3912	12.5733	20.3141	18.0753	10.9953	25.6168	27.2079	11.6841	21.4676	28.9363	14.96	23.0186	14.1709	18.805	33.2467	18.253	21.5747	18.8296	22.97	30.0619	19.2716	0.775378	1.10372	0.97538	0.989654	0.243417	1.23264
CTGGGGGGTGGATGTTTACTTC	22_13767_28	gga-miR-30b-3p	1.02795	0.546666	0.52764	0.623287	0	1.07483	0.917121	0.259646	0.802528	0.718914	0.5681	1.09613	0	0.558565	0.361377	0.982854	1.2098	0.706111	0.25809	0.63623	0.791983	0.81338	1.16558	0.0978541	0.386021	0.133668	0.581732
AATCACTAAATTCACTGCCATC	22_45856_6	gga-miR-34b-3p	0	0	0	0	0	0	0	0	0	0.179728	0	0	0	0.744754	0.180688	0	0	0	0	0	0	#DIV/0!	#DIV/0!	0.344595	5.14911	#DIV/0!	#DIV/0!
AATCACTAACCACACAGCCAGGA	23_66091_4	gga-miR-34c-3p	0	0	0	0	0	0	0	0	0	0	0	0	0	0.744754	0	0	0	0	0	0	0	#DIV/0!	#DIV/0!	0.373901	#DIV/0!	#DIV/0!	#DIV/0!
ACGGTGGAAGAACAAGGCCTGC	22_6144_94	gga-miR-3540	1.02795	1.91333	0.79146	0.93493	1.41875	1.79138	3.05707	1.29823	1.20379	2.69593	3.02987	1.82688	2.80122	2.42045	3.61377	3.6506	2.21796	2.58907	2.5809	1.59058	1.84796	0.509522	1.34114	0.442663	1.16984	0.194342	0.711716
TCCTCATTGTACATGCTGTGT	21_5670_66	gga-miR-460b-5p	1.79891	0.273333	2.11056	0	1.06406	1.79138	3.05707	0.778938	0.401264	2.87566	2.46177	2.923	1.64778	1.6757	2.71033	1.96571	1.61306	2.58907	2.06472	2.86304	4.7519	0.662551	1.48393	0.12184	0.730446	0.238789	1.56937
TGGAAGACTAGTGATTTTTGTTGTT	25_18746_9	gga-miR-7b	0.256987	0.546666	0	0	0	0	0	0.259646	0.401264	0.359457	0	0	0.65911	0.186188	0	0	0.201633	0	0.25809	0.159058	0	0.13405	#DIV/0!	0.519976	2.3516	0.51556	2.06885
ATCACATTGCCAGTGATTTCC	21_32190_6	ggo-miR-23c	0	0	0.26382	0	0	0.179138	0.305707	0	0	0	0	0	0.164778	0.186188	0	0.140408	0.403266	0.470741	0.25809	0.159058	0.527989	0.738985	1.70654	0.117595	#DIV/0!	0.884612	0.931706
CACGCCCATGCACACACCCACA	22_149601_2	ggo-miR-574	0	0	0	0	0	0	0	0	0	0	0.189367	0	0	0	0	0	0	0	0.25809	0	0	#DIV/0!	#DIV/0!	0.373901	0	0.373901	#DIV/0!
TTCCAAAGGGATCGCATTGATC	22_155941_2	gma-miR393k	0	0	0	0	0	0	0	0	0	0	0	0	0	0	0	0	0	0	0	0.318115	0	#DIV/0!	#DIV/0!	#DIV/0!	#DIV/0!	0.373901	#DIV/0!
TACCCTGTAGACCCGAATTTGT	22_3195_236	gsa-miR-10b-5p	6.16768	6.55999	4.48494	4.98629	12.414	8.59865	7.64267	4.15433	7.62402	8.26751	10.9833	13.5189	10.0514	8.19229	7.40822	13.6195	9.67838	16.9467	7.4846	11.9293	11.0878	0.419298	0.746992	0.236874	0.782796	0.264422	0.757908
TGAGGTAGTTGTTTGTACAGTT	22_6027_96	hhi-let-7j	0.77096	1.09333	1.58292	0.623287	1.06406	2.68708	1.22283	2.07717	1.20379	1.07837	0.946833	2.00956	1.64778	0.930942	3.79446	1.68489	1.8147	2.82444	1.54854	1.59058	2.37595	0.953198	1.02957	0.445955	1.57956	0.580965	0.87208
TAAGTGCTATTTGTTGGGGTAG	22_36338_7	hhi-miR-430a	0.513973	0.819999	0	0	0	0	0.305707	0	0.200632	0	0	0	0	0	0	0	0	0	0	0	0	0.132956	#DIV/0!	#DIV/0!	#DIV/0!	#DIV/0!	#DIV/0!
TGAGGTAGTAGGTTGTATAGTA	22_298_4683	hme-let-7	108.191	65.3266	85.4777	60.7704	67.0358	131.309	87.7379	76.3359	70.8231	64.3428	117.029	154.006	108.094	110.596	110.401	121.733	82.4678	119.803	112.785	116.112	111.406	0.744203	0.906536	0.9397	0.981256	0.69431	1.0503
ACCCTGTAGATCCGAATTTGTT	22_2223_391	hme-miR-10	6.93864	6.83332	8.17842	5.92122	7.80311	4.83674	5.50273	4.93327	7.22275	2.87566	8.14277	7.49019	5.1081	3.1652	3.43308	6.17794	5.64572	7.29648	5.93606	6.68042	6.86385	0.799224	0.951386	0.26841	0.632483	0.841586	1.01884
TGGAATGTAAAGAAGTATGGAG	22_9530_49	hme-miR-1a	0	4.09999	1.58292	0.623287	0	1.43311	0.305707	0.519292	1.00316	0.718914	0	0	0.823888	2.97901	0.180688	3.51019	0.403266	0.470741	0.516179	3.81738	1.58397	0.877539	0.889012	0.283627	5.54112	0.735803	1.34974
CAAGCTTGTATCTATAGGTATGT	23_25711_12	hsa-miR-100-3p	0	0	0.52764	0.311643	0	0	0	0	0	0.359457	0.189367	0.365375	0.329555	0.186188	0.722753	0.140408	0	0.23537	0.25809	0.159058	0	0.373901	0	0.560425	1.35473	0.898606	1.11009
AGGAGTCCTGGGGAATGGCTG	21_122162_2	hsa-miR-3198	0	0	0	0	0	0	0	0	0	0	0.378733	0	0	0	0	0	0.201633	0	0.25809	0	0	#DIV/0!	#DIV/0!	0.373901	0	0.87151	1.28
CTGGGCTGGGCTGGGCTGGGCT	22_105284_2	hsa-miR-3620-5p	0	0	0.26382	0	0	0	0	0	0	0	0	0	0	0	0	0	0	0	0.25809	0	0	#DIV/0!	#DIV/0!	#DIV/0!	#DIV/0!	0.373901	#DIV/0!
GGCTGATGATGATTGTGCTGAAC	23_66765_4	hsa-miR-4502	0	0	0	0	0	0	0	0	0	0	0.5681	0	0	0	0.180688	0	0.403266	0	0	0.318115	0	#DIV/0!	#DIV/0!	0.551214	0.318057	0.876372	0.788848
GATCCCAGCGGTGCCTCCA	19_6118_32	hsa-miR-5100	1.79891	0.273333	0.79146	0.623287	2.48281	2.14966	0.305707	0.778938	0.601896	0.718914	1.7043	0.548063	1.81255	1.30332	0.542065	0.140408	0.604898	0	0	0.159058	0.791983	0.113446	0.320894	0.680204	1.2311	0.832136	1.27604
TGGTCATGTATGATACTGCAC	21_112192_2	hsa-miR-6516-3p	0	0	0	0	0	0	0	0	0	0	0	0	0	0.186188	0	0	0	0	0	0.159058	0	#DIV/0!	#DIV/0!	0.373901	#DIV/0!	0.373901	#DIV/0!
CGTGCAGTAACAGGTGTGAGC	21_22811_9	hsa-miR-6516-5p	0.256987	0	0.26382	0	0	0	0.611414	0	0.200632	0	0.189367	0	0.164778	0.186188	0.542065	0	0.201633	0.470741	0.25809	0.159058	0	0.206952	#DIV/0!	0.163643	4.71588	0.613845	0.62041
TAGTCCGAGTATCGTCGGGGTA	22_104424_2	hsa-miR-6723-5p	0.256987	0	0.26382	0	0	0	0.305707	0	0	0	0	0	0	0	0.180688	0	0	0	0	0	0	0.373901	#DIV/0!	0.373901	#DIV/0!	#DIV/0!	#DIV/0!
TCCCTGAGACCCTAACTCGTGA	22_4325_154	ipu-miR-125c	2.82685	4.37333	3.9573	3.11643	3.54687	9.3152	4.89131	3.11575	2.20695	4.67294	6.05973	10.0478	5.76722	6.70278	7.40822	8.00324	5.44409	6.59037	5.41988	6.52136	3.95991	0.421635	0.639235	0.866597	0.956581	0.258575	0.793562
TGAGAACTGAATTCCAAGGGTG	22_32035_9	ipu-miR-146b	0	0	0	0	1.06406	0	0.305707	0	0	0	0	0.365375	0.494333	1.48951	0	0	0	0	0	0	0	0.530983	0.287302	0.301025	5.4296	#DIV/0!	#DIV/0!
ACTCCCAATCCTTGTACCAGTG	22_43542_6	ipu-miR-150	0	0	0.26382	0.623287	0.709374	0	0	0	0	0	0	0	0.164778	0	0	0	0	0	0	0.477173	0.263994	0.117774	0	0.373901	#DIV/0!	0.147924	#DIV/0!
TTGCATAGTCACAAAAATGAGC	22_114979_2	ipu-miR-153b	0	0	0	0	0.354687	0	0	0	0	0	0	0	0	0.186188	0	0	0	0	0	0	0	0.373901	0	0.373901	#DIV/0!	#DIV/0!	#DIV/0!
TAGCAGCACATCATGGTTTGTA	22_2380_354	ipu-miR-15b	8.22357	6.55999	11.3443	10.5959	11.35	8.24037	9.78262	7.52973	6.82149	12.4013	8.71087	8.22094	6.26155	8.56467	12.1061	13.9004	13.1061	8.47333	12.3883	10.975	15.8397	0.193938	0.799499	0.728826	0.918156	0.606761	1.10494
TAATACTGCCTGGTAATGATGC	22_7790_66	ipu-miR-200c	0.77096	0.546666	0.26382	0.623287	0.709374	1.07483	1.83424	0.259646	0	0	1.51493	1.4615	0.823888	1.48951	0.903442	0.561631	2.21796	0.941481	1.29045	0.63623	0.263994	0.867878	0.869738	0.888978	1.08077	0.431628	0.588721
AGAATTGTGCCTGGACATCTGT	22_29142_10	ipu-miR-219a	0	0	0.26382	0	0	0.537415	0	0	0	0	0.189367	0	0	0	0.361377	0.140408	0	0	0.25809	0	0.263994	0.373901	0	0.694983	1.90834	0.267369	3.71834
CTTTCAGTTGGATGTTTGCAGC	22_25515_12	ipu-miR-30d	0.256987	0.273333	0	0.623287	0.709374	0.179138	0.305707	0.519292	0.200632	0.539185	0.378733	0.182688	0.164778	0	0.180688	0.280815	0.201633	0.470741	0.25809	0.318115	0	0.439883	0.678417	0.100182	0.313887	0.375359	0.604502
TATGTGCCCTTGGACTACATTGT	23_33491_8	ipu-miR-455b	0.513973	0.546666	0	0	0.354687	0.358277	0	0.259646	0	0.179728	0	0.182688	0	0	0.180688	0.421223	0.403266	0.23537	0.25809	0	0.263994	0.362102	0.364178	0.516839	0.498566	0.163742	0.492598
TAGCAGCACATCAATATTGGCA	22_44307_6	ipu-miR-457b	0	0	0	0	0	0.179138	0	0	0	0	0	0	0.164778	0	0.180688	0.140408	0	0	0	0.159058	0.263994	0.373901	0	0.11696	#DIV/0!	0.353723	3.01303
TAGCACCATGTGAATTCAGTACA	23_158008_2	isc-miR-285	0	0	0	0	0	0	0	0	0	0	0	0	0	0	0	0.140408	0	0	0	0.159058	0	#DIV/0!	#DIV/0!	#DIV/0!	#DIV/0!	0.934178	1.13283
TTTGGCACTAGCACATTTTTGT	22_146209_2	isc-miR-96	0	0	0	0	0	0	0	0	0	0.179728	0	0	0	0	0	0.140408	0	0	0	0	0	#DIV/0!	#DIV/0!	0.373901	0	0.373901	0
TAGCACCATTTGAAATCAGTTT	22_17519_20	lgi-miR-29	0.256987	0.819999	0.52764	0.311643	0.354687	0.716554	0.305707	0.259646	0.601896	0.359457	0	0.182688	0.329555	0	0.180688	0.280815	0	0.23537	0.774269	0.159058	0	0.689571	0.844068	0.943457	0.941158	0.609954	1.80812
TGAGGTAGTAGGTTATATAGTT	22_3445_212	lva-let-7-5p	6.42466	3.28	6.06786	2.80479	6.02968	7.70296	5.50273	2.8561	3.81201	3.41484	7.19593	4.74988	5.27288	4.8409	6.1434	6.31834	4.83919	5.64889	4.64561	6.52136	4.22391	0.422987	0.735957	0.811227	1.05837	0.598189	0.915774
TATTGCACTCGTCCCGGCCTGC	22_10587_42	lva-miR-92b-3p	0.513973	0.273333	0	0.311643	0.354687	1.25397	0.611414	0	0.200632	0.179728	0.757467	0.182688	1.15344	0.372377	0	0.702038	0.604898	0.23537	0.516179	0	0.263994	0.358034	0.422875	0.746353	1.36248	0.284914	0.505848
ACAGGTCAGGCTCTTGGGACCT	22_59478_4	mdo-miR-125b-1-3p	0	0	0.26382	0	0.354687	0	0	0	0.200632	0	0	0	0	0	0	0	0	0	0.25809	0	0	0.724601	0.56566	#DIV/0!	#DIV/0!	0.373901	#DIV/0!
CCTCTTTCCCTGTTGCCCTACT	22_136947_2	mdo-miR-130b-5p	0	0	0	0	0	0	0	0	0	0	0	0	0	0.186188	0	0	0	0.23537	0	0	0	#DIV/0!	#DIV/0!	0.373901	#DIV/0!	0.373901	0
CCTTTTTATGTTGTACTACTAG	22_22676_14	mdo-miR-130c-1-5p	0.77096	0	0.52764	0.311643	0	0.358277	0.305707	0.519292	0.200632	0.359457	0	0	0	0.558565	0.542065	0.140408	0.403266	0.23537	1.29045	0.63623	0.263994	0.46346	1.53097	0.322653	3.06193	0.203301	2.812
TAGCAGCACATAATGGTTTGTT	22_17425_20	mdo-miR-15a-5p	0.256987	0.546666	0.52764	0.311643	0	0	0.305707	0.259646	0	0.179728	0.189367	0.182688	0.164778	0.186188	0.361377	0.280815	0	0	0	0.159058	0.527989	0.580656	1.8141	0.438989	1.29098	0.498761	2.44661
TGGGTCTTTGTGGGCGAGATGA	22_16440_22	mdo-miR-193a-5p	0.256987	0.546666	0.79146	0.311643	0.354687	0.537415	0.611414	1.55788	0.401264	0.179728	0.378733	0.913438	1.64778	0.558565	1.08413	0.421223	0.806531	1.17685	1.29045	0.954346	0.791983	0.277079	2.13546	0.188895	2.23553	0.467779	1.2629
CCCAGTGTTCAGACTACCTGTCC	23_2803_275	mdo-miR-199b-3-5p	1.54192	0.546666	1.84674	0.623287	1.41875	4.6576	3.05707	1.29823	1.00316	1.43783	4.5448	6.57675	1.97733	4.8409	4.6979	3.22938	6.45225	3.76592	6.71033	4.93079	5.80787	0.763907	0.799814	0.853076	0.916934	0.300108	1.29756
AAGCTGCCAGTTGAAGAACTGC	22_81_30534	mdo-miR-22-3p	363.893	487.353	458.519	382.075	413.92	307.223	405.673	318.326	345.488	314.345	484.779	275.676	567.164	406.822	188.639	229.847	224.014	247.374	335	280.578	249.739	0.79662	0.969426	0.829158	1.08171	0.102239	1.23399
AGTTCTTCAGTGGCGAGCTTT	21_15834_15	mdo-miR-22-5p	0	0	1.05528	0.311643	0.354687	0	0.305707	0	0	0	0.189367	0	0.65911	0.186188	0.180688	0.140408	0	0.470741	0.25809	0.477173	0	0.4712	0.458792	0.177594	5.41799	0.843282	1.20308
AATCAGCAAGTATACTGCCCTA	22_33239_8	mdo-miR-34a-3p	0.256987	0	0	0	0	0	0.305707	0	0.401264	0	0.189367	0.182688	0.164778	0.186188	0	0	0	0	0	0.159058	0.263994	0.123332	#DIV/0!	0.938418	0.94332	0.13999	#DIV/0!
CACAGCGCATACAATGTGGATA	22_29139_10	mdo-miR-460-3p	0	0	0.52764	0.311643	0.354687	0.179138	0	0	0	0.179728	0.189367	0.182688	0	0	0.180688	0.140408	0	0.23537	0	0	0.263994	0.00594488	0	0.109506	0.327463	0.754892	0.702527
GCTATGTGTGGTCGGACCTGTC	22_72268_3	mdo-miR-7245-3p	0.256987	0.273333	0	0.311643	0.709374	0	0	0	0	0	0.378733	0	0.164778	0	0.180688	0	0	0	0	0	0	0.172673	0	0.940173	0.912162	#DIV/0!	#DIV/0!
TAGCAGCACGTCAATACTGGAG	22_16156_22	meu-miR-16c	0.77096	0.273333	0.79146	0.623287	0.354687	1.25397	0	0.259646	0	0	0.5681	0.913438	0.494333	0.558565	0.903442	0.702038	0.201633	0.470741	1.54854	1.74963	0.527989	0.0788502	0.116332	0.620099	1.32048	0.113692	2.78385
CTATACAACCTACTGCCTTCCC	22_60763_4	mml-let-7b-3p	0	0	0	0.311643	0	0.179138	0	0	0	0	0	0.182688	0	0	0	0	0	0.23537	0	0	0	0.144263	0	0.373901	0	0.373901	0
TTTCCGGCTCGCGTGGGTGTG	21_47323_4	mml-miR-1180-3p	0	0	0	0.311643	0	0.179138	0.305707	0	0	0	0	0	0	0	0.180688	0	0	0.470741	0	0	0.527989	0.673966	0.622898	0.373901	#DIV/0!	0.939384	1.12161
CCTATTCTTGGTTACTTGCACG	22_49405_5	mml-miR-26a-1-3p	0	0	0.26382	0	0.354687	0	0.305707	0	0	0	0	0	0.164778	0	0	0	0	0	0	0.159058	0	0.921727	0.861907	0.373901	#DIV/0!	0.373901	#DIV/0!
AAAAGCTGGGTTGAGAGGGCA	21_61976_3	mml-miR-320b	0	0	0	0	0	0.179138	0	0	0	0	0	0	0	0	0	0	0	0.23537	0	0	0.263994	0.373901	0	#DIV/0!	#DIV/0!	0.939384	1.12161
AAAAACTGCAGTGACTTGAAT	21_20656_10	mml-miR-548h-3p	0.256987	0.273333	0	0.311643	0	0.179138	0	0	0	0	0	0	0.164778	0.558565	0.180688	0.280815	0	0	0	0	0.263994	0.144263	0	0.0792417	#DIV/0!	0.967281	0.940099
ACAAGTCAGGTTCTTGGGACT	21_60867_3	mmu-miR-125b-2-3p	0	0	0	0.311643	0.354687	0	0	0	0	0	0	0	0	0	0.180688	0	0	0.23537	0	0	0.791983	0.117774	0	0.373901	#DIV/0!	0.537434	3.36484
CATTATTACTCACGGTACGAGTT	23_16767_21	mmu-miR-126b-5p	0	0	0.52764	0	0	0.179138	1.22283	0	0.601896	0	0.189367	0.182688	0.164778	1.48951	1.6262	0.140408	0	0	0.25809	0.63623	0	0.200266	10.1861	0.108196	8.81721	0.257738	6.36945
ATTCCTGGAAATACTGTTCTTG	22_22863_14	mmu-miR-145a-3p	0	0	0	0	0	0.537415	0	0.259646	0.401264	0.179728	0	0.365375	0	0	0.180688	0	0.201633	0.470741	0	0.159058	0	0.856985	1.22979	0.373873	0.331475	0.30712	0.236561
CTGCAGTGAGGGCACTTGTAGCT	23_134048_2	mmu-miR-17-3p	0	0	0	0	0	0	0	0	0	0	0	0	0.164778	0.186188	0	0	0	0	0	0	0	#DIV/0!	#DIV/0!	0.117595	#DIV/0!	#DIV/0!	#DIV/0!
GACGAGGAGGACGAGGAGGAAG	22_143966_2	mmu-miR-1895	0	0	0	0	0	0	0	0	0	0	0	0	0	0	0.180688	0	0.201633	0	0	0	0	#DIV/0!	#DIV/0!	0.373901	#DIV/0!	0.373901	0
TGTTCCTGCTGAACTGAGCCAGT	23_4632_135	mmu-miR-3074-5p	1.79891	2.46	0.79146	2.1815	1.41875	0.895692	1.52853	2.59646	0.802528	1.2581	0.5681	0.182688	0.823888	1.11713	1.44551	0.982854	2.82286	0.941481	4.38752	3.49927	4.7519	0.833405	1.09599	0.273629	1.68577	0.02203	2.66235
TCTCCCCACCCCTGTACCAGCG	22_26298_11	mmu-miR-3971	0.256987	0.819999	0	0	0	0	0	0	0.401264	0.359457	0.5681	0.182688	0.329555	0.186188	0.180688	0.280815	0.201633	0	0.25809	0	0	0.373901	#DIV/0!	0.319944	0.627278	0.566775	0.534958
TATTAGTCAGTGGAGGAAAAGA	22_139257_2	mmu-miR-6238	0	0	0	0	0	0	0	0	0	0	0	0	0	0.186188	0	0	0.201633	0	0	0	0	#DIV/0!	#DIV/0!	0.373901	#DIV/0!	0.373901	0
TAGGAACTTCATACCGTGCTCT	22_25030_12	mse-miR-276	0	0.273333	0	0	0	0	0	0	0	0.179728	0	0	0	0	0.180688	0.280815	0	0	0	1.1134	0	#DIV/0!	#DIV/0!	0.997175	1.00534	0.508548	3.96489
TTTGGTCCCCTTCAACCGGCTGT	23_58422_4	oan-miR-133c	0	0.273333	0	0	0	0	0.305707	0.259646	0	0	0	0.365375	0	0	0	0	0	0	0.25809	0	0	0.11875	#DIV/0!	0.373901	0	0.373901	#DIV/0!
TCCTTAACTCATGCCGCTGTGC	22_13040_31	oan-miR-1416	0	0	0.26382	0.311643	0.354687	0.358277	0.611414	0.519292	0.200632	0.179728	0.189367	0	0.164778	0.372377	0.722753	0.421223	0.403266	0.941481	0.516179	0.159058	0	0.460465	1.29936	0.163246	3.4135	0.194178	0.38236
TGAGAACTGAATTCCACGGACT	22_4493_147	oan-miR-146a-5p	2.82685	3.00666	3.42966	1.86986	4.25624	3.94105	4.5856	1.03858	1.40442	1.07837	2.08303	1.64419	1.483	2.97901	1.98757	2.10611	1.61306	0.706111	3.87134	4.45361	3.95991	0.495524	0.698173	0.357073	1.3421	0.0042726	2.77606
AAAGTTCTGTGACACTCAGACT	22_93179_2	oan-miR-148-5p	0.256987	0	0	0	0	0	0	0.259646	0	0	0	0	0	0	0	0	0	0	0	0	0	0.373901	#DIV/0!	#DIV/0!	#DIV/0!	#DIV/0!	#DIV/0!
GTCATTTTTGTGATCTGCAGC	21_51220_4	oan-miR-153-1-5p	0	0	0	0	0	0	0	0	0	0.179728	0	0	0	0	0.542065	0	0.403266	0	0	0	0	#DIV/0!	#DIV/0!	0.560247	3.01602	0.373901	0
TGGACGGAGAATTGATAAGGGT	22_11306_38	oan-miR-184	1.02795	0.273333	0	0	2.12812	1.25397	0.611414	0.519292	1.40442	0	0.378733	0.365375	0.65911	0.558565	0.722753	0.702038	0.403266	0	1.54854	2.06775	1.84796	0.698692	0.749575	0.0399779	2.60772	0.00455644	4.94366
TGGAATGTTAAGAAGTGTGTAT	22_126005_2	oan-miR-1b	0	0	0	0	0	0	0	0.259646	0	0	0	0	0	0	0	0	0	0	0.25809	0	0	0.373901	#DIV/0!	#DIV/0!	#DIV/0!	0.373901	#DIV/0!
CATCTTACTAGACAGTGCTGGA	22_1076_1025	oan-miR-200a-5p	7.7096	16.9466	8.96988	14.6472	13.4781	8.77779	30.265	7.27008	10.8341	14.3783	12.4982	15.8938	12.0288	21.2255	35.4149	12.7771	12.2996	11.5331	14.453	27.8351	42.5031	0.631283	1.31071	0.277428	1.60553	0.118701	2.31608
CGCTCAGTAGTCAGTGTAGATC	22_11841_35	oan-miR-222a-5p	0.256987	0	0.52764	0	0.354687	0.179138	0	0	0	0	0.378733	0	0.164778	0	0.361377	0	0.403266	0	3.61325	0.63623	1.31997	0.15723	0	0.779192	1.38925	0.131474	13.8109
TGTCAGTTTGTCAAATACCCT	21_4843_83	oan-miR-223-3p	1.02795	2.18666	0.52764	0.93493	1.41875	0.537415	1.22283	0	0.802528	0.718914	0.5681	1.09613	1.483	1.30332	0.722753	0.702038	1.8147	0.470741	2.5809	1.1134	1.58397	0.547725	0.70055	0.248346	1.47246	0.271657	1.7668
GGGGTTCCTGGCGATGCGATTT	22_8060_62	oan-miR-23a-5p	1.02795	1.09333	1.05528	1.24657	1.41875	0.895692	0.917121	0.778938	0	0.539185	1.32557	1.27881	0.65911	0.930942	1.44551	0.561631	1.00816	1.17685	1.54854	1.90869	1.58397	0.127743	0.476285	0.921588	0.965642	0.0241267	1.8354
ATCACATTGCCAGGGATACCACT	23_34271_8	oan-miR-23b-3p	0.256987	1.09333	0.26382	0.311643	0.354687	0.179138	0.305707	0	0.200632	0.539185	0.378733	0	0.329555	0.186188	0.180688	0.421223	0.806531	0	0.25809	0	0.527989	0.33849	0.598886	0.681465	0.758708	0.624849	0.640257
CTTTCAGTCAGATGTTTGCTA	21_30164_7	oan-miR-30d-3p	0	0	0	0	0	0	0	0	0	0	0.5681	0	0	0	0	0.140408	0.201633	0.470741	0	0.159058	0.263994	#DIV/0!	#DIV/0!	0.373901	0	0.364892	0.520499
TATTGCACTTGTCCCAGCCTGT	22_2652_306	oan-miR-92b	4.36877	3.82666	4.48494	6.54451	5.67499	4.47846	2.75136	4.15433	2.40758	2.69593	3.4086	7.3075	2.47166	5.58565	5.05927	5.05468	5.24245	5.88426	3.87134	3.97644	4.4879	0.0373977	0.55775	0.957245	0.977972	0.015259	0.762338
TATTGCGCTTGTACCGGCCTGT	22_71419_3	oan-miR-92d	0.256987	0	0	0	0	0.179138	0	0	0	0	0	0	0	0.186188	0	0	0	0	0	0	0	0.373901	0	0.373901	#DIV/0!	#DIV/0!	#DIV/0!
TGAGGTAGTGGGTTGTATAGT	21_3008_160	odi-let-7d	3.08384	1.09333	1.58292	0	1.06406	2.86622	2.44566	1.81752	2.80885	2.5162	3.78733	6.21138	4.11944	4.09615	2.71033	2.38693	1.2098	2.3537	3.61325	3.18115	1.31997	0.302294	1.79937	0.676708	0.873031	0.419795	1.36366
TGGAATGTAAAGAAGTATGTGT	22_5409_113	odi-miR-1c	1.02795	0.546666	1.84674	0	0.709374	1.43311	1.52853	1.81752	1.00316	1.07837	0.378733	1.27881	2.63644	2.04807	0.903442	0	1.2098	1.41222	2.06472	3.65832	0.791983	0.198264	2.02999	0.174965	2.04244	0.239185	2.48474
TGAGGTAGTAGGTTGTATAGTT	22_12_443907	oha-let-7a-5p	7435.91	5018.12	6140.94	4425.65	5000.38	7318.35	6691.31	6041.44	5925.87	4629.45	6800.35	8533.88	7057.26	7905.19	7574.28	7696.87	5561.03	7421.22	9015.84	8880.82	9355.43	0.524278	1.11432	0.499361	1.12889	0.0330115	1.31786
TGAGGTAGTAGGTTGTGTGGTT	22_139_15144	oha-let-7b-5p	500.867	339.753	418.155	368.674	426.688	508.932	722.08	351.041	391.232	416.431	434.028	699.693	411.12	429.909	474.668	598.417	519.809	609.609	512.824	585.014	592.931	0.690093	1.12272	0.450475	0.848753	0.761662	0.978547
CTGTACAACCTTCTAGCTTTCC	22_49993_5	oha-let-7c-3-3p	0.256987	0	0.26382	0.311643	0	0.179138	0.305707	0.259646	0	0	0	0.182688	0	0	0	0	0	0	0	0	0	0.858941	1.15194	0.373901	0	#DIV/0!	#DIV/0!
TGAGGTAGTAGGTTGTAT	18_28_10163	oha-let-7c-5p	182.717	139.946	194.172	120.606	195.432	290.921	332.915	174.482	164.719	146.838	238.413	313.492	208.938	280.027	258.565	239.114	210.706	259.378	307.901	283.282	338.705	0.782288	1.10735	0.772562	1.06982	0.0262028	1.31118
CTATACAACCTGCTGCCTTTCT	22_1312_808	oha-let-7d-3p	10.0225	9.56665	7.38696	9.3493	6.38436	13.7937	11.6169	9.34725	10.8341	6.47023	10.0364	11.1439	10.8753	15.4536	12.2868	12.6367	11.6947	10.5917	12.1302	16.3829	16.3676	0.753828	1.07691	0.134839	1.39656	0.0963995	1.28513
AGAGGTAGTAGGTTGCATAGTT	22_246_6462	oha-let-7d-5p	94.0571	68.8799	75.9802	68.8732	82.2874	109.095	105.469	68.0272	83.4629	96.1547	129.337	114.728	130.504	134.056	136.42	159.784	144.974	149.931	195.89	169.396	194.036	0.94872	0.987332	0.106469	1.17859	0.0219827	1.23012
TGAGGTAGTAGATTGAATAGTT	22_96_23485	oha-let-7e-5p	370.575	443.073	506.798	355.585	475.635	414.706	590.32	399.335	381.803	356.402	366.993	458.911	370.75	496.192	471.597	440.599	381.691	402.483	681.098	694.923	733.376	0.607725	1.10075	0.359177	1.13214	0.000223844	1.72228
CTATACAATCTATTGCCTTCCT	22_933_1197	oha-let-7f-2-3p	24.6707	24.3266	20.3141	21.5034	17.025	19.5261	25.068	27.7821	21.8689	21.5674	22.5346	22.2879	29.66	27.1835	32.1625	25.835	13.9127	24.2431	29.6803	32.1296	30.6233	0.0606749	1.28705	0.0067855	1.34066	0.0673457	1.44448
TGAGGTAGTAGATTGTATAGTT	22_3_1260001	oha-let-7f-5p	27520.7	23871.5	28719.4	22268.5	23201.5	21601.1	26833.4	29604	23947	22131.9	22369.9	22069.9	23504	24177.3	21424.4	25064	21642.9	23093.1	23163	24414.7	22927.9	0.0591806	1.1985	0.368228	1.03806	0.84022	1.01011
CTGTACAGGCCACTGCCTTGCT	22_17664_20	oha-let-7g-3p	0.256987	0.273333	0.26382	0.311643	0	0	0.917121	1.03858	1.00316	0.898642	0.189367	0.73075	0.65911	0.558565	0.361377	0.421223	0.403266	0	0.516179	0.159058	0.527989	0.00130854	9.4944	0.747034	0.868203	0.528655	1.45936
TGAGGTAGTAGTTTGTACAGTT	22_11_482465	oha-let-7g-5p	8380.85	7005.8	8931.36	6383.08	6333.64	9655.21	9585.75	7558.81	6803.43	7513.73	8810.28	9077.75	8322.26	9834.29	9355.86	10876.7	10675.4	9932.63	10064.7	10533.6	10451	0.72234	1.07045	0.344894	1.08309	0.674957	0.98617
TGAGGTAGTAGTTTGTGCTGTT	22_13_405086	oha-let-7i-5p	10046.9	7852.86	8816.07	7942.54	7261.86	10092.7	11386.1	10798.7	9749.51	9394.41	9040.36	9835.35	10753.4	12593.2	11243.9	10859.5	10622.8	11277.5	10807.2	13955.7	12974	0.0865184	1.26237	0.0241498	1.22357	0.155543	1.15193
GTACAGTACTGTGATAACTGA	21_14_93848	oha-miR-101a-3p	2083.65	2639.03	2722.09	2490.34	2100.81	2629.75	2358.84	2461.18	2209.76	3716.97	3579.6	3208.54	2509.73	3186.24	3731.21	2895.91	3344.89	2880.7	2343.97	2161.12	2654.2	0.733241	0.973532	0.40301	0.897391	0.0354611	0.784881
TACAGTACTGTGATAACTGAAG	22_32_77311	oha-miR-101b-3p	3023.45	3397.25	3900.58	3529.36	2866.22	3930.66	2760.84	3214.42	2686.46	3856.97	4536.09	5170.06	2812.92	3417.12	4790.77	3659.02	4108.07	3426.52	2291.58	2239.69	2570.51	0.189582	0.838806	0.29105	0.812557	0.00373059	0.634449
TCGGTTATCATGGTACCGGTGC	22_27441_11	oha-miR-101b-5p	0	0	0	0	0	0.537415	0.305707	0	0	0	0	0.182688	0	0.186188	0.361377	0.280815	0.201633	0	0.25809	0.159058	0	0.72686	0.568847	0.371002	2.99728	0.85591	0.864647
CGTGTTCACAGCGGACCTTGAT	22_39089_7	oha-miR-124-5p	0	0	0	0	0	0.358277	0	0	0	0	0	0.182688	0.164778	0.372377	0.180688	0	0	0	0	0	0	0.373901	0	0.119484	3.92935	#DIV/0!	#DIV/0!
TCCCTGAGACCCTTAACCTGTG	22_10761_41	oha-miR-125a-5p	0.256987	1.36666	0.26382	0.623287	0.354687	0	0	0	0.601896	0	0.946833	0.548063	0.494333	1.48951	0.903442	0.421223	0.403266	0.23537	0.25809	0.477173	1.31997	0.666442	0.615452	0.308772	1.93143	0.370341	1.93916
ACGGGTTAGGCTCTTGGGAGCT	22_1218_876	oha-miR-125b-3p	14.1343	18.3133	20.3141	14.0239	18.4437	17.5556	23.2337	16.3577	17.0537	12.2215	13.445	20.6437	21.7506	28.673	28.7294	15.0236	13.1061	14.593	35.3583	34.9927	42.7671	0.438593	1.13238	0.0353479	1.70919	0.000833002	2.64773
CGCATTATTACTCACGGTACGA	22_14546_26	oha-miR-126-5p	0.256987	0.819999	0.52764	0.311643	0.709374	0	0.611414	0	0.802528	0.898642	0.5681	0.913438	0.823888	0.744754	1.08413	0.561631	0.403266	0	1.03236	0.318115	2.37595	0.700988	1.38484	0.583059	1.11453	0.215374	3.86199
TCACAGTGAACCGGTCTCTTT	21_11_137033	oha-miR-128-3p	2201.86	2049.18	1806.11	2086.14	1693.98	3313.52	2207.82	1912.03	1960.17	2208.14	3590.77	3306.46	3076.56	3925.22	4141.38	4120.12	3473.73	4347.52	4047.1	3791.61	3987.63	0.533403	0.857108	0.27096	1.2238	0.895047	0.990367
CTTTTTGCGGTCTGGGCTTGC	21_229_3238	oha-miR-129a-5p	30.8384	35.2599	34.5604	18.6986	23.0546	22.3923	33.6278	60.4975	48.553	26.9593	22.1559	25.2109	74.3147	88.4395	80.587	19.3763	35.689	17.182	140.659	66.6451	120.381	0.0294359	2.22429	0.000199604	3.27397	0.0203342	4.53561
AAGCCCTTACCCCAAAAAGCAT	22_1498_671	oha-miR-129b-3p	13.6203	12.5733	12.6634	8.72601	10.2859	8.06123	22.928	22.0699	16.8531	24.8025	6.62783	7.3075	29.1656	21.2255	14.9971	9.96894	11.6947	7.53185	22.1957	16.542	16.6316	0.00448101	2.28459	0.286208	1.68797	0.0172521	1.8965
CAGTGCAATATTAAAAGGGCATT	23_876_1106	oha-miR-130a-3p	29.0395	37.1733	37.7263	23.6849	27.3109	21.3175	36.9905	25.1856	23.2733	24.6228	33.5179	26.6724	28.8361	24.9492	29.8136	22.044	27.2204	29.6567	23.4861	21.1547	25.6074	0.397826	1.18166	0.901557	0.985684	0.326336	0.890108
CAGTGCAATGTTAAAAGGGCA	21_3334_139	oha-miR-130b-3p	3.8548	7.37999	5.2764	5.92122	5.67499	3.76191	8.25409	3.11575	5.21643	5.39185	6.8172	7.67288	5.76722	6.14422	11.2027	6.03753	5.44409	6.11963	6.96842	6.3623	8.18382	0.815198	1.07997	0.596215	1.16257	0.0863418	1.22233
CAGTGCAATAATGAAAGGGTGT	22_1901_482	oha-miR-130d	13.1063	17.22	18.4674	10.9075	15.9609	34.5737	17.731	11.6841	13.0411	20.1296	32.5711	30.8742	27.0235	24.0183	28.7294	25.6946	26.4139	28.4798	21.9376	16.3829	15.8397	0.442073	0.690994	0.774251	0.954489	0.014192	0.67206
TAACAGTCTACAGCCATGGT	20_19507_8	oha-miR-132-3p	0	0	0.26382	0.623287	0.354687	0	0	0.259646	0	0	0	0	0.164778	0	0	0	0	0	0.25809	0	0.263994	0.297689	0.265494	0.373901	#DIV/0!	0.116167	#DIV/0!
ACCGTGGCTTTAGATTGTTACT	22_527_2283	oha-miR-132-5p	21.8439	34.4399	34.2966	37.7088	21.9906	15.7642	32.0992	25.7049	27.286	8.44724	19.8835	19.9129	34.109	31.652	38.6673	10.8114	14.3159	18.1235	42.3267	53.9205	76.8223	0.6619	1.12757	0.0124464	2.1646	0.0139185	4.00153
TTTGGTCCCCTTCAACCAGCTG	22_7024_77	oha-miR-133a-3p	1.54192	3.00666	1.58292	1.24657	4.61093	2.50794	5.19702	2.59646	4.21327	1.79728	0.757467	1.27881	5.1081	2.97901	2.34895	0.982854	2.01633	1.41222	3.87134	2.70398	1.58397	0.383083	1.43528	0.0681415	2.72229	0.160048	1.84959
ATCTCAGGTCCGTCAGCCCATG	22_24065_13	oha-miR-1388-3p	0	0	0.26382	0.93493	0	1.25397	0.305707	0.519292	0.401264	0.179728	0.757467	1.27881	0	0.372377	0.903442	0.280815	1.00816	0.706111	1.03236	0.159058	0.527989	0.447414	0.560219	0.488897	0.575728	0.794154	0.861818
AGGACTGTCTAACCTGAGAATGT	23_104_19250	oha-miR-1388-5p	938.001	965.685	1032.33	1263.4	1022.56	707.06	1055.61	1399.75	1482.87	682.789	742.128	756.144	404.529	568.433	614.882	899.311	936.988	726.353	312.03	457.132	407.343	0.203516	1.3158	0.0431094	0.728015	0.00398807	0.459097
CAGTGGTTTTACCCTATGGTAG	22_104_21323	oha-miR-140-5p	289.881	254.2	279.385	314.76	242.606	331.764	340.558	180.194	264.634	281.455	355.441	339.068	274.519	291.013	456.238	405.497	391.974	357.998	391.78	387.464	401.799	0.555199	0.883319	0.818188	1.04693	0.594361	1.02213
CATAAAGTAGAAAGCACTACT	21_227_3252	oha-miR-142-5p	54.4812	40.4533	69.6485	71.678	53.203	47.83	57.1672	45.438	61.9953	46.5497	69.4976	48.0468	37.075	42.8233	68.8423	50.8276	69.3617	53.4291	44.1333	45.8086	56.2308	0.772437	0.95304	0.697925	0.906435	0.256676	0.84192
TGAGATGAAGCACTGTAGCTCT	22_5_1157194	oha-miR-143-3p	17584.3	19557.5	30133.3	18863.1	22233.5	21728.8	40357	24413.7	19925.4	20180.1	15982.2	24768.4	20358.4	27546	28038.1	19999.4	20961.5	22343.2	34885.4	31885.8	38672.5	0.310767	1.34812	0.231391	1.24638	0.00249822	1.66567
GGATTCCTGGAAATACTGTTCT	22_403_3173	oha-miR-145-3p	76.325	68.3332	103.681	73.2362	90.0905	117.694	145.822	68.2869	77.2433	67.0387	83.3213	124.776	81.8945	97.1904	116.905	114.432	135.699	128.041	140.917	124.065	119.589	0.907073	1.03677	0.745097	1.0758	0.824132	1.01692
TCAGTGCACTACAGAACTTT	20_49_8919	oha-miR-148a-3p	269.836	359.979	430.027	370.232	374.195	436.023	250.985	337.02	286.302	205.25	338.588	327.376	259.854	287.103	282.597	392.861	527.068	364.118	308.159	269.762	249.211	0.0358953	0.740656	0.765653	0.952181	0.04556	0.64416
AAAGTTCTGTGACACTTCGACT	22_61590_4	oha-miR-148a-5p	0	0	0	0	0.354687	0.179138	0	0	0	0	0	0	0	0.186188	0.180688	0.140408	0.201633	0	0	0	0	0.15723	0	0.116206	#DIV/0!	0.128702	0
TCAGTGCATCACAGAACTTGGT	22_20_131378	oha-miR-148b	1521.1	1140.07	1466.05	957.991	1149.54	2479.46	1863.59	1188.14	1343.83	1746.6	2373.52	2617.18	2665.11	3318.99	2633.89	2444.22	3279.56	2612.14	3678.29	3050.25	3277.75	0.90829	0.958268	0.140934	1.27915	0.151165	1.20038
TCATTTTTGTGATTTGCAGCT	21_117711_2	oha-miR-153-2-5p	0	0	0	0	0	0	0	0	0	0	0.189367	0	0	0	0	0	0	0	0	0.159058	0	#DIV/0!	#DIV/0!	0.373901	0	0.373901	#DIV/0!
TAGCAGCACGTAAATATTGGTG	22_207_8184	oha-miR-16b-5p	187.6	156.893	228.204	245.575	193.304	253.66	222.249	136.574	176.556	261.325	235.193	244.984	184.716	197.918	316.927	295.137	311.724	325.517	246.734	310.321	296.202	0.16792	0.773066	0.75993	0.943437	0.281103	0.91514
ACTGCAGTGAAGGCACTTGTAGA	23_8132_60	oha-miR-17-3p	0.77096	1.36666	2.11056	0.623287	1.06406	1.61225	0.917121	1.03858	1.20379	3.41484	3.02987	2.37494	2.14211	2.04807	3.25239	2.94856	4.23429	3.53055	3.35516	2.06775	3.16793	0.883015	0.957541	0.40332	0.843863	0.265651	0.801878
TGTATTGGAACACTACAGCTCA	22_126371_2	oha-miR-1805-3p	0	0	0	0	0	0	0	0.259646	0	0	0	0	0	0	0	0	0	0	0	0	0.263994	0.373901	#DIV/0!	#DIV/0!	#DIV/0!	0.373901	#DIV/0!
ACCATCGACTGTTGATTGTACC	22_67877_4	oha-miR-181a-2-3p	0	0	0	0	0	0	0	0	0.200632	0	0.189367	0	0	0	0	0.140408	0	0	0	0.477173	0	0.373901	#DIV/0!	0.373901	0	0.535509	3.39848
ACTGCCCTAAGTGCTCCTTCTGT	23_7926_63	oha-miR-18a-3p	0	0.273333	0.79146	0.623287	1.06406	0.895692	1.22283	0.778938	0.601896	2.15674	1.7043	1.09613	1.31822	1.48951	1.26482	1.68489	1.8147	1.17685	1.03236	1.90869	1.58397	0.977085	1.00798	0.401749	0.821547	0.88282	0.96762
TGATATGTTTGATATTAGGTTGT	23_2203_369	oha-miR-190b-5p	13.6203	9.56665	4.74876	7.47944	1.77343	8.95692	4.89131	7.01044	8.62718	2.69593	3.02987	12.2401	4.77855	7.44754	7.7696	8.84568	3.83102	12.71	4.12943	7.47571	5.80787	0.767476	1.12736	0.846078	1.11298	0.387871	0.685911
AACTGGCCTACAAAGTCCCAGT	22_4790_134	oha-miR-193-3p	4.36877	6.83332	5.01258	5.60958	7.09374	2.86622	3.05707	5.71221	2.60822	6.11077	3.59797	2.19225	3.62511	5.02709	4.15583	4.77386	4.23429	4.47204	1.80663	3.34021	4.22391	0.42431	0.730754	0.816003	1.07622	0.131136	0.69515
TGGGTCTTTGCGGGCGAGATGA	22_223_7408	oha-miR-193-5p	169.611	124.093	124.523	127.15	114.919	156.209	181.284	162.279	154.085	156.903	222.127	201.687	300.39	257.126	302.472	212.718	140.74	239.607	314.095	261.491	281.946	0.0866921	1.2495	0.0185499	1.48091	0.0568951	1.44593
TGTAACAGCAACTCCATGTGGAC	23_646_1662	oha-miR-194-5p	7.19562	6.28666	10.8166	4.05136	8.51249	13.6145	18.9538	9.86654	14.4455	10.2445	7.3853	10.0478	13.347	15.2675	44.9914	13.4791	106.462	11.5331	54.4569	72.5303	54.1188	0.209217	1.65273	0.210823	2.6594	0.631487	1.3775
TAGGTAGTTTCATGTTGTTGGGT	23_33718_8	oha-miR-196b-5p	0	0.819999	0.52764	0.311643	0.709374	0.179138	0	0	0.200632	0	0	0	0.164778	0.372377	0.180688	0.421223	0.201633	0.470741	0.516179	0	0.527989	0.126072	0.167172	0.0230217	#DIV/0!	0.935973	0.954802
ACAGTAGTCTGCACATTGGTTA	22_30_80866	oha-miR-199a-3p	1131.77	871.385	1046.57	852.656	996.67	1262.93	1485.43	547.074	744.746	962.087	1279.55	1405.78	945.329	1121.6	1596.56	1820.1	1485.63	1466.36	1902.64	2152.84	1887.03	0.736781	0.89236	0.982906	1.00441	0.0531009	1.24526
ACAGTAGTTTGCACATTGGTT	21_5258_74	oha-miR-199b-3p	0.77096	1.09333	0.79146	0.93493	2.48281	1.79138	2.44566	0.519292	1.80569	1.07837	1.7043	2.37494	1.64778	1.48951	1.98757	1.96571	2.82286	2.11833	2.5809	2.70398	3.43193	0.849449	0.915823	0.979642	0.993649	0.182424	1.26204
ACAGTAGTCTGCACATTGGTT	21_13_115930	oha-miR-199c-3p	2594.28	1985.49	2775.91	2100.48	2526.79	3320.51	3900.21	1542.04	1943.12	2172.02	3054.48	3727.56	2190.88	2709.6	3025.27	3834.81	3590.68	3421.11	4129.69	4381.88	3991.33	0.828628	0.929237	0.539763	0.885157	0.0291049	1.1527
GTGAAATGTTTAGGACCACTTG	22_183_10357	oha-miR-203-3p	134.404	23.78	164.36	84.1437	204.654	282.143	247.928	551.228	413.703	191.051	622.259	4.20181	681.19	785.343	633.313	5.19508	796.248	5.64889	2837.18	631.141	106.39	0.111	2.12432	0.0858733	2.56858	0.35227	4.42912
TTCCCTTTGTCATCCTATGCCT	22_827_1389	oha-miR-204-5p	14.6482	22.4133	17.1483	18.6986	21.9906	13.0771	36.6848	19.2138	24.0758	14.3783	20.641	22.1052	33.4498	23.2736	29.2715	19.2358	16.5339	15.0637	49.2951	31.6525	33.5273	0.207759	1.48745	0.0638722	1.5054	0.0207537	2.25196
TGGAATGTAAGGAAGTGTGTGG	22_2415_349	oha-miR-206	4.36877	14.2133	3.69348	7.47944	4.25624	6.44899	4.5856	16.6173	1.60506	3.23511	5.1129	4.93256	12.6879	16.1984	4.33652	6.45875	4.03266	3.76592	3.61325	7.95288	4.7519	0.758754	1.25424	0.135957	2.50161	0.68171	1.14454
AACAACAGTCGGTAGGCTGTCT	22_1861_495	oha-miR-21-3p	4.88274	7.92665	8.17842	6.85615	5.67499	9.85262	11.3112	8.04902	9.22907	8.44724	18.7473	10.5959	16.1482	19.736	23.1281	11.0922	10.4849	11.0624	24.0023	27.0398	38.8072	0.257281	1.27723	0.130662	1.56157	0.0134781	2.75278
TAGCTTATCAGACTGATGTTGA	22_6_1098983	oha-miR-21-5p	16189.6	20303.7	26431.1	21879.2	20520.1	25867.4	18538.7	15388.2	18756.1	22456.7	31523.5	22423.8	21341.2	27948.7	36762.5	28079.8	34715.1	24318	38701.8	41041	50085	0.0552724	0.771722	0.583274	1.12628	0.0367092	1.49034
CTGTGCGTGTGACAGCGGCTAA	22_2598_316	oha-miR-210-3p	16.9611	20.5	26.382	17.452	22.7	21.6758	12.534	14.2805	18.0569	18.1526	18.1792	17.3553	16.6425	18.6188	28.0067	17.8318	18.9535	17.4174	38.4553	29.1075	48.311	0.0689363	0.725748	0.415062	1.17846	0.0209228	2.13779
CCTGTCATTTCTGTAGGCCAAT	22_16140_22	oha-miR-215-3p	0.256987	0	0	0	0.354687	0.358277	0	0.519292	0.200632	0.359457	0.378733	0.548063	0	0.930942	1.44551	0.421223	1.00816	0.23537	1.29045	1.43152	0.791983	0.990952	1.00976	0.442921	1.84758	0.111746	2.11079
ATGACCTATGAGTTGACAGACT	22_14386_27	oha-miR-215-5p	0	0.273333	0.26382	0	0.354687	0.537415	0.611414	1.03858	0.200632	0	0.378733	0.365375	0.329555	0.372377	1.44551	0.280815	1.8147	0.23537	1.03236	1.74963	1.84796	0.330651	2.07446	0.291788	2.88592	0.256357	1.98635
TTGTGCTTGATCTAACCATGT	21_147_5726	oha-miR-218-5p	115.901	134.753	198.656	167.352	231.965	64.4899	269.939	157.086	143.853	69.5549	107.75	82.2094	70.36	83.7848	74.0822	94.7752	120.576	97.914	87.4924	81.7556	161.564	0.601738	1.23085	0.431171	0.87944	0.838834	1.05601
TGTCAGTTTGTCAAATA	17_35460_3	oha-miR-223-3p	0.256987	0	0.26382	0	0	0	0	0	0	0	0	0.182688	0	0	0	0.280815	0	0	0	0	0	#DIV/0!	#DIV/0!	0.373901	0	0.373901	0
AAGCTGCCAGTTGAAGAACTGT	22_9_635177	oha-miR-22a	7461.35	10852.7	9763.19	8613.51	7953.85	5261.66	7860.64	5921.48	8057.58	6635.04	10088.9	5253.18	9582.8	8269.56	8709.54	6603.79	5705.6	6578.6	7855.47	7165.07	8257.48	0.997829	1.00049	0.362703	1.20862	0.0281365	1.23242
ATCACATTGCCAGGGATTTCC	21_39_35899	oha-miR-23a-3p	931.833	862.092	963.471	832.399	858.697	966.452	1212.43	786.987	824.798	1032.36	1169.53	1136.32	939.397	997.598	1261.57	1591.94	1413.45	1440	1427.75	1265.46	1565.75	0.715569	1.06272	0.687037	0.958168	0.579082	0.958064
TTCAAGTAATCCAGGATAGGCT	22_4_1186702	oha-miR-26-5p	18357.3	15177.6	17514.2	15829.9	15092.3	25207.7	20802.1	12427.2	14820.5	13762.4	24358.2	25611.2	17417.6	17552.4	21224.2	28413.5	26228	25666	19296.1	17874.3	18836.8	0.547031	0.856047	0.560219	0.88173	0.000984411	0.697409
[truncated: 593 more rows]

## Sheet: 77（RPM>1，P<0.05,FDC>1.5）
Supplementary Table S9. Detailed information on the differentially expressed microRNA in the livers of the overfed (treatment or T group) vs. normally fed geese (control or C group)
[truncated: 154 more rows]
