# Supplementary material for: Prosteatotic and Protective Components in a Unique Model of Fatty Liver: Gut Microbiota and Suppressed Complement System
Source: Sci Rep. 2016 Aug 23;6:31763. doi: 10.1038/srep31763 (PMC4994046; doi:10.1038/srep31763)
Supplement: Supplementary Table S6 [file srep31763-s7.xls]

## Sheet: Sheet1
Supplementary Table S10. Predicted target genes of differentially expressed miRNAs using differentially expressed genes identified in liver transcriptome analysis as a source of target genes
Notes: DEM denotes differentially expressed miRNA; number in bracket after DEM denote the number of DEM; numbers in bracket after predicted target genes denote the number of predicted target genes and total number of corrseponding differentially expressed genes, respectively; red background denotes upregulation in overfed group while green background denotes downregulation.
77d-DEM (12/17)	77d-predicted target gene (78/191)		77d-DEM (9/13)	77d-predicted target gene (156/267)		84d-DEM (23/36)	84d-predicted target gene (175/339)		84d-DEM (8/12)	77d-predicted target gene (270/536)		89d-DEM (94/114)	89d-predicted target gene (634/787)		89d-DEM (25/37)	89d-predicted target gene (211/946)
oha-miR-18b-5p	ENSGALG00000012146		hsa-miR-4508	ENSGALG00000015134		oha-miR-129b-5p	ENSGALG00000005204		hsa-miR-6087	ENSGALG00000009019		oha-miR-18b-5p	ENSGALG00000012748		ssa-miR-460-5p	ENSGALG00000027168
oha-miR-129a-5p	ENSGALG00000014836		hsa-miR-4508	ENSGALG00000011228		oha-miR-33a-5p	ENSGALG00000007364		hsa-miR-6087	ENSGALG00000012564		oha-miR-129a-5p	ENSGALG00000014836		chi-miR-1388-3p	ENSGALG00000009303
oha-miR-129a-5p	ENSGALG00000004223		hsa-miR-4508	ENSGALG00000002797		oha-miR-129a-5p	ENSGALG00000012191		hsa-miR-6087	ENSGALG00000008506		oha-miR-129a-5p	ENSGALG00000002644		chi-miR-1388-3p	ENSGALG00000014970
oha-miR-129a-5p	ENSGALG00000011921		hsa-miR-4508	ENSGALG00000012700		oha-miR-129a-5p	ENSGALG00000008571		hsa-miR-6087	ENSGALG00000026530		oha-miR-129a-5p	ENSGALG00000012191		chi-miR-1388-3p	ENSGALG00000012659
oha-miR-129a-5p	ENSGALG00000000085		hsa-miR-4508	ENSGALG00000016991		oha-miR-129a-5p	ENSGALG00000005204		hsa-miR-6087	ENSGALG00000012013		oha-miR-129a-5p	ENSGALG00000011921		chi-miR-1388-3p	ENSGALG00000003921
oha-miR-129a-5p	ENSGALG00000028939		hsa-miR-4508	ENSGALG00000017589		oha-miR-129a-5p	ENSGALG00000015556		hsa-miR-6087	ENSGALG00000012700		oha-miR-129a-5p	ENSGALG00000000947		chi-miR-1388-3p	ENSGALG00000027920
oha-miR-129a-5p	ENSGALG00000016456		hsa-miR-4508	ENSGALG00000015497		oha-miR-129a-5p	ENSGALG00000010369		hsa-miR-6087	ENSGALG00000019979		oha-miR-129a-5p	ENSGALG00000028140		chi-miR-1388-3p	ENSGALG00000003736
oha-miR-456	ENSGALG00000025919		hsa-miR-4508	ENSGALG00000023933		oha-miR-129a-5p	ENSGALG00000004365		hsa-miR-6087	ENSGALG00000016991		oha-miR-129a-5p	ENSGALG00000008571		tch-miR-27a-3p	ENSGALG00000004960
oha-miR-456	ENSGALG00000016034		hsa-miR-4508	ENSGALG00000008070		oha-miR-129a-5p	ENSGALG00000016883		hsa-miR-6087	ENSGALG00000002908		oha-miR-129a-5p	ENSGALG00000022789		tch-miR-27a-3p	ENSGALG00000015241
oha-miR-456	ENSGALG00000012726		hsa-miR-4508	ENSGALG00000011086		oha-miR-129a-5p	ENSGALG00000013149		hsa-miR-6087	ENSGALG00000020723		oha-miR-129a-5p	ENSGALG00000001493		tch-miR-27a-3p	ENSGALG00000010870
oha-miR-456	ENSGALG00000014908		hsa-miR-4508	ENSGALG00000006647		aca-miR-2970-3p	ENSGALG00000010139		hsa-miR-6087	ENSGALG00000009292		oha-miR-129a-5p	ENSGALG00000016855		tch-miR-27a-3p	ENSGALG00000004599
oha-miR-456	ENSGALG00000013102		hsa-miR-4508	ENSGALG00000026039		aca-miR-2970-3p	ENSGALG00000012135		hsa-miR-6087	ENSGALG00000006647		oha-miR-129a-5p	ENSGALG00000006642		tch-miR-27a-3p	ENSGALG00000003437
oha-miR-456	ENSGALG00000001697		hsa-miR-4508	ENSGALG00000011376		aca-miR-2970-3p	ENSGALG00000015816		hsa-miR-6087	ENSAPLG00000014410		oha-miR-129a-5p	ENSGALG00000026678		tch-miR-27a-3p	ENSGALG00000011404
oha-miR-456	ENSGALG00000008044		hsa-miR-4508	ENSGALG00000028143		aca-miR-2970-3p	ENSGALG00000000826		hsa-miR-6087	ENSAPLG00000000657		oha-miR-129a-5p	ENSGALG00000010369		oha-miR-29a-3p	ENSGALG00000007477
oha-miR-456	ENSGALG00000015983		hsa-miR-4508	ENSGALG00000026945		aca-miR-2970-3p	ENSGALG00000002326		hsa-miR-6087	ENSGALG00000026039		oha-miR-129a-5p	ENSGALG00000016440		hsa-miR-4324	ENSGALG00000007582
oha-miR-456	ENSGALG00000015432		hsa-miR-4508	ENSGALG00000006300		aca-miR-2970-3p	ENSGALG00000003043		hsa-miR-6087	ENSGALG00000009450		oha-miR-129a-5p	ENSGALG00000013768		hsa-miR-4324	ENSGALG00000027070
oha-miR-456	ENSGALG00000000966		hsa-miR-4508	ENSGALG00000027305		aca-miR-2970-3p	ENSGALG00000007838		hsa-miR-6087	ENSGALG00000028031		oha-miR-129a-5p	ENSGALG00000010230		hsa-miR-4324	ENSGALG00000016991
oha-miR-456	ENSGALG00000005845		hsa-miR-4508	ENSGALG00000002714		aca-miR-2970-3p	ENSGALG00000004365		hsa-miR-6087	ENSGALG00000013948		oha-miR-129a-5p	ENSGALG00000005360		hsa-miR-4324	ENSGALG00000026613
chi-miR-133a-3p	ENSGALG00000012073		hsa-miR-4508	ENSGALG00000003973		aca-miR-2970-3p	ENSGALG00000007485		hsa-miR-6087	ENSGALG00000004223		oha-miR-129a-5p	ENSGALG00000028939		hsa-miR-4324	ENSGALG00000023855
chi-miR-133a-3p	ENSGALG00000010672		hsa-miR-4508	ENSGALG00000010347		aca-miR-2970-3p	ENSGALG00000028339		hsa-miR-6087	ENSGALG00000026380		oha-miR-129a-5p	ENSAPLG00000001662		hsa-miR-4324	ENSGALG00000029166
chi-miR-133a-3p	ENSGALG00000006724		hsa-miR-4508	ENSGALG00000006503		tch-miR-184	ENSGALG00000006832		hsa-miR-6087	ENSGALG00000004751		oha-miR-129a-5p	ENSGALG00000016456		hsa-miR-4324	ENSGALG00000006447
chi-miR-133a-3p	ENSGALG00000021313		hsa-miR-4508	ENSAPLG00000003388		efu-miR-27b	ENSGALG00000005482		hsa-miR-6087	ENSGALG00000005619		oha-miR-129a-5p	ENSGALG00000004596		hsa-miR-4324	ENSGALG00000009303
chi-miR-133a-3p	ENSGALG00000010083		hsa-miR-4508	ENSAPLG00000012375		efu-miR-27b	ENSGALG00000010139		hsa-miR-6087	ENSGALG00000009945		oha-miR-129a-5p	ENSGALG00000016847		hsa-miR-4324	ENSGALG00000026945
chi-miR-133a-3p	ENSGALG00000016456		hsa-miR-4508	ENSGALG00000009433		efu-miR-27b	ENSGALG00000004844		hsa-miR-6087	ENSGALG00000001926		oha-miR-129a-5p	ENSGALG00000013149		hsa-miR-4324	ENSGALG00000017179
oha-miR-27b-5p	ENSGALG00000006501		hsa-miR-4508	ENSGALG00000014640		efu-miR-27b	ENSGALG00000009656		hsa-miR-6087	ENSGALG00000028422		oha-miR-129a-5p	ENSGALG00000010302		hsa-miR-4324	ENSGALG00000004347
oha-miR-129b-3p	ENSGALG00000016912		hsa-miR-4508	ENSGALG00000002576		efu-miR-27b	ENSAPLG00000006683		hsa-miR-6087	ENSGALG00000000461		oha-miR-129a-5p	ENSGALG00000028871		hsa-miR-4324	ENSGALG00000003973
oha-miR-129b-3p	ENSGALG00000008018		hsa-miR-4508	ENSGALG00000001077		efu-miR-27b	ENSGALG00000008855		hsa-miR-6087	ENSGALG00000026945		oha-miR-129a-5p	ENSGALG00000000721		hsa-miR-4324	ENSGALG00000027168
oha-miR-129b-3p	ENSGALG00000007409		hsa-miR-4508	ENSGALG00000029015		oha-miR-456	ENSGALG00000021087		hsa-miR-6087	ENSGALG00000027627		oha-miR-129a-5p	ENSGALG00000005873		hsa-miR-4324	ENSGALG00000010347
oha-miR-129b-3p	ENSGALG00000005045		hsa-miR-4508	ENSGALG00000003045		oha-miR-456	ENSGALG00000012748		hsa-miR-6087	ENSGALG00000007383		tgu-miR-2970-5p	ENSGALG00000006453		hsa-miR-4324	ENSGALG00000006182
oha-miR-129b-3p	ENSGALG00000005051		hsa-miR-4508	ENSAPLG00000015908		oha-miR-456	ENSGALG00000011455		hsa-miR-6087	ENSAPLG00000008659		tgu-miR-2970-5p	ENSGALG00000014678		hsa-miR-4324	ENSGALG00000008899
oha-let-7g-3p	ENSGALG00000016034		hsa-miR-4508	ENSGALG00000008860		oha-miR-456	ENSGALG00000004491		hsa-miR-6087	ENSGALG00000016582		tgu-miR-2970-5p	ENSGALG00000020869		hsa-miR-4324	ENSGALG00000003803
oha-let-7g-3p	ENSGALG00000012073		hsa-miR-4508	ENSGALG00000014696		oha-miR-456	ENSGALG00000014908		hsa-miR-6087	ENSGALG00000011484		tgu-miR-2970-5p	ENSGALG00000008163		hsa-miR-4324	ENSGALG00000003045
oha-let-7g-3p	ENSGALG00000027696		hsa-miR-4508	ENSGALG00000010382		oha-miR-456	ENSGALG00000005102		hsa-miR-6087	ENSGALG00000010343		tgu-miR-2970-5p	ENSGALG00000003628		hsa-miR-4324	ENSGALG00000007877
oha-let-7g-3p	ENSGALG00000006724		hsa-miR-4508	ENSGALG00000017418		oha-miR-456	ENSGALG00000001697		hsa-miR-6087	ENSGALG00000009433		tgu-miR-2970-5p	ENSGALG00000028140		hsa-miR-4324	ENSGALG00000004603
oha-let-7g-3p	ENSGALG00000011921		hsa-miR-4508	ENSGALG00000005559		oha-miR-456	ENSGALG00000003589		hsa-miR-6087	ENSGALG00000014640		tgu-miR-2970-5p	ENSGALG00000028954		hsa-miR-4324	ENSGALG00000000154
oha-let-7g-3p	ENSGALG00000008018		hsa-miR-4508	ENSGALG00000026086		oha-miR-456	ENSGALG00000006958		hsa-miR-6087	ENSGALG00000026518		tgu-miR-2970-5p	ENSGALG00000011882		hsa-miR-4324	ENSGALG00000000309
oha-let-7g-3p	ENSGALG00000028047		hsa-miR-4508	ENSGALG00000017319		oha-miR-456	ENSGALG00000009453		hsa-miR-6087	ENSGALG00000001077		tgu-miR-2970-5p	ENSGALG00000006035		hsa-miR-4324	ENSGALG00000004511
oha-let-7g-3p	ENSGALG00000007596		hsa-miR-4508	ENSGALG00000003644		oha-miR-456	ENSAPLG00000005297		hsa-miR-6087	ENSGALG00000029015		tgu-miR-2970-5p	ENSGALG00000012975		hsa-miR-4324	ENSGALG00000001011
oha-let-7g-3p	ENSGALG00000004844		hsa-miR-4508	ENSGALG00000004346		oha-miR-456	ENSGALG00000015983		hsa-miR-6087	ENSAPLG00000001249		tgu-miR-2970-5p	ENSGALG00000011527		hsa-miR-4324	ENSGALG00000015060
oha-let-7g-3p	ENSGALG00000005124		hsa-miR-4508	ENSGALG00000001209		oha-miR-456	ENSGALG00000027642		hsa-miR-6087	ENSGALG00000003045		tgu-miR-2970-5p	ENSGALG00000013256		hsa-miR-4324	ENSGALG00000004955
oha-let-7g-3p	ENSGALG00000012363		hsa-miR-4508	ENSAPLG00000014169		oha-miR-456	ENSGALG00000028339		hsa-miR-6087	ENSAPLG00000015908		tgu-miR-2970-5p	ENSGALG00000017091		hsa-miR-4324	ENSGALG00000008911
oha-let-7g-3p	ENSGALG00000006501		hsa-miR-4508	ENSGALG00000009686		oha-miR-456	ENSGALG00000010841		hsa-miR-6087	ENSGALG00000006907		tgu-miR-2970-5p	ENSGALG00000010853		hsa-miR-4324	ENSGALG00000014324
oha-let-7g-3p	ENSGALG00000016142		hsa-miR-4508	ENSGALG00000003675		oha-miR-456	ENSGALG00000015519		hsa-miR-6087	ENSGALG00000028608		tgu-miR-2970-5p	ENSGALG00000027854		hsa-miR-4324	ENSGALG00000006194
oha-let-7g-3p	ENSGALG00000012555		hsa-miR-4508	ENSGALG00000016774		oha-miR-456	ENSGALG00000006832		hsa-miR-6087	ENSGALG00000002495		tgu-miR-2970-5p	ENSGALG00000004645		hsa-miR-4324	ENSGALG00000009784
oha-let-7g-3p	ENSGALG00000020899		hsa-miR-4508	ENSGALG00000024328		oha-miR-456	ENSGALG00000015432		hsa-miR-6087	ENSGALG00000023395		tgu-miR-2970-5p	ENSGALG00000007075		hsa-miR-4324	ENSGALG00000004043
oha-let-7g-3p	ENSGALG00000026366		hsa-miR-4508	ENSGALG00000002742		oha-miR-132-5p	ENSGALG00000007838		hsa-miR-6087	ENSGALG00000008677		tgu-miR-2970-5p	ENSGALG00000008942		hsa-miR-4324	ENSGALG00000004599
oha-let-7g-3p	ENSGALG00000017242		hsa-miR-4508	ENSGALG00000002899		oha-miR-375-3p	ENSGALG00000016883		hsa-miR-6087	ENSGALG00000004993		tgu-miR-2970-5p	ENSGALG00000000802		hsa-miR-4324	ENSGALG00000016145
oha-let-7g-3p	ENSGALG00000005845		hsa-miR-4508	ENSGALG00000028854		ssc-miR-22-5p	ENSGALG00000009082		hsa-miR-6087	ENSGALG00000028466		tgu-miR-2970-5p	ENSGALG00000006413		hsa-miR-4324	ENSGALG00000008297
oha-let-7g-3p	ENSGALG00000008842		hsa-miR-4508	ENSGALG00000001177		ssc-miR-22-5p	ENSGALG00000009656		hsa-miR-6087	ENSGALG00000011901		tgu-miR-2970-5p	ENSGALG00000005652		hsa-miR-4324	ENSGALG00000026842
oha-miR-23b-3p	ENSGALG00000002963		hsa-miR-4508	ENSGALG00000027901		tgu-miR-1329-5p	ENSGALG00000006074		hsa-miR-6087	ENSGALG00000010372		tgu-miR-2970-5p	ENSAPLG00000001662		hsa-miR-4324	ENSGALG00000014297
oha-miR-23b-3p	ENSGALG00000009777		hsa-miR-4508	ENSGALG00000027188		oha-miR-125b-3p	ENSGALG00000015670		hsa-miR-6087	ENSGALG00000006638		tgu-miR-2970-5p	ENSGALG00000011017		hsa-miR-4324	ENSGALG00000009956
oha-miR-23b-3p	ENSGALG00000006501		hsa-miR-4508	ENSGALG00000024047		oha-miR-125b-3p	ENSGALG00000004343		hsa-miR-6087	ENSGALG00000027106		tgu-miR-2970-5p	ENSGALG00000016893		hsa-miR-4324	ENSGALG00000000616
oha-miR-23b-3p	ENSGALG00000003527		hsa-miR-4508	ENSGALG00000001968		oha-miR-125b-3p	ENSGALG00000017085		hsa-miR-6087	ENSAPLG00000000658		tgu-miR-2970-5p	ENSGALG00000000755		hsa-miR-4324	ENSGALG00000005739
oha-miR-182-5p	ENSGALG00000020160		hsa-miR-4508	ENSGALG00000008383		oha-miR-125b-3p	ENSGALG00000001551		hsa-miR-6087	ENSGALG00000006947		tgu-miR-2970-5p	ENSGALG00000000690		hsa-miR-4324	ENSGALG00000002480
ssa-miR-23b-3p	ENSGALG00000002963		hsa-miR-4508	ENSGALG00000006543		oha-miR-133a-2-5p	ENSGALG00000016883		hsa-miR-6087	ENSGALG00000002351		tgu-miR-2970-5p	ENSGALG00000001883		hsa-miR-4324	ENSGALG00000000112
ssa-miR-23b-3p	ENSGALG00000015877		hsa-miR-4508	ENSGALG00000005451		tgu-miR-139-3p	ENSGALG00000022586		hsa-miR-6087	ENSGALG00000014406		tgu-miR-2970-5p	ENSGALG00000010214		hsa-miR-4324	ENSGALG00000000238
ssa-miR-23b-3p	ENSGALG00000009777		hsa-miR-4508	ENSGALG00000014179		tgu-miR-139-3p	ENSGALG00000005482		hsa-miR-6087	ENSGALG00000018503		tgu-miR-2970-5p	ENSGALG00000008842		hsa-miR-4324	ENSGALG00000027592
ssa-miR-23b-3p	ENSGALG00000006501		hsa-miR-4508	ENSGALG00000002610		tgu-miR-139-3p	ENSGALG00000015954		hsa-miR-6087	ENSGALG00000001956		tgu-miR-2970-5p	ENSGALG00000005873		hsa-miR-4324	ENSGALG00000004620
ssa-miR-23b-3p	ENSGALG00000003527		hsa-miR-4508	ENSGALG00000000557		tgu-miR-139-3p	ENSGALG00000015521		hsa-miR-6087	ENSGALG00000004955		tgu-miR-2970-5p	ENSGALG00000002878		hsa-miR-4324	ENSGALG00000004936
tgu-miR-2954-5p	ENSGALG00000025919		hsa-miR-4508	ENSGALG00000011896		tgu-miR-139-3p	ENSGALG00000023542		hsa-miR-6087	ENSGALG00000006106		oha-miR-143-5p	ENSGALG00000009847		hsa-miR-4324	ENSGALG00000007862
tgu-miR-2954-5p	ENSGALG00000015425		hsa-miR-4508	ENSGALG00000026349		tgu-miR-139-3p	ENSGALG00000006074		hsa-miR-6087	ENSGALG00000014904		oha-miR-143-5p	ENSGALG00000027891		hsa-miR-4324	ENSGALG00000002775
tgu-miR-2954-5p	ENSGALG00000016665		hsa-miR-4508	ENSGALG00000026880		tgu-miR-139-3p	ENSGALG00000003939		hsa-miR-6087	ENSGALG00000000528		oha-miR-143-5p	ENSGALG00000008973		hsa-miR-4324	ENSGALG00000007474
tgu-miR-2954-5p	ENSGALG00000014836		hsa-miR-4508	ENSGALG00000002420		tgu-miR-139-3p	ENSGALG00000001320		hsa-miR-6087	ENSGALG00000004599		oha-miR-143-5p	ENSGALG00000022586		hsa-miR-4324	ENSGALG00000025967
tgu-miR-2954-5p	ENSGALG00000026373		hsa-miR-4508	ENSGALG00000015708		tgu-miR-139-3p	ENSGALG00000001325		hsa-miR-6087	ENSGALG00000003933		oha-miR-143-5p	ENSGALG00000026373		hsa-miR-4324	ENSGALG00000003203
tgu-miR-2954-5p	ENSGALG00000012111		hsa-miR-4508	ENSGALG00000029123		tgu-miR-139-3p	ENSGALG00000000255		hsa-miR-6087	ENSGALG00000002742		oha-miR-143-5p	ENSGALG00000012111		hsa-miR-4324	ENSGALG00000001544
tgu-miR-2954-5p	ENSGALG00000010672		hsa-miR-4508	ENSGALG00000005519		tgu-miR-139-3p	ENSGALG00000004491		hsa-miR-6087	ENSGALG00000002899		oha-miR-143-5p	ENSGALG00000001473		hsa-miR-4324	ENSGALG00000016105
tgu-miR-2954-5p	ENSGALG00000006724		hsa-miR-4508	ENSGALG00000010645		tgu-miR-139-3p	ENSGALG00000029106		hsa-miR-6087	ENSGALG00000016442		oha-miR-143-5p	ENSGALG00000011468		hsa-miR-4324	ENSGALG00000011997
tgu-miR-2954-5p	ENSGALG00000013953		hsa-miR-4508	ENSGALG00000001118		tgu-miR-139-3p	ENSGALG00000008997		hsa-miR-6087	ENSGALG00000000367		oha-miR-143-5p	ENSGALG00000002452		hsa-miR-4324	ENSGALG00000007658
tgu-miR-2954-5p	ENSGALG00000012726		hsa-miR-4508	ENSGALG00000025967		tgu-miR-139-3p	ENSGALG00000004813		hsa-miR-6087	ENSGALG00000008297		oha-miR-143-5p	ENSGALG00000014832		hsa-miR-4324	ENSGALG00000003285
tgu-miR-2954-5p	ENSGALG00000010055		hsa-miR-4508	ENSGALG00000007238		tgu-miR-139-3p	ENSGALG00000012425		hsa-miR-6087	ENSGALG00000021225		oha-miR-143-5p	ENSGALG00000011689		hsa-miR-4324	ENSGALG00000007770
tgu-miR-2954-5p	ENSGALG00000008018		hsa-miR-4508	ENSGALG00000004823		tgu-miR-139-3p	ENSGALG00000007998		hsa-miR-6087	ENSGALG00000028585		oha-miR-143-5p	ENSGALG00000004841		hsa-miR-4324	ENSGALG00000027218
tgu-miR-2954-5p	ENSGALG00000011801		hsa-miR-4508	ENSGALG00000009123		tgu-miR-139-3p	ENSGALG00000004262		hsa-miR-6087	ENSGALG00000018877		oha-miR-143-5p	ENSGALG00000015665		hsa-miR-4324	ENSGALG00000001370
tgu-miR-2954-5p	ENSGALG00000005259		hsa-miR-4508	ENSGALG00000026439		tgu-miR-139-3p	ENSGALG00000005102		hsa-miR-6087	ENSGALG00000006337		oha-miR-143-5p	ENSGALG00000005992		hsa-miR-4324	ENSGALG00000026277
tgu-miR-2954-5p	ENSGALG00000007596		hsa-miR-4508	ENSAPLG00000004855		tgu-miR-139-3p	ENSGALG00000011882		hsa-miR-6087	ENSGALG00000014297		oha-miR-143-5p	ENSGALG00000008365		hsa-miR-4324	ENSGALG00000026366
tgu-miR-2954-5p	ENSGALG00000010005		hsa-miR-4508	ENSGALG00000005061		tgu-miR-139-3p	ENSGALG00000000785		hsa-miR-6087	ENSGALG00000004638		oha-miR-143-5p	ENSGALG00000012726		hsa-miR-4324	ENSGALG00000003308
tgu-miR-2954-5p	ENSGALG00000002105		hsa-miR-4508	ENSAPLG00000005635		tgu-miR-139-3p	ENSGALG00000006833		hsa-miR-6087	ENSGALG00000006000		oha-miR-143-5p	ENSGALG00000014840		hsa-miR-4324	ENSGALG00000027089
tgu-miR-2954-5p	ENSGALG00000006358		hsa-miR-4508	ENSGALG00000004365		tgu-miR-139-3p	ENSGALG00000004844		hsa-miR-6087	ENSGALG00000012173		oha-miR-143-5p	ENSGALG00000008608		hsa-miR-4324	ENSGALG00000026283
tgu-miR-2954-5p	ENSGALG00000004436		hsa-miR-4508	ENSGALG00000007871		tgu-miR-139-3p	ENSGALG00000016617		hsa-miR-6087	ENSGALG00000002112		oha-miR-143-5p	ENSGALG00000008910		hsa-miR-4324	ENSGALG00000011404
tgu-miR-2954-5p	ENSGALG00000011527		hsa-miR-4508	ENSGALG00000007871		tgu-miR-139-3p	ENSGALG00000016617		hsa-miR-6087	ENSGALG00000008602		oha-miR-143-5p	ENSGALG00000006422		hsa-miR-4324	ENSGALG00000000402
tgu-miR-2954-5p	ENSGALG00000014072		hsa-miR-4508	ENSGALG00000028129		tgu-miR-139-3p	ENSGALG00000023879		hsa-miR-6087	ENSGALG00000009956		oha-miR-143-5p	ENSGALG00000011285		hsa-miR-4324	ENSGALG00000005628
tgu-miR-2954-5p	ENSGALG00000001462		hsa-miR-4508	ENSGALG00000002926		tgu-miR-139-3p	ENSGALG00000020513		hsa-miR-6087	ENSGALG00000011778		oha-miR-143-5p	ENSGALG00000014908		hsa-miR-4324	ENSGALG00000001729
tgu-miR-2954-5p	ENSGALG00000006320		hsa-miR-4508	ENSGALG00000027490		tgu-miR-139-3p	ENSGALG00000008230		hsa-miR-6087	ENSGALG00000007438		oha-miR-143-5p	ENSGALG00000008107		ssa-miR-2188-5p	ENSGALG00000014687
tgu-miR-2954-5p	ENSGALG00000005124		hsa-miR-4508	ENSGALG00000003285		tgu-miR-139-3p	ENSGALG00000016426		hsa-miR-6087	ENSGALG00000016595		oha-miR-143-5p	ENSGALG00000008163		ssa-miR-2188-5p	ENSGALG00000008518
tgu-miR-2954-5p	ENSGALG00000005802		hsa-miR-4508	ENSGALG00000014190		tgu-miR-139-3p	ENSGALG00000003589		hsa-miR-6087	ENSGALG00000028716		oha-miR-143-5p	ENSGALG00000028931		ssa-miR-2188-5p	ENSGALG00000013605
tgu-miR-2954-5p	ENSGALG00000015877		hsa-miR-4508	ENSGALG00000007770		tgu-miR-139-3p	ENSGALG00000014486		hsa-miR-6087	ENSGALG00000012836		oha-miR-143-5p	ENSGALG00000007503		ssa-miR-2188-5p	ENSGALG00000014970
tgu-miR-2954-5p	ENSGALG00000010949		hsa-miR-4508	ENSGALG00000004690		tgu-miR-139-3p	ENSGALG00000006864		hsa-miR-6087	ENSGALG00000003295		oha-miR-143-5p	ENSGALG00000003628		ssa-miR-2188-5p	ENSGALG00000003933
tgu-miR-2954-5p	ENSGALG00000006501		hsa-miR-4508	ENSGALG00000003336		tgu-miR-139-3p	ENSGALG00000009453		hsa-miR-6087	ENSGALG00000006341		oha-miR-143-5p	ENSGALG00000016079		ssa-miR-2188-5p	ENSGALG00000028716
tgu-miR-2954-5p	ENSGALG00000001234		hsa-miR-4508	ENSGALG00000029027		tgu-miR-139-3p	ENSGALG00000010369		hsa-miR-6087	ENSGALG00000024047		oha-miR-143-5p	ENSGALG00000003154		ssa-miR-2188-5p	ENSGALG00000006544
tgu-miR-2954-5p	ENSGALG00000021304		hsa-miR-4508	ENSGALG00000013784		tgu-miR-139-3p	ENSGALG00000008250		hsa-miR-6087	ENSGALG00000004357		oha-miR-143-5p	ENSGALG00000005102		ssa-miR-2188-5p	ENSGALG00000028978
tgu-miR-2954-5p	ENSGALG00000007140		hsa-miR-4508	ENSGALG00000000970		tgu-miR-139-3p	ENSGALG00000012363		hsa-miR-6087	ENSGALG00000024488		oha-miR-143-5p	ENSGALG00000001493		ssa-miR-2188-5p	ENSGALG00000024062
tgu-miR-2954-5p	ENSGALG00000010083		hsa-miR-4508	ENSGALG00000005727		tgu-miR-139-3p	ENSGALG00000011594		hsa-miR-6087	ENSGALG00000001968		oha-miR-143-5p	ENSGALG00000011414		ssa-miR-2188-5p	ENSGALG00000000780
tgu-miR-2954-5p	ENSGALG00000000776		hsa-miR-4508	ENSGALG00000005817		tgu-miR-139-3p	ENSGALG00000010281		hsa-miR-6087	ENSGALG00000027954		oha-miR-143-5p	ENSGALG00000009262		ssa-miR-2188-5p	ENSGALG00000027330
tgu-miR-2954-5p	ENSGALG00000016142		hsa-miR-4508	ENSGALG00000023266		tgu-miR-139-3p	ENSGALG00000015902		hsa-miR-6087	ENSGALG00000006544		oha-miR-143-5p	ENSGALG00000006358		ssa-miR-2188-5p	ENSGALG00000002390
tgu-miR-2954-5p	ENSGALG00000006413		hsa-miR-4508	ENSGALG00000012436		tgu-miR-139-3p	ENSGALG00000012108		hsa-miR-6087	ENSGALG00000003510		oha-miR-143-5p	ENSGALG00000027721		oha-miR-30a-3p	ENSGALG00000001632
tgu-miR-2954-5p	ENSGALG00000000573		hsa-miR-4508	ENSGALG00000023647		tgu-miR-139-3p	ENSGALG00000004645		hsa-miR-6087	ENSGALG00000005451		oha-miR-143-5p	ENSGALG00000012154		oha-miR-30a-3p	ENSGALG00000014490
tgu-miR-2954-5p	ENSGALG00000028939		hsa-miR-4508	ENSGALG00000027920		tgu-miR-139-3p	ENSGALG00000015936		hsa-miR-6087	ENSAPLG00000005854		oha-miR-143-5p	ENSGALG00000016617		oha-miR-30a-3p	ENSGALG00000011170
tgu-miR-2954-5p	ENSGALG00000005045		hsa-miR-4508	ENSGALG00000026763		tgu-miR-139-3p	ENSGALG00000002539		hsa-miR-6087	ENSGALG00000004476		oha-miR-143-5p	ENSGALG00000016617		oha-miR-30a-3p	ENSGALG00000001343
tgu-miR-2954-5p	ENSGALG00000005051		hsa-miR-4508	ENSGALG00000024085		tgu-miR-139-3p	ENSGALG00000003043		hsa-miR-6087	ENSGALG00000006560		oha-miR-143-5p	ENSGALG00000010629		ssa-miR-1338-3p	ENSAPLG00000002209
tgu-miR-2954-5p	ENSGALG00000012555		hsa-miR-4508	ENSGALG00000003120		tgu-miR-139-3p	ENSGALG00000019805		hsa-miR-6087	ENSGALG00000028131		oha-miR-143-5p	ENSGALG00000012877		ssa-miR-1338-3p	ENSGALG00000003987
tgu-miR-2954-5p	ENSGALG00000016456		hsa-miR-4508	ENSGALG00000004778		tgu-miR-139-3p	ENSGALG00000012847		hsa-miR-6087	ENSGALG00000016708		oha-miR-143-5p	ENSGALG00000010211		ssa-miR-1338-3p	ENSGALG00000024484
tgu-miR-2954-5p	ENSGALG00000020899		hsa-miR-4508	ENSGALG00000009321		tgu-miR-139-3p	ENSGALG00000015983		hsa-miR-6087	ENSGALG00000021685		oha-miR-143-5p	ENSGALG00000005368		ssa-miR-1338-3p	ENSGALG00000009303
tgu-miR-2954-5p	ENSGALG00000016369		hsa-miR-4508	ENSGALG00000000619		tgu-miR-139-3p	ENSGALG00000025935		hsa-miR-6087	ENSGALG00000012546		oha-miR-143-5p	ENSGALG00000013615		ssa-miR-1338-3p	ENSGALG00000003973
tgu-miR-2954-5p	ENSGALG00000005845		hsa-miR-4508	ENSGALG00000012130		tgu-miR-139-3p	ENSGALG00000004196		hsa-miR-6087	ENSGALG00000002258		oha-miR-143-5p	ENSGALG00000013617		ssa-miR-1338-3p	ENSGALG00000004603
tgu-miR-2954-5p	ENSGALG00000008842		hsa-miR-4508	ENSGALG00000003021		tgu-miR-139-3p	ENSGALG00000012483		hsa-miR-6087	ENSGALG00000011902		oha-miR-143-5p	ENSGALG00000010773		ssa-miR-1338-3p	ENSGALG00000014923
efu-miR-107	ENSGALG00000016665		hsa-miR-4508	ENSGALG00000004435		tgu-miR-139-3p	ENSGALG00000002431		hsa-miR-6087	ENSGALG00000028472		oha-miR-143-5p	ENSGALG00000013886		ssa-miR-1338-3p	ENSGALG00000010372
efu-miR-107	ENSGALG00000012111		hsa-miR-4508	ENSGALG00000002913		tgu-miR-139-3p	ENSGALG00000007838		hsa-miR-6087	ENSGALG00000026349		oha-miR-143-5p	ENSGALG00000010369		ssa-miR-1338-3p	ENSGALG00000004209
efu-miR-107	ENSGALG00000027696		hsa-miR-6087	ENSGALG00000011228		tgu-miR-139-3p	ENSGALG00000004365		hsa-miR-6087	ENSGALG00000010036		oha-miR-143-5p	ENSGALG00000008250		ssa-miR-1338-3p	ENSGALG00000021031
efu-miR-107	ENSGALG00000010055		hsa-miR-6087	ENSGALG00000002797		tgu-miR-139-3p	ENSGALG00000027642		hsa-miR-6087	ENSGALG00000010368		oha-miR-143-5p	ENSGALG00000002451		ssa-miR-1338-3p	ENSGALG00000001956
efu-miR-107	ENSGALG00000014485		hsa-miR-6087	ENSGALG00000012700		tgu-miR-139-3p	ENSGALG00000011220		hsa-miR-6087	ENSAPLG00000001537		oha-miR-143-5p	ENSGALG00000006566		ssa-miR-1338-3p	ENSGALG00000012659
efu-miR-107	ENSGALG00000014485		hsa-miR-6087	ENSGALG00000016991		tgu-miR-139-3p	ENSGALG00000015854		hsa-miR-6087	ENSGALG00000003103		oha-miR-143-5p	ENSGALG00000011114		ssa-miR-1338-3p	ENSGALG00000004599
efu-miR-107	ENSGALG00000013414		hsa-miR-6087	ENSGALG00000006647		tgu-miR-139-3p	ENSGALG00000010841		hsa-miR-6087	ENSGALG00000001759		oha-miR-143-5p	ENSGALG00000009511		ssa-miR-1338-3p	ENSGALG00000013929
efu-miR-107	ENSGALG00000008818		hsa-miR-6087	ENSAPLG00000014410		tgu-miR-139-3p	ENSGALG00000001551		hsa-miR-6087	ENSGALG00000010494		oha-miR-143-5p	ENSGALG00000016546		ssa-miR-1338-3p	ENSGALG00000027848
efu-miR-107	ENSGALG00000015877		hsa-miR-6087	ENSGALG00000026039		tgu-miR-139-3p	ENSGALG00000000117		hsa-miR-6087	ENSGALG00000021593		oha-miR-143-5p	ENSGALG00000001629		ssa-miR-1338-3p	ENSGALG00000011170
efu-miR-107	ENSGALG00000009777		hsa-miR-6087	ENSGALG00000005619		tgu-miR-139-3p	ENSGALG00000023881		hsa-miR-6087	ENSGALG00000029123		oha-miR-143-5p	ENSGALG00000011305		ssa-miR-1338-3p	ENSGALG00000007920
efu-miR-107	ENSGALG00000028853		hsa-miR-6087	ENSGALG00000026945		tgu-miR-139-3p	ENSGALG00000000535		hsa-miR-6087	ENSGALG00000005519		oha-miR-143-5p	ENSGALG00000010853		ssa-miR-1338-3p	ENSGALG00000000878
efu-miR-107	ENSGALG00000016059		hsa-miR-6087	ENSGALG00000027305		tgu-miR-139-3p	ENSGALG00000001876		hsa-miR-6087	ENSGALG00000008125		oha-miR-143-5p	ENSGALG00000005308		ssa-miR-1338-3p	ENSGALG00000024285
efu-miR-107	ENSGALG00000004196		hsa-miR-6087	ENSGALG00000002714		tgu-miR-139-3p	ENSGALG00000013149		hsa-miR-6087	ENSGALG00000000780		oha-miR-143-5p	ENSGALG00000006172		ssa-miR-1338-3p	ENSGALG00000029008
efu-miR-107	ENSGALG00000020160		hsa-miR-6087	ENSGALG00000003973		tgu-miR-139-3p	ENSGALG00000000587		hsa-miR-6087	ENSGALG00000009641		oha-miR-143-5p	ENSGALG00000008785		ssa-miR-1338-3p	ENSGALG00000003923
efu-miR-107	ENSGALG00000005045		hsa-miR-6087	ENSGALG00000016457		tgu-miR-139-3p	ENSGALG00000023626		hsa-miR-6087	ENSGALG00000010645		oha-miR-143-5p	ENSGALG00000026051		ssa-miR-1338-3p	ENSGALG00000004690
efu-miR-107	ENSGALG00000005051		hsa-miR-6087	ENSGALG00000006503		tgu-miR-139-3p	ENSGALG00000016518		hsa-miR-6087	ENSGALG00000001118		oha-miR-143-5p	ENSGALG00000003025		ssa-miR-1338-3p	ENSGALG00000015822
efu-miR-107	ENSGALG00000020899		hsa-miR-6087	ENSAPLG00000003388		tgu-miR-139-3p	ENSGALG00000004590		hsa-miR-6087	ENSGALG00000004823		oha-miR-143-5p	ENSGALG00000011421		ssa-miR-1338-3p	ENSGALG00000002108
efu-miR-107	ENSGALG00000008842		hsa-miR-6087	ENSGALG00000009433		tgu-miR-139-3p	ENSGALG00000005727		hsa-miR-6087	ENSGALG00000003203		oha-miR-143-5p	ENSGALG00000019805		ssa-miR-1338-3p	ENSGALG00000006707
efu-miR-107	ENSGALG00000009179		hsa-miR-6087	ENSGALG00000014640		tgu-miR-139-3p	ENSGALG00000015432		hsa-miR-6087	ENSGALG00000004138		oha-miR-143-5p	ENSGALG00000001234		ssa-miR-1338-3p	ENSGALG00000011404
			hsa-miR-6087	ENSGALG00000001077		tgu-miR-139-3p	ENSGALG00000026019		hsa-miR-6087	ENSGALG00000017414		oha-miR-143-5p	ENSGALG00000000802		ssa-miR-1338-3p	ENSGALG00000005628
			hsa-miR-6087	ENSGALG00000029015		tgu-miR-139-3p	ENSGALG00000015057		hsa-miR-6087	ENSGALG00000009707		oha-miR-143-5p	ENSGALG00000000811		ssa-miR-1338-3p	ENSGALG00000004974
			hsa-miR-6087	ENSGALG00000003045		tgu-miR-139-3p	ENSGALG00000026763		hsa-miR-6087	ENSGALG00000026609		oha-miR-143-5p	ENSGALG00000014907		efu-miR-30a	ENSGALG00000006947
			hsa-miR-6087	ENSAPLG00000015908		tgu-miR-139-3p	ENSGALG00000024085		hsa-miR-6087	ENSGALG00000025911		oha-miR-143-5p	ENSGALG00000016338		efu-miR-30a	ENSGALG00000014324
			hsa-miR-6087	ENSGALG00000011715		tgu-miR-139-3p	ENSGALG00000022440		hsa-miR-6087	ENSGALG00000007409		oha-miR-143-5p	ENSGALG00000000776		efu-miR-30a	ENSGALG00000011663
			hsa-miR-6087	ENSGALG00000004984		tgu-miR-139-3p	ENSGALG00000011922		hsa-miR-6087	ENSGALG00000009123		oha-miR-143-5p	ENSGALG00000008292		efu-miR-30a	ENSGALG00000003157
			hsa-miR-6087	ENSGALG00000004993		tgu-miR-139-3p	ENSGALG00000012241		hsa-miR-6087	ENSGALG00000026137		oha-miR-143-5p	ENSGALG00000007098		efu-miR-30a	ENSGALG00000010180
			hsa-miR-6087	ENSGALG00000014696		tgu-miR-139-3p	ENSGALG00000027060		hsa-miR-6087	ENSGALG00000016583		oha-miR-143-5p	ENSGALG00000001231		efu-miR-30a	ENSGALG00000026534
			hsa-miR-6087	ENSGALG00000010372		tgu-miR-139-3p	ENSGALG00000010214		hsa-miR-6087	ENSGALG00000000680		oha-miR-143-5p	ENSGALG00000005652		ssa-miR-26d-5p	ENSGALG00000005299
			hsa-miR-6087	ENSGALG00000017418		tgu-miR-139-3p	ENSGALG00000011294		hsa-miR-6087	ENSGALG00000026472		oha-miR-143-5p	ENSGALG00000016313		pmi-miR-92d-3p	ENSGALG00000001492
			hsa-miR-6087	ENSGALG00000008847		tgu-miR-139-3p	ENSGALG00000025963		hsa-miR-6087	ENSGALG00000004733		oha-miR-143-5p	ENSGALG00000003527		pmi-miR-92d-3p	ENSGALG00000027851
			hsa-miR-6087	ENSGALG00000026086		tgu-miR-139-3p	ENSGALG00000001849		hsa-miR-6087	ENSGALG00000015416		oha-miR-143-5p	ENSGALG00000005045		pmi-miR-92d-3p	ENSGALG00000026574
			hsa-miR-6087	ENSGALG00000018503		tgu-miR-139-3p	ENSGALG00000000908		hsa-miR-6087	ENSGALG00000013239		oha-miR-143-5p	ENSGALG00000005051		pmi-miR-92d-3p	ENSGALG00000013135
			hsa-miR-6087	ENSGALG00000017319		oha-miR-212-5p	ENSGALG00000027891		hsa-miR-6087	ENSGALG00000001343		oha-miR-143-5p	ENSGALG00000012555		pmi-miR-92d-3p	ENSGALG00000011221
			hsa-miR-6087	ENSGALG00000004346		oha-miR-212-5p	ENSGALG00000014857		hsa-miR-6087	ENSGALG00000000786		oha-miR-143-5p	ENSGALG00000012754		pmi-miR-92d-3p	ENSGALG00000009303
			hsa-miR-6087	ENSGALG00000001209		oha-miR-212-5p	ENSGALG00000004491		hsa-miR-6087	ENSGALG00000004820		oha-miR-143-5p	ENSGALG00000004596		pmi-miR-92d-3p	ENSGALG00000006503
			hsa-miR-6087	ENSAPLG00000014169		oha-miR-212-5p	ENSGALG00000020513		hsa-miR-6087	ENSGALG00000000878		oha-miR-143-5p	ENSGALG00000016847		pmi-miR-92d-3p	ENSGALG00000007877
			hsa-miR-6087	ENSGALG00000002742		oha-miR-212-5p	ENSGALG00000012702		hsa-miR-6087	ENSGALG00000002955		oha-miR-143-5p	ENSGALG00000016834		pmi-miR-92d-3p	ENSGALG00000004954
			hsa-miR-6087	ENSGALG00000002899		oha-miR-212-5p	ENSGALG00000010841		hsa-miR-6087	ENSGALG00000009971		oha-miR-143-5p	ENSGALG00000026263		pmi-miR-92d-3p	ENSGALG00000028063
			hsa-miR-6087	ENSGALG00000027901		oha-miR-212-5p	ENSGALG00000008676		hsa-miR-6087	ENSGALG00000010291		oha-miR-143-5p	ENSGALG00000000312		pmi-miR-92d-3p	ENSGALG00000009364
			hsa-miR-6087	ENSGALG00000013971		oha-miR-212-5p	ENSGALG00000001876		hsa-miR-6087	ENSGALG00000007871		oha-miR-143-5p	ENSGALG00000000587		pmi-miR-92d-3p	ENSGALG00000007704
			hsa-miR-6087	ENSGALG00000023541		oha-miR-212-5p	ENSGALG00000001849		hsa-miR-6087	ENSGALG00000026663		oha-miR-143-5p	ENSGALG00000016518		pmi-miR-92d-3p	ENSGALG00000001956
			hsa-miR-6087	ENSGALG00000027188		oan-miR-365-2-5p	ENSGALG00000015425		hsa-miR-6087	ENSGALG00000003375		oha-miR-143-5p	ENSGALG00000021399		pmi-miR-92d-3p	ENSGALG00000006194
			hsa-miR-6087	ENSGALG00000024047		oan-miR-365-2-5p	ENSGALG00000012748		hsa-miR-6087	ENSGALG00000001944		oha-miR-143-5p	ENSGALG00000014069		pmi-miR-92d-3p	ENSGALG00000009784
			hsa-miR-6087	ENSGALG00000001968		oan-miR-365-2-5p	ENSGALG00000005482		hsa-miR-6087	ENSGALG00000007658		oha-miR-143-5p	ENSGALG00000009444		pmi-miR-92d-3p	ENSGALG00000021316
			hsa-miR-6087	ENSGALG00000006543		oan-miR-365-2-5p	ENSGALG00000012809		hsa-miR-6087	ENSGALG00000015469		oha-miR-143-5p	ENSAPLG00000007531		pmi-miR-92d-3p	ENSGALG00000024031
			hsa-miR-6087	ENSGALG00000005451		oan-miR-365-2-5p	ENSGALG00000010430		hsa-miR-6087	ENSGALG00000007943		oha-miR-143-5p	ENSGALG00000025857		pmi-miR-92d-3p	ENSGALG00000020329
			hsa-miR-6087	ENSGALG00000016708		oan-miR-365-2-5p	ENSGALG00000004449		hsa-miR-6087	ENSGALG00000005678		oha-miR-143-5p	ENSGALG00000028797		pmi-miR-92d-3p	ENSGALG00000026119
			hsa-miR-6087	ENSGALG00000014179		oan-miR-365-2-5p	ENSGALG00000006855		hsa-miR-6087	ENSGALG00000027330		oha-miR-143-5p	ENSGALG00000008040		pmi-miR-92d-3p	ENSGALG00000003295
			hsa-miR-6087	ENSGALG00000002610		oan-miR-365-2-5p	ENSGALG00000001320		hsa-miR-6087	ENSGALG00000023950		oha-miR-143-5p	ENSGALG00000010214		pmi-miR-92d-3p	ENSGALG00000001789
			hsa-miR-6087	ENSGALG00000011896		oan-miR-365-2-5p	ENSGALG00000016491		hsa-miR-6087	ENSGALG00000003285		oha-miR-143-5p	ENSGALG00000008842		pmi-miR-92d-3p	ENSGALG00000002480
			hsa-miR-6087	ENSGALG00000026349		oan-miR-365-2-5p	ENSGALG00000008910		hsa-miR-6087	ENSGALG00000007768		oha-miR-143-5p	ENSGALG00000028451		pmi-miR-92d-3p	ENSGALG00000006729
			hsa-miR-6087	ENSGALG00000002420		oan-miR-365-2-5p	ENSGALG00000029047		hsa-miR-6087	ENSGALG00000014190		tgu-miR-2970-3p	ENSGALG00000026258		pmi-miR-92d-3p	ENSGALG00000024318
			hsa-miR-6087	ENSGALG00000029123		oan-miR-365-2-5p	ENSGALG00000012418		hsa-miR-6087	ENSGALG00000025977		tgu-miR-2970-3p	ENSGALG00000002317		pmi-miR-92d-3p	ENSGALG00000005596
			hsa-miR-6087	ENSGALG00000005751		oan-miR-365-2-5p	ENSGALG00000005792		hsa-miR-6087	ENSGALG00000023768		tgu-miR-2970-3p	ENSGALG00000015506		pmi-miR-92d-3p	ENSGALG00000004184
			hsa-miR-6087	ENSGALG00000005519		oan-miR-365-2-5p	ENSGALG00000028894		hsa-miR-6087	ENSGALG00000004690		tgu-miR-2970-3p	ENSGALG00000012034		pmi-miR-92d-3p	ENSGALG00000005551
			hsa-miR-6087	ENSGALG00000010645		oan-miR-365-2-5p	ENSGALG00000007998		hsa-miR-6087	ENSGALG00000003699		tgu-miR-2970-3p	ENSGALG00000013627		pmi-miR-92d-3p	ENSGALG00000007409
			hsa-miR-6087	ENSGALG00000001118		oan-miR-365-2-5p	ENSGALG00000015314		hsa-miR-6087	ENSGALG00000001370		tgu-miR-2970-3p	ENSGALG00000008365		pmi-miR-92d-3p	ENSGALG00000011214
			hsa-miR-6087	ENSGALG00000007238		oan-miR-365-2-5p	ENSGALG00000011795		hsa-miR-6087	ENSGALG00000012075		tgu-miR-2970-3p	ENSGALG00000004491		pmi-miR-92d-3p	ENSGALG00000028318
			hsa-miR-6087	ENSGALG00000004823		oan-miR-365-2-5p	ENSGALG00000011805		hsa-miR-6087	ENSGALG00000000970		tgu-miR-2970-3p	ENSGALG00000028047		pmi-miR-92d-3p	ENSGALG00000017327
			hsa-miR-6087	ENSGALG00000009123		oan-miR-365-2-5p	ENSGALG00000008571		hsa-miR-6087	ENSGALG00000001035		tgu-miR-2970-3p	ENSGALG00000016079		pmi-miR-92d-3p	ENSGALG00000006743
			hsa-miR-6087	ENSGALG00000026439		oan-miR-365-2-5p	ENSGALG00000005204		hsa-miR-6087	ENSGALG00000002108		tgu-miR-2970-3p	ENSGALG00000005057		pmi-miR-92d-3p	ENSGALG00000003357
			hsa-miR-6087	ENSGALG00000019221		oan-miR-365-2-5p	ENSGALG00000002954		hsa-miR-6087	ENSGALG00000027920		tgu-miR-2970-3p	ENSGALG00000000438		pmi-miR-92d-3p	ENSGALG00000002955
			hsa-miR-6087	ENSAPLG00000004855		oan-miR-365-2-5p	ENSGALG00000016426		hsa-miR-6087	ENSGALG00000008164		tgu-miR-2970-3p	ENSGALG00000023472		pmi-miR-92d-3p	ENSGALG00000015469
			hsa-miR-6087	ENSGALG00000005061		oan-miR-365-2-5p	ENSGALG00000027896		hsa-miR-6087	ENSGALG00000002204		tgu-miR-2970-3p	ENSGALG00000013535		pmi-miR-92d-3p	ENSGALG00000005678
			hsa-miR-6087	ENSGALG00000005084		oan-miR-365-2-5p	ENSGALG00000014433		hsa-miR-6087	ENSGALG00000026534		tgu-miR-2970-3p	ENSGALG00000008571		pmi-miR-92d-3p	ENSGALG00000026159
			hsa-miR-6087	ENSGALG00000011487		oan-miR-365-2-5p	ENSGALG00000010629		hsa-miR-6087	ENSGALG00000027739		tgu-miR-2970-3p	ENSGALG00000003990		pmi-miR-92d-3p	ENSGALG00000008164
			hsa-miR-6087	ENSAPLG00000005635		oan-miR-365-2-5p	ENSGALG00000006958		hsa-miR-6087	ENSGALG00000013811		tgu-miR-2970-3p	ENSGALG00000013094		pmi-miR-92d-3p	ENSGALG00000026534
			hsa-miR-6087	ENSGALG00000008014		oan-miR-365-2-5p	ENSGALG00000012877		hsa-miR-6087	ENSGALG00000005077		tgu-miR-2970-3p	ENSGALG00000016617		pmi-miR-92d-3p	ENSGALG00000009229
			hsa-miR-6087	ENSGALG00000004365		oan-miR-365-2-5p	ENSGALG00000006864		hsa-miR-6087	ENSGALG00000011146		tgu-miR-2970-3p	ENSGALG00000016617		pmi-miR-92d-3p	ENSGALG00000009626
			hsa-miR-6087	ENSGALG00000007871		oan-miR-365-2-5p	ENSGALG00000009453		hsa-miR-6087	ENSGALG00000011657		tgu-miR-2970-3p	ENSGALG00000001697		pmi-miR-92d-3p	ENSGALG00000004974
			hsa-miR-6087	ENSGALG00000007871		oan-miR-365-2-5p	ENSGALG00000026191		hsa-miR-6087	ENSGALG00000004078		tgu-miR-2970-3p	ENSGALG00000012126		pmi-miR-92d-3p	ENSGALG00000004777
			hsa-miR-6087	ENSGALG00000026663		oan-miR-365-2-5p	ENSGALG00000010281		hsa-miR-6087	ENSGALG00000000402		tgu-miR-2970-3p	ENSGALG00000000293		pmi-miR-92d-3p	ENSGALG00000004353
			hsa-miR-6087	ENSGALG00000007943		oan-miR-365-2-5p	ENSAPLG00000008519		hsa-miR-6087	ENSGALG00000020986		tgu-miR-2970-3p	ENSGALG00000028510		pmi-miR-92d-3p	ENSGALG00000022980
			hsa-miR-6087	ENSGALG00000016162		oan-miR-365-2-5p	ENSGALG00000019805		hsa-miR-6087	ENSGALG00000005628		tgu-miR-2970-3p	ENSGALG00000009511		pmi-miR-92d-3p	ENSGALG00000010046
			hsa-miR-6087	ENSGALG00000003285		oan-miR-365-2-5p	ENSGALG00000013067		hsa-miR-6087	ENSGALG00000007505		tgu-miR-2970-3p	ENSGALG00000007483		oha-miR-1388-5p	ENSGALG00000017167
			hsa-miR-6087	ENSGALG00000014190		oan-miR-365-2-5p	ENSGALG00000027642		hsa-miR-6087	ENSGALG00000004158		tgu-miR-2970-3p	ENSGALG00000001614		oha-miR-1388-5p	ENSGALG00000026591
			hsa-miR-6087	ENSGALG00000004690		oan-miR-365-2-5p	ENSGALG00000007485		hsa-miR-6087	ENSGALG00000013469		tgu-miR-2970-3p	ENSGALG00000000209		oha-miR-1388-5p	ENSGALG00000012824
			hsa-miR-6087	ENSGALG00000029027		oan-miR-365-2-5p	ENSGALG00000011220		hsa-miR-6087	ENSGALG00000003085		tgu-miR-2970-3p	ENSGALG00000012483		chi-miR-454-3p	ENSGALG00000002480
			hsa-miR-6087	ENSGALG00000013784		oan-miR-365-2-5p	ENSGALG00000023881		hsa-miR-6087	ENSGALG00000010983		tgu-miR-2970-3p	ENSGALG00000002431		chi-miR-454-3p	ENSGALG00000007770
			hsa-miR-6087	ENSGALG00000009977		oan-miR-365-2-5p	ENSGALG00000006832		hsa-miR-6087	ENSGALG00000014866		tgu-miR-2970-3p	ENSGALG00000001682		aca-miR-460a-5p	ENSGALG00000026574
			hsa-miR-6087	ENSGALG00000000970		oan-miR-365-2-5p	ENSGALG00000000535		hsa-miR-6087	ENSGALG00000000620		tgu-miR-2970-3p	ENSGALG00000010230		aca-miR-460a-5p	ENSGALG00000027168
			hsa-miR-6087	ENSGALG00000005727		oan-miR-365-2-5p	ENSGALG00000004590		hsa-miR-6087	ENSGALG00000022980		tgu-miR-2970-3p	ENSGALG00000003836		aca-miR-460a-5p	ENSGALG00000026811
			hsa-miR-6087	ENSGALG00000001035		oan-miR-365-2-5p	ENSGALG00000026019		hsa-miR-6087	ENSGALG00000003770		tgu-miR-2970-3p	ENSGALG00000003821		aca-miR-460a-5p	ENSGALG00000005628
			hsa-miR-6087	ENSGALG00000023266		oan-miR-365-2-5p	ENSGALG00000016689		tch-miR-455-3p	ENSGALG00000022001		tgu-miR-2970-3p	ENSGALG00000000776		efu-miR-26c	ENSGALG00000013001
			hsa-miR-6087	ENSGALG00000023647		oan-miR-365-2-5p	ENSGALG00000027060		tch-miR-455-3p	ENSGALG00000015704		tgu-miR-2970-3p	ENSGALG00000027642		efu-miR-26c	ENSGALG00000005299
			hsa-miR-6087	ENSGALG00000027920		oan-miR-365-2-5p	ENSGALG00000010214		tch-miR-455-3p	ENSGALG00000004893		tgu-miR-2970-3p	ENSGALG00000009567		tch-miR-15a-5p	ENSGALG00000014505
			hsa-miR-6087	ENSGALG00000026763		oan-miR-365-2-5p	ENSGALG00000011294		tch-miR-455-3p	ENSGALG00000027326		tgu-miR-2970-3p	ENSGALG00000001231		tch-miR-15a-5p	ENSGALG00000001847
			hsa-miR-6087	ENSGALG00000024085		oan-miR-365-2-5p	ENSGALG00000025963		tch-miR-455-3p	ENSGALG00000029033		tgu-miR-2970-3p	ENSGALG00000001876		tch-miR-15a-5p	ENSGALG00000005763
			hsa-miR-6087	ENSGALG00000003120		oha-miR-222a-3p	ENSGALG00000015425		tch-miR-455-3p	ENSGALG00000001956		tgu-miR-2970-3p	ENSGALG00000016893		tch-miR-15a-5p	ENSGALG00000011930
			hsa-miR-6087	ENSGALG00000009321		oha-miR-222a-3p	ENSGALG00000008590		tch-miR-455-3p	ENSGALG00000005842		tgu-miR-2970-3p	ENSGALG00000015057		tch-miR-15a-5p	ENSGALG00000001544
			hsa-miR-6087	ENSGALG00000017071		oha-miR-222a-3p	ENSGALG00000012748		tch-miR-455-3p	ENSGALG00000002828		tgu-miR-2970-3p	ENSGALG00000016320		tch-miR-15a-5p	ENSGALG00000026159
			hsa-miR-6087	ENSGALG00000005439		oha-miR-222a-3p	ENSGALG00000016300		sme-miR-10b-5p	ENSGALG00000003375		tgu-miR-2970-3p	ENSGALG00000000703		tch-miR-15a-5p	ENSGALG00000008164
			hsa-miR-6087	ENSGALG00000003021		oha-miR-222a-3p	ENSGALG00000012809		chi-miR-30f-3p	ENSGALG00000004167		tgu-miR-2970-3p	ENSGALG00000005873		ssc-miR-96-5p	ENSGALG00000017150
			hsa-miR-6087	ENSGALG00000002779		oha-miR-222a-3p	ENSGALG00000010139		chi-miR-30f-3p	ENSGALG00000026574		tgu-miR-2970-3p	ENSGALG00000012429		ssc-miR-96-5p	ENSGALG00000002480
			hsa-miR-6087	ENSGALG00000004435		oha-miR-222a-3p	ENSGALG00000029047		chi-miR-30f-3p	ENSGALG00000006647		tgu-miR-2970-3p	ENSGALG00000013225		ssc-miR-96-5p	ENSGALG00000010036
			hsa-miR-6087	ENSGALG00000008613		oha-miR-222a-3p	ENSGALG00000002954		chi-miR-30f-3p	ENSGALG00000015193		aca-miR-2970-3p	ENSGALG00000014300		ssc-miR-96-5p	ENSAPLG00000001537
			hsa-miR-6087	ENSGALG00000014866		oha-miR-222a-3p	ENSGALG00000010629		chi-miR-30f-3p	ENSGALG00000027906		aca-miR-2970-3p	ENSGALG00000028047		ssc-miR-96-5p	ENSGALG00000009641
			hsa-miR-6087	ENSGALG00000002913		oha-miR-222a-3p	ENSGALG00000006864		chi-miR-30f-3p	ENSGALG00000011740		aca-miR-2970-3p	ENSGALG00000005057		ssc-miR-96-5p	ENSGALG00000027218
			hsa-miR-6087	ENSGALG00000010864		oha-miR-222a-3p	ENSAPLG00000004855		chi-miR-30f-3p	ENSGALG00000011484		aca-miR-2970-3p	ENSGALG00000003990		ssc-miR-96-5p	ENSGALG00000002390
			cgr-miR-1260	ENSGALG00000006647		oha-miR-222a-3p	ENSGALG00000012483		chi-miR-30f-3p	ENSGALG00000028822		aca-miR-2970-3p	ENSGALG00000008096		ssc-miR-96-5p	ENSGALG00000022324
			cgr-miR-1260	ENSGALG00000007551		oha-miR-222a-3p	ENSGALG00000015854		chi-miR-30f-3p	ENSGALG00000004209		aca-miR-2970-3p	ENSGALG00000000826		ipu-miR-1388	ENSAPLG00000002209
			cgr-miR-1260	ENSAPLG00000003388		oha-miR-222a-3p	ENSGALG00000028849		chi-miR-30f-3p	ENSAPLG00000000658		aca-miR-2970-3p	ENSGALG00000002326		ipu-miR-1388	ENSGALG00000003987
			cgr-miR-1260	ENSGALG00000009433		oha-miR-222a-3p	ENSGALG00000012666		chi-miR-30f-3p	ENSGALG00000026179		aca-miR-2970-3p	ENSGALG00000003043		ipu-miR-1388	ENSGALG00000024484
			cgr-miR-1260	ENSGALG00000014640		oha-miR-222a-3p	ENSGALG00000026019		chi-miR-30f-3p	ENSGALG00000023437		aca-miR-2970-3p	ENSGALG00000001682		ipu-miR-1388	ENSGALG00000009303
			cgr-miR-1260	ENSGALG00000011715		tch-miR-23b-3p	ENSGALG00000011795		chi-miR-30f-3p	ENSGALG00000012392		aca-miR-2970-3p	ENSGALG00000017021		ipu-miR-1388	ENSGALG00000027627
			cgr-miR-1260	ENSGALG00000024035		tch-miR-23b-3p	ENSGALG00000009777		chi-miR-30f-3p	ENSGALG00000024075		aca-miR-2970-3p	ENSGALG00000019254		ipu-miR-1388	ENSGALG00000003973
			cgr-miR-1260	ENSGALG00000010372		tch-miR-23b-3p	ENSGALG00000004645		chi-miR-30f-3p	ENSGALG00000001727		xtr-miR-184	ENSGALG00000000811		ipu-miR-1388	ENSGALG00000009433
			cgr-miR-1260	ENSGALG00000026086		tch-miR-23b-3p	ENSGALG00000009958		chi-miR-30f-3p	ENSGALG00000018877		ccr-miR-132b	ENSGALG00000009795		ipu-miR-1388	ENSGALG00000004603
			cgr-miR-1260	ENSGALG00000001209		efu-miR-107	ENSGALG00000005114		chi-miR-30f-3p	ENSGALG00000018700		oha-miR-143-3p	ENSGALG00000005860		ipu-miR-1388	ENSGALG00000014923
			cgr-miR-1260	ENSAPLG00000014169		efu-miR-107	ENSGALG00000022586		chi-miR-30f-3p	ENSGALG00000024369		oha-miR-143-3p	ENSGALG00000013953		ipu-miR-1388	ENSGALG00000010372
			cgr-miR-1260	ENSGALG00000009686		efu-miR-107	ENSGALG00000003078		chi-miR-30f-3p	ENSGALG00000012836		oha-miR-143-3p	ENSGALG00000007479		ipu-miR-1388	ENSGALG00000004209
			cgr-miR-1260	ENSGALG00000024328		efu-miR-107	ENSAPLG00000010849		chi-miR-30f-3p	ENSGALG00000006341		oha-miR-143-3p	ENSGALG00000014603		ipu-miR-1388	ENSGALG00000006947
			cgr-miR-1260	ENSGALG00000013971		efu-miR-107	ENSAPLG00000011202		chi-miR-30f-3p	ENSGALG00000024122		oha-miR-143-3p	ENSGALG00000002855		ipu-miR-1388	ENSGALG00000021031
			cgr-miR-1260	ENSGALG00000027188		efu-miR-107	ENSGALG00000003015		chi-miR-30f-3p	ENSGALG00000027786		oha-miR-143-3p	ENSGALG00000016847		ipu-miR-1388	ENSGALG00000001956
			cgr-miR-1260	ENSGALG00000002480		efu-miR-107	ENSGALG00000010179		chi-miR-30f-3p	ENSGALG00000005763		tch-miR-184	ENSGALG00000015474		ipu-miR-1388	ENSGALG00000012659
			cgr-miR-1260	ENSGALG00000006543		efu-miR-107	ENSGALG00000005204		chi-miR-30f-3p	ENSGALG00000003103		tch-miR-184	ENSGALG00000000917		ipu-miR-1388	ENSGALG00000004599
			cgr-miR-1260	ENSGALG00000026880		efu-miR-107	ENSGALG00000010629		chi-miR-30f-3p	ENSGALG00000010494		tch-miR-184	ENSGALG00000014330		ipu-miR-1388	ENSGALG00000013929
			cgr-miR-1260	ENSGALG00000002420		efu-miR-107	ENSGALG00000028979		chi-miR-30f-3p	ENSGALG00000021593		tch-miR-184	ENSGALG00000028797		ipu-miR-1388	ENSGALG00000003295
			cgr-miR-1260	ENSGALG00000008661		efu-miR-107	ENSGALG00000016833		chi-miR-30f-3p	ENSGALG00000009641		tch-miR-184	ENSGALG00000016320		ipu-miR-1388	ENSGALG00000002845
			cgr-miR-1260	ENSGALG00000014930		efu-miR-107	ENSGALG00000009777		chi-miR-30f-3p	ENSGALG00000010645		oha-miR-24-3p	ENSGALG00000008973		ipu-miR-1388	ENSGALG00000027848
			cgr-miR-1260	ENSGALG00000015708		efu-miR-107	ENSGALG00000016059		chi-miR-30f-3p	ENSGALG00000009707		oha-miR-24-3p	ENSGALG00000020840		ipu-miR-1388	ENSGALG00000011170
			cgr-miR-1260	ENSGALG00000028318		efu-miR-107	ENSAPLG00000004855		chi-miR-30f-3p	ENSGALG00000009123		oha-miR-24-3p	ENSGALG00000005114		ipu-miR-1388	ENSGALG00000007920
			cgr-miR-1260	ENSGALG00000002926		efu-miR-107	ENSGALG00000004196		chi-miR-30f-3p	ENSGALG00000028318		oha-miR-24-3p	ENSGALG00000007364		ipu-miR-1388	ENSGALG00000000878
			cgr-miR-1260	ENSGALG00000016162		efu-miR-107	ENSGALG00000020160		chi-miR-30f-3p	ENSGALG00000009912		oha-miR-24-3p	ENSGALG00000026862		ipu-miR-1388	ENSGALG00000024285
			cgr-miR-1260	ENSGALG00000003285		efu-miR-107	ENSGALG00000020160		chi-miR-30f-3p	ENSGALG00000027639		oha-miR-24-3p	ENSGALG00000021843		ipu-miR-1388	ENSGALG00000029008
			cgr-miR-1260	ENSGALG00000007770		efu-miR-107	ENSAPLG00000003594		chi-miR-30f-3p	ENSGALG00000000680		oha-miR-24-3p	ENSGALG00000011185		ipu-miR-1388	ENSGALG00000003923
			cgr-miR-1260	ENSGALG00000003336		efu-miR-107	ENSGALG00000004365		chi-miR-30f-3p	ENSGALG00000026472		oha-miR-24-3p	ENSGALG00000004841		ipu-miR-1388	ENSGALG00000004690
			cgr-miR-1260	ENSGALG00000009977		efu-miR-107	ENSGALG00000005045		chi-miR-30f-3p	ENSGALG00000004733		oha-miR-24-3p	ENSGALG00000005064		ipu-miR-1388	ENSGALG00000015822
			cgr-miR-1260	ENSGALG00000027920		efu-miR-107	ENSGALG00000005051		chi-miR-30f-3p	ENSGALG00000013239		oha-miR-24-3p	ENSGALG00000027981		ipu-miR-1388	ENSGALG00000002108
			cgr-miR-1260	ENSGALG00000009321		efu-miR-107	ENSGALG00000023626		chi-miR-30f-3p	ENSGALG00000006903		oha-miR-24-3p	ENSGALG00000003015		ipu-miR-1388	ENSGALG00000002204
			cgr-miR-1260	ENSGALG00000005439		efu-miR-107	ENSGALG00000005727		chi-miR-30f-3p	ENSGALG00000002955		oha-miR-24-3p	ENSGALG00000003628		ipu-miR-1388	ENSGALG00000006707
			mmu-miR-5100	ENSGALG00000012748		efu-miR-107	ENSGALG00000009179		chi-miR-30f-3p	ENSGALG00000009971		oha-miR-24-3p	ENSGALG00000021364		ipu-miR-1388	ENSGALG00000011404
			mmu-miR-5100	ENSGALG00000010347		efu-miR-107	ENSGALG00000010522		chi-miR-30f-3p	ENSGALG00000026663		oha-miR-24-3p	ENSGALG00000001403		ipu-miR-1388	ENSGALG00000005628
			mmu-miR-5100	ENSGALG00000007126		cgr-miR-222-3p	ENSGALG00000015425		chi-miR-30f-3p	ENSGALG00000002926		oha-miR-24-3p	ENSGALG00000012324		ipu-miR-1388	ENSGALG00000004974
			mmu-miR-5100	ENSGALG00000001209		cgr-miR-222-3p	ENSGALG00000008590		chi-miR-30f-3p	ENSGALG00000002201		oha-miR-24-3p	ENSGALG00000016617		efu-miR-29c	ENSGALG00000007477
			mmu-miR-5100	ENSAPLG00000014169		cgr-miR-222-3p	ENSGALG00000012748		chi-miR-30f-3p	ENSGALG00000023950		oha-miR-24-3p	ENSGALG00000016617		efu-miR-29c	ENSGALG00000009641
			mmu-miR-5100	ENSGALG00000009686		cgr-miR-222-3p	ENSGALG00000016300		chi-miR-30f-3p	ENSGALG00000000589		oha-miR-24-3p	ENSGALG00000003765		ipu-miR-187	ENSGALG00000016991
			mmu-miR-5100	ENSGALG00000002480		cgr-miR-222-3p	ENSGALG00000012809		chi-miR-30f-3p	ENSGALG00000003285		oha-miR-24-3p	ENSGALG00000012975		ipu-miR-187	ENSGALG00000006742
			mmu-miR-5100	ENSGALG00000026880		cgr-miR-222-3p	ENSGALG00000010139		chi-miR-30f-3p	ENSGALG00000027218		oha-miR-24-3p	ENSGALG00000001583		ipu-miR-187	ENSGALG00000000818
			mmu-miR-5100	ENSGALG00000008661		cgr-miR-222-3p	ENSGALG00000001225		chi-miR-30f-3p	ENSGALG00000012165		oha-miR-24-3p	ENSGALG00000028510		ipu-miR-187	ENSGALG00000015403
			mmu-miR-5100	ENSGALG00000014639		cgr-miR-222-3p	ENSGALG00000029047		chi-miR-30f-3p	ENSGALG00000001370		oha-miR-24-3p	ENSGALG00000009118		ipu-miR-187	ENSGALG00000007193
			mmu-miR-5100	ENSGALG00000011630		cgr-miR-222-3p	ENSGALG00000013211		chi-miR-30f-3p	ENSGALG00000001035		oha-miR-24-3p	ENSGALG00000009511		ipu-miR-187	ENSGALG00000014447
			mmu-miR-5100	ENSGALG00000003285		cgr-miR-222-3p	ENSGALG00000004844		chi-miR-30f-3p	ENSGALG00000002204		oha-miR-24-3p	ENSGALG00000007381		ipu-miR-187	ENSGALG00000015241
			mmu-miR-5100	ENSGALG00000003336		cgr-miR-222-3p	ENSGALG00000002954		chi-miR-30f-3p	ENSGALG00000011146		oha-miR-24-3p	ENSGALG00000023608		ipu-miR-187	ENSGALG00000016114
			mmu-miR-5100	ENSGALG00000005727		cgr-miR-222-3p	ENSGALG00000010629		chi-miR-30f-3p	ENSGALG00000005628		oha-miR-24-3p	ENSGALG00000016833		ipu-miR-187	ENSGALG00000006526
			mmu-miR-5100	ENSGALG00000026763		cgr-miR-222-3p	ENSGALG00000006864		chi-miR-454-3p	ENSGALG00000002480		oha-miR-24-3p	ENSGALG00000015902		ipu-miR-187	ENSGALG00000008911
			mmu-miR-5100	ENSGALG00000024085		cgr-miR-222-3p	ENSGALG00000011594		efu-miR-486	ENSGALG00000007582		oha-miR-24-3p	ENSAPLG00000012890		ipu-miR-187	ENSGALG00000000367
			mmu-miR-5100	ENSGALG00000004778		cgr-miR-222-3p	ENSAPLG00000004855		efu-miR-486	ENSGALG00000008229		oha-miR-24-3p	ENSGALG00000001163		ipu-miR-187	ENSGALG00000003921
			mmu-miR-5100	ENSGALG00000009321		cgr-miR-222-3p	ENSGALG00000012483		efu-miR-486	ENSGALG00000028664		oha-miR-24-3p	ENSGALG00000001242		ipu-miR-187	ENSGALG00000014804
			mmu-miR-5100	ENSGALG00000010835		cgr-miR-222-3p	ENSGALG00000015854		efu-miR-486	ENSGALG00000008900		oha-miR-24-3p	ENSGALG00000013768		ipu-miR-187	ENSGALG00000006000
			mmu-miR-5100	ENSGALG00000005439		cgr-miR-222-3p	ENSGALG00000028849		efu-miR-486	ENSGALG00000027627		oha-miR-24-3p	ENSGALG00000003043		ipu-miR-187	ENSGALG00000009956
			mmu-miR-5100	ENSGALG00000004435		cgr-miR-222-3p	ENSGALG00000012666		efu-miR-486	ENSGALG00000008233		oha-miR-24-3p	ENSGALG00000015983		ipu-miR-187	ENSGALG00000005974
			gga-miR-7475-5p	ENSAPLG00000014410		cgr-miR-222-3p	ENSGALG00000026019		efu-miR-486	ENSGALG00000006182		oha-miR-24-3p	ENSGALG00000011887		ipu-miR-187	ENSGALG00000008999
			gga-miR-7475-5p	ENSGALG00000026945		cgr-miR-222-3p	ENSGALG00000022964		efu-miR-486	ENSGALG00000010343		oha-miR-24-3p	ENSGALG00000000802		ipu-miR-187	ENSGALG00000002845
			gga-miR-7475-5p	ENSGALG00000002714		efu-miR-145	ENSGALG00000012748		efu-miR-486	ENSGALG00000012568		oha-miR-24-3p	ENSGALG00000001545		ipu-miR-187	ENSGALG00000003464
			gga-miR-7475-5p	ENSGALG00000004993		efu-miR-145	ENSGALG00000008332		efu-miR-486	ENSGALG00000027842		oha-miR-24-3p	ENSGALG00000000776		ipu-miR-187	ENSGALG00000006544
			gga-miR-7475-5p	ENSGALG00000017418		efu-miR-145	ENSGALG00000002493		efu-miR-486	ENSGALG00000026146		oha-miR-24-3p	ENSGALG00000026420		ipu-miR-187	ENSGALG00000008980
			gga-miR-7475-5p	ENSGALG00000005559		efu-miR-145	ENSGALG00000006074		efu-miR-486	ENSGALG00000026426		oha-miR-24-3p	ENSGALG00000002369		ipu-miR-187	ENSGALG00000001916
			gga-miR-7475-5p	ENSGALG00000012392		efu-miR-145	ENSGALG00000008222		efu-miR-486	ENSGALG00000016843		oha-miR-24-3p	ENSGALG00000001876		ipu-miR-187	ENSGALG00000008661
			gga-miR-7475-5p	ENSGALG00000004346		efu-miR-145	ENSGALG00000006855		efu-miR-486	ENSGALG00000029033		oha-miR-24-3p	ENSGALG00000026263		ipu-miR-187	ENSGALG00000007474
			gga-miR-7475-5p	ENSGALG00000028854		efu-miR-145	ENSGALG00000015670		efu-miR-486	ENSGALG00000003551		oha-miR-24-3p	ENSGALG00000000587		ipu-miR-187	ENSGALG00000003917
			gga-miR-7475-5p	ENSGALG00000027188		efu-miR-145	ENSGALG00000013507		efu-miR-486	ENSGALG00000008677		oha-miR-24-3p	ENSGALG00000006040		ipu-miR-187	ENSGALG00000025822
			gga-miR-7475-5p	ENSGALG00000007238		efu-miR-145	ENSGALG00000003739		efu-miR-486	ENSGALG00000028822		oha-miR-24-3p	ENSGALG00000002622		ipu-miR-187	ENSGALG00000013208
			gga-miR-7475-5p	ENSGALG00000009123		efu-miR-145	ENSAPLG00000011202		efu-miR-486	ENSGALG00000009387		oha-miR-24-3p	ENSGALG00000019254		ipu-miR-187	ENSGALG00000028803
			gga-miR-7475-5p	ENSGALG00000002926		efu-miR-145	ENSGALG00000008910		efu-miR-486	ENSGALG00000014406		oha-miR-24-3p	ENSGALG00000002503		ipu-miR-187	ENSGALG00000002955
			gga-miR-7475-5p	ENSGALG00000014190		efu-miR-145	ENSGALG00000007636		efu-miR-486	ENSGALG00000026179		oha-miR-24-3p	ENSGALG00000005873		ipu-miR-187	ENSGALG00000007658
			gga-miR-7475-5p	ENSGALG00000004216		efu-miR-145	ENSGALG00000005102		efu-miR-486	ENSAPLG00000013055		oha-miR-24-3p	ENSGALG00000002878		ipu-miR-187	ENSGALG00000005678
			gga-miR-7475-5p	ENSGALG00000012436		efu-miR-145	ENSGALG00000013571		efu-miR-486	ENSGALG00000009686		oha-miR-24-3p	ENSGALG00000028451		ipu-miR-187	ENSGALG00000006221
			gga-miR-7475-5p	ENSGALG00000003120		efu-miR-145	ENSGALG00000014213		efu-miR-486	ENSGALG00000010362		oha-miR-363-3p	ENSGALG00000019805		ipu-miR-187	ENSGALG00000003285
			oan-miR-92b	ENSGALG00000006503		efu-miR-145	ENSGALG00000011882		efu-miR-486	ENSGALG00000004599		efu-miR-27b	ENSGALG00000012414		ipu-miR-187	ENSGALG00000027218
			oan-miR-92b	ENSGALG00000009686		efu-miR-145	ENSGALG00000006864		efu-miR-486	ENSGALG00000002742		efu-miR-27b	ENSGALG00000005482		ipu-miR-187	ENSGALG00000029027
			oan-miR-92b	ENSGALG00000015708		efu-miR-145	ENSGALG00000009777		efu-miR-486	ENSGALG00000002899		efu-miR-27b	ENSGALG00000009795		ipu-miR-187	ENSGALG00000001020
			oan-miR-92b	ENSGALG00000016162		efu-miR-145	ENSGALG00000003678		efu-miR-486	ENSGALG00000008297		efu-miR-27b	ENSGALG00000015264		ipu-miR-187	ENSGALG00000005887
			gga-miR-222b-3p	ENSGALG00000014864		efu-miR-145	ENSGALG00000025935		efu-miR-486	ENSGALG00000015908		efu-miR-27b	ENSGALG00000004844		ipu-miR-187	ENSGALG00000027920
			gga-miR-222b-3p	ENSGALG00000010382		efu-miR-145	ENSGALG00000012483		efu-miR-486	ENSGALG00000018877		efu-miR-27b	ENSGALG00000009656		ipu-miR-187	ENSGALG00000027089
			gga-miR-222b-3p	ENSGALG00000005451		efu-miR-145	ENSGALG00000004365		efu-miR-486	ENSGALG00000016676		efu-miR-27b	ENSGALG00000017389		ipu-miR-187	ENSGALG00000002069
			tgu-miR-454-5p	ENSGALG00000007770		efu-miR-145	ENSGALG00000027642		efu-miR-486	ENSGALG00000006000		efu-miR-27b	ENSGALG00000024469		ipu-miR-187	ENSGALG00000005077
			gga-miR-6651-5p	ENSGALG00000015702		efu-miR-145	ENSGALG00000007485		efu-miR-486	ENSGALG00000011778		efu-miR-27b	ENSGALG00000008460		ipu-miR-187	ENSGALG00000023241
			gga-miR-6651-5p	ENSGALG00000027305		efu-miR-145	ENSGALG00000026827		efu-miR-486	ENSGALG00000006126		efu-miR-27b	ENSGALG00000028214		oha-miR-30a-5p	ENSGALG00000011905
			gga-miR-6651-5p	ENSGALG00000007551		efu-miR-145	ENSGALG00000004590		efu-miR-486	ENSGALG00000004357		efu-miR-27b	ENSGALG00000016456		oha-miR-30a-5p	ENSGALG00000010494
			gga-miR-6651-5p	ENSGALG00000027615		efu-miR-145	ENSGALG00000009955		efu-miR-486	ENSGALG00000005696		efu-miR-27b	ENSGALG00000005095		efu-miR-20	ENSGALG00000009354
			gga-miR-6651-5p	ENSGALG00000010347		efu-miR-145	ENSGALG00000009958		efu-miR-486	ENSGALG00000003510		efu-miR-27b	ENSAPLG00000006683		efu-miR-20	ENSGALG00000006526
			gga-miR-6651-5p	ENSGALG00000016457		efu-miR-145	ENSGALG00000026360		efu-miR-486	ENSGALG00000006729		efu-miR-27b	ENSGALG00000015653		efu-miR-20	ENSGALG00000018700
			gga-miR-6651-5p	ENSGALG00000002576		efu-miR-145	ENSGALG00000015568		efu-miR-486	ENSGALG00000027786		efu-miR-27b	ENSGALG00000000703		ggo-miR-454	ENSGALG00000002480
			gga-miR-6651-5p	ENSGALG00000010870		efu-miR-145	ENSGALG00000005469		efu-miR-486	ENSGALG00000021685		oha-miR-456	ENSGALG00000021087		ggo-miR-454	ENSGALG00000007770
			gga-miR-6651-5p	ENSGALG00000028845		cgr-miR-221-5p	ENSGALG00000001325		efu-miR-486	ENSGALG00000012546		oha-miR-456	ENSGALG00000012748		pma-miR-30d	ENSGALG00000015879
			gga-miR-6651-5p	ENSGALG00000008860		cgr-miR-221-5p	ENSGALG00000005204		efu-miR-486	ENSGALG00000005763		oha-miR-456	ENSGALG00000011465		efu-miR-30b	ENSGALG00000001527
			gga-miR-6651-5p	ENSGALG00000023435		cgr-miR-221-5p	ENSGALG00000019805		efu-miR-486	ENSGALG00000003103		oha-miR-456	ENSGALG00000028352		efu-miR-30b	ENSGALG00000015090
			gga-miR-6651-5p	ENSGALG00000002742		cgr-miR-221-5p	ENSGALG00000012847		efu-miR-486	ENSGALG00000001759		oha-miR-456	ENSGALG00000015665		efu-miR-30b	ENSGALG00000013869
			gga-miR-6651-5p	ENSGALG00000001177		gga-miR-221-5p	ENSGALG00000010139		efu-miR-486	ENSGALG00000010494		oha-miR-456	ENSGALG00000011455		efu-miR-30b	ENSGALG00000025967
			gga-miR-6651-5p	ENSGALG00000024047		gga-miR-221-5p	ENSGALG00000005204		efu-miR-486	ENSGALG00000005519		oha-miR-456	ENSGALG00000012726		efu-miR-30b	ENSGALG00000008413
			gga-miR-6651-5p	ENSGALG00000016896		gga-miR-221-5p	ENSGALG00000019805		efu-miR-486	ENSGALG00000001118		oha-miR-456	ENSGALG00000002248		efu-miR-30b	ENSGALG00000004070
			gga-miR-6651-5p	ENSGALG00000002480		gga-miR-221-5p	ENSGALG00000012847		efu-miR-486	ENSGALG00000005087		oha-miR-456	ENSGALG00000004491		efu-miR-30b	ENSGALG00000016105
			gga-miR-6651-5p	ENSGALG00000000557					efu-miR-486	ENSGALG00000000680		oha-miR-456	ENSGALG00000014908
			gga-miR-6651-5p	ENSGALG00000011896					efu-miR-486	ENSGALG00000004820		oha-miR-456	ENSGALG00000010899
			gga-miR-6651-5p	ENSGALG00000002420					efu-miR-486	ENSGALG00000002955		oha-miR-456	ENSGALG00000015192
			gga-miR-6651-5p	ENSGALG00000014930					efu-miR-486	ENSGALG00000003923		oha-miR-456	ENSGALG00000005102
			gga-miR-6651-5p	ENSGALG00000009123					efu-miR-486	ENSGALG00000026663		oha-miR-456	ENSGALG00000001649
			gga-miR-6651-5p	ENSGALG00000004066					efu-miR-486	ENSGALG00000002926		oha-miR-456	ENSGALG00000004570
			gga-miR-6651-5p	ENSGALG00000004365					efu-miR-486	ENSGALG00000006534		oha-miR-456	ENSGALG00000017302
			gga-miR-6651-5p	ENSGALG00000026663					efu-miR-486	ENSGALG00000015469		oha-miR-456	ENSGALG00000005701
			gga-miR-6651-5p	ENSGALG00000009758					efu-miR-486	ENSGALG00000027330		oha-miR-456	ENSGALG00000004500
			gga-miR-6651-5p	ENSGALG00000003285					efu-miR-486	ENSGALG00000004690		oha-miR-456	ENSGALG00000013907
			gga-miR-6651-5p	ENSGALG00000001281					efu-miR-486	ENSGALG00000012824		oha-miR-456	ENSGALG00000001697
			gga-miR-6651-5p	ENSGALG00000026763					efu-miR-486	ENSGALG00000002390		oha-miR-456	ENSGALG00000003589
			gga-miR-6651-5p	ENSGALG00000005439					efu-miR-486	ENSGALG00000021526		oha-miR-456	ENSGALG00000006958
									efu-miR-486	ENSGALG00000005077		oha-miR-456	ENSGALG00000009453
									efu-miR-486	ENSGALG00000026147		oha-miR-456	ENSGALG00000014997
									oha-miR-30a-5p	ENSGALG00000009686		oha-miR-456	ENSAPLG00000001002
									oha-miR-30a-5p	ENSGALG00000010494		oha-miR-456	ENSGALG00000005550
									mmu-miR-6240	ENSGALG00000006583		oha-miR-456	ENSGALG00000013768
									mmu-miR-6240	ENSGALG00000010346		oha-miR-456	ENSGALG00000008044
									mmu-miR-6240	ENSGALG00000012700		oha-miR-456	ENSGALG00000015983
									mmu-miR-6240	ENSGALG00000004804		oha-miR-456	ENSGALG00000002855
									mmu-miR-6240	ENSGALG00000008229		oha-miR-456	ENSGALG00000008660
									mmu-miR-6240	ENSGALG00000006647		oha-miR-456	ENSGALG00000001808
									mmu-miR-6240	ENSGALG00000026039		oha-miR-456	ENSGALG00000001808
									mmu-miR-6240	ENSGALG00000009450		oha-miR-456	ENSGALG00000027642
									mmu-miR-6240	ENSGALG00000009963		oha-miR-456	ENSGALG00000008460
									mmu-miR-6240	ENSGALG00000014359		oha-miR-456	ENSGALG00000010841
									mmu-miR-6240	ENSGALG00000009945		oha-miR-456	ENSGALG00000009350
									mmu-miR-6240	ENSGALG00000015874		oha-miR-456	ENSGALG00000015519
									mmu-miR-6240	ENSGALG00000016610		oha-miR-456	ENSGALG00000014464
									mmu-miR-6240	ENSGALG00000011306		oha-miR-456	ENSGALG00000005349
									mmu-miR-6240	ENSGALG00000010703		oha-miR-456	ENSGALG00000015432
									mmu-miR-6240	ENSGALG00000004209		oha-miR-456	ENSGALG00000004448
									mmu-miR-6240	ENSGALG00000017150		oha-miR-456	ENSGALG00000025857
									mmu-miR-6240	ENSGALG00000026179		oha-miR-456	ENSGALG00000005873
									mmu-miR-6240	ENSGALG00000020392		efu-miR-143	ENSGALG00000004570
									mmu-miR-6240	ENSGALG00000003921		efu-miR-143	ENSGALG00000006358
									mmu-miR-6240	ENSGALG00000016220		efu-miR-143	ENSGALG00000014603
									mmu-miR-6240	ENSGALG00000012836		efu-miR-143	ENSGALG00000004518
									mmu-miR-6240	ENSGALG00000001968		tgu-miR-146b-3p	ENSGALG00000002329
									mmu-miR-6240	ENSGALG00000028978		tgu-miR-146b-3p	ENSGALG00000006358
									mmu-miR-6240	ENSGALG00000024122		tgu-miR-146b-3p	ENSGALG00000015474
									mmu-miR-6240	ENSGALG00000027786		tgu-miR-146b-3p	ENSGALG00000007416
									mmu-miR-6240	ENSGALG00000004476		tgu-miR-1662	ENSGALG00000010211
									mmu-miR-6240	ENSGALG00000006560		chi-miR-223-3p	ENSGALG00000022789
									mmu-miR-6240	ENSGALG00000020772		oha-miR-429-3p	ENSGALG00000016649
									mmu-miR-6240	ENSGALG00000000356		oha-miR-429-3p	ENSGALG00000000514
									mmu-miR-6240	ENSGALG00000012546		oha-miR-132-5p	ENSGALG00000008722
									mmu-miR-6240	ENSGALG00000004257		bbe-miR-184-3p	ENSGALG00000023542
									mmu-miR-6240	ENSGALG00000010494		bbe-miR-184-3p	ENSGALG00000023472
									mmu-miR-6240	ENSGALG00000029123		bbe-miR-184-3p	ENSGALG00000000917
									mmu-miR-6240	ENSGALG00000001118		bbe-miR-184-3p	ENSGALG00000014330
									mmu-miR-6240	ENSGALG00000004823		bbe-miR-184-3p	ENSGALG00000028797
									mmu-miR-6240	ENSGALG00000009707		bbe-miR-184-3p	ENSGALG00000016320
									mmu-miR-6240	ENSGALG00000011214		pma-miR-221	ENSGALG00000012149
									mmu-miR-6240	ENSGALG00000004733		pma-miR-221	ENSGALG00000006038
									mmu-miR-6240	ENSGALG00000015416		pma-miR-221	ENSGALG00000015512
									mmu-miR-6240	ENSGALG00000002955		pma-miR-221	ENSGALG00000029047
									mmu-miR-6240	ENSGALG00000003923		pma-miR-221	ENSGALG00000004553
									mmu-miR-6240	ENSGALG00000026663		pma-miR-221	ENSGALG00000005467
									mmu-miR-6240	ENSGALG00000001944		pma-miR-221	ENSGALG00000012324
									mmu-miR-6240	ENSGALG00000005097		pma-miR-221	ENSGALG00000005580
									mmu-miR-6240	ENSGALG00000002201		pma-miR-221	ENSGALG00000016558
									mmu-miR-6240	ENSGALG00000007537		pma-miR-221	ENSGALG00000010402
									mmu-miR-6240	ENSGALG00000001370		pma-miR-221	ENSGALG00000009567
									mmu-miR-6240	ENSGALG00000000970		pma-miR-221	ENSGALG00000013149
									mmu-miR-6240	ENSGALG00000027920		pma-miR-221	ENSGALG00000016205
									mmu-miR-6240	ENSGALG00000002390		pma-miR-221	ENSGALG00000022964
									mmu-miR-6240	ENSGALG00000026534		pma-miR-221	ENSGALG00000006421
									mmu-miR-6240	ENSGALG00000013811		oha-miR-204-5p	ENSGALG00000018634
									mmu-miR-6240	ENSGALG00000005077		oha-miR-204-5p	ENSGALG00000015605
									mmu-miR-6240	ENSGALG00000005628		oha-miR-204-5p	ENSGALG00000011285
									mmu-miR-6240	ENSGALG00000001762		oha-miR-204-5p	ENSGALG00000029047
									mmu-miR-6240	ENSGALG00000007505		oha-miR-204-5p	ENSGALG00000028996
												oha-miR-204-5p	ENSGALG00000020869
												oha-miR-204-5p	ENSGALG00000012425
												oha-miR-204-5p	ENSGALG00000027380
												oha-miR-204-5p	ENSGALG00000015314
												oha-miR-204-5p	ENSGALG00000001493
												oha-miR-204-5p	ENSGALG00000015268
												oha-miR-204-5p	ENSGALG00000026677
												oha-miR-204-5p	ENSGALG00000006471
												oha-miR-204-5p	ENSGALG00000003589
												oha-miR-204-5p	ENSGALG00000010853
												oha-miR-204-5p	ENSGALG00000000209
												oha-miR-204-5p	ENSAPLG00000010234
												oha-miR-204-5p	ENSGALG00000012483
												oha-miR-204-5p	ENSGALG00000002855
												oha-miR-204-5p	ENSGALG00000026420
												oha-miR-204-5p	ENSGALG00000024469
												oha-miR-204-5p	ENSGALG00000000117
												oha-miR-204-5p	ENSAPLG00000001662
												oha-miR-204-5p	ENSGALG00000028050
												oha-miR-204-5p	ENSGALG00000026263
												oha-miR-204-5p	ENSGALG00000016893
												oha-miR-204-5p	ENSGALG00000002761
												oha-miR-204-5p	ENSGALG00000021399
												oha-miR-204-5p	ENSGALG00000025857
												oha-miR-204-5p	ENSGALG00000008046
												oha-miR-204-5p	ENSGALG00000000703
												oha-miR-204-5p	ENSGALG00000005873
												oha-miR-375-3p	ENSGALG00000000776
												oha-miR-146b-5p	ENSGALG00000016834
												tgu-miR-222-5p	ENSGALG00000028352
												tgu-miR-222-5p	ENSGALG00000004491
												tgu-miR-222-5p	ENSGALG00000008608
												tgu-miR-222-5p	ENSGALG00000012877
												tgu-miR-222-5p	ENSGALG00000000293
												tgu-miR-222-5p	ENSGALG00000000587
												tgu-miR-222-5p	ENSGALG00000012586
												tgu-miR-222-5p	ENSGALG00000016333
												ssc-miR-22-5p	ENSGALG00000011285
												ssc-miR-22-5p	ENSGALG00000009656
												ssc-miR-22-5p	ENSGALG00000001242
												aca-miR-210-5p	ENSGALG00000006453
												aca-miR-210-5p	ENSGALG00000006629
												aca-miR-210-5p	ENSGALG00000006950
												oha-miR-34a-5p	ENSGALG00000016357
												oha-miR-34a-5p	ENSGALG00000008973
												oha-miR-34a-5p	ENSGALG00000010190
												oha-miR-34a-5p	ENSGALG00000015949
												oha-miR-34a-5p	ENSGALG00000026373
												oha-miR-34a-5p	ENSGALG00000012809
												oha-miR-34a-5p	ENSGALG00000011509
												oha-miR-34a-5p	ENSGALG00000001473
												oha-miR-34a-5p	ENSGALG00000004909
												oha-miR-34a-5p	ENSGALG00000014857
												oha-miR-34a-5p	ENSGALG00000006904
												oha-miR-34a-5p	ENSGALG00000011612
												oha-miR-34a-5p	ENSGALG00000006724
												oha-miR-34a-5p	ENSGALG00000010665
												oha-miR-34a-5p	ENSGALG00000008447
												oha-miR-34a-5p	ENSGALG00000008365
												oha-miR-34a-5p	ENSGALG00000012956
												oha-miR-34a-5p	ENSGALG00000012689
												oha-miR-34a-5p	ENSGALG00000029047
												oha-miR-34a-5p	ENSGALG00000028996
												oha-miR-34a-5p	ENSGALG00000028866
												oha-miR-34a-5p	ENSGALG00000028931
												oha-miR-34a-5p	ENSGALG00000028894
												oha-miR-34a-5p	ENSGALG00000003015
												oha-miR-34a-5p	ENSGALG00000028047
												oha-miR-34a-5p	ENSGALG00000012439
												oha-miR-34a-5p	ENSGALG00000005990
												oha-miR-34a-5p	ENSGALG00000005102
												oha-miR-34a-5p	ENSGALG00000023472
												oha-miR-34a-5p	ENSGALG00000008571
												oha-miR-34a-5p	ENSGALG00000006035
												oha-miR-34a-5p	ENSGALG00000006358
												oha-miR-34a-5p	ENSGALG00000023879
												oha-miR-34a-5p	ENSGALG00000003929
												oha-miR-34a-5p	ENSGALG00000020513
												oha-miR-34a-5p	ENSGALG00000005046
												oha-miR-34a-5p	ENSGALG00000011392
												oha-miR-34a-5p	ENSGALG00000012975
												oha-miR-34a-5p	ENSGALG00000016426
												oha-miR-34a-5p	ENSGALG00000026677
												oha-miR-34a-5p	ENSGALG00000008845
												oha-miR-34a-5p	ENSGALG00000015941
												oha-miR-34a-5p	ENSGALG00000010629
												oha-miR-34a-5p	ENSGALG00000014486
												oha-miR-34a-5p	ENSGALG00000005368
												oha-miR-34a-5p	ENSGALG00000027210
												oha-miR-34a-5p	ENSGALG00000010773
												oha-miR-34a-5p	ENSGALG00000012486
												oha-miR-34a-5p	ENSGALG00000028510
												oha-miR-34a-5p	ENSGALG00000010541
												oha-miR-34a-5p	ENSGALG00000007381
												oha-miR-34a-5p	ENSGALG00000016926
												oha-miR-34a-5p	ENSGALG00000005308
												oha-miR-34a-5p	ENSAPLG00000001271
												oha-miR-34a-5p	ENSGALG00000000636
												oha-miR-34a-5p	ENSGALG00000010363
												oha-miR-34a-5p	ENSGALG00000012108
												oha-miR-34a-5p	ENSGALG00000019805
												oha-miR-34a-5p	ENSGALG00000000802
												oha-miR-34a-5p	ENSGALG00000028259
												oha-miR-34a-5p	ENSGALG00000010230
												oha-miR-34a-5p	ENSGALG00000000776
												oha-miR-34a-5p	ENSGALG00000026420
												oha-miR-34a-5p	ENSGALG00000009315
												oha-miR-34a-5p	ENSGALG00000000117
												oha-miR-34a-5p	ENSGALG00000002988
												oha-miR-34a-5p	ENSGALG00000017135
												oha-miR-34a-5p	ENSGALG00000014464
												oha-miR-34a-5p	ENSGALG00000012555
												oha-miR-34a-5p	ENSGALG00000000535
												oha-miR-34a-5p	ENSGALG00000000587
												oha-miR-34a-5p	ENSGALG00000023626
												oha-miR-34a-5p	ENSGALG00000016893
												oha-miR-34a-5p	ENSGALG00000006040
												oha-miR-34a-5p	ENSGALG00000021399
												oha-miR-34a-5p	ENSGALG00000004448
												oha-miR-34a-5p	ENSGALG00000014069
												oha-miR-34a-5p	ENSGALG00000009444
												oha-miR-34a-5p	ENSGALG00000002622
												oha-miR-34a-5p	ENSAPLG00000007531
												oha-miR-34a-5p	ENSGALG00000028871
												oha-miR-34a-5p	ENSGALG00000025857
												oha-miR-34a-5p	ENSGALG00000000721
												oha-miR-34a-5p	ENSGALG00000010214
												oha-miR-34a-5p	ENSGALG00000025963
												oha-miR-34a-5p	ENSGALG00000001849
												oha-miR-34a-5p	ENSGALG00000016651
												oha-miR-34a-5p	ENSGALG00000001542
												oha-miR-34a-5p	ENSGALG00000019848
												tgu-miR-1329-5p	ENSGALG00000000755
												tgu-miR-1329-5p	ENSGALG00000027603
												oha-miR-27b-5p	ENSGALG00000016171
												oha-miR-27b-5p	ENSGALG00000006501
												oha-miR-125b-3p	ENSGALG00000014840
												oha-miR-125b-3p	ENSGALG00000012956
												oha-miR-125b-3p	ENSGALG00000011285
												oha-miR-125b-3p	ENSGALG00000004343
												oha-miR-125b-3p	ENSGALG00000028573
												oha-miR-125b-3p	ENSGALG00000008890
												oha-miR-125b-3p	ENSGALG00000001493
												oha-miR-125b-3p	ENSGALG00000004445
												oha-miR-125b-3p	ENSGALG00000027210
												oha-miR-125b-3p	ENSGALG00000014907
												oha-miR-125b-3p	ENSGALG00000016831
												oha-miR-125b-3p	ENSGALG00000016847
												oha-miR-125b-3p	ENSGALG00000004032
												oha-miR-125b-3p	ENSGALG00000003695
												oha-miR-125b-3p	ENSGALG00000008905
												oha-miR-125b-3p	ENSGALG00000027243
												oha-miR-125b-3p	ENSGALG00000000703
												oha-miR-129b-3p	ENSGALG00000024004
												oha-miR-129b-3p	ENSGALG00000020389
												oha-miR-129b-3p	ENSGALG00000007659
												oha-miR-129b-3p	ENSGALG00000016617
												oha-miR-129b-3p	ENSGALG00000016617
												oha-miR-129b-3p	ENSGALG00000020513
												oha-miR-129b-3p	ENSGALG00000006385
												oha-miR-129b-3p	ENSGALG00000012101
												oha-miR-129b-3p	ENSGALG00000002855
												oha-miR-129b-3p	ENSGALG00000001682
												oha-miR-129b-3p	ENSGALG00000017135
												oha-miR-129b-3p	ENSGALG00000005045
												oha-miR-129b-3p	ENSGALG00000005051
												oha-miR-129b-3p	ENSGALG00000028871
												gga-miR-146a-3p	ENSGALG00000010988
												gga-miR-146a-3p	ENSGALG00000006453
												gga-miR-146a-3p	ENSGALG00000006516
												gga-miR-146a-3p	ENSGALG00000024004
												gga-miR-146a-3p	ENSGALG00000022586
												gga-miR-146a-3p	ENSGALG00000005482
												gga-miR-146a-3p	ENSGALG00000026373
												gga-miR-146a-3p	ENSGALG00000011509
												gga-miR-146a-3p	ENSGALG00000015521
												gga-miR-146a-3p	ENSGALG00000005860
												gga-miR-146a-3p	ENSGALG00000023542
												gga-miR-146a-3p	ENSGALG00000011455
												gga-miR-146a-3p	ENSGALG00000001320
												gga-miR-146a-3p	ENSGALG00000014840
												gga-miR-146a-3p	ENSGALG00000012415
												gga-miR-146a-3p	ENSGALG00000002963
												gga-miR-146a-3p	ENSGALG00000010899
												gga-miR-146a-3p	ENSGALG00000011287
												gga-miR-146a-3p	ENSGALG00000007503
												gga-miR-146a-3p	ENSGALG00000007233
												gga-miR-146a-3p	ENSGALG00000016079
												gga-miR-146a-3p	ENSGALG00000008651
												gga-miR-146a-3p	ENSGALG00000007077
												gga-miR-146a-3p	ENSGALG00000000438
												gga-miR-146a-3p	ENSGALG00000005990
												gga-miR-146a-3p	ENSGALG00000011882
												gga-miR-146a-3p	ENSGALG00000001649
												gga-miR-146a-3p	ENSGALG00000011797
												gga-miR-146a-3p	ENSGALG00000011414
												gga-miR-146a-3p	ENSGALG00000027069
												gga-miR-146a-3p	ENSGALG00000008514
												gga-miR-146a-3p	ENSGALG00000015725
												gga-miR-146a-3p	ENSGALG00000006347
												gga-miR-146a-3p	ENSGALG00000009262
												gga-miR-146a-3p	ENSGALG00000006022
												gga-miR-146a-3p	ENSGALG00000028065
												gga-miR-146a-3p	ENSGALG00000016617
												gga-miR-146a-3p	ENSGALG00000016617
												gga-miR-146a-3p	ENSGALG00000023879
												gga-miR-146a-3p	ENSGALG00000017302
												gga-miR-146a-3p	ENSGALG00000020513
												gga-miR-146a-3p	ENSGALG00000005046
												gga-miR-146a-3p	ENSGALG00000006642
												gga-miR-146a-3p	ENSGALG00000012975
												gga-miR-146a-3p	ENSGALG00000019844
												gga-miR-146a-3p	ENSGALG00000012126
												gga-miR-146a-3p	ENSGALG00000010629
												gga-miR-146a-3p	ENSGALG00000006958
												gga-miR-146a-3p	ENSGALG00000021450
												gga-miR-146a-3p	ENSGALG00000010369
												gga-miR-146a-3p	ENSGALG00000005848
												gga-miR-146a-3p	ENSGALG00000009118
												gga-miR-146a-3p	ENSGALG00000009511
												gga-miR-146a-3p	ENSGALG00000015474
												gga-miR-146a-3p	ENSGALG00000027159
												gga-miR-146a-3p	ENSGALG00000016560
												gga-miR-146a-3p	ENSGALG00000008785
												gga-miR-146a-3p	ENSAPLG00000001271
												gga-miR-146a-3p	ENSGALG00000014414
												gga-miR-146a-3p	ENSGALG00000016322
												gga-miR-146a-3p	ENSGALG00000006501
												gga-miR-146a-3p	ENSAPLG00000004855
												gga-miR-146a-3p	ENSGALG00000002855
												gga-miR-146a-3p	ENSGALG00000012497
												gga-miR-146a-3p	ENSGALG00000028570
												gga-miR-146a-3p	ENSGALG00000002988
												gga-miR-146a-3p	ENSGALG00000017135
												gga-miR-146a-3p	ENSGALG00000012555
												gga-miR-146a-3p	ENSGALG00000024426
												gga-miR-146a-3p	ENSGALG00000004596
												gga-miR-146a-3p	ENSGALG00000000587
												gga-miR-146a-3p	ENSGALG00000000755
												gga-miR-146a-3p	ENSGALG00000021399
												gga-miR-146a-3p	ENSGALG00000024085
												gga-miR-146a-3p	ENSGALG00000014069
												gga-miR-146a-3p	ENSGALG00000012586
												gga-miR-146a-3p	ENSGALG00000022964
												gga-miR-146a-3p	ENSGALG00000019254
												gga-miR-146a-3p	ENSGALG00000001883
												gga-miR-146a-3p	ENSGALG00000000721
												gga-miR-146a-3p	ENSGALG00000003432
												gga-miR-146a-3p	ENSGALG00000000514
												gga-miR-146a-3p	ENSGALG00000013257
												gga-miR-146a-3p	ENSGALG00000019848
												oha-miR-21-3p	ENSGALG00000002493
												oha-miR-21-3p	ENSGALG00000001473
												oha-miR-21-3p	ENSGALG00000009380
												oha-miR-21-3p	ENSGALG00000007479
												oha-miR-21-3p	ENSGALG00000007769
												oha-miR-21-3p	ENSGALG00000006385
												oha-miR-21-3p	ENSGALG00000010853
												oha-miR-21-3p	ENSGALG00000006413
												oha-miR-21-3p	ENSGALG00000012586
												oha-miR-21-3p	ENSGALG00000014330
												tgu-miR-125-1-3p	ENSGALG00000006724
												tgu-miR-125-1-3p	ENSGALG00000016491
												tgu-miR-125-1-3p	ENSGALG00000008107
												tgu-miR-125-1-3p	ENSGALG00000003628
												tgu-miR-125-1-3p	ENSGALG00000005701
												tgu-miR-125-1-3p	ENSGALG00000004500
												tgu-miR-125-1-3p	ENSGALG00000008096
												tgu-miR-125-1-3p	ENSGALG00000001583
												tgu-miR-125-1-3p	ENSGALG00000011114
												tgu-miR-125-1-3p	ENSGALG00000011305
												tgu-miR-125-1-3p	ENSGALG00000016440
												tgu-miR-125-1-3p	ENSGALG00000005550
												tgu-miR-125-1-3p	ENSGALG00000011556
												tgu-miR-125-1-3p	ENSGALG00000007410
												tgu-miR-125-1-3p	ENSGALG00000010789
												tgu-miR-125-1-3p	ENSGALG00000026263
												tgu-miR-125-1-3p	ENSGALG00000028795
												tgu-miR-125-1-3p	ENSGALG00000028871
												tgu-miR-125-1-3p	ENSGALG00000025857
												tgu-miR-125-1-3p	ENSGALG00000000721
												oha-miR-490-3p	ENSGALG00000026692
												oha-miR-490-3p	ENSGALG00000016357
												oha-miR-490-3p	ENSGALG00000005795
												oha-miR-490-3p	ENSGALG00000026373
												oha-miR-490-3p	ENSGALG00000002644
												oha-miR-490-3p	ENSGALG00000015605
												oha-miR-490-3p	ENSGALG00000016724
												oha-miR-490-3p	ENSGALG00000001320
												oha-miR-490-3p	ENSGALG00000004491
												oha-miR-490-3p	ENSGALG00000007617
												oha-miR-490-3p	ENSGALG00000008571
												oha-miR-490-3p	ENSGALG00000007596
												oha-miR-490-3p	ENSGALG00000027721
												oha-miR-490-3p	ENSGALG00000026254
												oha-miR-490-3p	ENSGALG00000008230
												oha-miR-490-3p	ENSGALG00000006864
												oha-miR-490-3p	ENSGALG00000017091
												oha-miR-490-3p	ENSAPLG00000006904
												oha-miR-490-3p	ENSGALG00000010281
												oha-miR-490-3p	ENSGALG00000015902
												oha-miR-490-3p	ENSGALG00000005550
												oha-miR-490-3p	ENSGALG00000013768
												oha-miR-490-3p	ENSGALG00000008044
												oha-miR-490-3p	ENSGALG00000003028
												oha-miR-490-3p	ENSGALG00000004196
												oha-miR-490-3p	ENSGALG00000028259
												oha-miR-490-3p	ENSGALG00000008292
												oha-miR-490-3p	ENSGALG00000005360
												oha-miR-490-3p	ENSGALG00000009315
												oha-miR-490-3p	ENSGALG00000012555
												oha-miR-490-3p	ENSGALG00000000587
												oha-miR-490-3p	ENSGALG00000008905
												oha-miR-490-3p	ENSGALG00000028795
												oha-miR-490-3p	ENSGALG00000028871
												oha-miR-490-3p	ENSGALG00000028416
												oha-miR-490-3p	ENSGALG00000009268
												oha-miR-490-3p	ENSGALG00000000514
												oha-miR-490-3p	ENSGALG00000001849
												efu-miR-455	ENSGALG00000007617
												efu-miR-455	ENSGALG00000006347
												efu-miR-455	ENSGALG00000003570
												efu-miR-455	ENSGALG00000008250
												efu-miR-455	ENSGALG00000002855
												efu-miR-455	ENSGALG00000003527
												efu-miR-455	ENSGALG00000022964
												oha-miR-210-3p	ENSGALG00000003078
												oha-miR-210-3p	ENSGALG00000012111
												oha-miR-210-3p	ENSGALG00000001298
												oha-miR-210-3p	ENSGALG00000028143
												oha-miR-210-3p	ENSGALG00000028352
												oha-miR-210-3p	ENSGALG00000011689
												oha-miR-210-3p	ENSGALG00000005992
												oha-miR-210-3p	ENSGALG00000008515
												oha-miR-210-3p	ENSGALG00000014908
												oha-miR-210-3p	ENSGALG00000007479
												oha-miR-210-3p	ENSGALG00000003015
												oha-miR-210-3p	ENSGALG00000004570
												oha-miR-210-3p	ENSGALG00000001493
												oha-miR-210-3p	ENSGALG00000003765
												oha-miR-210-3p	ENSGALG00000012148
												oha-miR-210-3p	ENSGALG00000006385
												oha-miR-210-3p	ENSGALG00000009453
												oha-miR-210-3p	ENSGALG00000014759
												oha-miR-210-3p	ENSGALG00000008992
												oha-miR-210-3p	ENSGALG00000011594
												oha-miR-210-3p	ENSGALG00000016440
												oha-miR-210-3p	ENSGALG00000015902
												oha-miR-210-3p	ENSGALG00000027854
												oha-miR-210-3p	ENSGALG00000004645
												oha-miR-210-3p	ENSGALG00000001614
												oha-miR-210-3p	ENSGALG00000012847
												oha-miR-210-3p	ENSGALG00000015983
												oha-miR-210-3p	ENSGALG00000027642
												oha-miR-210-3p	ENSGALG00000009567
												oha-miR-210-3p	ENSGALG00000001231
												oha-miR-210-3p	ENSGALG00000004596
												oha-miR-210-3p	ENSGALG00000000312
												oha-miR-210-3p	ENSGALG00000006235
												oha-miR-210-3p	ENSGALG00000015057
												oha-miR-210-3p	ENSGALG00000014069
												oha-miR-210-3p	ENSGALG00000008040
												oha-miR-210-3p	ENSGALG00000010214
												oha-miR-210-3p	ENSGALG00000027185
												oha-miR-210-3p	ENSGALG00000025963
												oha-miR-210-3p	ENSGALG00000000703
												oha-miR-210-3p	ENSGALG00000013257
												oha-miR-210-3p	ENSGALG00000012429
												efu-miR-132	ENSGALG00000000209
												efu-miR-132	ENSGALG00000009268
												gga-let-7a-2-3p	ENSGALG00000004065
												gga-let-7a-2-3p	ENSGALG00000005580
												gga-let-7a-2-3p	ENSGALG00000016617
												gga-let-7a-2-3p	ENSGALG00000016617
												gga-let-7a-2-3p	ENSGALG00000003695
												pma-miR-200b-3p	ENSGALG00000013588
												ssa-let-7a-5-3p	ENSGALG00000000690
												api-let-7	ENSGALG00000023025
												api-let-7	ENSGALG00000013768
												aca-miR-1306	ENSGALG00000005795
												aca-miR-1306	ENSGALG00000015506
												aca-miR-1306	ENSGALG00000004909
												aca-miR-1306	ENSGALG00000016994
												aca-miR-1306	ENSGALG00000008365
												aca-miR-1306	ENSGALG00000011291
												aca-miR-1306	ENSGALG00000010899
												aca-miR-1306	ENSGALG00000022137
												aca-miR-1306	ENSGALG00000000438
												aca-miR-1306	ENSGALG00000015314
												aca-miR-1306	ENSGALG00000013907
												aca-miR-1306	ENSGALG00000019844
												aca-miR-1306	ENSGALG00000026678
												aca-miR-1306	ENSGALG00000006864
												aca-miR-1306	ENSGALG00000002451
												aca-miR-1306	ENSGALG00000028510
												aca-miR-1306	ENSGALG00000003381
												aca-miR-1306	ENSGALG00000006740
												aca-miR-1306	ENSGALG00000000826
												aca-miR-1306	ENSGALG00000016926
												aca-miR-1306	ENSGALG00000002326
												aca-miR-1306	ENSGALG00000008785
												aca-miR-1306	ENSGALG00000002855
												aca-miR-1306	ENSGALG00000008660
												aca-miR-1306	ENSGALG00000008292
												aca-miR-1306	ENSGALG00000007410
												aca-miR-1306	ENSGALG00000006413
												aca-miR-1306	ENSGALG00000001915
												aca-miR-1306	ENSGALG00000005045
												aca-miR-1306	ENSGALG00000005051
												aca-miR-1306	ENSGALG00000017040
												aca-miR-1306	ENSGALG00000002622
												aca-miR-1306	ENSGALG00000012586
												aca-miR-1306	ENSGALG00000028795
												aca-miR-1306	ENSGALG00000028416
												aca-miR-1306	ENSGALG00000027243
												aca-miR-1306	ENSGALG00000010214
												aca-miR-1306	ENSGALG00000027185
												aca-miR-1306	ENSGALG00000004058
												aca-miR-1306	ENSGALG00000000703
												ssa-miR-181a-2-3p	ENSGALG00000027069
												ssa-miR-181a-2-3p	ENSGALG00000012483
												oan-miR-146a-5p	ENSGALG00000011211
												tgu-miR-23-5p	ENSGALG00000008973
												tgu-miR-23-5p	ENSGALG00000014678
												tgu-miR-23-5p	ENSGALG00000005990
												tgu-miR-23-5p	ENSGALG00000023472
												tgu-miR-23-5p	ENSGALG00000017302
												tgu-miR-23-5p	ENSGALG00000009067
												tgu-miR-23-5p	ENSGALG00000027210
												tgu-miR-23-5p	ENSAPLG00000012890
												tgu-miR-23-5p	ENSGALG00000015936
												pma-miR-184	ENSGALG00000006516
												pma-miR-184	ENSGALG00000005482
												pma-miR-184	ENSGALG00000015139
												pma-miR-184	ENSGALG00000023542
												pma-miR-184	ENSGALG00000028143
												pma-miR-184	ENSGALG00000018875
												pma-miR-184	ENSGALG00000004570
												pma-miR-184	ENSGALG00000016617
												pma-miR-184	ENSGALG00000016617
												pma-miR-184	ENSGALG00000008250
												pma-miR-184	ENSGALG00000028510
												pma-miR-184	ENSGALG00000015474
												pma-miR-184	ENSGALG00000010789
												pma-miR-184	ENSGALG00000028795
												pma-miR-184	ENSGALG00000014330
												pma-miR-184	ENSGALG00000028871
												pma-miR-184	ENSGALG00000008046
												pma-miR-184	ENSGALG00000028797
												pma-miR-184	ENSGALG00000015653
												pma-miR-184	ENSGALG00000011856
												cte-miR-184b	ENSGALG00000023472
												cte-miR-184b	ENSGALG00000004570
												cte-miR-184b	ENSGALG00000014486
												cte-miR-184b	ENSGALG00000013886
												cte-miR-184b	ENSGALG00000008250
												cte-miR-184b	ENSGALG00000015474
												cte-miR-184b	ENSGALG00000000917
												cte-miR-184b	ENSGALG00000010789
												cte-miR-184b	ENSGALG00000015432
												cte-miR-184b	ENSGALG00000004565
												cte-miR-184b	ENSGALG00000002622
												cte-miR-184b	ENSGALG00000014330
												cte-miR-184b	ENSGALG00000008046
												cte-miR-184b	ENSGALG00000028797
												cte-miR-184b	ENSGALG00000016320
												cte-miR-184b	ENSGALG00000015653
												bta-miR-2481	ENSGALG00000000785
												bta-miR-2481	ENSGALG00000003929
												bta-miR-2481	ENSGALG00000012148
												bta-miR-2481	ENSGALG00000012975
												bta-miR-2481	ENSGALG00000016558
												bta-miR-2481	ENSGALG00000005867
												bta-miR-2481	ENSGALG00000017389
												bta-miR-2481	ENSGALG00000014659
												bta-miR-2481	ENSGALG00000007410
												bta-miR-2481	ENSGALG00000005349
												bta-miR-2481	ENSGALG00000015432
												bta-miR-2481	ENSGALG00000016205
												oan-miR-23a-5p	ENSGALG00000008973
												oan-miR-23a-5p	ENSGALG00000011612
												oan-miR-23a-5p	ENSGALG00000029106
												oan-miR-23a-5p	ENSGALG00000011285
												oan-miR-23a-5p	ENSGALG00000004343
												oan-miR-23a-5p	ENSGALG00000015192
												oan-miR-23a-5p	ENSGALG00000003628
												oan-miR-23a-5p	ENSGALG00000005990
												oan-miR-23a-5p	ENSGALG00000023472
												oan-miR-23a-5p	ENSGALG00000008571
												oan-miR-23a-5p	ENSGALG00000004570
												oan-miR-23a-5p	ENSAPLG00000016009
												oan-miR-23a-5p	ENSGALG00000015725
												oan-miR-23a-5p	ENSGALG00000007659
												oan-miR-23a-5p	ENSGALG00000017302
												oan-miR-23a-5p	ENSGALG00000003765
												oan-miR-23a-5p	ENSGALG00000003589
												oan-miR-23a-5p	ENSGALG00000008722
												oan-miR-23a-5p	ENSGALG00000027210
												oan-miR-23a-5p	ENSGALG00000009118
												oan-miR-23a-5p	ENSGALG00000009511
												oan-miR-23a-5p	ENSGALG00000007381
												oan-miR-23a-5p	ENSAPLG00000012890
												oan-miR-23a-5p	ENSGALG00000000209
												oan-miR-23a-5p	ENSGALG00000019221
												oan-miR-23a-5p	ENSGALG00000019805
												oan-miR-23a-5p	ENSAPLG00000004855
												oan-miR-23a-5p	ENSGALG00000006513
												oan-miR-23a-5p	ENSGALG00000028259
												oan-miR-23a-5p	ENSGALG00000009567
												oan-miR-23a-5p	ENSGALG00000001231
												oan-miR-23a-5p	ENSGALG00000005045
												oan-miR-23a-5p	ENSGALG00000005051
												oan-miR-23a-5p	ENSGALG00000016847
												oan-miR-23a-5p	ENSGALG00000009955
												oan-miR-23a-5p	ENSGALG00000009958
												oan-miR-23a-5p	ENSGALG00000015057
												oan-miR-23a-5p	ENSGALG00000010302
												oan-miR-23a-5p	ENSGALG00000002622
												oan-miR-23a-5p	ENSGALG00000010214
												oan-miR-23a-5p	ENSGALG00000001849
												oan-miR-23a-5p	ENSGALG00000028451
												tch-miR-1306-5p	ENSGALG00000006453
												tch-miR-1306-5p	ENSGALG00000015831
												tch-miR-1306-5p	ENSGALG00000015775
												tch-miR-1306-5p	ENSGALG00000005482
												tch-miR-1306-5p	ENSGALG00000002644
												tch-miR-1306-5p	ENSGALG00000011509
												tch-miR-1306-5p	ENSGALG00000002493
												tch-miR-1306-5p	ENSGALG00000015521
												tch-miR-1306-5p	ENSGALG00000007267
												tch-miR-1306-5p	ENSGALG00000006606
												tch-miR-1306-5p	ENSGALG00000011468
												tch-miR-1306-5p	ENSGALG00000010021
												tch-miR-1306-5p	ENSGALG00000023542
												tch-miR-1306-5p	ENSGALG00000028352
												tch-miR-1306-5p	ENSGALG00000021104
												tch-miR-1306-5p	ENSGALG00000011689
												tch-miR-1306-5p	ENSGALG00000004841
												tch-miR-1306-5p	ENSGALG00000008365
												tch-miR-1306-5p	ENSGALG00000002248
												tch-miR-1306-5p	ENSGALG00000012225
												tch-miR-1306-5p	ENSGALG00000012225
												tch-miR-1306-5p	ENSGALG00000015512
												tch-miR-1306-5p	ENSGALG00000020505
												tch-miR-1306-5p	ENSGALG00000011285
												tch-miR-1306-5p	ENSGALG00000007479
												tch-miR-1306-5p	ENSGALG00000004553
												tch-miR-1306-5p	ENSGALG00000010899
												tch-miR-1306-5p	ENSGALG00000012425
												tch-miR-1306-5p	ENSGALG00000008163
												tch-miR-1306-5p	ENSGALG00000028931
												tch-miR-1306-5p	ENSGALG00000015192
												tch-miR-1306-5p	ENSGALG00000007503
												tch-miR-1306-5p	ENSGALG00000005467
												tch-miR-1306-5p	ENSGALG00000005990
												tch-miR-1306-5p	ENSGALG00000005102
												tch-miR-1306-5p	ENSGALG00000028140
												tch-miR-1306-5p	ENSGALG00000023472
												tch-miR-1306-5p	ENSGALG00000011795
												tch-miR-1306-5p	ENSGALG00000011805
												tch-miR-1306-5p	ENSGALG00000014159
												tch-miR-1306-5p	ENSGALG00000011882
												tch-miR-1306-5p	ENSGALG00000001649
												tch-miR-1306-5p	ENSGALG00000008571
												tch-miR-1306-5p	ENSGALG00000022789
												tch-miR-1306-5p	ENSGALG00000020092
												tch-miR-1306-5p	ENSAPLG00000016009
												tch-miR-1306-5p	ENSGALG00000006344
												tch-miR-1306-5p	ENSGALG00000015725
												tch-miR-1306-5p	ENSGALG00000000785
												tch-miR-1306-5p	ENSGALG00000006833
												tch-miR-1306-5p	ENSGALG00000015264
												tch-miR-1306-5p	ENSGALG00000015268
												tch-miR-1306-5p	ENSGALG00000027721
												tch-miR-1306-5p	ENSGALG00000005935
												tch-miR-1306-5p	ENSGALG00000016617
												tch-miR-1306-5p	ENSGALG00000016617
												tch-miR-1306-5p	ENSGALG00000005046
												tch-miR-1306-5p	ENSGALG00000007769
												tch-miR-1306-5p	ENSGALG00000003765
												tch-miR-1306-5p	ENSGALG00000011510
												tch-miR-1306-5p	ENSGALG00000008096
												tch-miR-1306-5p	ENSGALG00000012148
												tch-miR-1306-5p	ENSGALG00000012975
												tch-miR-1306-5p	ENSGALG00000006471
												tch-miR-1306-5p	ENSGALG00000013588
												tch-miR-1306-5p	ENSGALG00000026678
												tch-miR-1306-5p	ENSGALG00000012126
												tch-miR-1306-5p	ENSGALG00000005315
												tch-miR-1306-5p	ENSGALG00000009453
												tch-miR-1306-5p	ENSGALG00000004018
												tch-miR-1306-5p	ENSGALG00000012486
												tch-miR-1306-5p	ENSGALG00000010369
												tch-miR-1306-5p	ENSGALG00000012988
												tch-miR-1306-5p	ENSGALG00000002725
												tch-miR-1306-5p	ENSGALG00000028510
												tch-miR-1306-5p	ENSGALG00000006566
												tch-miR-1306-5p	ENSGALG00000010541
												tch-miR-1306-5p	ENSGALG00000009118
												tch-miR-1306-5p	ENSGALG00000015474
												tch-miR-1306-5p	ENSGALG00000023608
												tch-miR-1306-5p	ENSGALG00000011594
												tch-miR-1306-5p	ENSGALG00000016440
												tch-miR-1306-5p	ENSGALG00000027159
												tch-miR-1306-5p	ENSGALG00000008785
												tch-miR-1306-5p	ENSAPLG00000012890
												tch-miR-1306-5p	ENSGALG00000003678
												tch-miR-1306-5p	ENSGALG00000010850
												tch-miR-1306-5p	ENSGALG00000026051
												tch-miR-1306-5p	ENSGALG00000006555
												tch-miR-1306-5p	ENSGALG00000001242
												tch-miR-1306-5p	ENSGALG00000013768
												tch-miR-1306-5p	ENSGALG00000000209
												tch-miR-1306-5p	ENSGALG00000005298
												tch-miR-1306-5p	ENSGALG00000003028
												tch-miR-1306-5p	ENSGALG00000019221
												tch-miR-1306-5p	ENSGALG00000019805
												tch-miR-1306-5p	ENSAPLG00000004855
												tch-miR-1306-5p	ENSGALG00000001234
												tch-miR-1306-5p	ENSGALG00000012483
												tch-miR-1306-5p	ENSGALG00000000802
												tch-miR-1306-5p	ENSGALG00000000811
												tch-miR-1306-5p	ENSGALG00000002855
												tch-miR-1306-5p	ENSGALG00000001808
												tch-miR-1306-5p	ENSGALG00000001808
												tch-miR-1306-5p	ENSGALG00000001682
												tch-miR-1306-5p	ENSGALG00000020160
												tch-miR-1306-5p	ENSGALG00000028259
												tch-miR-1306-5p	ENSGALG00000000776
												tch-miR-1306-5p	ENSGALG00000027642
												tch-miR-1306-5p	ENSGALG00000009567
												tch-miR-1306-5p	ENSGALG00000000917
												tch-miR-1306-5p	ENSGALG00000003527
												tch-miR-1306-5p	ENSGALG00000005045
												tch-miR-1306-5p	ENSGALG00000005051
												tch-miR-1306-5p	ENSGALG00000024426
												tch-miR-1306-5p	ENSGALG00000010789
												tch-miR-1306-5p	ENSGALG00000004596
												tch-miR-1306-5p	ENSGALG00000001876
												tch-miR-1306-5p	ENSGALG00000026827
												tch-miR-1306-5p	ENSGALG00000026263
												tch-miR-1306-5p	ENSGALG00000000587
												tch-miR-1306-5p	ENSGALG00000023626
												tch-miR-1306-5p	ENSGALG00000004032
												tch-miR-1306-5p	ENSGALG00000016518
												tch-miR-1306-5p	ENSGALG00000003695
												tch-miR-1306-5p	ENSGALG00000009955
												tch-miR-1306-5p	ENSGALG00000009958
												tch-miR-1306-5p	ENSGALG00000015057
												tch-miR-1306-5p	ENSGALG00000026763
												tch-miR-1306-5p	ENSGALG00000024085
												tch-miR-1306-5p	ENSGALG00000002622
												tch-miR-1306-5p	ENSGALG00000028795
												tch-miR-1306-5p	ENSGALG00000028871
												tch-miR-1306-5p	ENSGALG00000025857
												tch-miR-1306-5p	ENSGALG00000022964
												tch-miR-1306-5p	ENSGALG00000028416
												tch-miR-1306-5p	ENSGALG00000001883
												tch-miR-1306-5p	ENSGALG00000012308
												tch-miR-1306-5p	ENSGALG00000010214
												tch-miR-1306-5p	ENSGALG00000008842
												tch-miR-1306-5p	ENSGALG00000027185
												tch-miR-1306-5p	ENSGALG00000001849
												tch-miR-1306-5p	ENSGALG00000005873
												tch-miR-1306-5p	ENSGALG00000013728
												tch-miR-1306-5p	ENSGALG00000001542
												tch-miR-1306-5p	ENSGALG00000013225
												tch-miR-1306-5p	ENSGALG00000011856
												efu-miR-135	ENSGALG00000011291
												efu-miR-135	ENSGALG00000009656
												efu-miR-135	ENSGALG00000013481
												efu-miR-135	ENSGALG00000016831
												efu-miR-135	ENSGALG00000027185
												gga-miR-21-3p	ENSGALG00000007769
												gga-miR-21-3p	ENSGALG00000006385
												gga-miR-21-3p	ENSGALG00000016171
												chi-miR-21-5p	ENSGALG00000006022
												tgu-miR-146b-5p	ENSGALG00000016834
												ssa-miR-21a-5p	ENSGALG00000009759
												mdo-miR-20b-5p	ENSGALG00000021843
												mdo-miR-20b-5p	ENSGALG00000005550
												mdo-miR-20b-5p	ENSGALG00000012483
												mdo-miR-20b-5p	ENSGALG00000001915
												mdo-miR-20b-5p	ENSGALG00000008905
												mdo-miR-20b-5p	ENSGALG00000010214
												mdo-miR-20b-5p	ENSGALG00000009946
												chi-miR-106a-5p	ENSGALG00000000713
												chi-miR-106a-5p	ENSGALG00000003248
												chi-miR-106a-5p	ENSGALG00000001915
												chi-miR-106a-5p	ENSGALG00000008905
												chi-miR-106a-5p	ENSGALG00000000721
												efu-miR-199	ENSGALG00000011695
												chi-miR-146a	ENSGALG00000016592
												chi-miR-146a	ENSGALG00000014766
												efu-miR-223	ENSGALG00000022789
												gga-miR-106-3p	ENSGALG00000011468
												gga-miR-106-3p	ENSGALG00000008997
												gga-miR-106-3p	ENSGALG00000012425
												gga-miR-106-3p	ENSGALG00000028047
												gga-miR-106-3p	ENSGALG00000015314
												gga-miR-106-3p	ENSGALG00000023472
												gga-miR-106-3p	ENSGALG00000001403
												gga-miR-106-3p	ENSGALG00000026254
												gga-miR-106-3p	ENSGALG00000006385
												gga-miR-106-3p	ENSGALG00000001600
												gga-miR-106-3p	ENSGALG00000008250
												gga-miR-106-3p	ENSGALG00000009118
												gga-miR-106-3p	ENSGALG00000007483
												gga-miR-106-3p	ENSGALG00000011305
												gga-miR-106-3p	ENSGALG00000010850
												gga-miR-106-3p	ENSGALG00000008044
												gga-miR-106-3p	ENSGALG00000025935
												gga-miR-106-3p	ENSGALG00000005708
												gga-miR-106-3p	ENSGALG00000003836
												gga-miR-106-3p	ENSGALG00000003821
												gga-miR-106-3p	ENSGALG00000014700
												gga-miR-106-3p	ENSGALG00000027642
												gga-miR-106-3p	ENSGALG00000010841
												gga-miR-106-3p	ENSGALG00000015519
												gga-miR-106-3p	ENSGALG00000028416
												gga-miR-106-3p	ENSGALG00000015235
												bbe-miR-375-3p	ENSGALG00000003836
												bbe-miR-375-3p	ENSGALG00000003821
												bbe-miR-375-3p	ENSGALG00000000776
												aca-miR-27a-5p	ENSGALG00000006038
												aca-miR-27a-5p	ENSGALG00000014832
												aca-miR-27a-5p	ENSGALG00000012689
												aca-miR-27a-5p	ENSGALG00000012324
												aca-miR-27a-5p	ENSGALG00000009262
												aca-miR-27a-5p	ENSGALG00000016617
												aca-miR-27a-5p	ENSGALG00000016617
												aca-miR-27a-5p	ENSGALG00000009656
												aca-miR-27a-5p	ENSGALG00000008230
												aca-miR-27a-5p	ENSGALG00000008845
												aca-miR-27a-5p	ENSGALG00000001600
												aca-miR-27a-5p	ENSGALG00000013615
												aca-miR-27a-5p	ENSGALG00000013617
												aca-miR-27a-5p	ENSGALG00000010369
												aca-miR-27a-5p	ENSGALG00000023608
												aca-miR-27a-5p	ENSGALG00000001682
												aca-miR-27a-5p	ENSGALG00000007410
												aca-miR-27a-5p	ENSGALG00000006413
												aca-miR-27a-5p	ENSGALG00000016313
												aca-miR-27a-5p	ENSGALG00000005045
												aca-miR-27a-5p	ENSGALG00000005051
												aca-miR-27a-5p	ENSGALG00000009699
												aca-miR-27a-5p	ENSGALG00000016205
												aca-miR-27a-5p	ENSGALG00000009444
												aca-miR-27a-5p	ENSGALG00000028416
												aca-miR-27a-5p	ENSGALG00000001883
												aca-miR-27a-5p	ENSGALG00000016320
												efu-miR-92a	ENSGALG00000015831
												efu-miR-92a	ENSGALG00000015147
												efu-miR-92a	ENSGALG00000003078
												efu-miR-92a	ENSGALG00000012111
												efu-miR-92a	ENSGALG00000015139
												efu-miR-92a	ENSGALG00000006038
												efu-miR-92a	ENSGALG00000005992
												efu-miR-92a	ENSGALG00000014840
												efu-miR-92a	ENSGALG00000007503
												efu-miR-92a	ENSGALG00000015144
												efu-miR-92a	ENSGALG00000013879
												efu-miR-92a	ENSGALG00000005990
												efu-miR-92a	ENSGALG00000028954
												efu-miR-92a	ENSGALG00000011882
												efu-miR-92a	ENSGALG00000011797
												efu-miR-92a	ENSGALG00000012154
												efu-miR-92a	ENSGALG00000005407
												efu-miR-92a	ENSGALG00000005867
												efu-miR-92a	ENSGALG00000001583
												efu-miR-92a	ENSGALG00000012363
												efu-miR-92a	ENSGALG00000003381
												efu-miR-92a	ENSGALG00000015474
												efu-miR-92a	ENSGALG00000018360
												efu-miR-92a	ENSGALG00000003678
												efu-miR-92a	ENSGALG00000027854
												efu-miR-92a	ENSGALG00000004645
												efu-miR-92a	ENSGALG00000013768
												efu-miR-92a	ENSGALG00000011421
												efu-miR-92a	ENSGALG00000019805
												efu-miR-92a	ENSGALG00000015983
												efu-miR-92a	ENSGALG00000006513
												efu-miR-92a	ENSGALG00000014907
												efu-miR-92a	ENSGALG00000016717
												efu-miR-92a	ENSGALG00000008292
												efu-miR-92a	ENSGALG00000007098
												efu-miR-92a	ENSGALG00000005360
												efu-miR-92a	ENSAPLG00000001662
												efu-miR-92a	ENSGALG00000026827
												efu-miR-92a	ENSGALG00000000312
												efu-miR-92a	ENSGALG00000009955
												efu-miR-92a	ENSGALG00000009958
												efu-miR-92a	ENSGALG00000026763
												efu-miR-92a	ENSGALG00000027243
												efu-miR-92a	ENSGALG00000010214
												efu-miR-92a	ENSGALG00000000514
												efu-miR-92a	ENSGALG00000013728
												oan-miR-223-5p	ENSGALG00000017091
												oha-miR-365a-2-5p	ENSGALG00000012748
												oha-miR-365a-2-5p	ENSGALG00000014862
												oha-miR-365a-2-5p	ENSGALG00000019277
												oha-miR-365a-2-5p	ENSGALG00000002452
												oha-miR-365a-2-5p	ENSGALG00000004449
												oha-miR-365a-2-5p	ENSGALG00000011689
												oha-miR-365a-2-5p	ENSGALG00000008365
												oha-miR-365a-2-5p	ENSGALG00000016491
												oha-miR-365a-2-5p	ENSGALG00000012956
												oha-miR-365a-2-5p	ENSGALG00000012415
												oha-miR-365a-2-5p	ENSGALG00000015623
												oha-miR-365a-2-5p	ENSGALG00000009380
												oha-miR-365a-2-5p	ENSGALG00000028996
												oha-miR-365a-2-5p	ENSGALG00000020869
												oha-miR-365a-2-5p	ENSGALG00000011314
												oha-miR-365a-2-5p	ENSGALG00000016890
												oha-miR-365a-2-5p	ENSGALG00000016890
												oha-miR-365a-2-5p	ENSGALG00000016890
												oha-miR-365a-2-5p	ENSGALG00000016285
												oha-miR-365a-2-5p	ENSGALG00000003628
												oha-miR-365a-2-5p	ENSGALG00000005467
												oha-miR-365a-2-5p	ENSGALG00000016079
												oha-miR-365a-2-5p	ENSGALG00000005057
												oha-miR-365a-2-5p	ENSGALG00000000438
												oha-miR-365a-2-5p	ENSGALG00000011882
												oha-miR-365a-2-5p	ENSGALG00000022789
												oha-miR-365a-2-5p	ENSGALG00000001493
												oha-miR-365a-2-5p	ENSGALG00000006035
												oha-miR-365a-2-5p	ENSGALG00000007016
												oha-miR-365a-2-5p	ENSGALG00000002869
												oha-miR-365a-2-5p	ENSGALG00000028065
												oha-miR-365a-2-5p	ENSGALG00000026254
												oha-miR-365a-2-5p	ENSGALG00000005407
												oha-miR-365a-2-5p	ENSGALG00000023879
												oha-miR-365a-2-5p	ENSGALG00000002954
												oha-miR-365a-2-5p	ENSGALG00000008096
												oha-miR-365a-2-5p	ENSGALG00000013907
												oha-miR-365a-2-5p	ENSGALG00000016426
												oha-miR-365a-2-5p	ENSGALG00000006385
												oha-miR-365a-2-5p	ENSGALG00000003589
												oha-miR-365a-2-5p	ENSGALG00000013588
												oha-miR-365a-2-5p	ENSGALG00000004445
												oha-miR-365a-2-5p	ENSGALG00000001600
												oha-miR-365a-2-5p	ENSGALG00000012126
												oha-miR-365a-2-5p	ENSGALG00000005867
												oha-miR-365a-2-5p	ENSGALG00000006864
												oha-miR-365a-2-5p	ENSGALG00000012486
												oha-miR-365a-2-5p	ENSGALG00000002725
												oha-miR-365a-2-5p	ENSGALG00000010541
												oha-miR-365a-2-5p	ENSGALG00000011114
												oha-miR-365a-2-5p	ENSGALG00000017389
												oha-miR-365a-2-5p	ENSGALG00000014997
												oha-miR-365a-2-5p	ENSAPLG00000006904
												oha-miR-365a-2-5p	ENSGALG00000008818
												oha-miR-365a-2-5p	ENSGALG00000001780
												oha-miR-365a-2-5p	ENSGALG00000004466
												oha-miR-365a-2-5p	ENSGALG00000015877
												oha-miR-365a-2-5p	ENSGALG00000009777
												oha-miR-365a-2-5p	ENSGALG00000009783
												oha-miR-365a-2-5p	ENSGALG00000004645
												oha-miR-365a-2-5p	ENSGALG00000013768
												oha-miR-365a-2-5p	ENSGALG00000003025
												oha-miR-365a-2-5p	ENSGALG00000001614
												oha-miR-365a-2-5p	ENSGALG00000000209
												oha-miR-365a-2-5p	ENSGALG00000011556
												oha-miR-365a-2-5p	ENSGALG00000005708
												oha-miR-365a-2-5p	ENSAPLG00000010234
												oha-miR-365a-2-5p	ENSGALG00000000802
												oha-miR-365a-2-5p	ENSGALG00000002855
												oha-miR-365a-2-5p	ENSGALG00000028259
												oha-miR-365a-2-5p	ENSGALG00000015626
												oha-miR-365a-2-5p	ENSGALG00000016338
												oha-miR-365a-2-5p	ENSGALG00000000776
												oha-miR-365a-2-5p	ENSGALG00000000573
												oha-miR-365a-2-5p	ENSGALG00000014700
												oha-miR-365a-2-5p	ENSGALG00000027642
												oha-miR-365a-2-5p	ENSGALG00000011220
												oha-miR-365a-2-5p	ENSGALG00000009315
												oha-miR-365a-2-5p	ENSGALG00000008460
												oha-miR-365a-2-5p	ENSGALG00000012944
												oha-miR-365a-2-5p	ENSAPLG00000004193
												oha-miR-365a-2-5p	ENSGALG00000016718
												oha-miR-365a-2-5p	ENSGALG00000000535
												oha-miR-365a-2-5p	ENSGALG00000010789
												oha-miR-365a-2-5p	ENSGALG00000011017
												oha-miR-365a-2-5p	ENSGALG00000000312
												oha-miR-365a-2-5p	ENSGALG00000013149
												oha-miR-365a-2-5p	ENSGALG00000008905
												oha-miR-365a-2-5p	ENSGALG00000006235
												oha-miR-365a-2-5p	ENSGALG00000027603
												oha-miR-365a-2-5p	ENSGALG00000014330
												oha-miR-365a-2-5p	ENSGALG00000005476
												oha-miR-365a-2-5p	ENSGALG00000012241
												oha-miR-365a-2-5p	ENSGALG00000028416
												oha-miR-365a-2-5p	ENSGALG00000016333
												oha-miR-365a-2-5p	ENSGALG00000010214
												oha-miR-365a-2-5p	ENSGALG00000003432
												oha-miR-199b-5p	ENSGALG00000012073
												oha-miR-199b-5p	ENSGALG00000015895
												oha-miR-199b-5p	ENSGALG00000006904
												oha-miR-199b-5p	ENSGALG00000028352
												oha-miR-199b-5p	ENSGALG00000015314
												oha-miR-199b-5p	ENSGALG00000023472
												oha-miR-199b-5p	ENSGALG00000000785
												oha-miR-199b-5p	ENSGALG00000016617
												oha-miR-199b-5p	ENSGALG00000016617
												oha-miR-199b-5p	ENSGALG00000017302
												oha-miR-199b-5p	ENSGALG00000001697
												oha-miR-199b-5p	ENSGALG00000013617
												oha-miR-199b-5p	ENSGALG00000021450
												oha-miR-199b-5p	ENSGALG00000010541
												oha-miR-199b-5p	ENSGALG00000007381
												oha-miR-199b-5p	ENSGALG00000008785
												oha-miR-199b-5p	ENSGALG00000001242
												oha-miR-199b-5p	ENSGALG00000000874
												oha-miR-199b-5p	ENSGALG00000009809
												oha-miR-199b-5p	ENSGALG00000009315
												oha-miR-199b-5p	ENSGALG00000005045
												oha-miR-199b-5p	ENSGALG00000005051
												oha-miR-199b-5p	ENSGALG00000021399
												oha-miR-199b-5p	ENSGALG00000004448
												oha-miR-199b-5p	ENSGALG00000026763
												oha-miR-199b-5p	ENSGALG00000002622
												oha-miR-199b-5p	ENSGALG00000028871
												oha-miR-199b-5p	ENSAPLG00000014443
												oha-miR-199b-5p	ENSGALG00000011579
												oha-miR-199b-5p	ENSGALG00000025963
												oha-miR-199b-5p	ENSGALG00000000514
												oha-miR-199b-5p	ENSGALG00000012429
												tgu-miR-139-3p	ENSGALG00000027334
												tgu-miR-139-3p	ENSGALG00000005981
												tgu-miR-139-3p	ENSGALG00000022586
												tgu-miR-139-3p	ENSGALG00000005482
												tgu-miR-139-3p	ENSGALG00000015521
												tgu-miR-139-3p	ENSGALG00000008114
												tgu-miR-139-3p	ENSGALG00000006606
												tgu-miR-139-3p	ENSGALG00000011468
												tgu-miR-139-3p	ENSGALG00000023542
												tgu-miR-139-3p	ENSGALG00000001840
												tgu-miR-139-3p	ENSGALG00000010665
												tgu-miR-139-3p	ENSGALG00000005992
												tgu-miR-139-3p	ENSGALG00000008365
												tgu-miR-139-3p	ENSGALG00000001320
												tgu-miR-139-3p	ENSGALG00000001325
												tgu-miR-139-3p	ENSGALG00000000255
												tgu-miR-139-3p	ENSGALG00000012956
												tgu-miR-139-3p	ENSGALG00000004491
												tgu-miR-139-3p	ENSGALG00000008608
												tgu-miR-139-3p	ENSGALG00000015512
												tgu-miR-139-3p	ENSGALG00000015623
												tgu-miR-139-3p	ENSGALG00000020505
												tgu-miR-139-3p	ENSGALG00000029106
												tgu-miR-139-3p	ENSGALG00000006422
												tgu-miR-139-3p	ENSGALG00000011121
												tgu-miR-139-3p	ENSGALG00000008997
												tgu-miR-139-3p	ENSGALG00000011291
												tgu-miR-139-3p	ENSGALG00000007479
												tgu-miR-139-3p	ENSGALG00000012425
												tgu-miR-139-3p	ENSGALG00000028866
												tgu-miR-139-3p	ENSGALG00000004725
												tgu-miR-139-3p	ENSGALG00000028573
												tgu-miR-139-3p	ENSGALG00000010792
												tgu-miR-139-3p	ENSGALG00000000947
												tgu-miR-139-3p	ENSGALG00000000438
												tgu-miR-139-3p	ENSGALG00000005990
												tgu-miR-139-3p	ENSGALG00000005102
												tgu-miR-139-3p	ENSGALG00000028140
												tgu-miR-139-3p	ENSGALG00000005408
												tgu-miR-139-3p	ENSGALG00000011882
												tgu-miR-139-3p	ENSGALG00000022789
												tgu-miR-139-3p	ENSGALG00000004570
												tgu-miR-139-3p	ENSGALG00000001493
												tgu-miR-139-3p	ENSGALG00000003990
												tgu-miR-139-3p	ENSGALG00000015725
												tgu-miR-139-3p	ENSGALG00000000785
												tgu-miR-139-3p	ENSGALG00000006833
												tgu-miR-139-3p	ENSGALG00000006022
												tgu-miR-139-3p	ENSGALG00000015268
												tgu-miR-139-3p	ENSGALG00000026254
												tgu-miR-139-3p	ENSGALG00000004844
												tgu-miR-139-3p	ENSGALG00000005935
												tgu-miR-139-3p	ENSGALG00000016617
												tgu-miR-139-3p	ENSGALG00000016617
												tgu-miR-139-3p	ENSGALG00000005407
												tgu-miR-139-3p	ENSGALG00000023879
												tgu-miR-139-3p	ENSGALG00000017302
												tgu-miR-139-3p	ENSGALG00000020513
												tgu-miR-139-3p	ENSGALG00000004500
												tgu-miR-139-3p	ENSGALG00000013907
												tgu-miR-139-3p	ENSGALG00000008230
												tgu-miR-139-3p	ENSGALG00000016426
												tgu-miR-139-3p	ENSGALG00000026677
												tgu-miR-139-3p	ENSGALG00000003589
												tgu-miR-139-3p	ENSGALG00000013588
												tgu-miR-139-3p	ENSGALG00000004445
												tgu-miR-139-3p	ENSGALG00000005867
												tgu-miR-139-3p	ENSGALG00000016216
												tgu-miR-139-3p	ENSGALG00000014486
												tgu-miR-139-3p	ENSGALG00000004663
												tgu-miR-139-3p	ENSGALG00000006864
												tgu-miR-139-3p	ENSGALG00000010211
												tgu-miR-139-3p	ENSGALG00000009453
												tgu-miR-139-3p	ENSGALG00000010369
												tgu-miR-139-3p	ENSGALG00000008250
												tgu-miR-139-3p	ENSGALG00000012363
												tgu-miR-139-3p	ENSGALG00000003016
												tgu-miR-139-3p	ENSGALG00000003381
												tgu-miR-139-3p	ENSGALG00000009118
												tgu-miR-139-3p	ENSGALG00000011114
												tgu-miR-139-3p	ENSGALG00000017389
												tgu-miR-139-3p	ENSGALG00000001629
												tgu-miR-139-3p	ENSGALG00000004466
												tgu-miR-139-3p	ENSGALG00000011594
												tgu-miR-139-3p	ENSGALG00000010853
												tgu-miR-139-3p	ENSGALG00000014659
												tgu-miR-139-3p	ENSGALG00000010281
												tgu-miR-139-3p	ENSGALG00000009783
												tgu-miR-139-3p	ENSGALG00000015902
												tgu-miR-139-3p	ENSAPLG00000001271
												tgu-miR-139-3p	ENSGALG00000005550
												tgu-miR-139-3p	ENSGALG00000012108
												tgu-miR-139-3p	ENSGALG00000026051
												tgu-miR-139-3p	ENSGALG00000027854
												tgu-miR-139-3p	ENSGALG00000004645
												tgu-miR-139-3p	ENSGALG00000015936
												tgu-miR-139-3p	ENSGALG00000013768
												tgu-miR-139-3p	ENSGALG00000003043
												tgu-miR-139-3p	ENSGALG00000019805
												tgu-miR-139-3p	ENSGALG00000006501
												tgu-miR-139-3p	ENSGALG00000012847
												tgu-miR-139-3p	ENSGALG00000015983
												tgu-miR-139-3p	ENSGALG00000025935
												tgu-miR-139-3p	ENSGALG00000004196
												tgu-miR-139-3p	ENSGALG00000012483
												tgu-miR-139-3p	ENSGALG00000012101
												tgu-miR-139-3p	ENSGALG00000002855
												tgu-miR-139-3p	ENSGALG00000002431
												tgu-miR-139-3p	ENSGALG00000001682
												tgu-miR-139-3p	ENSGALG00000010230
												tgu-miR-139-3p	ENSGALG00000007410
												tgu-miR-139-3p	ENSGALG00000007098
												tgu-miR-139-3p	ENSGALG00000014700
												tgu-miR-139-3p	ENSGALG00000027642
												tgu-miR-139-3p	ENSGALG00000001915
												tgu-miR-139-3p	ENSGALG00000011220
												tgu-miR-139-3p	ENSGALG00000015854
												tgu-miR-139-3p	ENSGALG00000001231
												tgu-miR-139-3p	ENSGALG00000010841
												tgu-miR-139-3p	ENSGALG00000000117
												tgu-miR-139-3p	ENSGALG00000012944
												tgu-miR-139-3p	ENSAPLG00000004193
												tgu-miR-139-3p	ENSGALG00000012555
												tgu-miR-139-3p	ENSGALG00000012754
												tgu-miR-139-3p	ENSGALG00000000535
												tgu-miR-139-3p	ENSGALG00000010789
												tgu-miR-139-3p	ENSGALG00000004596
												tgu-miR-139-3p	ENSGALG00000001876
												tgu-miR-139-3p	ENSGALG00000016834
												tgu-miR-139-3p	ENSGALG00000026263
												tgu-miR-139-3p	ENSGALG00000013149
												tgu-miR-139-3p	ENSGALG00000000587
												tgu-miR-139-3p	ENSGALG00000023626
												tgu-miR-139-3p	ENSGALG00000004032
												tgu-miR-139-3p	ENSGALG00000016518
												tgu-miR-139-3p	ENSGALG00000000755
												tgu-miR-139-3p	ENSGALG00000017040
												tgu-miR-139-3p	ENSGALG00000015432
												tgu-miR-139-3p	ENSGALG00000015057
												tgu-miR-139-3p	ENSGALG00000004448
												tgu-miR-139-3p	ENSGALG00000026763
												tgu-miR-139-3p	ENSGALG00000024085
												tgu-miR-139-3p	ENSGALG00000014069
												tgu-miR-139-3p	ENSGALG00000009444
												tgu-miR-139-3p	ENSGALG00000022440
												tgu-miR-139-3p	ENSGALG00000007500
												tgu-miR-139-3p	ENSGALG00000002622
												tgu-miR-139-3p	ENSGALG00000027603
												tgu-miR-139-3p	ENSGALG00000028795
												tgu-miR-139-3p	ENSAPLG00000007531
												tgu-miR-139-3p	ENSGALG00000028871
												tgu-miR-139-3p	ENSGALG00000028797
												tgu-miR-139-3p	ENSGALG00000012241
												tgu-miR-139-3p	ENSGALG00000019254
												tgu-miR-139-3p	ENSGALG00000008040
												tgu-miR-139-3p	ENSGALG00000000721
												tgu-miR-139-3p	ENSGALG00000016333
												tgu-miR-139-3p	ENSGALG00000010214
												tgu-miR-139-3p	ENSGALG00000014878
												tgu-miR-139-3p	ENSGALG00000003432
												tgu-miR-139-3p	ENSGALG00000008842
												tgu-miR-139-3p	ENSGALG00000025963
												tgu-miR-139-3p	ENSGALG00000015653
												tgu-miR-139-3p	ENSGALG00000001849
												tgu-miR-139-3p	ENSGALG00000005873
												tgu-miR-139-3p	ENSGALG00000013728
												tgu-miR-139-3p	ENSGALG00000012429
												tgu-miR-139-3p	ENSGALG00000004057
												oha-miR-212-5p	ENSGALG00000027891
												oha-miR-212-5p	ENSGALG00000010769
												oha-miR-212-5p	ENSGALG00000014857
												oha-miR-212-5p	ENSGALG00000004841
												oha-miR-212-5p	ENSGALG00000002248
												oha-miR-212-5p	ENSGALG00000004491
												oha-miR-212-5p	ENSGALG00000016667
												oha-miR-212-5p	ENSGALG00000028866
												oha-miR-212-5p	ENSGALG00000013535
												oha-miR-212-5p	ENSAPLG00000016009
												oha-miR-212-5p	ENSGALG00000015725
												oha-miR-212-5p	ENSGALG00000020513
												oha-miR-212-5p	ENSGALG00000006642
												oha-miR-212-5p	ENSGALG00000004637
												oha-miR-212-5p	ENSGALG00000014659
												oha-miR-212-5p	ENSGALG00000008785
												oha-miR-212-5p	ENSAPLG00000010234
												oha-miR-212-5p	ENSGALG00000005074
												oha-miR-212-5p	ENSGALG00000000776
												oha-miR-212-5p	ENSGALG00000028214
												oha-miR-212-5p	ENSGALG00000010841
												oha-miR-212-5p	ENSGALG00000016718
												oha-miR-212-5p	ENSGALG00000010789
												oha-miR-212-5p	ENSGALG00000001876
												oha-miR-212-5p	ENSGALG00000012816
												oha-miR-212-5p	ENSGALG00000028871
												oha-miR-212-5p	ENSGALG00000025857
												oha-miR-212-5p	ENSGALG00000001849
												mmu-miR-3074-5p	ENSGALG00000020840
												mmu-miR-3074-5p	ENSGALG00000024004
												mmu-miR-3074-5p	ENSGALG00000014836
												mmu-miR-3074-5p	ENSGALG00000022586
												mmu-miR-3074-5p	ENSGALG00000012111
												mmu-miR-3074-5p	ENSGALG00000019277
												mmu-miR-3074-5p	ENSGALG00000028352
												mmu-miR-3074-5p	ENSGALG00000021104
												mmu-miR-3074-5p	ENSGALG00000008222
												mmu-miR-3074-5p	ENSGALG00000011612
												mmu-miR-3074-5p	ENSGALG00000001840
												mmu-miR-3074-5p	ENSGALG00000011455
												mmu-miR-3074-5p	ENSGALG00000010979
												mmu-miR-3074-5p	ENSGALG00000001320
												mmu-miR-3074-5p	ENSGALG00000014840
												mmu-miR-3074-5p	ENSGALG00000008813
												mmu-miR-3074-5p	ENSGALG00000015512
												mmu-miR-3074-5p	ENSGALG00000004343
												mmu-miR-3074-5p	ENSGALG00000005792
												mmu-miR-3074-5p	ENSGALG00000010055
												mmu-miR-3074-5p	ENSGALG00000004553
												mmu-miR-3074-5p	ENSGALG00000010899
												mmu-miR-3074-5p	ENSGALG00000028866
												mmu-miR-3074-5p	ENSGALG00000016079
												mmu-miR-3074-5p	ENSGALG00000027380
												mmu-miR-3074-5p	ENSGALG00000000438
												mmu-miR-3074-5p	ENSGALG00000005217
												mmu-miR-3074-5p	ENSGALG00000023472
												mmu-miR-3074-5p	ENSGALG00000006690
												mmu-miR-3074-5p	ENSGALG00000006482
												mmu-miR-3074-5p	ENSGALG00000004570
												mmu-miR-3074-5p	ENSGALG00000006035
												mmu-miR-3074-5p	ENSGALG00000005472
												mmu-miR-3074-5p	ENSAPLG00000000669
												mmu-miR-3074-5p	ENSGALG00000012154
												mmu-miR-3074-5p	ENSGALG00000023879
												mmu-miR-3074-5p	ENSGALG00000017302
												mmu-miR-3074-5p	ENSGALG00000004500
												mmu-miR-3074-5p	ENSGALG00000012148
												mmu-miR-3074-5p	ENSGALG00000012975
												mmu-miR-3074-5p	ENSGALG00000006385
												mmu-miR-3074-5p	ENSGALG00000026677
												mmu-miR-3074-5p	ENSGALG00000005315
												mmu-miR-3074-5p	ENSGALG00000010629
												mmu-miR-3074-5p	ENSGALG00000012877
												mmu-miR-3074-5p	ENSGALG00000009453
												mmu-miR-3074-5p	ENSGALG00000028979
												mmu-miR-3074-5p	ENSGALG00000002725
												mmu-miR-3074-5p	ENSGALG00000017389
												mmu-miR-3074-5p	ENSGALG00000014997
												mmu-miR-3074-5p	ENSGALG00000000826
												mmu-miR-3074-5p	ENSGALG00000012185
												mmu-miR-3074-5p	ENSGALG00000014659
												mmu-miR-3074-5p	ENSGALG00000010402
												mmu-miR-3074-5p	ENSGALG00000010281
												mmu-miR-3074-5p	ENSAPLG00000012890
												mmu-miR-3074-5p	ENSGALG00000005550
												mmu-miR-3074-5p	ENSGALG00000001242
												mmu-miR-3074-5p	ENSGALG00000013481
												mmu-miR-3074-5p	ENSGALG00000019805
												mmu-miR-3074-5p	ENSGALG00000006501
												mmu-miR-3074-5p	ENSGALG00000012847
												mmu-miR-3074-5p	ENSAPLG00000010234
												mmu-miR-3074-5p	ENSGALG00000012483
												mmu-miR-3074-5p	ENSGALG00000001808
												mmu-miR-3074-5p	ENSGALG00000001808
												mmu-miR-3074-5p	ENSGALG00000007410
												mmu-miR-3074-5p	ENSGALG00000027642
												mmu-miR-3074-5p	ENSGALG00000012944
												mmu-miR-3074-5p	ENSGALG00000015519
												mmu-miR-3074-5p	ENSGALG00000002369
												mmu-miR-3074-5p	ENSAPLG00000004193
												mmu-miR-3074-5p	ENSGALG00000005045
												mmu-miR-3074-5p	ENSGALG00000005051
												mmu-miR-3074-5p	ENSAPLG00000001662
												mmu-miR-3074-5p	ENSGALG00000001876
												mmu-miR-3074-5p	ENSGALG00000026263
												mmu-miR-3074-5p	ENSGALG00000011017
												mmu-miR-3074-5p	ENSGALG00000016518
												mmu-miR-3074-5p	ENSGALG00000016893
												mmu-miR-3074-5p	ENSGALG00000003695
												mmu-miR-3074-5p	ENSGALG00000006235
												mmu-miR-3074-5p	ENSGALG00000009444
												mmu-miR-3074-5p	ENSGALG00000028795
												mmu-miR-3074-5p	ENSGALG00000028871
												mmu-miR-3074-5p	ENSGALG00000025857
												mmu-miR-3074-5p	ENSGALG00000028416
												mmu-miR-3074-5p	ENSGALG00000001883
												mmu-miR-3074-5p	ENSGALG00000008040
												mmu-miR-3074-5p	ENSGALG00000027185
												mmu-miR-3074-5p	ENSGALG00000016321
												efu-miR-490	ENSGALG00000026692
												efu-miR-490	ENSGALG00000005482
												efu-miR-490	ENSGALG00000005795
												efu-miR-490	ENSGALG00000015949
												efu-miR-490	ENSGALG00000026373
												efu-miR-490	ENSGALG00000015605
												efu-miR-490	ENSGALG00000011509
												efu-miR-490	ENSGALG00000001473
												efu-miR-490	ENSGALG00000013627
												efu-miR-490	ENSGALG00000004449
												efu-miR-490	ENSGALG00000028352
												efu-miR-490	ENSGALG00000010979
												efu-miR-490	ENSGALG00000001320
												efu-miR-490	ENSGALG00000012956
												efu-miR-490	ENSGALG00000004491
												efu-miR-490	ENSGALG00000012882
												efu-miR-490	ENSGALG00000010792
												efu-miR-490	ENSGALG00000007617
												efu-miR-490	ENSGALG00000011797
												efu-miR-490	ENSGALG00000007596
												efu-miR-490	ENSGALG00000006344
												efu-miR-490	ENSGALG00000020513
												efu-miR-490	ENSGALG00000003765
												efu-miR-490	ENSGALG00000012269
												efu-miR-490	ENSGALG00000008096
												efu-miR-490	ENSGALG00000013907
												efu-miR-490	ENSGALG00000008230
												efu-miR-490	ENSGALG00000026678
												efu-miR-490	ENSGALG00000009067
												efu-miR-490	ENSGALG00000006864
												efu-miR-490	ENSGALG00000010773
												efu-miR-490	ENSGALG00000003016
												efu-miR-490	ENSAPLG00000006904
												efu-miR-490	ENSGALG00000010281
												efu-miR-490	ENSAPLG00000012890
												efu-miR-490	ENSGALG00000005550
												efu-miR-490	ENSGALG00000008044
												efu-miR-490	ENSGALG00000003043
												efu-miR-490	ENSGALG00000012483
												efu-miR-490	ENSGALG00000011887
												efu-miR-490	ENSGALG00000028259
												efu-miR-490	ENSGALG00000008292
												efu-miR-490	ENSGALG00000007098
												efu-miR-490	ENSGALG00000014700
												efu-miR-490	ENSGALG00000027642
												efu-miR-490	ENSGALG00000005360
												efu-miR-490	ENSGALG00000009315
												efu-miR-490	ENSGALG00000012555
												efu-miR-490	ENSGALG00000010789
												efu-miR-490	ENSGALG00000001876
												efu-miR-490	ENSGALG00000013149
												efu-miR-490	ENSGALG00000000587
												efu-miR-490	ENSGALG00000000755
												efu-miR-490	ENSGALG00000003695
												efu-miR-490	ENSGALG00000008905
												efu-miR-490	ENSGALG00000004448
												efu-miR-490	ENSGALG00000008023
												efu-miR-490	ENSGALG00000028795
												efu-miR-490	ENSAPLG00000007531
												efu-miR-490	ENSGALG00000028871
												efu-miR-490	ENSGALG00000028416
												efu-miR-490	ENSGALG00000009268
												efu-miR-490	ENSGALG00000000514
												efu-miR-490	ENSGALG00000001849
												efu-miR-490	ENSAPLG00000010630
												oan-miR-365-2-5p	ENSGALG00000015425
												oan-miR-365-2-5p	ENSGALG00000012748
												oan-miR-365-2-5p	ENSGALG00000005482
												oan-miR-365-2-5p	ENSGALG00000009338
												oan-miR-365-2-5p	ENSGALG00000012809
												oan-miR-365-2-5p	ENSGALG00000000713
												oan-miR-365-2-5p	ENSGALG00000006629
												oan-miR-365-2-5p	ENSGALG00000008114
												oan-miR-365-2-5p	ENSGALG00000012149
												oan-miR-365-2-5p	ENSGALG00000005860
												oan-miR-365-2-5p	ENSGALG00000010021
												oan-miR-365-2-5p	ENSGALG00000002452
												oan-miR-365-2-5p	ENSGALG00000011185
												oan-miR-365-2-5p	ENSGALG00000004449
												oan-miR-365-2-5p	ENSGALG00000014678
												oan-miR-365-2-5p	ENSAPLG00000003604
												oan-miR-365-2-5p	ENSGALG00000011689
												oan-miR-365-2-5p	ENSGALG00000008365
												oan-miR-365-2-5p	ENSGALG00000001320
												oan-miR-365-2-5p	ENSGALG00000002248
												oan-miR-365-2-5p	ENSGALG00000016491
												oan-miR-365-2-5p	ENSGALG00000012956
												oan-miR-365-2-5p	ENSGALG00000015623
												oan-miR-365-2-5p	ENSGALG00000008910
												oan-miR-365-2-5p	ENSGALG00000029047
												oan-miR-365-2-5p	ENSGALG00000012418
												oan-miR-365-2-5p	ENSGALG00000020869
												oan-miR-365-2-5p	ENSGALG00000005792
												oan-miR-365-2-5p	ENSGALG00000011314
												oan-miR-365-2-5p	ENSGALG00000028894
												oan-miR-365-2-5p	ENSGALG00000002987
												oan-miR-365-2-5p	ENSGALG00000003628
												oan-miR-365-2-5p	ENSGALG00000016079
												oan-miR-365-2-5p	ENSGALG00000020389
												oan-miR-365-2-5p	ENSGALG00000015314
												oan-miR-365-2-5p	ENSGALG00000003154
												oan-miR-365-2-5p	ENSGALG00000023472
												oan-miR-365-2-5p	ENSGALG00000011795
												oan-miR-365-2-5p	ENSGALG00000011805
												oan-miR-365-2-5p	ENSGALG00000006482
												oan-miR-365-2-5p	ENSGALG00000001649
												oan-miR-365-2-5p	ENSGALG00000008571
												oan-miR-365-2-5p	ENSGALG00000022789
												oan-miR-365-2-5p	ENSGALG00000020092
												oan-miR-365-2-5p	ENSGALG00000002869
												oan-miR-365-2-5p	ENSGALG00000009730
												oan-miR-365-2-5p	ENSGALG00000026254
												oan-miR-365-2-5p	ENSGALG00000012154
												oan-miR-365-2-5p	ENSGALG00000003765
												oan-miR-365-2-5p	ENSGALG00000012269
												oan-miR-365-2-5p	ENSGALG00000002954
												oan-miR-365-2-5p	ENSGALG00000008096
												oan-miR-365-2-5p	ENSGALG00000016426
												oan-miR-365-2-5p	ENSGALG00000006385
												oan-miR-365-2-5p	ENSGALG00000004445
												oan-miR-365-2-5p	ENSGALG00000010629
												oan-miR-365-2-5p	ENSGALG00000006958
												oan-miR-365-2-5p	ENSGALG00000012877
												oan-miR-365-2-5p	ENSGALG00000006864
												oan-miR-365-2-5p	ENSGALG00000010211
												oan-miR-365-2-5p	ENSGALG00000009453
												oan-miR-365-2-5p	ENSGALG00000000293
												oan-miR-365-2-5p	ENSGALG00000001791
												oan-miR-365-2-5p	ENSGALG00000013886
												oan-miR-365-2-5p	ENSGALG00000002725
												oan-miR-365-2-5p	ENSGALG00000010541
												oan-miR-365-2-5p	ENSGALG00000011114
												oan-miR-365-2-5p	ENSGALG00000017389
												oan-miR-365-2-5p	ENSGALG00000015877
												oan-miR-365-2-5p	ENSGALG00000010853
												oan-miR-365-2-5p	ENSGALG00000005308
												oan-miR-365-2-5p	ENSGALG00000015424
												oan-miR-365-2-5p	ENSGALG00000010281
												oan-miR-365-2-5p	ENSGALG00000008785
												oan-miR-365-2-5p	ENSGALG00000005550
												oan-miR-365-2-5p	ENSGALG00000013768
												oan-miR-365-2-5p	ENSGALG00000003025
												oan-miR-365-2-5p	ENSGALG00000000209
												oan-miR-365-2-5p	ENSGALG00000004591
												oan-miR-365-2-5p	ENSGALG00000011556
												oan-miR-365-2-5p	ENSGALG00000019805
												oan-miR-365-2-5p	ENSGALG00000006501
												oan-miR-365-2-5p	ENSGALG00000002855
												oan-miR-365-2-5p	ENSGALG00000014907
												oan-miR-365-2-5p	ENSGALG00000005074
												oan-miR-365-2-5p	ENSGALG00000000776
												oan-miR-365-2-5p	ENSGALG00000008292
												oan-miR-365-2-5p	ENSGALG00000007955
												oan-miR-365-2-5p	ENSGALG00000007410
												oan-miR-365-2-5p	ENSGALG00000014700
												oan-miR-365-2-5p	ENSGALG00000027642
												oan-miR-365-2-5p	ENSGALG00000011220
												oan-miR-365-2-5p	ENSGALG00000009567
												oan-miR-365-2-5p	ENSGALG00000009315
												oan-miR-365-2-5p	ENSGALG00000008460
												oan-miR-365-2-5p	ENSGALG00000001231
												oan-miR-365-2-5p	ENSGALG00000012944
												oan-miR-365-2-5p	ENSGALG00000012555
												oan-miR-365-2-5p	ENSGALG00000012754
												oan-miR-365-2-5p	ENSGALG00000000535
												oan-miR-365-2-5p	ENSGALG00000016456
												oan-miR-365-2-5p	ENSGALG00000010789
												oan-miR-365-2-5p	ENSGALG00000026263
												oan-miR-365-2-5p	ENSGALG00000011017
												oan-miR-365-2-5p	ENSGALG00000000312
												oan-miR-365-2-5p	ENSGALG00000004032
												oan-miR-365-2-5p	ENSGALG00000012816
												oan-miR-365-2-5p	ENSGALG00000003695
												oan-miR-365-2-5p	ENSGALG00000014330
												oan-miR-365-2-5p	ENSGALG00000028871
												oan-miR-365-2-5p	ENSGALG00000025857
												oan-miR-365-2-5p	ENSGALG00000010214
												oan-miR-365-2-5p	ENSGALG00000003432
												oan-miR-365-2-5p	ENSGALG00000008842
												oan-miR-365-2-5p	ENSGALG00000025963
												oan-miR-365-2-5p	ENSGALG00000000514
												oan-miR-365-2-5p	ENSGALG00000005873
												oan-miR-365-2-5p	ENSGALG00000016651
												oha-miR-24-1-5p	ENSGALG00000028866
												oha-miR-24-1-5p	ENSGALG00000007503
												oha-miR-24-1-5p	ENSGALG00000016079
												oha-miR-24-1-5p	ENSGALG00000001403
												oha-miR-24-1-5p	ENSGALG00000015725
												oha-miR-24-1-5p	ENSGALG00000012877
												oha-miR-24-1-5p	ENSGALG00000013886
												oha-miR-24-1-5p	ENSGALG00000009266
												oha-miR-24-1-5p	ENSGALG00000009511
												oha-miR-24-1-5p	ENSAPLG00000006904
												oha-miR-24-1-5p	ENSGALG00000006421
												oha-miR-24-1-5p	ENSGALG00000028797
												sha-miR-21	ENSGALG00000006022
												oha-miR-221-3p	ENSGALG00000014862
												oha-miR-221-3p	ENSGALG00000015949
												oha-miR-221-3p	ENSGALG00000012149
												oha-miR-221-3p	ENSGALG00000006038
												oha-miR-221-3p	ENSGALG00000015512
												oha-miR-221-3p	ENSGALG00000029047
												oha-miR-221-3p	ENSGALG00000004553
												oha-miR-221-3p	ENSGALG00000005467
												oha-miR-221-3p	ENSGALG00000008890
												oha-miR-221-3p	ENSGALG00000013021
												oha-miR-221-3p	ENSGALG00000012324
												oha-miR-221-3p	ENSGALG00000005580
												oha-miR-221-3p	ENSGALG00000016558
												oha-miR-221-3p	ENSGALG00000008992
												oha-miR-221-3p	ENSGALG00000001629
												oha-miR-221-3p	ENSGALG00000010402
												oha-miR-221-3p	ENSGALG00000001163
												oha-miR-221-3p	ENSAPLG00000001271
												oha-miR-221-3p	ENSGALG00000003025
												oha-miR-221-3p	ENSGALG00000009809
												oha-miR-221-3p	ENSGALG00000009567
												oha-miR-221-3p	ENSGALG00000015854
												oha-miR-221-3p	ENSGALG00000012555
												oha-miR-221-3p	ENSGALG00000013149
												oha-miR-221-3p	ENSGALG00000016205
												oha-miR-221-3p	ENSGALG00000022964
												oha-miR-221-3p	ENSGALG00000006421
												oha-miR-221-3p	ENSGALG00000010214
												oha-miR-7-5p	ENSGALG00000001473
												oha-miR-7-5p	ENSGALG00000016649
												oha-miR-222a-3p	ENSGALG00000015425
												oha-miR-222a-3p	ENSGALG00000012748
												oha-miR-222a-3p	ENSGALG00000014862
												oha-miR-222a-3p	ENSGALG00000016300
												oha-miR-222a-3p	ENSGALG00000012809
												oha-miR-222a-3p	ENSGALG00000005992
												oha-miR-222a-3p	ENSGALG00000012726
												oha-miR-222a-3p	ENSGALG00000015512
												oha-miR-222a-3p	ENSGALG00000029047
												oha-miR-222a-3p	ENSGALG00000019276
												oha-miR-222a-3p	ENSGALG00000006047
												oha-miR-222a-3p	ENSGALG00000028047
												oha-miR-222a-3p	ENSGALG00000016079
												oha-miR-222a-3p	ENSGALG00000008890
												oha-miR-222a-3p	ENSGALG00000001493
												oha-miR-222a-3p	ENSGALG00000009795
												oha-miR-222a-3p	ENSGALG00000007769
												oha-miR-222a-3p	ENSGALG00000002954
												oha-miR-222a-3p	ENSGALG00000010629
												oha-miR-222a-3p	ENSGALG00000009067
												oha-miR-222a-3p	ENSGALG00000006864
												oha-miR-222a-3p	ENSGALG00000010541
												oha-miR-222a-3p	ENSGALG00000015474
												oha-miR-222a-3p	ENSGALG00000010402
												oha-miR-222a-3p	ENSGALG00000001163
												oha-miR-222a-3p	ENSAPLG00000001271
												oha-miR-222a-3p	ENSGALG00000000636
												oha-miR-222a-3p	ENSGALG00000011421
												oha-miR-222a-3p	ENSAPLG00000004855
												oha-miR-222a-3p	ENSGALG00000002765
												oha-miR-222a-3p	ENSGALG00000012483
												oha-miR-222a-3p	ENSGALG00000005360
												oha-miR-222a-3p	ENSGALG00000009567
												oha-miR-222a-3p	ENSGALG00000009315
												oha-miR-222a-3p	ENSGALG00000015854
												oha-miR-222a-3p	ENSGALG00000012944
												oha-miR-222a-3p	ENSGALG00000012555
												oha-miR-222a-3p	ENSGALG00000012666
												oha-miR-222a-3p	ENSGALG00000008905
												oha-miR-222a-3p	ENSGALG00000016205
												oha-miR-222a-3p	ENSGALG00000006421
												oha-miR-222a-3p	ENSGALG00000016333
												oha-miR-222a-3p	ENSGALG00000015653
												efu-miR-103b	ENSGALG00000022586
												efu-miR-103b	ENSGALG00000003078
												efu-miR-103b	ENSGALG00000012111
												efu-miR-103b	ENSGALG00000001473
												efu-miR-103b	ENSGALG00000006904
												efu-miR-103b	ENSGALG00000014678
												efu-miR-103b	ENSGALG00000007479
												efu-miR-103b	ENSGALG00000011801
												efu-miR-103b	ENSGALG00000004553
												efu-miR-103b	ENSGALG00000003015
												efu-miR-103b	ENSGALG00000000438
												efu-miR-103b	ENSGALG00000005990
												efu-miR-103b	ENSGALG00000006344
												efu-miR-103b	ENSGALG00000026254
												efu-miR-103b	ENSGALG00000004844
												efu-miR-103b	ENSGALG00000003929
												efu-miR-103b	ENSGALG00000006642
												efu-miR-103b	ENSGALG00000002954
												efu-miR-103b	ENSGALG00000010629
												efu-miR-103b	ENSGALG00000000293
												efu-miR-103b	ENSGALG00000028979
												efu-miR-103b	ENSGALG00000010369
												efu-miR-103b	ENSGALG00000012988
												efu-miR-103b	ENSGALG00000001583
												efu-miR-103b	ENSGALG00000028510
												efu-miR-103b	ENSGALG00000006566
												efu-miR-103b	ENSGALG00000012363
												efu-miR-103b	ENSGALG00000014997
												efu-miR-103b	ENSAPLG00000006904
												efu-miR-103b	ENSGALG00000016833
												efu-miR-103b	ENSGALG00000015877
												efu-miR-103b	ENSGALG00000001163
												efu-miR-103b	ENSGALG00000001242
												efu-miR-103b	ENSGALG00000011421
												efu-miR-103b	ENSGALG00000005298
												efu-miR-103b	ENSGALG00000003028
												efu-miR-103b	ENSAPLG00000004855
												efu-miR-103b	ENSGALG00000008942
												efu-miR-103b	ENSGALG00000011887
												efu-miR-103b	ENSGALG00000014907
												efu-miR-103b	ENSGALG00000000573
												efu-miR-103b	ENSGALG00000015854
												efu-miR-103b	ENSGALG00000009350
												efu-miR-103b	ENSGALG00000010789
												efu-miR-103b	ENSGALG00000011017
												efu-miR-103b	ENSGALG00000000166
												efu-miR-103b	ENSGALG00000000721
												efu-miR-103b	ENSGALG00000008842
												efu-miR-103b	ENSGALG00000000703
												efu-miR-103b	ENSGALG00000005873
												efu-miR-181e	ENSGALG00000001396
												efu-miR-181e	ENSGALG00000014832
												efu-miR-181e	ENSGALG00000011689
												efu-miR-181e	ENSGALG00000011085
												efu-miR-181e	ENSGALG00000000293
												efu-miR-181e	ENSGALG00000012988
												efu-miR-181e	ENSGALG00000001583
												efu-miR-181e	ENSGALG00000014659
												efu-miR-181e	ENSGALG00000010850
												efu-miR-181e	ENSGALG00000004645
												efu-miR-181e	ENSGALG00000001808
												efu-miR-181e	ENSGALG00000001808
												efu-miR-181e	ENSGALG00000007519
												efu-miR-181e	ENSGALG00000010789
												efu-miR-181e	ENSGALG00000012586
												efu-miR-181e	ENSGALG00000006421
												efu-miR-181e	ENSGALG00000014878
												ssa-miR-23b-3p	ENSGALG00000002317
												ssa-miR-23b-3p	ENSGALG00000015665
												ssa-miR-23b-3p	ENSGALG00000002963
												ssa-miR-23b-3p	ENSGALG00000020869
												ssa-miR-23b-3p	ENSGALG00000011795
												ssa-miR-23b-3p	ENSGALG00000017302
												ssa-miR-23b-3p	ENSGALG00000013588
												ssa-miR-23b-3p	ENSGALG00000015877
												ssa-miR-23b-3p	ENSGALG00000009777
												ssa-miR-23b-3p	ENSGALG00000005550
												ssa-miR-23b-3p	ENSGALG00000027854
												ssa-miR-23b-3p	ENSGALG00000004645
												ssa-miR-23b-3p	ENSGALG00000006501
												ssa-miR-23b-3p	ENSGALG00000002765
												ssa-miR-23b-3p	ENSGALG00000007955
												ssa-miR-23b-3p	ENSGALG00000003527
												ssa-miR-23b-3p	ENSGALG00000009958
												aca-miR-222a-5p	ENSGALG00000028352
												aca-miR-222a-5p	ENSGALG00000010979
												aca-miR-222a-5p	ENSGALG00000004491
												aca-miR-222a-5p	ENSGALG00000008608
												aca-miR-222a-5p	ENSGALG00000026678
												aca-miR-222a-5p	ENSGALG00000012877
												aca-miR-222a-5p	ENSGALG00000017091
												aca-miR-222a-5p	ENSGALG00000000293
												aca-miR-222a-5p	ENSGALG00000019805
												aca-miR-222a-5p	ENSGALG00000016834
												aca-miR-222a-5p	ENSGALG00000000587
												aca-miR-222a-5p	ENSGALG00000002507
												aca-miR-222a-5p	ENSGALG00000012586
												aca-miR-222a-5p	ENSGALG00000006421
												aca-miR-222a-5p	ENSGALG00000016333
												efu-miR-221	ENSGALG00000007659
												tgu-miR-2954-5p	ENSGALG00000008629
												tgu-miR-2954-5p	ENSGALG00000015425
												tgu-miR-2954-5p	ENSGALG00000007394
												tgu-miR-2954-5p	ENSGALG00000005114
												tgu-miR-2954-5p	ENSGALG00000023070
												tgu-miR-2954-5p	ENSGALG00000015831
												tgu-miR-2954-5p	ENSGALG00000018634
												tgu-miR-2954-5p	ENSGALG00000014836
												tgu-miR-2954-5p	ENSGALG00000004256
												tgu-miR-2954-5p	ENSGALG00000005482
												tgu-miR-2954-5p	ENSGALG00000015409
												tgu-miR-2954-5p	ENSGALG00000013726
												tgu-miR-2954-5p	ENSGALG00000026373
												tgu-miR-2954-5p	ENSGALG00000015605
												tgu-miR-2954-5p	ENSGALG00000000713
												tgu-miR-2954-5p	ENSGALG00000012111
												tgu-miR-2954-5p	ENSGALG00000015506
												tgu-miR-2954-5p	ENSGALG00000013265
												tgu-miR-2954-5p	ENSGALG00000005860
												tgu-miR-2954-5p	ENSGALG00000019277
												tgu-miR-2954-5p	ENSGALG00000006038
												tgu-miR-2954-5p	ENSGALG00000006904
												tgu-miR-2954-5p	ENSGALG00000021104
												tgu-miR-2954-5p	ENSGALG00000006724
												tgu-miR-2954-5p	ENSGALG00000014678
												tgu-miR-2954-5p	ENSGALG00000001840
												tgu-miR-2954-5p	ENSGALG00000014832
												tgu-miR-2954-5p	ENSGALG00000013953
												tgu-miR-2954-5p	ENSGALG00000005796
												tgu-miR-2954-5p	ENSGALG00000011341
												tgu-miR-2954-5p	ENSGALG00000008601
												tgu-miR-2954-5p	ENSGALG00000012726
												tgu-miR-2954-5p	ENSGALG00000000255
												tgu-miR-2954-5p	ENSGALG00000016491
												tgu-miR-2954-5p	ENSGALG00000012956
												tgu-miR-2954-5p	ENSGALG00000008608
												tgu-miR-2954-5p	ENSGALG00000006422
												tgu-miR-2954-5p	ENSGALG00000020869
												tgu-miR-2954-5p	ENSGALG00000010055
												tgu-miR-2954-5p	ENSGALG00000007479
												tgu-miR-2954-5p	ENSGALG00000011801
												tgu-miR-2954-5p	ENSGALG00000006047
												tgu-miR-2954-5p	ENSGALG00000028573
[truncated: 405 more rows]

## Sheet: Sheet2
Table S11. Predicted target genes of differentially expressed miRNAs based on differentially expressed genes.				Notes: DEM denotes differentially expressed miRNA; number in bracket after DEM denote the number of DEM; numbers in bracket after predicted target genes denote the number of predicted target genes and total number of corrseponding differentially expressed genes, respectively; red background denotes upregulation in overfed group while green background denotes downregulation.
77d-DEM (12/17)	77d-predicted target gene (78/191)		77d-DEM (9/13)	77d-predicted target gene (156/267)		84d-DEM (23)	84d-predicted target gene (175/339)		84d-DEM (8/12)	77d-predicted target gene (270/536)		89d-DEM (94/114)	89d-predicted target gene (634/787)		89d-DEM (25/37)	89d-predicted target gene (211/946)
oha-miR-18b-5p	ENSGALG00000012146		hsa-miR-4508	ENSGALG00000015134		oha-miR-129b-5p	ENSGALG00000005204		hsa-miR-6087	ENSGALG00000009019		oha-miR-18b-5p	ENSGALG00000012748		ssa-miR-460-5p	ENSGALG00000027168
oha-miR-129a-5p	ENSGALG00000014836		hsa-miR-6087	ENSGALG00000011228		oha-miR-33a-5p	ENSGALG00000007364		tch-miR-455-3p	ENSGALG00000012564		oha-miR-129a-5p	ENSGALG00000014836		chi-miR-1388-3p	ENSGALG00000009303
oha-miR-456	ENSGALG00000004223		cgr-miR-1260	ENSGALG00000002797		oha-miR-129a-5p	ENSGALG00000012191		sme-miR-10b-5p	ENSGALG00000008506		tgu-miR-2970-5p	ENSGALG00000002644		tch-miR-27a-3p	ENSGALG00000014970
chi-miR-133a-3p	ENSGALG00000011921		mmu-miR-5100	ENSGALG00000012700		aca-miR-2970-3p	ENSGALG00000008571		chi-miR-30f-3p	ENSGALG00000026530		oha-miR-143-5p	ENSGALG00000012191		oha-miR-29a-3p	ENSGALG00000012659
oha-miR-27b-5p	ENSGALG00000000085		gga-miR-7475-5p	ENSGALG00000016991		tch-miR-184	ENSGALG00000015556		chi-miR-454-3p	ENSGALG00000012013		tgu-miR-2970-3p	ENSGALG00000011921		hsa-miR-4324	ENSGALG00000003921
oha-miR-129b-3p	ENSGALG00000028939		oan-miR-92b	ENSGALG00000017589		efu-miR-27b	ENSGALG00000010369		efu-miR-486	ENSGALG00000012700		aca-miR-2970-3p	ENSGALG00000000947		ssa-miR-2188-5p	ENSGALG00000027920
oha-let-7g-3p	ENSGALG00000016456		gga-miR-222b-3p	ENSGALG00000015497		oha-miR-456	ENSGALG00000004365		oha-miR-30a-5p	ENSGALG00000019979		xtr-miR-184	ENSGALG00000028140		oha-miR-30a-3p	ENSGALG00000003736
oha-miR-23b-3p	ENSGALG00000025919		tgu-miR-454-5p	ENSGALG00000023933		oha-miR-132-5p	ENSGALG00000016883		mmu-miR-6240	ENSGALG00000016991		ccr-miR-132b	ENSGALG00000008571		ssa-miR-1338-3p	ENSGALG00000004960
oha-miR-182-5p	ENSGALG00000016034		gga-miR-6651-5p	ENSGALG00000008070		oha-miR-375-3p	ENSGALG00000013149			ENSGALG00000002908		oha-miR-143-3p	ENSGALG00000022789		efu-miR-30a	ENSGALG00000015241
ssa-miR-23b-3p	ENSGALG00000012726			ENSGALG00000011086		ssc-miR-22-5p	ENSGALG00000010139			ENSGALG00000020723		tch-miR-184	ENSGALG00000001493		ssa-miR-26d-5p	ENSGALG00000010870
tgu-miR-2954-5p	ENSGALG00000014908			ENSGALG00000006647		tgu-miR-1329-5p	ENSGALG00000012135			ENSGALG00000009292		oha-miR-24-3p	ENSGALG00000016855		pmi-miR-92d-3p	ENSGALG00000004599
efu-miR-107	ENSGALG00000013102			ENSGALG00000026039		oha-miR-125b-3p	ENSGALG00000015816			ENSGALG00000006647		oha-miR-363-3p	ENSGALG00000006642		oha-miR-1388-5p	ENSGALG00000003437
	ENSGALG00000001697			ENSGALG00000011376		oha-miR-133a-2-5p	ENSGALG00000000826			ENSAPLG00000014410		efu-miR-27b	ENSGALG00000026678		chi-miR-454-3p	ENSGALG00000011404
	ENSGALG00000008044			ENSGALG00000028143		tgu-miR-139-3p	ENSGALG00000002326			ENSAPLG00000000657		oha-miR-456	ENSGALG00000010369		aca-miR-460a-5p	ENSGALG00000007477
	ENSGALG00000015983			ENSGALG00000026945		oha-miR-212-5p	ENSGALG00000003043			ENSGALG00000026039		efu-miR-143	ENSGALG00000016440		efu-miR-26c	ENSGALG00000007582
	ENSGALG00000015432			ENSGALG00000006300		oan-miR-365-2-5p	ENSGALG00000007838			ENSGALG00000009450		tgu-miR-146b-3p	ENSGALG00000013768		tch-miR-15a-5p	ENSGALG00000027070
	ENSGALG00000000966			ENSGALG00000027305		oha-miR-222a-3p	ENSGALG00000007485			ENSGALG00000028031		tgu-miR-1662	ENSGALG00000010230		ssc-miR-96-5p	ENSGALG00000016991
	ENSGALG00000005845			ENSGALG00000002714		tch-miR-23b-3p	ENSGALG00000028339			ENSGALG00000013948		chi-miR-223-3p	ENSGALG00000005360		ipu-miR-1388	ENSGALG00000026613
	ENSGALG00000012073			ENSGALG00000003973		efu-miR-107	ENSGALG00000006832			ENSGALG00000004223		oha-miR-429-3p	ENSGALG00000028939		efu-miR-29c	ENSGALG00000023855
	ENSGALG00000010672			ENSGALG00000010347		cgr-miR-222-3p	ENSGALG00000005482			ENSGALG00000026380		oha-miR-132-5p	ENSAPLG00000001662		ipu-miR-187	ENSGALG00000029166
	ENSGALG00000006724			ENSGALG00000006503		efu-miR-145	ENSGALG00000004844			ENSGALG00000004751		bbe-miR-184-3p	ENSGALG00000016456		oha-miR-30a-5p	ENSGALG00000006447
	ENSGALG00000021313			ENSAPLG00000003388		cgr-miR-221-5p	ENSGALG00000009656			ENSGALG00000005619		pma-miR-221	ENSGALG00000004596		efu-miR-20	ENSGALG00000026945
	ENSGALG00000010083			ENSAPLG00000012375		gga-miR-221-5p	ENSAPLG00000006683			ENSGALG00000009945		oha-miR-204-5p	ENSGALG00000016847		ggo-miR-454	ENSGALG00000017179
	ENSGALG00000006501			ENSGALG00000009433			ENSGALG00000008855			ENSGALG00000001926		oha-miR-375-3p	ENSGALG00000013149		pma-miR-30d	ENSGALG00000004347
	ENSGALG00000016912			ENSGALG00000014640			ENSGALG00000021087			ENSGALG00000028422		oha-miR-146b-5p	ENSGALG00000010302		efu-miR-30b	ENSGALG00000003973
	ENSGALG00000008018			ENSGALG00000002576			ENSGALG00000012748			ENSGALG00000000461		tgu-miR-222-5p	ENSGALG00000028871			ENSGALG00000010347
	ENSGALG00000007409			ENSGALG00000001077			ENSGALG00000011455			ENSGALG00000026945		ssc-miR-22-5p	ENSGALG00000000721			ENSGALG00000006182
	ENSGALG00000005045			ENSGALG00000029015			ENSGALG00000004491			ENSGALG00000027627		aca-miR-210-5p	ENSGALG00000005873			ENSGALG00000008899
	ENSGALG00000005051			ENSGALG00000003045			ENSGALG00000014908			ENSGALG00000007383		oha-miR-34a-5p	ENSGALG00000006453			ENSGALG00000003803
	ENSGALG00000027696			ENSAPLG00000015908			ENSGALG00000005102			ENSAPLG00000008659		tgu-miR-1329-5p	ENSGALG00000014678			ENSGALG00000003045
	ENSGALG00000028047			ENSGALG00000008860			ENSGALG00000001697			ENSGALG00000016582		oha-miR-27b-5p	ENSGALG00000020869			ENSGALG00000007877
	ENSGALG00000007596			ENSGALG00000014696			ENSGALG00000003589			ENSGALG00000011484		oha-miR-125b-3p	ENSGALG00000008163			ENSGALG00000004603
	ENSGALG00000004844			ENSGALG00000010382			ENSGALG00000006958			ENSGALG00000010343		oha-miR-129b-3p	ENSGALG00000003628			ENSGALG00000000154
	ENSGALG00000005124			ENSGALG00000017418			ENSGALG00000009453			ENSGALG00000009433		gga-miR-146a-3p	ENSGALG00000028954			ENSGALG00000000309
	ENSGALG00000012363			ENSGALG00000005559			ENSAPLG00000005297			ENSGALG00000014640		oha-miR-21-3p	ENSGALG00000011882			ENSGALG00000004511
	ENSGALG00000016142			ENSGALG00000026086			ENSGALG00000015983			ENSGALG00000026518		tgu-miR-125-1-3p	ENSGALG00000006035			ENSGALG00000001011
	ENSGALG00000012555			ENSGALG00000017319			ENSGALG00000027642			ENSGALG00000001077		oha-miR-490-3p	ENSGALG00000012975			ENSGALG00000015060
	ENSGALG00000020899			ENSGALG00000003644			ENSGALG00000010841			ENSGALG00000029015		efu-miR-455	ENSGALG00000011527			ENSGALG00000004955
	ENSGALG00000026366			ENSGALG00000004346			ENSGALG00000015519			ENSAPLG00000001249		oha-miR-210-3p	ENSGALG00000013256			ENSGALG00000008911
	ENSGALG00000017242			ENSGALG00000001209			ENSGALG00000015432			ENSGALG00000003045		efu-miR-132	ENSGALG00000017091			ENSGALG00000014324
	ENSGALG00000008842			ENSAPLG00000014169			ENSGALG00000009082			ENSAPLG00000015908		gga-let-7a-2-3p	ENSGALG00000010853			ENSGALG00000006194
	ENSGALG00000002963			ENSGALG00000009686			ENSGALG00000006074			ENSGALG00000006907		pma-miR-200b-3p	ENSGALG00000027854			ENSGALG00000009784
	ENSGALG00000009777			ENSGALG00000003675			ENSGALG00000015670			ENSGALG00000028608		ssa-let-7a-5-3p	ENSGALG00000004645			ENSGALG00000004043
	ENSGALG00000003527			ENSGALG00000016774			ENSGALG00000004343			ENSGALG00000002495		api-let-7	ENSGALG00000007075			ENSGALG00000016145
	ENSGALG00000020160			ENSGALG00000024328			ENSGALG00000017085			ENSGALG00000023395		aca-miR-1306	ENSGALG00000008942			ENSGALG00000008297
	ENSGALG00000015877			ENSGALG00000002742			ENSGALG00000001551			ENSGALG00000008677		ssa-miR-181a-2-3p	ENSGALG00000000802			ENSGALG00000026842
	ENSGALG00000015425			ENSGALG00000002899			ENSGALG00000022586			ENSGALG00000004993		oan-miR-146a-5p	ENSGALG00000006413			ENSGALG00000014297
	ENSGALG00000016665			ENSGALG00000028854			ENSGALG00000015954			ENSGALG00000028466		tgu-miR-23-5p	ENSGALG00000005652			ENSGALG00000009956
	ENSGALG00000026373			ENSGALG00000001177			ENSGALG00000015521			ENSGALG00000011901		pma-miR-184	ENSGALG00000011017			ENSGALG00000000616
	ENSGALG00000012111			ENSGALG00000027901			ENSGALG00000023542			ENSGALG00000010372		cte-miR-184b	ENSGALG00000016893			ENSGALG00000005739
	ENSGALG00000013953			ENSGALG00000027188			ENSGALG00000003939			ENSGALG00000006638		bta-miR-2481	ENSGALG00000000755			ENSGALG00000002480
	ENSGALG00000010055			ENSGALG00000024047			ENSGALG00000001320			ENSGALG00000027106		oan-miR-23a-5p	ENSGALG00000000690			ENSGALG00000000112
	ENSGALG00000011801			ENSGALG00000001968			ENSGALG00000001325			ENSAPLG00000000658		tch-miR-1306-5p	ENSGALG00000001883			ENSGALG00000000238
	ENSGALG00000005259			ENSGALG00000008383			ENSGALG00000000255			ENSGALG00000006947		efu-miR-135	ENSGALG00000010214			ENSGALG00000027592
	ENSGALG00000010005			ENSGALG00000006543			ENSGALG00000029106			ENSGALG00000002351		gga-miR-21-3p	ENSGALG00000008842			ENSGALG00000004620
	ENSGALG00000002105			ENSGALG00000005451			ENSGALG00000008997			ENSGALG00000014406		chi-miR-21-5p	ENSGALG00000002878			ENSGALG00000004936
	ENSGALG00000006358			ENSGALG00000014179			ENSGALG00000004813			ENSGALG00000018503		tgu-miR-146b-5p	ENSGALG00000009847			ENSGALG00000007862
	ENSGALG00000004436			ENSGALG00000002610			ENSGALG00000012425			ENSGALG00000001956		ssa-miR-21a-5p	ENSGALG00000027891			ENSGALG00000002775
	ENSGALG00000011527			ENSGALG00000000557			ENSGALG00000007998			ENSGALG00000004955		mdo-miR-20b-5p	ENSGALG00000008973			ENSGALG00000007474
	ENSGALG00000014072			ENSGALG00000011896			ENSGALG00000004262			ENSGALG00000006106		chi-miR-106a-5p	ENSGALG00000022586			ENSGALG00000025967
	ENSGALG00000001462			ENSGALG00000026349			ENSGALG00000011882			ENSGALG00000014904		efu-miR-199	ENSGALG00000026373			ENSGALG00000003203
	ENSGALG00000006320			ENSGALG00000026880			ENSGALG00000000785			ENSGALG00000000528		chi-miR-146a	ENSGALG00000012111			ENSGALG00000001544
	ENSGALG00000005802			ENSGALG00000002420			ENSGALG00000006833			ENSGALG00000004599		efu-miR-223	ENSGALG00000001473			ENSGALG00000016105
	ENSGALG00000010949			ENSGALG00000015708			ENSGALG00000016617			ENSGALG00000003933		gga-miR-106-3p	ENSGALG00000011468			ENSGALG00000011997
	ENSGALG00000001234			ENSGALG00000029123			ENSGALG00000023879			ENSGALG00000002742		bbe-miR-375-3p	ENSGALG00000002452			ENSGALG00000007658
	ENSGALG00000021304			ENSGALG00000005519			ENSGALG00000020513			ENSGALG00000002899		aca-miR-27a-5p	ENSGALG00000014832			ENSGALG00000003285
	ENSGALG00000007140			ENSGALG00000010645			ENSGALG00000008230			ENSGALG00000016442		efu-miR-92a	ENSGALG00000011689			ENSGALG00000007770
	ENSGALG00000000776			ENSGALG00000001118			ENSGALG00000016426			ENSGALG00000000367		oan-miR-223-5p	ENSGALG00000004841			ENSGALG00000027218
	ENSGALG00000006413			ENSGALG00000025967			ENSGALG00000014486			ENSGALG00000008297		oha-miR-365a-2-5p	ENSGALG00000015665			ENSGALG00000001370
	ENSGALG00000000573			ENSGALG00000007238			ENSGALG00000006864			ENSGALG00000021225		oha-miR-199b-5p	ENSGALG00000005992			ENSGALG00000026277
	ENSGALG00000016369			ENSGALG00000004823			ENSGALG00000008250			ENSGALG00000028585		tgu-miR-139-3p	ENSGALG00000008365			ENSGALG00000026366
	ENSGALG00000014485			ENSGALG00000009123			ENSGALG00000012363			ENSGALG00000018877		oha-miR-212-5p	ENSGALG00000012726			ENSGALG00000003308
	ENSGALG00000013414			ENSGALG00000026439			ENSGALG00000011594			ENSGALG00000006337		mmu-miR-3074-5p	ENSGALG00000014840			ENSGALG00000027089
	ENSGALG00000008818			ENSAPLG00000004855			ENSGALG00000010281			ENSGALG00000014297		efu-miR-490	ENSGALG00000008608			ENSGALG00000026283
	ENSGALG00000028853			ENSGALG00000005061			ENSGALG00000015902			ENSGALG00000004638		oan-miR-365-2-5p	ENSGALG00000008910			ENSGALG00000000402
	ENSGALG00000016059			ENSAPLG00000005635			ENSGALG00000012108			ENSGALG00000006000		oha-miR-24-1-5p	ENSGALG00000006422			ENSGALG00000005628
	ENSGALG00000004196			ENSGALG00000004365			ENSGALG00000004645			ENSGALG00000012173		sha-miR-21	ENSGALG00000011285			ENSGALG00000001729
	ENSGALG00000009179			ENSGALG00000007871			ENSGALG00000015936			ENSGALG00000002112		oha-miR-221-3p	ENSGALG00000014908			ENSGALG00000014687
				ENSGALG00000028129			ENSGALG00000002539			ENSGALG00000008602		oha-miR-7-5p	ENSGALG00000008107			ENSGALG00000008518
				ENSGALG00000002926			ENSGALG00000019805			ENSGALG00000009956		oha-miR-222a-3p	ENSGALG00000028931			ENSGALG00000013605
				ENSGALG00000027490			ENSGALG00000012847			ENSGALG00000011778		efu-miR-103b	ENSGALG00000007503			ENSGALG00000003933
				ENSGALG00000003285			ENSGALG00000025935			ENSGALG00000007438		efu-miR-181e	ENSGALG00000016079			ENSGALG00000028716
				ENSGALG00000014190			ENSGALG00000004196			ENSGALG00000016595		ssa-miR-23b-3p	ENSGALG00000003154			ENSGALG00000006544
				ENSGALG00000007770			ENSGALG00000012483			ENSGALG00000028716		aca-miR-222a-5p	ENSGALG00000005102			ENSGALG00000028978
				ENSGALG00000004690			ENSGALG00000002431			ENSGALG00000012836		efu-miR-221	ENSGALG00000011414			ENSGALG00000024062
				ENSGALG00000003336			ENSGALG00000011220			ENSGALG00000003295		tgu-miR-2954-5p	ENSGALG00000009262			ENSGALG00000000780
				ENSGALG00000029027			ENSGALG00000015854			ENSGALG00000006341		ola-miR-7	ENSGALG00000006358			ENSGALG00000027330
				ENSGALG00000013784			ENSGALG00000000117			ENSGALG00000024047		chi-miR-146b-5p	ENSGALG00000027721			ENSGALG00000002390
				ENSGALG00000000970			ENSGALG00000023881			ENSGALG00000004357		asu-miR-7-5p	ENSGALG00000012154			ENSGALG00000001632
				ENSGALG00000005727			ENSGALG00000000535			ENSGALG00000024488		gga-miR-18b-3p	ENSGALG00000016617			ENSGALG00000014490
				ENSGALG00000005817			ENSGALG00000001876			ENSGALG00000001968		cgr-miR-222-3p	ENSGALG00000010629			ENSGALG00000011170
				ENSGALG00000023266			ENSGALG00000000587			ENSGALG00000027954		efu-miR-103a	ENSGALG00000012877			ENSGALG00000001343
				ENSGALG00000012436			ENSGALG00000023626			ENSGALG00000006544		cgr-miR-221-5p	ENSGALG00000010211			ENSAPLG00000002209
				ENSGALG00000023647			ENSGALG00000016518			ENSGALG00000003510		gga-miR-221-5p	ENSGALG00000005368			ENSGALG00000003987
				ENSGALG00000027920			ENSGALG00000004590			ENSGALG00000005451			ENSGALG00000013615			ENSGALG00000024484
				ENSGALG00000026763			ENSGALG00000005727			ENSAPLG00000005854			ENSGALG00000013617			ENSGALG00000014923
				ENSGALG00000024085			ENSGALG00000026019			ENSGALG00000004476			ENSGALG00000010773			ENSGALG00000010372
				ENSGALG00000003120			ENSGALG00000015057			ENSGALG00000006560			ENSGALG00000013886			ENSGALG00000004209
				ENSGALG00000004778			ENSGALG00000026763			ENSGALG00000028131			ENSGALG00000008250			ENSGALG00000021031
				ENSGALG00000009321			ENSGALG00000024085			ENSGALG00000016708			ENSGALG00000002451			ENSGALG00000001956
				ENSGALG00000000619			ENSGALG00000022440			ENSGALG00000021685			ENSGALG00000006566			ENSGALG00000013929
				ENSGALG00000012130			ENSGALG00000011922			ENSGALG00000012546			ENSGALG00000011114			ENSGALG00000027848
				ENSGALG00000003021			ENSGALG00000012241			ENSGALG00000002258			ENSGALG00000009511			ENSGALG00000007920
				ENSGALG00000004435			ENSGALG00000027060			ENSGALG00000011902			ENSGALG00000016546			ENSGALG00000000878
				ENSGALG00000002913			ENSGALG00000010214			ENSGALG00000028472			ENSGALG00000001629			ENSGALG00000024285
				ENSAPLG00000014410			ENSGALG00000011294			ENSGALG00000026349			ENSGALG00000011305			ENSGALG00000029008
				ENSGALG00000005619			ENSGALG00000025963			ENSGALG00000010036			ENSGALG00000005308			ENSGALG00000003923
				ENSGALG00000016457			ENSGALG00000001849			ENSGALG00000010368			ENSGALG00000006172			ENSGALG00000004690
				ENSGALG00000011715			ENSGALG00000000908			ENSAPLG00000001537			ENSGALG00000008785			ENSGALG00000015822
				ENSGALG00000004984			ENSGALG00000027891			ENSGALG00000003103			ENSGALG00000026051			ENSGALG00000002108
				ENSGALG00000004993			ENSGALG00000014857			ENSGALG00000001759			ENSGALG00000003025			ENSGALG00000006707
				ENSGALG00000010372			ENSGALG00000012702			ENSGALG00000010494			ENSGALG00000011421			ENSGALG00000004974
				ENSGALG00000008847			ENSGALG00000008676			ENSGALG00000021593			ENSGALG00000019805			ENSGALG00000006947
				ENSGALG00000018503			ENSGALG00000015425			ENSGALG00000029123			ENSGALG00000001234			ENSGALG00000011663
				ENSGALG00000013971			ENSGALG00000012809			ENSGALG00000005519			ENSGALG00000000811			ENSGALG00000003157
				ENSGALG00000023541			ENSGALG00000010430			ENSGALG00000008125			ENSGALG00000014907			ENSGALG00000010180
				ENSGALG00000016708			ENSGALG00000004449			ENSGALG00000000780			ENSGALG00000016338			ENSGALG00000026534
				ENSGALG00000005751			ENSGALG00000006855			ENSGALG00000009641			ENSGALG00000000776			ENSGALG00000005299
				ENSGALG00000019221			ENSGALG00000016491			ENSGALG00000010645			ENSGALG00000008292			ENSGALG00000001492
				ENSGALG00000005084			ENSGALG00000008910			ENSGALG00000001118			ENSGALG00000007098			ENSGALG00000027851
				ENSGALG00000011487			ENSGALG00000029047			ENSGALG00000004823			ENSGALG00000001231			ENSGALG00000026574
				ENSGALG00000008014			ENSGALG00000012418			ENSGALG00000003203			ENSGALG00000016313			ENSGALG00000013135
				ENSGALG00000026663			ENSGALG00000005792			ENSGALG00000004138			ENSGALG00000003527			ENSGALG00000011221
				ENSGALG00000007943			ENSGALG00000028894			ENSGALG00000017414			ENSGALG00000005045			ENSGALG00000006503
				ENSGALG00000016162			ENSGALG00000015314			ENSGALG00000009707			ENSGALG00000005051			ENSGALG00000004954
				ENSGALG00000009977			ENSGALG00000011795			ENSGALG00000026609			ENSGALG00000012555			ENSGALG00000028063
				ENSGALG00000001035			ENSGALG00000011805			ENSGALG00000025911			ENSGALG00000012754			ENSGALG00000009364
				ENSGALG00000017071			ENSGALG00000002954			ENSGALG00000007409			ENSGALG00000016834			ENSGALG00000007704
				ENSGALG00000005439			ENSGALG00000027896			ENSGALG00000009123			ENSGALG00000026263			ENSGALG00000021316
				ENSGALG00000002779			ENSGALG00000014433			ENSGALG00000026137			ENSGALG00000000312			ENSGALG00000024031
				ENSGALG00000008613			ENSGALG00000010629			ENSGALG00000016583			ENSGALG00000000587			ENSGALG00000020329
				ENSGALG00000014866			ENSGALG00000012877			ENSGALG00000000680			ENSGALG00000016518			ENSGALG00000026119
				ENSGALG00000010864			ENSGALG00000026191			ENSGALG00000026472			ENSGALG00000021399			ENSGALG00000003295
				ENSGALG00000007551			ENSAPLG00000008519			ENSGALG00000004733			ENSGALG00000014069			ENSGALG00000001789
				ENSGALG00000024035			ENSGALG00000013067			ENSGALG00000015416			ENSGALG00000009444			ENSGALG00000006729
				ENSGALG00000002480			ENSGALG00000016689			ENSGALG00000013239			ENSAPLG00000007531			ENSGALG00000024318
				ENSGALG00000008661			ENSGALG00000008590			ENSGALG00000001343			ENSGALG00000025857			ENSGALG00000005596
				ENSGALG00000014930			ENSGALG00000016300			ENSGALG00000000786			ENSGALG00000028797			ENSGALG00000004184
				ENSGALG00000028318			ENSAPLG00000004855			ENSGALG00000004820			ENSGALG00000008040			ENSGALG00000005551
				ENSGALG00000012748			ENSGALG00000028849			ENSGALG00000000878			ENSGALG00000028451			ENSGALG00000007409
				ENSGALG00000007126			ENSGALG00000012666			ENSGALG00000002955			ENSGALG00000026258			ENSGALG00000011214
				ENSGALG00000014639			ENSGALG00000009777			ENSGALG00000009971			ENSGALG00000002317			ENSGALG00000028318
				ENSGALG00000011630			ENSGALG00000009958			ENSGALG00000010291			ENSGALG00000015506			ENSGALG00000017327
				ENSGALG00000010835			ENSGALG00000005114			ENSGALG00000007871			ENSGALG00000012034			ENSGALG00000006743
				ENSGALG00000012392			ENSGALG00000003078			ENSGALG00000026663			ENSGALG00000013627			ENSGALG00000003357
				ENSGALG00000004216			ENSAPLG00000010849			ENSGALG00000003375			ENSGALG00000004491			ENSGALG00000002955
				ENSGALG00000014864			ENSAPLG00000011202			ENSGALG00000001944			ENSGALG00000028047			ENSGALG00000015469
				ENSGALG00000015702			ENSGALG00000003015			ENSGALG00000007658			ENSGALG00000005057			ENSGALG00000005678
				ENSGALG00000027615			ENSGALG00000010179			ENSGALG00000015469			ENSGALG00000000438			ENSGALG00000026159
				ENSGALG00000010870			ENSGALG00000028979			ENSGALG00000007943			ENSGALG00000023472			ENSGALG00000008164
				ENSGALG00000028845			ENSGALG00000016833			ENSGALG00000005678			ENSGALG00000013535			ENSGALG00000009229
				ENSGALG00000023435			ENSGALG00000016059			ENSGALG00000027330			ENSGALG00000003990			ENSGALG00000009626
				ENSGALG00000016896			ENSGALG00000020160			ENSGALG00000023950			ENSGALG00000013094			ENSGALG00000004777
				ENSGALG00000004066			ENSAPLG00000003594			ENSGALG00000003285			ENSGALG00000001697			ENSGALG00000004353
				ENSGALG00000009758			ENSGALG00000005045			ENSGALG00000007768			ENSGALG00000012126			ENSGALG00000022980
				ENSGALG00000001281			ENSGALG00000005051			ENSGALG00000014190			ENSGALG00000000293			ENSGALG00000010046
							ENSGALG00000009179			ENSGALG00000025977			ENSGALG00000028510			ENSGALG00000017167
							ENSGALG00000010522			ENSGALG00000023768			ENSGALG00000007483			ENSGALG00000026591
							ENSGALG00000001225			ENSGALG00000004690			ENSGALG00000001614			ENSGALG00000012824
							ENSGALG00000013211			ENSGALG00000003699			ENSGALG00000000209			ENSGALG00000026811
							ENSGALG00000022964			ENSGALG00000001370			ENSGALG00000012483			ENSGALG00000013001
							ENSGALG00000008332			ENSGALG00000012075			ENSGALG00000002431			ENSGALG00000014505
							ENSGALG00000002493			ENSGALG00000000970			ENSGALG00000001682			ENSGALG00000001847
							ENSGALG00000008222			ENSGALG00000001035			ENSGALG00000003836			ENSGALG00000005763
							ENSGALG00000013507			ENSGALG00000002108			ENSGALG00000003821			ENSGALG00000011930
							ENSGALG00000003739			ENSGALG00000027920			ENSGALG00000027642			ENSGALG00000017150
							ENSGALG00000007636			ENSGALG00000008164			ENSGALG00000009567			ENSGALG00000010036
							ENSGALG00000013571			ENSGALG00000002204			ENSGALG00000001876			ENSAPLG00000001537
							ENSGALG00000014213			ENSGALG00000026534			ENSGALG00000015057			ENSGALG00000009641
							ENSGALG00000003678			ENSGALG00000027739			ENSGALG00000016320			ENSGALG00000022324
							ENSGALG00000026827			ENSGALG00000013811			ENSGALG00000000703			ENSGALG00000027627
							ENSGALG00000009955			ENSGALG00000005077			ENSGALG00000012429			ENSGALG00000009433
							ENSGALG00000026360			ENSGALG00000011146			ENSGALG00000013225			ENSGALG00000002845
							ENSGALG00000015568			ENSGALG00000011657			ENSGALG00000014300			ENSGALG00000002204
							ENSGALG00000005469			ENSGALG00000004078			ENSGALG00000008096			ENSGALG00000006742
										ENSGALG00000000402			ENSGALG00000000826			ENSGALG00000000818
										ENSGALG00000020986			ENSGALG00000002326			ENSGALG00000015403
										ENSGALG00000005628			ENSGALG00000003043			ENSGALG00000007193
										ENSGALG00000007505			ENSGALG00000017021			ENSGALG00000014447
										ENSGALG00000004158			ENSGALG00000019254			ENSGALG00000016114
										ENSGALG00000013469			ENSGALG00000009795			ENSGALG00000006526
										ENSGALG00000003085			ENSGALG00000005860			ENSGALG00000000367
										ENSGALG00000010983			ENSGALG00000013953			ENSGALG00000014804
										ENSGALG00000014866			ENSGALG00000007479			ENSGALG00000006000
										ENSGALG00000000620			ENSGALG00000014603			ENSGALG00000005974
										ENSGALG00000022980			ENSGALG00000002855			ENSGALG00000008999
										ENSGALG00000003770			ENSGALG00000015474			ENSGALG00000003464
										ENSGALG00000022001			ENSGALG00000000917			ENSGALG00000008980
										ENSGALG00000015704			ENSGALG00000014330			ENSGALG00000001916
										ENSGALG00000004893			ENSGALG00000020840			ENSGALG00000008661
										ENSGALG00000027326			ENSGALG00000005114			ENSGALG00000003917
										ENSGALG00000029033			ENSGALG00000007364			ENSGALG00000025822
										ENSGALG00000005842			ENSGALG00000026862			ENSGALG00000013208
										ENSGALG00000002828			ENSGALG00000021843			ENSGALG00000028803
										ENSGALG00000004167			ENSGALG00000011185			ENSGALG00000006221
										ENSGALG00000026574			ENSGALG00000005064			ENSGALG00000029027
										ENSGALG00000015193			ENSGALG00000027981			ENSGALG00000001020
										ENSGALG00000027906			ENSGALG00000003015			ENSGALG00000005887
										ENSGALG00000011740			ENSGALG00000021364			ENSGALG00000002069
										ENSGALG00000028822			ENSGALG00000001403			ENSGALG00000005077
										ENSGALG00000004209			ENSGALG00000012324			ENSGALG00000023241
										ENSGALG00000026179			ENSGALG00000003765			ENSGALG00000011905
										ENSGALG00000023437			ENSGALG00000001583			ENSGALG00000010494
										ENSGALG00000012392			ENSGALG00000009118			ENSGALG00000009354
										ENSGALG00000024075			ENSGALG00000007381			ENSGALG00000018700
										ENSGALG00000001727			ENSGALG00000023608			ENSGALG00000015879
										ENSGALG00000018700			ENSGALG00000016833			ENSGALG00000001527
										ENSGALG00000024369			ENSGALG00000015902			ENSGALG00000015090
										ENSGALG00000024122			ENSAPLG00000012890			ENSGALG00000013869
										ENSGALG00000027786			ENSGALG00000001163			ENSGALG00000008413
										ENSGALG00000005763			ENSGALG00000001242			ENSGALG00000004070
										ENSGALG00000028318			ENSGALG00000015983
										ENSGALG00000009912			ENSGALG00000011887
										ENSGALG00000027639			ENSGALG00000001545
										ENSGALG00000006903			ENSGALG00000026420
										ENSGALG00000002926			ENSGALG00000002369
										ENSGALG00000002201			ENSGALG00000006040
										ENSGALG00000000589			ENSGALG00000002622
										ENSGALG00000027218			ENSGALG00000002503
										ENSGALG00000012165			ENSGALG00000012414
										ENSGALG00000002480			ENSGALG00000005482
										ENSGALG00000007582			ENSGALG00000015264
										ENSGALG00000008229			ENSGALG00000004844
										ENSGALG00000028664			ENSGALG00000009656
										ENSGALG00000008900			ENSGALG00000017389
										ENSGALG00000008233			ENSGALG00000024469
										ENSGALG00000006182			ENSGALG00000008460
										ENSGALG00000012568			ENSGALG00000028214
										ENSGALG00000027842			ENSGALG00000005095
										ENSGALG00000026146			ENSAPLG00000006683
										ENSGALG00000026426			ENSGALG00000015653
										ENSGALG00000016843			ENSGALG00000021087
										ENSGALG00000003551			ENSGALG00000011465
										ENSGALG00000009387			ENSGALG00000028352
										ENSAPLG00000013055			ENSGALG00000011455
										ENSGALG00000009686			ENSGALG00000002248
										ENSGALG00000010362			ENSGALG00000010899
										ENSGALG00000015908			ENSGALG00000015192
										ENSGALG00000016676			ENSGALG00000001649
										ENSGALG00000006126			ENSGALG00000004570
										ENSGALG00000005696			ENSGALG00000017302
										ENSGALG00000006729			ENSGALG00000005701
										ENSGALG00000005087			ENSGALG00000004500
										ENSGALG00000003923			ENSGALG00000013907
										ENSGALG00000006534			ENSGALG00000003589
										ENSGALG00000012824			ENSGALG00000006958
										ENSGALG00000002390			ENSGALG00000009453
										ENSGALG00000021526			ENSGALG00000014997
										ENSGALG00000026147			ENSAPLG00000001002
										ENSGALG00000006583			ENSGALG00000005550
										ENSGALG00000010346			ENSGALG00000008044
										ENSGALG00000004804			ENSGALG00000008660
										ENSGALG00000009963			ENSGALG00000001808
										ENSGALG00000014359			ENSGALG00000010841
										ENSGALG00000015874			ENSGALG00000009350
										ENSGALG00000016610			ENSGALG00000015519
										ENSGALG00000011306			ENSGALG00000014464
										ENSGALG00000010703			ENSGALG00000005349
										ENSGALG00000017150			ENSGALG00000015432
										ENSGALG00000020392			ENSGALG00000004448
										ENSGALG00000003921			ENSGALG00000004518
										ENSGALG00000016220			ENSGALG00000002329
										ENSGALG00000028978			ENSGALG00000007416
										ENSGALG00000020772			ENSGALG00000016649
										ENSGALG00000000356			ENSGALG00000000514
										ENSGALG00000004257			ENSGALG00000008722
										ENSGALG00000011214			ENSGALG00000023542
										ENSGALG00000005097			ENSGALG00000012149
										ENSGALG00000007537			ENSGALG00000006038
										ENSGALG00000001762			ENSGALG00000015512
													ENSGALG00000029047
													ENSGALG00000004553
													ENSGALG00000005467
													ENSGALG00000005580
													ENSGALG00000016558
													ENSGALG00000010402
													ENSGALG00000016205
													ENSGALG00000022964
													ENSGALG00000006421
													ENSGALG00000018634
													ENSGALG00000015605
													ENSGALG00000028996
													ENSGALG00000012425
													ENSGALG00000027380
													ENSGALG00000015314
													ENSGALG00000015268
													ENSGALG00000026677
													ENSGALG00000006471
													ENSAPLG00000010234
													ENSGALG00000000117
													ENSGALG00000028050
													ENSGALG00000002761
													ENSGALG00000008046
													ENSGALG00000012586
													ENSGALG00000016333
													ENSGALG00000006629
													ENSGALG00000006950
													ENSGALG00000016357
													ENSGALG00000010190
													ENSGALG00000015949
													ENSGALG00000012809
													ENSGALG00000011509
													ENSGALG00000004909
													ENSGALG00000014857
													ENSGALG00000006904
													ENSGALG00000011612
													ENSGALG00000006724
													ENSGALG00000010665
													ENSGALG00000008447
													ENSGALG00000012956
													ENSGALG00000012689
													ENSGALG00000028866
													ENSGALG00000028894
													ENSGALG00000012439
													ENSGALG00000005990
													ENSGALG00000023879
													ENSGALG00000003929
													ENSGALG00000020513
													ENSGALG00000005046
													ENSGALG00000011392
													ENSGALG00000016426
													ENSGALG00000008845
													ENSGALG00000015941
													ENSGALG00000014486
													ENSGALG00000027210
													ENSGALG00000012486
													ENSGALG00000010541
													ENSGALG00000016926
													ENSAPLG00000001271
													ENSGALG00000000636
													ENSGALG00000010363
													ENSGALG00000012108
													ENSGALG00000028259
													ENSGALG00000009315
													ENSGALG00000002988
													ENSGALG00000017135
													ENSGALG00000000535
													ENSGALG00000023626
													ENSGALG00000025963
													ENSGALG00000001849
													ENSGALG00000016651
													ENSGALG00000001542
													ENSGALG00000019848
													ENSGALG00000027603
													ENSGALG00000016171
													ENSGALG00000006501
													ENSGALG00000004343
													ENSGALG00000028573
													ENSGALG00000008890
													ENSGALG00000004445
													ENSGALG00000016831
													ENSGALG00000004032
													ENSGALG00000003695
													ENSGALG00000008905
													ENSGALG00000027243
													ENSGALG00000024004
													ENSGALG00000020389
													ENSGALG00000007659
													ENSGALG00000006385
													ENSGALG00000012101
													ENSGALG00000010988
													ENSGALG00000006516
													ENSGALG00000015521
													ENSGALG00000001320
													ENSGALG00000012415
													ENSGALG00000002963
													ENSGALG00000011287
													ENSGALG00000007233
													ENSGALG00000008651
													ENSGALG00000007077
													ENSGALG00000011797
													ENSGALG00000027069
													ENSGALG00000008514
													ENSGALG00000015725
													ENSGALG00000006347
													ENSGALG00000006022
													ENSGALG00000028065
													ENSGALG00000019844
													ENSGALG00000021450
													ENSGALG00000005848
													ENSGALG00000027159
													ENSGALG00000016560
													ENSGALG00000014414
													ENSGALG00000016322
													ENSAPLG00000004855
													ENSGALG00000012497
													ENSGALG00000028570
													ENSGALG00000024426
													ENSGALG00000024085
													ENSGALG00000003432
													ENSGALG00000013257
													ENSGALG00000002493
													ENSGALG00000009380
													ENSGALG00000007769
													ENSGALG00000016491
													ENSGALG00000011556
													ENSGALG00000007410
													ENSGALG00000010789
													ENSGALG00000028795
													ENSGALG00000026692
													ENSGALG00000005795
													ENSGALG00000016724
													ENSGALG00000007617
													ENSGALG00000007596
													ENSGALG00000026254
													ENSGALG00000008230
													ENSGALG00000006864
													ENSAPLG00000006904
													ENSGALG00000010281
													ENSGALG00000003028
													ENSGALG00000004196
													ENSGALG00000028416
													ENSGALG00000009268
													ENSGALG00000003570
													ENSGALG00000003078
													ENSGALG00000001298
													ENSGALG00000028143
													ENSGALG00000008515
													ENSGALG00000012148
													ENSGALG00000014759
													ENSGALG00000008992
													ENSGALG00000011594
													ENSGALG00000012847
													ENSGALG00000006235
													ENSGALG00000027185
													ENSGALG00000004065
													ENSGALG00000013588
													ENSGALG00000023025
													ENSGALG00000016994
													ENSGALG00000011291
													ENSGALG00000022137
													ENSGALG00000003381
													ENSGALG00000006740
													ENSGALG00000001915
													ENSGALG00000017040
													ENSGALG00000004058
													ENSGALG00000011211
													ENSGALG00000009067
													ENSGALG00000015936
													ENSGALG00000015139
													ENSGALG00000018875
													ENSGALG00000011856
													ENSGALG00000004565
													ENSGALG00000000785
													ENSGALG00000005867
													ENSGALG00000014659
													ENSGALG00000029106
													ENSAPLG00000016009
													ENSGALG00000019221
													ENSGALG00000006513
													ENSGALG00000009955
													ENSGALG00000009958
													ENSGALG00000015831
													ENSGALG00000015775
													ENSGALG00000007267
													ENSGALG00000006606
													ENSGALG00000010021
													ENSGALG00000021104
													ENSGALG00000012225
													ENSGALG00000020505
													ENSGALG00000011795
													ENSGALG00000011805
													ENSGALG00000014159
													ENSGALG00000020092
													ENSGALG00000006344
													ENSGALG00000006833
													ENSGALG00000005935
													ENSGALG00000011510
													ENSGALG00000005315
													ENSGALG00000004018
													ENSGALG00000012988
													ENSGALG00000002725
													ENSGALG00000003678
													ENSGALG00000010850
													ENSGALG00000006555
													ENSGALG00000005298
													ENSGALG00000020160
													ENSGALG00000026827
													ENSGALG00000026763
													ENSGALG00000012308
													ENSGALG00000013728
													ENSGALG00000013481
													ENSGALG00000009759
													ENSGALG00000009946
													ENSGALG00000000713
													ENSGALG00000003248
													ENSGALG00000011695
													ENSGALG00000016592
													ENSGALG00000014766
													ENSGALG00000008997
													ENSGALG00000001600
													ENSGALG00000025935
													ENSGALG00000005708
													ENSGALG00000014700
													ENSGALG00000015235
													ENSGALG00000009699
													ENSGALG00000015147
													ENSGALG00000015144
													ENSGALG00000013879
													ENSGALG00000005407
													ENSGALG00000012363
													ENSGALG00000018360
													ENSGALG00000016717
													ENSGALG00000014862
													ENSGALG00000019277
													ENSGALG00000004449
													ENSGALG00000015623
													ENSGALG00000011314
													ENSGALG00000016890
													ENSGALG00000016285
													ENSGALG00000007016
													ENSGALG00000002869
													ENSGALG00000002954
													ENSGALG00000008818
													ENSGALG00000001780
													ENSGALG00000004466
													ENSGALG00000015877
													ENSGALG00000009777
													ENSGALG00000009783
													ENSGALG00000015626
													ENSGALG00000000573
													ENSGALG00000011220
													ENSGALG00000012944
													ENSAPLG00000004193
													ENSGALG00000016718
													ENSGALG00000005476
													ENSGALG00000012241
													ENSGALG00000012073
													ENSGALG00000015895
													ENSGALG00000000874
													ENSGALG00000009809
													ENSAPLG00000014443
													ENSGALG00000011579
													ENSGALG00000027334
													ENSGALG00000005981
													ENSGALG00000008114
													ENSGALG00000001840
													ENSGALG00000001325
													ENSGALG00000000255
													ENSGALG00000011121
													ENSGALG00000004725
													ENSGALG00000010792
													ENSGALG00000005408
													ENSGALG00000016216
													ENSGALG00000004663
													ENSGALG00000003016
													ENSGALG00000015854
													ENSGALG00000022440
													ENSGALG00000007500
													ENSGALG00000014878
													ENSGALG00000004057
													ENSGALG00000010769
													ENSGALG00000016667
													ENSGALG00000004637
													ENSGALG00000005074
													ENSGALG00000012816
													ENSGALG00000008222
													ENSGALG00000010979
													ENSGALG00000008813
													ENSGALG00000005792
													ENSGALG00000010055
													ENSGALG00000005217
													ENSGALG00000006690
													ENSGALG00000006482
													ENSGALG00000005472
													ENSAPLG00000000669
													ENSGALG00000028979
													ENSGALG00000012185
													ENSGALG00000016321
													ENSGALG00000012882
													ENSGALG00000012269
													ENSGALG00000008023
													ENSAPLG00000010630
													ENSGALG00000015425
													ENSGALG00000009338
													ENSAPLG00000003604
													ENSGALG00000012418
													ENSGALG00000002987
													ENSGALG00000009730
													ENSGALG00000001791
													ENSGALG00000015424
													ENSGALG00000004591
													ENSGALG00000007955
													ENSGALG00000009266
													ENSGALG00000013021
													ENSGALG00000016300
													ENSGALG00000019276
													ENSGALG00000006047
													ENSGALG00000002765
													ENSGALG00000012666
													ENSGALG00000011801
													ENSGALG00000000166
													ENSGALG00000001396
													ENSGALG00000011085
													ENSGALG00000007519
													ENSGALG00000002507
													ENSGALG00000008629
													ENSGALG00000007394
													ENSGALG00000023070
													ENSGALG00000004256
													ENSGALG00000015409
													ENSGALG00000013726
													ENSGALG00000013265
													ENSGALG00000005796
													ENSGALG00000011341
													ENSGALG00000008601
													ENSGALG00000020390
													ENSGALG00000005259
													ENSGALG00000002849
													ENSGALG00000010554
													ENSGALG00000010005
													ENSGALG00000022373
													ENSGALG00000003957
													ENSGALG00000001462
													ENSGALG00000009404
													ENSGALG00000006320
													ENSGALG00000008741
													ENSGALG00000008908
													ENSGALG00000006219
													ENSGALG00000028886
													ENSGALG00000011894
													ENSGALG00000019077
													ENSGALG00000012424
													ENSGALG00000004934
													ENSGALG00000014078
													ENSGALG00000004508
													ENSGALG00000007677
													ENSGALG00000009012
													ENSGALG00000008098
													ENSGALG00000011544
													ENSGALG00000007133
													ENSGALG00000008678
													ENSGALG00000014651
													ENSGALG00000009320
