# Supplementary material for: Prosteatotic and Protective Components in a Unique Model of Fatty Liver: Gut Microbiota and Suppressed Complement System
Source: Sci Rep. 2016 Aug 23;6:31763. doi: 10.1038/srep31763 (PMC4994046; doi:10.1038/srep31763)
Supplement: Supplementary Table S7 [file srep31763-s8.xls]

## Sheet: Sheet1
Supplementary Table S14.The genus-level clustered taxonomic groups that identified from intestinal microbial metagenome analysis
Notes: 77T, 84T and 89T denote overfed group at day 7,14 and 19 of overfeeding, 89C denotes control group at day 19 of overfeeding and D, J, I and C denotes duodenum, jejunum, ileum and caecum.In the names of microbes, ‘c’, ‘o’, ‘f’ and ‘g’ denote class, order, family and genus, respectively. The missing names after ‘c’, ‘o’, ‘f’ and ‘g’ denote that the class, order, family or genus were unassign…
OUT total number	Taxon	77T.5I	77T.6I	77T.7I	84T.14I	84T.15I	84T.17I	90T.24I	90T.26I	90T.32I	90C.34I	90C.37I	90C.38I	77T.5J	77T.6J	77T.7J	84T.14J	84T.15J	84T.17J	90T.24J	90T.26J	90T.32J	90C.34J	90C.37J	90C.38J	77T.5C	77T.6C	77T.7C	84T.14C	84T.15C	84T.17C	90T.24C	90T.26C	90T.32C	90C.34C	90C.37C	90C.38C	77T.5T	77T.6T	77T.7T	84T.14T	84T.15T	84T.17T	90T.24T	90T.26T	90T.32T	90C.34C	90C.37C	90C.38C
10861	Acidobacteria
3264	Acidobacteria;c__Acidobacteria-6;o__iii1-15;f__;g__	16	5	1	7	4	1	66	2	58	26	24	13	24	6	1	369	5	17	74	29	541	11	795	13	1	2	0	19	2	2	2	333	331	15	20	6	15	11	14	25	3	4	81	51	26	123	41	29
1067	Acidobacteria;c__[Chloracidobacteria];o__RB41;f__;g__	0	0	0	0	0	0	69	6	49	7	6	0	0	2	0	132	2	7	25	0	155	3	218	0	0	0	1	10	1	0	0	118	114	12	11	6	5	0	1	1	1	0	46	17	3	23	1	15
813	Acidobacteria;c__Acidobacteria-6;o__CCU21;f__;g__	1	0	3	7	1	0	3	1	33	9	4	10	5	0	0	73	0	5	5	0	133	7	197	0	1	0	1	13	0	0	0	136	93	5	11	1	4	1	3	0	0	0	3	16	0	22	1	5
756	Acidobacteria;c__DA052;o__Ellin6513;f__;g__	0	1	1	0	0	0	6	5	1	5	25	5	1	0	0	96	2	3	16	7	146	0	172	0	0	0	0	7	1	0	0	64	115	6	2	0	1	0	0	5	2	0	20	11	4	19	2	5
739	Acidobacteria;c__Acidobacteria-6;o__iii1-15;f__RB40;g__	10	0	0	1	0	0	3	0	18	14	4	1	0	0	0	88	0	14	22	0	101	4	199	0	1	0	0	11	0	0	0	102	68	2	5	0	1	0	0	1	1	4	3	11	0	42	0	8
659	Acidobacteria;c__Acidobacteriia;o__Acidobacteriales;f__Koribacteraceae;g__	0	1	0	0	0	1	16	0	13	0	13	8	0	11	0	86	0	5	3	0	117	2	153	2	0	0	1	3	0	1	0	75	81	5	4	0	3	3	0	9	2	0	1	8	2	25	2	3
470	Acidobacteria;c__[Chloracidobacteria];o__RB41;f__Ellin6075;g__	0	0	0	0	0	3	10	2	2	3	6	4	0	0	30	62	0	3	3	8	31	4	130	0	0	0	1	9	0	0	1	51	49	2	1	0	0	1	3	0	3	1	6	6	12	20	3	0
425	Acidobacteria;c__RB25;o__;f__;g__	6	0	0	0	0	0	8	1	2	2	10	1	1	0	0	52	0	1	0	7	80	1	88	2	1	0	0	4	1	3	0	50	53	3	3	1	0	7	0	0	0	0	4	6	8	18	1	0
340	Acidobacteria;c__Sva0725;o__Sva0725;f__;g__	1	1	0	3	1	1	1	0	30	4	13	1	0	0	4	33	0	8	3	1	78	0	65	0	0	0	0	4	0	0	0	35	32	0	1	1	0	0	0	7	0	0	1	5	0	6	0	0
273	Acidobacteria;c__Acidobacteria-6;o__iii1-15;f__mb2424;g__	0	1	0	1	0	0	2	0	16	1	1	1	0	0	0	34	0	2	4	0	42	1	66	4	0	0	0	5	0	0	2	35	16	1	1	1	0	1	0	2	0	0	10	3	2	9	1	8
207	Acidobacteria;c__Acidobacteriia;o__Acidobacteriales;f__Koribacteraceae;g__Candidatus Koribacter	0	0	1	0	1	0	5	0	5	3	2	1	3	0	9	30	0	0	1	1	31	0	44	0	0	1	1	2	1	0	0	27	17	1	2	1	0	2	0	0	0	0	1	5	0	4	3	2
192	Acidobacteria;c__Acidobacteriia;o__Acidobacteriales;f__Acidobacteriaceae;g__	0	0	3	0	0	2	0	0	10	1	0	1	0	0	0	10	2	0	1	4	48	0	38	0	0	0	0	0	0	0	0	23	22	1	2	1	1	0	2	0	0	0	2	5	0	4	0	9
189	Acidobacteria;c__TM1;o__;f__;g__	0	0	0	1	0	0	6	3	0	1	0	0	0	0	0	19	0	0	0	1	34	0	58	0	0	0	0	1	0	0	1	19	23	0	1	0	0	0	0	0	0	0	1	0	0	20	0	0
173	Acidobacteria;c__iii1-8;o__32-20;f__;g__	0	0	0	1	0	0	6	3	0	0	0	0	0	0	0	13	0	1	1	0	45	2	41	1	0	1	0	2	0	0	0	13	17	0	2	0	0	0	0	1	0	0	1	5	0	6	0	11
157	Acidobacteria;c__S035;o__;f__;g__	0	0	0	0	0	0	0	1	0	4	0	0	1	0	0	21	0	0	0	0	46	0	23	0	0	0	0	3	0	0	0	22	22	0	1	0	0	0	0	6	0	0	0	1	0	5	0	1
134	Acidobacteria;c__Solibacteres;o__Solibacterales;f__Solibacteraceae;g__Candidatus Solibacter	0	0	0	0	0	0	1	0	6	2	0	1	0	2	0	14	0	0	1	1	35	0	36	0	0	0	0	0	0	0	0	9	14	0	1	0	0	0	0	0	0	0	1	3	0	7	0	0
128	Acidobacteria;c__[Chloracidobacteria];o__DS-100;f__;g__	0	0	0	0	0	0	0	0	13	4	0	0	0	0	0	16	1	0	4	0	26	0	36	0	0	1	0	0	1	0	0	3	14	0	1	0	0	0	0	0	0	0	0	5	0	3	0	0
127	Acidobacteria;c__[Chloracidobacteria];o__11-24;f__;g__	0	0	0	0	0	0	3	0	0	0	0	0	9	2	1	10	1	8	0	0	35	3	13	0	1	0	1	2	0	1	0	6	15	0	3	0	0	0	0	0	3	0	0	7	2	1	0	0
124	Acidobacteria;c__[Chloracidobacteria];o__PK29;f__;g__	0	0	0	0	0	0	0	0	0	1	0	0	0	0	0	16	0	1	0	0	21	0	35	0	0	0	0	1	0	0	0	17	15	2	1	1	0	0	0	0	0	0	0	1	7	5	0	0
106	Acidobacteria;c__Acidobacteria-5;o__;f__;g__	0	0	0	0	0	0	1	0	0	0	1	0	0	0	0	10	0	0	0	0	26	1	30	0	0	0	0	0	0	0	0	11	10	0	0	0	0	0	0	0	0	0	1	3	0	5	0	7
87	Acidobacteria;c__;o__;f__;g__	0	0	0	0	0	0	0	0	0	0	0	0	0	0	0	8	0	1	0	0	11	0	28	0	0	0	0	2	0	0	0	13	11	1	2	0	0	0	0	0	1	0	0	0	1	8	0	0
67	Acidobacteria;c__iii1-8;o__DS-18;f__;g__	0	0	0	0	1	0	0	0	10	2	0	0	0	0	0	5	0	0	4	0	3	0	6	0	0	1	0	1	0	0	0	2	3	0	0	0	0	0	1	0	0	0	9	0	2	2	13	2
63	Acidobacteria;c__BPC102;o__MVS-40;f__;g__	0	0	0	0	0	0	0	0	1	0	2	0	0	0	0	6	0	3	0	0	7	0	26	0	0	0	0	0	0	0	0	0	9	2	0	0	0	0	0	0	0	0	0	4	0	3	0	0
62	Acidobacteria;c__Solibacteres;o__Solibacterales;f__PAUC26f;g__	0	0	0	0	0	0	0	0	0	1	4	0	0	0	0	11	0	0	0	0	8	0	11	0	0	0	0	0	0	0	0	16	3	0	0	0	2	0	0	0	0	0	0	0	0	0	0	6
52	Acidobacteria;c__Acidobacteria-6;o__BPC015;f__;g__	0	0	0	0	0	0	0	0	2	0	0	0	0	0	0	6	0	0	1	0	11	1	12	0	0	0	0	0	0	0	0	5	6	0	0	0	0	0	0	0	0	0	2	1	0	5	0	0
49	Acidobacteria;c__Solibacteres;o__Solibacterales;f__Solibacteraceae;g__	0	0	0	5	0	0	1	0	0	1	0	0	0	0	0	7	0	0	1	0	0	0	14	0	0	0	0	1	0	0	0	8	3	1	0	0	2	0	0	0	0	0	0	0	0	5	0	0
33	Acidobacteria;c__EC1113;o__;f__;g__	0	0	0	1	0	0	0	0	0	0	0	0	0	0	0	1	0	0	0	0	5	0	7	0	0	0	0	0	0	0	0	3	8	0	1	0	0	0	0	0	0	0	0	5	0	2	0	0
28	Acidobacteria;c__iii1-8;o__SJA-36;f__;g__	0	0	0	0	0	0	0	0	0	0	0	0	0	0	0	2	0	0	0	0	6	0	6	0	0	0	0	0	0	0	0	9	3	0	0	0	0	0	0	0	0	0	0	0	0	2	0	0
24	Acidobacteria;c__PAUC37f;o__;f__;g__	0	0	0	0	0	0	0	0	0	0	0	0	0	0	0	4	0	0	2	0	6	0	4	0	0	0	0	0	0	0	0	6	2	0	0	0	0	0	0	0	0	0	0	0	0	0	0	0
19	Acidobacteria;c__AT-s54;o__;f__;g__	0	0	0	0	0	2	0	0	6	0	0	0	0	0	0	0	0	0	0	0	0	0	5	0	0	0	0	0	0	0	0	1	2	0	0	0	0	0	0	0	0	0	0	0	3	0	0	0
13	Acidobacteria;c__Solibacteres;o__Solibacterales;f__AKIW659;g__	0	0	0	0	0	0	0	0	0	0	0	0	0	0	0	5	0	0	0	0	5	0	1	0	0	0	0	0	0	0	0	0	1	0	0	0	0	0	0	0	0	0	0	0	0	1	0	0
12	Acidobacteria;c__[Chloracidobacteria];o__;f__;g__	0	0	0	0	0	0	0	0	0	0	0	0	0	0	0	0	0	0	0	0	0	0	0	0	0	0	0	0	0	0	0	0	0	0	0	0	0	0	0	0	0	0	0	12	0	0	0	0
9	Acidobacteria;c__Solibacteres;o__Solibacterales;f__;g__	0	0	0	0	0	0	0	0	0	0	0	0	0	0	0	0	0	0	0	0	9	0	0	0	0	0	0	0	0	0	0	0	0	0	0	0	0	0	0	0	0	0	0	0	0	0	0	0
35889	Actinobacteria
21750	Actinobacteria;c__Actinobacteria;o__Bifidobacteriales;f__Bifidobacteriaceae;g__Bifidobacterium	548	336	306	1117	185	53	29	1217	504	458	427	179	146	217	415	682	14	68	1255	1044	496	689	340	382	9	13	11	34	71	14	515	1332	44	40	114	196	338	334	500	1534	175	206	493	431	1974	677	1243	345
3435	Actinobacteria;c__Actinobacteria;o__Actinomycetales;f__Corynebacteriaceae;g__Corynebacterium	32	23	27	75	16	18	44	118	132	84	41	50	31	74	28	73	139	245	19	90	97	22	44	39	2	0	1	3	3	1	2	126	24	12	4	18	47	15	29	688	131	180	39	109	91	38	255	56
2252	Actinobacteria;c__Actinobacteria;o__Actinomycetales;f__Micrococcaceae;g__Rothia	45	40	15	95	16	28	8	69	25	70	25	10	83	339	11	84	74	124	58	43	41	22	22	19	1	3	0	2	1	1	2	61	1	0	7	6	28	103	70	260	55	70	51	15	68	26	14	41
1217	Actinobacteria;c__Actinobacteria;o__Actinomycetales;f__Micrococcaceae;g__	0	0	0	7	0	2	1	4	15	14	18	2	3	0	8	147	0	12	4	3	155	10	368	2	0	1	0	7	0	1	1	132	110	3	8	1	8	14	4	10	10	0	2	32	8	74	1	15
752	Actinobacteria;c__Actinobacteria;o__Actinomycetales;f__Actinomycetaceae;g__Actinomyces	10	10	2	50	7	5	8	24	28	32	15	1	14	21	25	17	1	4	19	27	12	31	27	5	3	2	2	3	1	0	5	47	4	2	7	11	8	14	9	73	4	13	25	21	48	20	7	28
699	Actinobacteria;c__Thermoleophilia;o__Gaiellales;f__Gaiellaceae;g__	0	2	7	14	1	1	30	2	17	18	2	0	4	0	0	87	1	1	11	6	119	6	142	1	0	0	0	5	0	1	1	58	76	5	7	0	4	0	0	0	0	0	20	19	1	21	9	0
597	Actinobacteria;c__Actinobacteria;o__Actinomycetales;f__Nocardioidaceae;g__	1	0	2	18	1	0	9	1	27	0	12	13	0	4	0	28	0	0	69	9	66	9	54	9	0	0	0	7	1	1	0	32	25	4	2	1	8	5	2	70	1	0	49	16	10	15	16	0
570	Actinobacteria;c__Actinobacteria;o__Actinomycetales;f__;g__	0	0	3	6	1	0	25	11	29	2	4	6	1	0	9	43	0	2	18	6	72	28	119	9	0	0	2	2	0	0	0	38	22	3	0	3	1	2	2	28	7	0	26	9	5	5	17	4
370	Actinobacteria;c__Actinobacteria;o__Actinomycetales;f__Micrococcaceae;g__Micrococcus	5	0	2	3	0	0	1	21	18	3	6	4	1	1	0	7	0	3	6	7	28	1	16	2	1	1	0	1	0	0	1	22	9	0	1	0	0	4	10	30	1	6	4	36	18	4	77	9
301	Actinobacteria;c__Coriobacteriia;o__Coriobacteriales;f__Coriobacteriaceae;g__	1	4	0	0	1	0	8	2	2	5	0	0	0	0	1	4	0	21	37	1	3	0	10	2	1	18	4	1	0	17	45	8	5	16	17	6	0	3	0	4	2	3	37	0	3	1	1	7
254	Actinobacteria;c__Actinobacteria;o__Actinomycetales;f__Microbacteriaceae;g__	9	1	3	9	0	0	2	4	4	3	3	6	1	0	0	12	0	13	9	13	20	4	38	1	0	0	0	2	1	0	0	13	14	1	2	0	0	14	0	22	0	0	15	8	0	5	0	2
198	Actinobacteria;c__Coriobacteriia;o__Coriobacteriales;f__Coriobacteriaceae;g__Collinsella	6	2	9	31	0	2	0	26	11	2	1	0	0	0	4	3	0	0	0	3	2	2	7	4	0	0	0	0	0	0	1	5	0	1	1	2	2	2	5	20	1	0	0	4	30	0	1	8
185	Actinobacteria;c__Actinobacteria;o__Actinomycetales;f__Micrococcaceae;g__Microbispora	14	0	4	31	0	0	1	3	2	5	2	0	3	1	7	4	0	2	5	0	4	29	6	6	0	0	0	1	0	0	0	3	1	0	0	1	0	0	2	10	0	6	0	7	3	5	6	11
164	Actinobacteria;c__Acidimicrobiia;o__Acidimicrobiales;f__C111;g__	0	1	0	0	0	0	0	0	1	5	7	1	0	0	0	17	0	0	0	0	24	1	51	0	0	0	0	0	0	0	0	21	21	0	0	0	0	0	0	4	0	0	1	3	1	5	0	0
157	Actinobacteria;c__Actinobacteria;o__Actinomycetales;f__Nocardioidaceae;g__Nocardioides	0	0	0	0	0	0	5	0	2	1	2	0	3	0	0	22	0	2	0	0	35	0	17	0	0	0	0	0	1	0	0	26	21	0	0	0	0	0	0	6	0	0	3	0	0	5	3	3
143	Actinobacteria;c__Actinobacteria;o__Actinomycetales;f__Brevibacteriaceae;g__Brevibacterium	0	2	0	4	1	0	2	6	2	9	1	3	3	4	7	1	6	1	2	0	10	1	1	5	1	0	0	0	0	0	0	2	1	0	0	0	0	1	1	8	9	1	2	5	16	1	24	0
142	Actinobacteria;c__Actinobacteria;o__Actinomycetales;f__Mycobacteriaceae;g__Mycobacterium	0	1	0	0	0	0	0	0	8	12	0	0	0	0	0	6	0	0	30	0	14	0	27	5	0	0	0	4	0	0	0	7	10	0	0	0	1	0	4	4	0	0	6	1	0	2	0	0
135	Actinobacteria;c__Actinobacteria;o__Bifidobacteriales;f__Bifidobacteriaceae;g__Gardnerella	0	0	0	0	0	0	0	109	0	0	2	0	10	0	9	0	1	0	0	0	0	0	0	0	0	0	0	0	0	0	0	1	0	0	0	0	1	0	0	0	0	1	0	0	1	0	0	0
131	Actinobacteria;c__Coriobacteriia;o__Coriobacteriales;f__Coriobacteriaceae;g__Adlercreutzia	5	0	5	13	1	0	2	15	2	0	0	0	1	3	1	5	0	0	8	17	3	0	21	0	0	0	1	0	0	0	0	3	1	0	1	0	0	0	0	2	0	0	4	3	8	3	3	0
129	Actinobacteria;c__Actinobacteria;o__Actinomycetales;f__Intrasporangiaceae;g__	0	0	1	2	2	0	1	1	2	0	36	0	0	0	0	10	0	3	4	0	8	5	12	0	0	0	0	0	0	0	0	28	4	0	1	0	0	1	0	0	0	0	2	1	4	0	1	0
129	Actinobacteria;c__Actinobacteria;o__Actinomycetales;f__Propionibacteriaceae;g__Propionibacterium	0	0	1	3	0	1	3	11	2	3	4	6	2	4	0	0	0	1	0	0	18	9	4	13	0	0	0	0	2	0	0	6	2	0	0	0	2	1	3	1	0	1	2	4	5	0	14	1
119	Actinobacteria;c__Thermoleophilia;o__Solirubrobacterales;f__;g__	0	0	0	0	0	0	0	3	27	0	0	0	0	1	0	10	0	0	2	0	7	0	38	0	0	0	0	0	0	0	0	8	5	0	0	1	0	5	0	1	0	0	5	2	1	3	0	0
110	Actinobacteria;c__Actinobacteria;o__Actinomycetales;f__Dermabacteraceae;g__Brachybacterium	0	3	0	10	0	0	1	3	0	1	1	9	1	2	4	4	3	1	1	1	7	5	4	5	0	0	1	0	0	0	0	4	3	0	1	0	3	0	1	12	0	1	9	1	1	0	5	2
108	Actinobacteria;c__Acidimicrobiia;o__Acidimicrobiales;f__EB1017;g__	0	0	0	0	0	0	1	0	0	1	0	0	0	0	0	22	0	1	1	0	9	3	27	0	0	0	0	3	0	0	0	28	3	0	2	0	0	0	0	0	1	0	0	1	0	0	5	0
105	Actinobacteria;c__Actinobacteria;o__Actinomycetales;f__Streptomycetaceae;g__Streptomyces	0	0	0	0	1	0	2	0	6	0	0	0	1	0	3	8	0	2	6	0	18	0	6	0	0	1	0	0	3	0	0	17	5	0	1	0	0	0	0	4	2	0	8	0	2	3	0	6
93	Actinobacteria;c__Actinobacteria;o__Actinomycetales;f__Actinomycetaceae;g__	0	2	0	1	0	0	0	8	16	2	0	0	0	0	3	8	0	1	2	0	3	0	4	8	0	0	0	0	0	0	0	0	3	0	0	0	0	0	2	17	0	0	1	11	1	0	0	0
89	Actinobacteria;c__Acidimicrobiia;o__Acidimicrobiales;f__;g__	0	0	0	0	0	1	0	0	0	1	0	0	3	0	0	7	0	0	2	0	14	1	18	0	0	0	0	0	1	0	0	13	8	0	1	0	3	0	3	0	0	0	3	6	0	0	0	4
83	Actinobacteria;c__Coriobacteriia;o__Coriobacteriales;f__Coriobacteriaceae;g__Eggerthella	1	1	0	13	0	0	2	18	1	0	0	0	0	0	2	2	0	0	1	11	2	0	0	2	0	0	0	0	0	0	0	4	0	0	0	0	0	0	2	12	0	0	0	2	4	2	0	1
65	Actinobacteria;c__Thermoleophilia;o__Solirubrobacterales;f__Solirubrobacteraceae;g__Solirubrobacter	0	0	0	0	0	0	4	0	28	0	0	0	0	0	0	4	0	0	0	0	1	0	5	1	0	0	0	0	0	0	0	7	5	1	0	0	0	0	0	0	0	0	0	3	5	1	0	0
64	Actinobacteria;c__Actinobacteria;o__Actinomycetales;f__Nocardioidaceae;g__Aeromicrobium	0	0	0	8	0	0	4	0	11	0	0	0	0	0	0	0	0	0	1	0	27	0	5	0	0	0	0	0	0	0	0	1	5	0	0	0	0	0	0	0	0	0	0	0	0	2	0	0
58	Actinobacteria;c__Coriobacteriia;o__Coriobacteriales;f__Coriobacteriaceae;g__Slackia	0	0	0	0	0	0	0	0	0	0	0	0	0	0	0	0	0	4	0	0	3	0	1	0	0	2	0	0	0	0	12	0	0	1	10	10	0	0	0	0	3	1	11	0	0	0	0	0
54	Actinobacteria;c__Thermoleophilia;o__Solirubrobacterales;f__Solirubrobacteraceae;g__	0	0	0	0	0	0	0	0	1	0	0	0	0	0	0	1	0	0	0	0	3	0	16	0	0	0	0	0	0	0	0	17	3	0	0	1	0	0	0	11	0	0	0	0	0	1	0	0
53	Actinobacteria;c__Actinobacteria;o__Actinomycetales;f__Gordoniaceae;g__Gordonia	0	0	2	0	0	0	1	0	0	0	0	0	0	0	2	0	0	0	1	0	2	0	0	2	0	0	0	0	0	0	0	1	0	0	0	0	0	7	0	20	0	0	1	0	0	0	14	0
47	Actinobacteria;c__Acidimicrobiia;o__Acidimicrobiales;f__koll13;g__	2	0	0	0	0	0	0	0	0	0	0	0	0	0	0	3	0	0	0	0	7	3	24	0	0	0	0	0	0	0	0	2	2	0	1	0	0	0	0	0	0	0	0	3	0	0	0	0
46	Actinobacteria;c__Acidimicrobiia;o__Acidimicrobiales;f__Iamiaceae;g__Iamia	0	0	0	0	0	0	5	0	4	0	5	0	0	0	0	2	0	0	3	0	4	0	10	0	0	0	0	0	0	0	0	0	6	0	0	0	0	0	0	0	0	0	0	0	4	3	0	0
46	Actinobacteria;c__Actinobacteria;o__Actinomycetales;f__Actinomycetaceae;g__Varibaculum	0	0	0	0	0	0	0	0	2	1	1	1	0	0	0	0	0	0	0	1	1	0	2	1	0	0	0	0	27	0	0	0	0	0	0	0	0	0	0	0	1	0	0	0	0	1	1	6
46	Actinobacteria;c__Actinobacteria;o__Actinomycetales;f__Microbacteriaceae;g__Microbacterium	2	0	0	0	0	0	0	0	1	0	0	0	1	1	0	0	0	0	1	5	8	1	7	0	0	0	0	0	0	0	0	0	4	0	0	0	2	2	0	2	0	1	3	0	5	0	0	0
45	Actinobacteria;c__Actinobacteria;o__Bifidobacteriales;f__Bifidobacteriaceae;g__Aeriscardovia	0	0	0	0	0	0	0	0	0	4	0	0	0	0	0	0	0	0	0	0	0	3	0	0	0	0	0	0	0	0	0	1	0	0	0	0	0	0	0	0	0	0	0	0	36	0	1	0
44	Actinobacteria;c__Actinobacteria;o__Actinomycetales;f__Nocardioidaceae;g__Kribbella	0	0	0	0	0	0	0	0	5	0	11	0	0	0	0	1	0	0	0	0	12	0	4	0	0	0	0	0	0	0	0	0	2	0	0	0	0	0	0	0	0	0	1	0	0	8	0	0
43	Actinobacteria;c__Coriobacteriia;o__Coriobacteriales;f__Coriobacteriaceae;g__Atopobium	0	0	0	0	1	0	0	23	2	0	0	0	1	0	0	0	0	0	0	3	1	0	0	0	0	0	0	0	0	0	1	10	0	0	0	0	0	0	0	0	0	0	0	0	0	0	0	1
38	Actinobacteria;c__Actinobacteria;o__Actinomycetales;f__Microbacteriaceae;g__Leucobacter	0	0	0	0	0	0	0	0	6	0	4	0	0	0	0	0	0	0	0	0	7	0	3	0	0	0	0	0	0	0	0	6	0	0	0	0	0	0	2	9	0	0	0	0	0	1	0	0
37	Actinobacteria;c__Actinobacteria;o__Actinomycetales;f__Nocardioidaceae;g__Pimelobacter	0	0	0	0	0	0	0	0	12	0	0	1	0	0	0	6	0	0	0	0	5	2	5	0	0	0	0	1	0	0	0	0	0	0	0	0	3	0	0	0	0	0	1	0	1	0	0	0
36	Actinobacteria;c__Actinobacteria;o__Actinomycetales;f__Cellulomonadaceae;g__Cellulomonas	1	0	0	0	0	0	2	7	0	6	0	0	0	0	0	1	0	2	5	0	0	1	4	0	0	0	0	0	1	0	0	0	3	1	0	0	0	0	0	0	0	0	0	0	0	2	0	0
36	Actinobacteria;c__Actinobacteria;o__Actinomycetales;f__Micromonosporaceae;g__	0	0	3	0	0	2	2	1	2	2	0	0	1	0	0	2	0	0	3	0	2	0	3	0	0	0	0	0	0	0	0	4	2	0	0	0	0	0	1	0	0	0	3	1	0	0	0	2
35	Actinobacteria;c__Actinobacteria;o__Actinomycetales;f__Geodermatophilaceae;g__Geodermatophilus	0	0	0	0	0	0	2	0	0	0	0	0	0	0	5	1	0	0	0	0	0	0	10	0	0	0	0	0	0	0	0	12	1	0	0	0	0	0	0	0	0	0	3	0	0	0	1	0
35	Actinobacteria;c__Actinobacteria;o__Actinomycetales;f__Pseudonocardiaceae;g__Pseudonocardia	0	0	0	0	0	0	0	1	0	0	0	0	0	0	0	2	0	0	0	0	2	1	10	0	0	0	0	0	0	0	0	0	3	0	0	0	0	0	0	0	0	0	0	3	3	10	0	0
32	Actinobacteria;c__Actinobacteria;o__Actinomycetales;f__Sporichthyaceae;g__	0	0	0	0	0	0	0	0	0	0	0	2	0	0	0	4	0	0	3	0	1	0	9	0	0	0	0	2	0	0	0	3	4	0	0	0	0	0	0	0	0	1	3	0	0	0	0	0
31	Actinobacteria;c__Acidimicrobiia;o__Acidimicrobiales;f__wb1_P06;g__	0	0	1	0	0	0	0	0	1	0	2	0	0	0	0	1	0	0	0	0	0	0	3	0	0	0	0	0	0	0	0	14	2	0	0	0	0	0	0	0	0	0	0	6	0	1	0	0
31	Actinobacteria;c__Actinobacteria;o__Actinomycetales;f__Dietziaceae;g__Dietzia	1	0	0	0	1	1	0	0	7	2	2	0	0	0	0	0	0	1	1	1	0	0	1	2	0	0	0	0	0	0	0	4	0	0	0	0	1	0	0	0	0	0	2	1	3	0	0	0
31	Actinobacteria;c__MB-A2-108;o__0319-7L14;f__;g__	0	0	0	0	0	0	0	0	0	0	4	0	0	0	0	2	0	1	0	0	8	0	5	0	0	0	0	0	0	0	0	6	2	0	2	0	0	0	0	0	0	0	1	0	0	0	0	0
30	Actinobacteria;c__Acidimicrobiia;o__Acidimicrobiales;f__OCS155;g__	0	0	0	0	0	0	0	0	0	2	0	5	0	1	0	0	0	0	0	1	6	2	5	0	0	0	0	0	0	0	0	2	2	0	0	0	0	0	0	0	1	1	0	0	2	0	0	0
28	Actinobacteria;c__Actinobacteria;o__Actinomycetales;f__Microbacteriaceae;g__Cryocola	0	1	0	0	0	0	1	0	0	0	2	0	1	0	0	2	0	0	3	0	2	0	6	0	0	0	0	0	0	0	0	4	1	1	0	0	0	0	0	0	0	0	1	0	0	1	0	2
25	Actinobacteria;c__Actinobacteria;o__Actinomycetales;f__Actinospicaceae;g__	0	0	0	0	0	0	0	0	0	0	0	0	0	0	0	1	0	0	0	9	0	0	0	0	0	0	0	1	0	0	0	3	11	0	0	0	0	0	0	0	0	0	0	0	0	0	0	0
23	Actinobacteria;c__Actinobacteria;o__Actinomycetales;f__Nocardioidaceae;g__Friedmanniella	0	0	0	0	0	0	0	0	0	0	0	1	0	0	20	0	0	0	0	0	0	0	2	0	0	0	0	0	0	0	0	0	0	0	0	0	0	0	0	0	0	0	0	0	0	0	0	0
22	Actinobacteria;c__Actinobacteria;o__Actinomycetales;f__Beutenbergiaceae;g__Beutenbergia	0	0	0	0	0	2	0	0	0	2	0	0	0	0	0	3	0	0	0	0	3	0	10	0	0	0	0	0	0	0	0	2	0	0	0	0	0	0	0	0	0	0	0	0	0	0	0	0
22	Actinobacteria;c__Actinobacteria;o__Actinomycetales;f__Intrasporangiaceae;g__Intrasporangium	0	0	1	0	0	0	2	0	0	0	2	0	0	1	0	0	0	0	0	0	2	0	7	0	0	0	0	0	0	0	0	0	1	0	0	0	0	0	0	0	0	0	1	5	0	0	0	0
22	Actinobacteria;c__Actinobacteria;o__Actinomycetales;f__Pseudonocardiaceae;g__Jiangella	0	1	0	0	0	0	0	0	6	0	0	0	0	0	0	0	0	0	4	0	0	0	0	0	0	0	0	0	0	0	0	0	0	0	0	0	0	0	0	0	0	0	5	3	0	3	0	0
20	Actinobacteria;c__Actinobacteria;o__Actinomycetales;f__Nocardiopsaceae;g__Thermobifida	0	0	2	0	0	0	0	0	0	0	0	0	0	0	0	1	0	0	1	1	0	1	0	0	0	0	0	0	0	0	0	3	0	0	0	0	0	0	1	9	0	0	0	0	1	0	0	0
19	Actinobacteria;c__Actinobacteria;o__Actinomycetales;f__Geodermatophilaceae;g__	0	0	0	0	0	0	2	0	0	0	0	0	0	0	0	0	0	0	2	0	1	6	3	0	0	0	0	0	0	0	0	0	0	0	0	1	0	0	0	0	0	0	2	0	0	0	2	0
18	Actinobacteria;c__Actinobacteria;o__Actinomycetales;f__Geodermatophilaceae;g__Blastococcus	1	0	0	0	0	0	0	0	0	0	0	0	0	0	0	1	0	0	1	0	0	2	1	1	0	0	0	0	0	0	0	0	0	0	0	0	1	0	0	0	1	0	3	5	1	0	0	0
18	Actinobacteria;c__Actinobacteria;o__Bifidobacteriales;f__Bifidobacteriaceae;g__Scardovia	4	0	1	0	0	0	0	0	3	0	0	0	0	0	0	1	0	0	0	0	1	1	0	0	0	0	0	2	0	0	0	0	0	0	1	0	0	0	0	0	0	0	0	4	0	0	0	0
17	Actinobacteria;c__Actinobacteria;o__Actinomycetales;f__Micromonosporaceae;g__Actinoplanes	0	0	0	0	0	0	0	0	0	0	1	0	0	0	0	1	0	0	1	1	1	0	8	0	0	0	0	0	0	0	0	0	4	0	0	0	0	0	0	0	0	0	0	0	0	0	0	0
17	Actinobacteria;c__Nitriliruptoria;o__Euzebyales;f__Euzebyaceae;g__Euzebya	0	0	0	0	0	0	0	0	0	0	0	0	0	0	0	1	0	0	1	0	2	0	1	0	0	0	0	0	0	0	0	11	1	0	0	0	0	0	0	0	0	0	0	0	0	0	0	0
16	Actinobacteria;c__Acidimicrobiia;o__Acidimicrobiales;f__Microthrixaceae;g__Candidatus Microthrix	0	0	0	0	0	0	2	0	1	0	0	0	0	0	0	2	0	0	3	0	0	0	7	0	0	0	0	0	0	0	0	0	0	0	0	0	0	0	0	0	0	0	1	0	0	0	0	0
16	Actinobacteria;c__Actinobacteria;o__Actinomycetales;f__Promicromonosporaceae;g__	0	0	0	0	0	0	0	0	0	0	0	0	0	0	0	0	0	0	0	0	0	0	0	0	0	0	0	0	0	0	0	0	0	0	0	0	0	0	0	16	0	0	0	0	0	0	0	0
16	Actinobacteria;c__Actinobacteria;o__Actinomycetales;f__Thermomonosporaceae;g__Actinomadura	0	0	0	0	0	0	0	4	0	2	0	0	0	0	0	0	0	0	0	4	2	0	1	0	0	0	0	0	0	0	0	0	1	0	0	1	0	0	0	0	0	0	0	0	1	0	0	0
16	Actinobacteria;c__Rubrobacteria;o__Rubrobacterales;f__Rubrobacteraceae;g__Rubrobacter	0	0	0	0	0	0	0	0	0	7	0	0	0	0	0	0	0	2	0	0	1	0	0	0	0	0	0	0	0	0	0	0	0	0	0	0	0	2	0	0	0	0	0	0	4	0	0	0
16	Actinobacteria;c__Thermoleophilia;o__Solirubrobacterales;f__Conexibacteraceae;g__	0	0	0	0	0	0	0	0	0	2	0	0	0	0	0	0	0	0	1	0	1	0	0	6	0	0	0	0	0	0	0	6	0	0	0	0	0	0	0	0	0	0	0	0	0	0	0	0
15	Actinobacteria;c__Actinobacteria;o__Actinomycetales;f__ACK-M1;g__	0	0	0	0	0	0	0	0	0	0	0	0	0	0	0	0	0	0	1	0	2	0	0	0	0	0	0	0	0	0	0	1	0	0	1	0	0	0	1	8	0	0	0	0	0	1	0	0
14	Actinobacteria;c__Acidimicrobiia;o__Acidimicrobiales;f__Microthrixaceae;g__	0	1	0	0	0	0	0	0	3	0	0	0	0	0	0	0	0	0	1	0	0	1	0	0	0	0	0	0	0	0	0	0	0	0	0	0	0	0	0	6	0	0	0	0	0	2	0	0
14	Actinobacteria;c__Actinobacteria;o__Actinomycetales;f__Cellulomonadaceae;g__Actinotalea	0	0	0	0	0	0	0	1	0	0	0	0	0	0	0	0	0	0	0	0	0	0	9	0	0	0	0	0	0	0	0	0	0	0	0	0	0	0	0	0	0	0	4	0	0	0	0	0
14	Actinobacteria;c__Actinobacteria;o__Actinomycetales;f__Pseudonocardiaceae;g__	0	1	0	0	0	0	0	0	9	0	0	0	0	0	0	0	0	1	0	1	0	0	0	0	0	0	0	0	0	0	0	1	1	0	0	0	0	0	0	0	0	0	0	0	0	0	0	0
14	Actinobacteria;c__Actinobacteria;o__Actinomycetales;f__Streptosporangiaceae;g__Nonomuraea	0	0	0	0	0	0	0	0	0	0	0	0	0	0	0	0	0	0	0	0	0	0	0	0	0	0	0	0	0	0	0	0	0	0	0	0	0	0	0	14	0	0	0	0	0	0	0	0
13	Actinobacteria;c__Actinobacteria;o__Actinomycetales;f__Microbacteriaceae;g__Candidatus Aquiluna	0	0	0	2	0	0	0	0	0	0	0	0	0	0	0	1	0	2	0	0	1	0	3	0	0	0	0	0	0	0	0	0	4	0	0	0	0	0	0	0	0	0	0	0	0	0	0	0
13	Actinobacteria;c__Actinobacteria;o__Actinomycetales;f__Nocardiaceae;g__Rhodococcus	0	0	0	0	0	0	0	0	0	0	0	0	0	0	0	0	0	0	7	0	0	0	0	0	0	0	0	0	0	0	0	0	0	0	0	0	0	0	0	0	0	0	5	0	0	1	0	0
13	Actinobacteria;c__Actinobacteria;o__Bifidobacteriales;f__Bifidobacteriaceae;g__	0	0	0	0	0	0	0	0	0	0	0	0	0	0	0	0	0	0	0	0	0	0	0	0	0	0	0	0	0	0	0	0	0	0	0	0	0	0	0	0	0	0	0	0	0	0	13	0
13	Actinobacteria;c__Nitriliruptoria;o__Nitriliruptorales;f__Nitriliruptoraceae;g__	0	1	0	0	1	0	0	0	0	0	0	0	0	0	0	0	0	0	0	0	0	0	0	0	0	0	0	0	1	0	0	0	0	0	0	0	0	7	0	0	0	0	0	0	0	0	0	3
12	Actinobacteria;c__Actinobacteria;o__Actinomycetales;f__Nocardiopsaceae;g__	8	0	1	0	0	0	2	0	0	0	0	0	0	0	0	0	0	0	1	0	0	0	0	0	0	0	0	0	0	0	0	0	0	0	0	0	0	0	0	0	0	0	0	0	0	0	0	0
12	Actinobacteria;c__Thermoleophilia;o__Solirubrobacterales;f__Patulibacteraceae;g__	0	0	0	0	0	0	4	0	0	1	0	0	0	0	0	2	0	0	0	0	0	0	4	0	0	0	0	0	0	0	0	0	0	0	0	0	0	0	1	0	0	0	0	0	0	0	0	0
11	Actinobacteria;c__Actinobacteria;o__Actinomycetales;f__Actinosynnemataceae;g__Lentzea	0	0	0	0	0	0	0	0	4	0	0	0	0	0	0	0	0	0	0	0	0	0	0	0	0	0	0	0	0	0	0	0	2	0	0	0	0	0	1	0	0	0	4	0	0	0	0	0
127545	Bacteroidetes
69984	Bacteroidetes;c__Bacteroidia;o__Bacteroidales;f__Bacteroidaceae;g__Bacteroides	37	20	42	114	20	94	13	67	49	23	14	21	35	83	64	26	15	3364	97	51	85	26	33	12	3275	9476	5498	2776	703	9376	26081	29	577	3021	1577	808	541	131	28	94	30	446	1000	24	25	13	41	9
16566	Bacteroidetes;c__Bacteroidia;o__Bacteroidales;f__;g__	67	10	9	29	4	50	4	43	45	64	33	19	14	53	17	55	1	1436	55	45	113	45	133	16	157	2840	85	11	2	4669	799	46	32	900	3860	160	53	69	26	26	14	176	78	26	59	20	83	15
15638	Bacteroidetes;c__Bacteroidia;o__Bacteroidales;f__S24-7;g__	250	85	115	471	59	36	467	618	333	508	221	47	118	108	122	62	16	142	3926	440	328	219	107	105	103	193	70	22	44	170	342	274	33	106	309	54	88	912	78	694	31	57	1866	117	420	152	312	288
4501	Bacteroidetes;c__Bacteroidia;o__Bacteroidales;f__Rikenellaceae;g__	22	7	2	32	4	4	4	66	11	9	7	21	8	13	13	11	0	221	50	34	56	11	27	6	38	123	63	6	19	340	1776	17	6	575	174	360	9	20	12	109	2	43	106	7	23	8	26	0
2045	Bacteroidetes;c__Bacteroidia;o__Bacteroidales;f__[Paraprevotellaceae];g__Paraprevotella	24	25	20	153	1	10	19	114	21	168	42	17	20	25	42	18	0	12	252	74	29	64	26	32	6	5	4	4	4	5	6	51	3	1	13	10	15	236	4	136	5	9	150	14	48	41	41	26
1801	Bacteroidetes;c__Bacteroidia;o__Bacteroidales;f__p-2534-18B5;g__	3	0	0	3	1	11	0	0	0	0	0	1	2	0	3	0	0	156	0	0	0	1	0	0	1	105	1	0	0	1206	4	1	0	147	93	27	1	2	1	0	1	23	0	0	0	0	6	1
1584	Bacteroidetes;c__Bacteroidia;o__Bacteroidales;f__[Odoribacteraceae];g__Butyricimonas	21	2	2	0	2	1	8	24	0	1	5	3	1	14	0	3	0	93	29	0	9	1	2	2	120	255	187	8	10	208	255	19	2	102	19	92	19	0	1	37	2	8	16	1	0	0	0	0
1375	Bacteroidetes;c__Bacteroidia;o__Bacteroidales;f__BS11;g__	1	0	1	1	0	1	0	0	0	0	0	0	0	0	0	3	0	105	8	0	4	0	0	0	2	230	1	1	0	771	180	0	1	0	34	0	1	2	1	0	2	14	10	0	0	0	1	0
1277	Bacteroidetes;c__Flavobacteriia;o__Flavobacteriales;f__Flavobacteriaceae;g__	1	2	4	0	0	3	12	8	11	5	8	3	1	6	0	165	0	10	105	11	232	3	204	0	0	0	0	23	1	1	1	124	145	2	5	0	4	19	1	45	0	2	32	7	10	32	19	10
1074	Bacteroidetes;c__[Saprospirae];o__[Saprospirales];f__Saprospiraceae;g__	15	0	0	1	0	1	2	9	4	9	1	4	10	9	3	125	1	4	9	8	186	3	254	5	0	2	0	18	0	0	2	109	134	6	7	1	1	26	0	2	0	0	12	19	4	60	6	2
1009	Bacteroidetes;c__[Saprospirae];o__[Saprospirales];f__Chitinophagaceae;g__	10	5	0	8	0	0	11	5	37	16	12	0	2	8	0	112	0	6	10	1	214	2	201	3	0	0	0	18	0	1	1	111	117	3	4	0	1	7	8	3	1	0	11	11	5	34	6	4
886	Bacteroidetes;c__Bacteroidia;o__Bacteroidales;f__[Barnesiellaceae];g__	4	0	0	1	0	2	0	1	0	1	1	0	1	0	0	2	0	40	2	1	15	1	2	0	6	19	1	0	0	63	303	0	0	351	20	28	0	2	0	1	0	4	8	2	0	0	4	0
867	Bacteroidetes;c__Bacteroidia;o__Bacteroidales;f__RF16;g__	3	0	1	0	0	2	1	0	0	0	2	10	0	1	0	2	1	2	3	0	0	0	2	0	171	44	2	1	0	9	39	1	1	4	174	353	30	0	0	0	1	1	1	0	2	1	1	1
794	Bacteroidetes;c__Cytophagia;o__Cytophagales;f__Cytophagaceae;g__	2	0	0	12	0	0	12	1	39	35	0	2	3	1	1	63	2	9	20	2	131	4	183	1	0	0	0	7	2	2	1	72	64	4	8	0	2	16	1	4	3	0	5	10	4	13	53	0
706	Bacteroidetes;c__Bacteroidia;o__Bacteroidales;f__[Paraprevotellaceae];g__	1	0	0	0	1	0	0	1	0	1	0	2	1	0	1	1	0	5	2	0	3	0	0	0	12	31	56	0	1	60	333	0	41	111	8	30	2	0	0	0	0	0	2	0	0	0	0	0
688	Bacteroidetes;c__Bacteroidia;o__Bacteroidales;f__Porphyromonadaceae;g__Paludibacter	0	0	0	0	0	2	0	1	2	0	1	5	2	0	0	1	0	7	1	1	1	0	3	1	2	218	2	1	0	13	7	1	3	5	383	5	0	6	0	0	0	0	2	0	0	0	12	0
514	Bacteroidetes;c__Bacteroidia;o__Bacteroidales;f__[Odoribacteraceae];g__Odoribacter	1	1	0	1	0	0	0	1	1	0	0	0	0	4	0	0	0	22	15	0	1	0	0	2	58	22	0	0	53	92	13	1	0	158	18	15	11	0	0	1	6	1	11	0	0	0	5	0
475	Bacteroidetes;c__Bacteroidia;o__Bacteroidales;f__Porphyromonadaceae;g__Parabacteroides	5	15	5	54	4	0	15	29	5	8	1	5	2	8	0	8	0	4	30	17	8	8	7	9	1	4	11	1	1	4	14	19	3	1	3	0	6	57	3	35	1	2	22	5	17	5	8	5
436	Bacteroidetes;c__Cytophagia;o__Cytophagales;f__Cyclobacteriaceae;g__Algoriphagus	0	0	0	7	0	2	0	0	0	3	11	1	0	0	3	54	0	3	0	8	72	0	94	0	0	2	0	6	0	1	2	55	49	4	5	0	6	4	4	11	1	0	1	0	4	16	1	6
389	Bacteroidetes;c__Flavobacteriia;o__Flavobacteriales;f__Flavobacteriaceae;g__Muricauda	0	0	0	0	0	0	0	0	0	0	2	0	0	2	0	62	0	0	0	0	112	0	77	3	0	0	0	7	0	0	0	18	53	1	4	0	0	26	0	0	0	0	0	7	0	14	1	0
310	Bacteroidetes;c__Flavobacteriia;o__Flavobacteriales;f__Flavobacteriaceae;g__Flavobacterium	2	0	0	10	0	0	0	0	14	1	5	0	4	4	0	22	1	2	14	2	63	1	63	1	0	0	2	8	0	0	0	23	23	2	3	0	0	4	3	0	2	0	3	4	8	13	2	1
271	Bacteroidetes;c__Flavobacteriia;o__Flavobacteriales;f__[Weeksellaceae];g__Chryseobacterium	10	1	2	8	2	1	1	6	61	8	5	4	1	3	0	14	0	4	2	4	37	1	4	3	0	0	0	2	0	1	0	5	1	0	1	0	1	28	3	6	1	4	9	2	4	2	6	13
230	Bacteroidetes;c__Bacteroidia;o__Bacteroidales;f__Porphyromonadaceae;g__	1	0	0	0	0	0	0	3	0	1	1	0	0	0	0	25	0	0	0	0	81	0	43	0	0	0	0	1	0	1	1	18	36	0	1	0	0	0	1	2	0	0	0	3	0	10	0	1
206	Bacteroidetes;c__Bacteroidia;o__Bacteroidales;f__[Barnesiellaceae];g__Barnesiella	3	0	0	0	0	0	0	1	0	0	0	0	0	2	0	1	0	6	0	0	0	0	0	0	15	110	5	1	0	18	12	0	0	16	2	1	11	2	0	0	0	0	0	0	0	0	0	0
197	Bacteroidetes;c__Flavobacteriia;o__Flavobacteriales;f__Cryomorphaceae;g__	0	0	0	0	0	0	0	0	0	3	0	1	0	0	0	9	0	4	1	9	18	2	27	0	0	0	0	3	0	3	4	24	2	14	6	11	0	0	0	41	5	0	1	0	1	8	0	0
192	Bacteroidetes;c__Bacteroidia;o__Bacteroidales;f__SB-1;g__	0	0	1	1	0	0	3	1	11	0	0	1	0	0	0	6	2	0	33	0	34	9	19	0	0	0	1	2	0	0	1	16	8	1	4	0	0	0	0	5	0	0	24	0	0	7	2	0
192	Bacteroidetes;c__Cytophagia;o__Cytophagales;f__Cyclobacteriaceae;g__	0	2	0	0	0	0	0	0	18	1	3	2	0	4	1	15	0	0	0	0	46	4	39	0	0	0	0	2	0	0	0	16	7	1	3	0	1	0	0	2	0	0	0	7	3	8	4	3
175	Bacteroidetes;c__Cytophagia;o__Cytophagales;f__;g__	0	0	0	0	0	0	0	0	11	0	6	0	0	0	0	16	0	0	0	1	18	1	42	10	0	0	0	4	0	1	0	23	14	1	0	0	0	14	0	0	0	1	2	1	0	3	0	6
171	Bacteroidetes;c__Bacteroidia;o__Bacteroidales;f__Rikenellaceae;g__Blvii28	0	0	0	8	0	0	0	4	4	16	3	2	0	11	0	3	0	2	10	10	22	8	7	1	0	0	0	1	0	0	0	2	4	0	1	0	0	7	0	21	3	0	5	2	2	6	6	0
161	Bacteroidetes;c__Sphingobacteriia;o__Sphingobacteriales;f__Sphingobacteriaceae;g__	0	1	1	1	1	0	1	2	5	0	0	0	2	0	0	12	1	1	3	1	22	0	32	0	0	0	0	3	0	0	0	14	8	0	1	0	6	5	0	17	0	0	0	2	0	12	5	2
159	Bacteroidetes;c__Bacteroidia;o__Bacteroidales;f__Prevotellaceae;g__Prevotella	1	5	0	0	0	0	0	0	15	3	0	1	0	1	0	1	0	0	0	0	11	0	18	1	0	10	0	1	0	2	58	4	12	1	12	1	0	0	0	0	0	0	0	0	1	0	0	0
158	Bacteroidetes;c__Bacteroidia;o__Bacteroidales;f__Bacteroidaceae;g__5-7N15	0	0	0	0	0	0	0	0	1	1	0	0	0	0	0	0	0	1	0	0	3	0	0	0	5	56	0	0	0	3	0	0	1	0	87	0	0	0	0	0	0	0	0	0	0	0	0	0
152	Bacteroidetes;c__Flavobacteriia;o__Flavobacteriales;f__Flavobacteriaceae;g__Capnocytophaga	9	1	5	12	0	0	2	5	4	3	0	3	1	1	10	6	0	1	0	13	0	1	8	0	0	0	0	0	0	0	0	6	1	0	0	1	0	22	6	8	0	3	2	4	10	1	0	3
143	Bacteroidetes;c__Cytophagia;o__Cytophagales;f__Cytophagaceae;g__Rhodocytophaga	0	0	0	0	0	0	0	0	0	0	0	0	0	0	0	0	0	0	0	0	0	0	0	0	0	0	0	0	0	0	0	0	0	0	0	3	0	0	0	0	0	0	0	0	0	0	140	0
138	Bacteroidetes;c__Sphingobacteriia;o__Sphingobacteriales;f__Sphingobacteriaceae;g__Pedobacter	0	0	0	1	0	0	4	4	0	3	0	0	0	0	0	2	0	1	38	2	9	0	8	0	0	0	0	0	0	2	0	6	3	0	0	0	0	0	0	1	0	2	26	8	3	10	0	5
137	Bacteroidetes;c__[Saprospirae];o__[Saprospirales];f__Saprospiraceae;g__Haliscomenobacter	0	0	0	0	0	0	4	0	25	0	0	0	0	0	0	0	0	0	4	0	34	0	0	0	0	1	1	0	0	0	2	1	11	0	0	0	0	1	0	0	0	0	51	0	2	0	0	0
133	Bacteroidetes;c__Cytophagia;o__Cytophagales;f__Flammeovirgaceae;g__	0	0	0	0	0	0	0	1	0	0	5	0	0	0	0	14	0	0	0	8	8	0	29	2	0	0	0	4	0	0	0	28	9	0	0	0	1	0	0	8	0	0	0	4	0	12	0	0
126	Bacteroidetes;c__Bacteroidia;o__Bacteroidales;f__Porphyromonadaceae;g__Porphyromonas	0	0	0	9	1	0	1	6	0	2	0	3	3	3	3	3	0	4	3	4	12	4	8	2	0	0	0	0	0	0	2	12	0	0	1	1	2	0	5	4	0	1	0	7	5	11	4	0
122	Bacteroidetes;c__Sphingobacteriia;o__Sphingobacteriales;f__;g__	0	0	0	8	0	1	1	0	0	2	8	3	1	2	0	9	0	0	2	0	13	6	18	0	0	0	0	1	0	0	0	4	11	0	0	0	1	0	0	26	0	0	3	0	0	2	0	0
121	Bacteroidetes;c__Flavobacteriia;o__Flavobacteriales;f__[Weeksellaceae];g__Riemerella	37	0	0	0	0	0	1	0	0	0	0	0	0	14	0	0	2	6	0	0	3	16	2	0	0	0	0	0	0	0	0	0	0	0	0	0	0	0	0	0	12	11	2	0	5	5	5	0
117	Bacteroidetes;c__Bacteroidia;o__Bacteroidales;f__Rikenellaceae;g__Alistipes	0	0	0	5	0	4	0	3	0	6	0	0	0	0	0	2	0	3	0	0	0	0	0	0	2	9	0	0	0	8	0	0	0	0	37	5	0	0	0	30	0	3	0	0	0	0	0	0
99	Bacteroidetes;c__Cytophagia;o__Cytophagales;f__Cytophagaceae;g__Dyadobacter	2	0	0	4	0	3	4	0	1	5	0	0	0	0	0	3	0	0	22	0	9	2	13	0	0	0	0	0	0	0	0	9	2	0	0	0	3	0	0	0	0	0	14	0	0	3	0	0
89	Bacteroidetes;c__[Saprospirae];o__[Saprospirales];f__Chitinophagaceae;g__Chitinophaga	1	1	0	12	0	0	0	0	0	3	0	2	0	0	5	10	1	0	2	0	14	0	8	0	0	0	0	0	0	0	0	9	11	0	1	0	0	0	0	0	0	0	0	1	7	1	0	0
83	Bacteroidetes;c__[Saprospirae];o__[Saprospirales];f__Chitinophagaceae;g__Sediminibacterium	0	0	0	0	0	0	8	0	25	1	0	0	0	3	0	0	0	0	3	0	9	0	0	0	0	0	0	0	0	0	1	4	2	0	0	0	0	0	1	0	0	0	25	0	0	0	1	0
80	Bacteroidetes;c__Cytophagia;o__Cytophagales;f__Cyclobacteriaceae;g__Aquiflexum	0	0	0	0	1	0	0	0	0	0	2	0	1	2	13	2	0	3	0	0	0	0	8	0	0	0	0	0	0	0	0	5	0	0	0	0	0	0	2	17	0	5	0	0	0	5	14	0
71	Bacteroidetes;c__Bacteroidia;o__Bacteroidales;f__Marinilabiaceae;g__	2	0	0	0	0	0	0	0	0	3	0	0	0	0	0	4	0	0	0	0	16	0	15	0	0	0	0	0	0	0	0	4	6	0	0	0	0	0	0	18	0	0	0	0	3	0	0	0
67	Bacteroidetes;c__Flavobacteriia;o__Flavobacteriales;f__[Weeksellaceae];g__	12	1	0	0	0	0	0	2	0	1	0	0	0	20	0	2	4	0	0	5	0	1	3	0	0	0	1	0	0	1	0	1	0	0	0	0	0	0	0	4	6	1	0	0	2	0	0	0
66	Bacteroidetes;c__Bacteroidia;o__Bacteroidales;f__GZKB119;g__	1	0	0	0	0	0	0	1	0	0	0	0	0	0	0	0	0	0	4	14	2	1	1	0	0	0	0	0	0	0	0	21	0	0	1	0	0	0	4	0	0	0	1	3	12	0	0	0
59	Bacteroidetes;c__Cytophagia;o__Cytophagales;f__Cytophagaceae;g__Adhaeribacter	0	0	0	0	0	0	0	0	11	0	0	0	1	0	0	6	0	0	0	0	3	0	0	0	0	0	0	0	0	1	0	0	3	0	0	0	0	21	1	0	1	0	11	0	0	0	0	0
49	Bacteroidetes;c__Flavobacteriia;o__Flavobacteriales;f__Flavobacteriaceae;g__Arenibacter	0	0	0	0	0	0	0	0	0	0	0	1	0	0	0	2	0	0	1	0	16	1	9	0	0	0	0	0	0	0	0	4	6	2	0	0	0	0	0	0	1	0	0	0	0	5	1	0
46	Bacteroidetes;c__Flavobacteriia;o__Flavobacteriales;f__[Weeksellaceae];g__Wautersiella	0	0	0	0	0	0	0	0	32	0	0	0	0	0	0	0	1	0	0	0	8	0	0	0	0	0	0	0	0	0	0	0	3	0	0	0	0	0	0	0	0	0	2	0	0	0	0	0
42	Bacteroidetes;c__Bacteroidia;o__Bacteroidales;f__Bacteroidaceae;g__	0	0	0	0	0	0	0	0	1	0	1	0	0	0	0	3	0	0	0	0	4	0	5	0	0	1	1	1	0	0	0	4	5	6	2	7	0	1	0	0	0	0	0	0	0	0	0	0
40	Bacteroidetes;c__[Rhodothermi];o__[Rhodothermales];f__Rhodothermaceae;g__	0	0	0	0	0	0	0	0	0	0	0	0	0	0	0	1	0	0	0	0	0	0	4	0	0	0	0	0	0	0	0	0	3	0	0	0	0	0	0	11	0	4	14	0	0	3	0	0
40	Bacteroidetes;c__[Saprospirae];o__[Saprospirales];f__Chitinophagaceae;g__Flavisolibacter	0	0	0	0	0	0	0	0	0	0	0	0	0	0	0	1	0	0	0	0	10	0	12	0	0	0	0	0	0	0	0	13	2	0	0	0	0	0	1	0	0	0	1	0	0	0	0	0
38	Bacteroidetes;c__[Saprospirae];o__[Saprospirales];f__;g__	0	0	0	0	0	0	0	0	0	0	2	0	0	0	0	6	0	0	0	0	13	0	4	0	0	0	0	0	0	0	0	2	9	0	0	0	0	0	0	0	0	0	0	0	0	2	0	0
37	Bacteroidetes;c__Flavobacteriia;o__Flavobacteriales;f__Flavobacteriaceae;g__Robiginitalea	0	0	0	0	0	0	0	0	0	0	0	0	0	0	0	4	0	0	0	0	8	0	10	0	0	0	0	0	0	0	0	8	6	0	0	0	0	0	0	0	1	0	0	0	0	0	0	0
35	Bacteroidetes;c__Sphingobacteriia;o__Sphingobacteriales;f__Sphingobacteriaceae;g__Sphingobacterium	0	0	0	0	0	1	0	1	18	0	0	0	0	1	3	1	0	1	1	0	0	1	0	0	0	0	0	0	0	0	0	0	0	0	0	0	3	0	0	2	0	0	0	0	0	0	0	2
32	Bacteroidetes;c__[Rhodothermi];o__[Rhodothermales];f__[Balneolaceae];g__Balneola	3	0	1	0	0	0	0	0	0	2	0	0	0	0	0	0	2	0	0	0	0	0	0	0	0	0	0	0	0	0	0	0	0	0	0	0	0	0	0	9	0	0	0	0	0	0	15	0
30	Bacteroidetes;c__Bacteroidia;o__Bacteroidales;f__Rikenellaceae;g__Rikenella	0	0	0	0	0	0	0	0	0	0	0	0	0	0	0	0	0	0	0	0	0	0	0	0	10	1	0	0	0	0	0	0	0	0	16	3	0	0	0	0	0	0	0	0	0	0	0	0
25	Bacteroidetes;c__Cytophagia;o__Cytophagales;f__Cytophagaceae;g__Hymenobacter	0	0	0	0	0	0	0	0	0	0	0	0	0	0	0	0	0	0	0	0	7	0	6	0	0	0	0	0	0	0	0	0	1	0	0	0	0	0	0	0	0	0	0	0	0	1	0	10
25	Bacteroidetes;c__Flavobacteriia;o__Flavobacteriales;f__[Weeksellaceae];g__Cloacibacterium	7	0	0	0	0	0	0	1	1	0	0	0	0	5	0	0	0	2	0	0	0	1	0	0	0	0	0	0	0	0	0	5	0	0	0	0	1	0	1	1	0	0	0	0	0	0	0	0
24	Bacteroidetes;c__Flavobacteriia;o__Flavobacteriales;f__Flavobacteriaceae;g__Zhouia	2	0	0	0	0	0	1	0	0	3	0	0	0	0	5	0	0	0	1	0	6	0	0	0	0	0	0	0	0	0	0	5	0	0	0	0	0	0	0	0	0	0	0	0	0	0	1	0
22	Bacteroidetes;c__Flavobacteriia;o__Flavobacteriales;f__Flavobacteriaceae;g__Aequorivita	0	0	0	0	0	0	0	0	0	0	0	0	0	0	0	0	0	0	0	0	10	0	9	0	0	0	0	0	0	0	0	0	1	0	0	0	0	0	0	0	0	0	0	0	0	2	0	0
22	Bacteroidetes;c__Flavobacteriia;o__Flavobacteriales;f__Flavobacteriaceae;g__Psychroserpens	0	0	0	0	0	0	0	0	0	1	0	0	0	0	0	2	0	0	0	1	4	0	8	0	0	0	0	3	0	0	0	1	1	1	0	0	0	0	0	0	0	0	0	0	0	0	0	0
20	Bacteroidetes;c__Cytophagia;o__Cytophagales;f__Cytophagaceae;g__Sporocytophaga	0	0	0	0	0	0	0	3	0	0	0	4	8	0	0	0	0	0	0	0	0	3	0	1	0	0	0	0	0	0	0	0	0	0	0	0	0	0	0	0	0	0	1	0	0	0	0	0
19	Bacteroidetes;c__[Rhodothermi];o__[Rhodothermales];f__[Balneolaceae];g__	0	0	0	0	0	0	0	0	0	0	0	0	0	0	0	0	0	0	0	0	0	0	0	0	0	0	0	0	0	0	0	0	0	0	0	0	0	0	0	19	0	0	0	0	0	0	0	0
18	Bacteroidetes;c__Flavobacteriia;o__Flavobacteriales;f__Flavobacteriaceae;g__Aureimonas	0	0	0	0	0	0	0	1	0	0	0	0	0	0	0	4	0	0	12	0	0	0	0	0	0	0	0	0	0	0	0	0	1	0	0	0	0	0	0	0	0	0	0	0	0	0	0	0
16	Bacteroidetes;c__Flavobacteriia;o__Flavobacteriales;f__Flavobacteriaceae;g__Gramella	0	0	0	0	0	0	0	0	0	0	0	0	0	0	0	0	0	0	7	0	0	0	0	0	0	0	0	0	0	0	0	0	0	0	0	0	0	0	0	0	0	0	6	0	0	3	0	0
15	Bacteroidetes;c__Flavobacteriia;o__Flavobacteriales;f__Flavobacteriaceae;g__Sediminicola	0	0	0	0	0	0	0	0	0	0	0	0	0	0	0	0	0	0	0	0	2	0	8	0	0	0	0	0	0	0	0	1	1	0	0	0	0	0	0	0	0	0	0	0	0	0	3	0
14	Bacteroidetes;c__Cytophagia;o__Cytophagales;f__Cytophagaceae;g__Rudanella	0	0	0	0	0	0	0	0	14	0	0	0	0	0	0	0	0	0	0	0	0	0	0	0	0	0	0	0	0	0	0	0	0	0	0	0	0	0	0	0	0	0	0	0	0	0	0	0
14	Bacteroidetes;c__Flavobacteriia;o__Flavobacteriales;f__Flavobacteriaceae;g__Lutimonas	0	0	0	0	0	0	0	0	0	0	2	0	1	0	0	2	0	0	0	0	5	0	2	0	0	0	0	0	0	0	0	0	2	0	0	0	0	0	0	0	0	0	0	0	0	0	0	0
14	Bacteroidetes;c__Flavobacteriia;o__Flavobacteriales;f__Flavobacteriaceae;g__Tenacibaculum	0	0	0	0	0	0	0	0	0	0	0	0	0	0	0	2	0	0	0	0	0	0	7	0	0	0	0	0	0	0	0	2	2	0	0	0	0	1	0	0	0	0	0	0	0	0	0	0
13	Bacteroidetes;c__Flavobacteriia;o__Flavobacteriales;f__Flavobacteriaceae;g__Gillisia	0	0	0	0	0	0	0	0	0	0	0	0	0	0	0	2	0	0	0	0	6	0	4	0	0	0	0	0	0	0	0	1	0	0	0	0	0	0	0	0	0	0	0	0	0	0	0	0
13	Bacteroidetes;c__Flavobacteriia;o__Flavobacteriales;f__[Weeksellaceae];g__Elizabethkingia	0	0	0	0	0	0	0	0	5	0	0	0	0	0	0	1	0	0	0	0	0	0	0	0	0	0	0	0	0	0	0	0	0	0	0	0	0	4	0	0	0	0	3	0	0	0	0	0
13	Bacteroidetes;c__[Saprospirae];o__[Saprospirales];f__Saprospiraceae;g__Aquirestis	1	0	0	0	0	0	0	0	0	0	0	0	0	0	0	1	0	0	0	0	2	0	9	0	0	0	0	0	0	0	0	0	0	0	0	0	0	0	0	0	0	0	0	0	0	0	0	0
12	Bacteroidetes;c__Flavobacteriia;o__Flavobacteriales;f__Flavobacteriaceae;g__Winogradskyella	0	0	0	0	0	0	0	0	0	0	0	0	0	0	0	2	0	0	0	0	4	0	2	0	0	0	0	0	0	0	0	2	2	0	0	0	0	0	0	0	0	0	0	0	0	0	0	0
12	Bacteroidetes;c__[Saprospirae];o__[Saprospirales];f__Chitinophagaceae;g__Flavihumibacter	0	0	0	0	0	0	0	0	0	0	0	0	0	0	0	1	0	0	0	0	5	0	0	0	0	0	0	2	0	0	0	0	4	0	0	0	0	0	0	0	0	0	0	0	0	0	0	0
11	Bacteroidetes;c__[Saprospirae];o__[Saprospirales];f__Chitinophagaceae;g__Niastella	0	0	0	0	0	0	0	0	0	0	0	0	0	0	0	3	0	0	0	0	4	0	3	0	0	0	0	1	0	0	0	0	0	0	0	0	0	0	0	0	0	0	0	0	0	0	0	0
46126	Cyanobacteria
43097	Cyanobacteria;c__Chloroplast;o__Streptophyta;f__;g__	9142	326	89	369	46	24	373	2940	909	52	81	15	1804	3033	43	2171	2283	1074	578	71	1051	9	1493	19	3	10	3	168	10	2	9	687	900	28	63	2	552	313	3668	1581	3287	1071	1192	474	796	235	34	14
2611	Cyanobacteria;c__4C0d-2;o__YS2;f__;g__	0	0	0	14	0	3	4	6	4	25	0	0	2	2	1	2	0	31	56	10	3	1	24	0	121	96	0	1	0	129	0	6	2	3	1931	0	16	11	0	5	0	6	39	0	10	1	27	19
244	Cyanobacteria;c__Oscillatoriophycideae;o__Chroococcales;f__Microcystaceae;g__Microcystis	17	0	0	9	0	0	0	5	2	27	3	4	2	2	2	5	0	20	4	4	54	6	6	2	0	0	0	2	1	0	0	4	2	0	1	1	0	0	6	19	1	0	1	11	8	3	9	1
54	Cyanobacteria;c__Chloroplast;o__Chlorophyta;f__Trebouxiophyceae;g__	0	0	0	0	0	0	3	0	13	5	0	8	0	0	0	0	1	0	3	0	0	0	0	0	0	0	0	0	0	0	1	0	3	0	0	0	0	1	0	0	0	3	11	0	0	0	0	2
26	Cyanobacteria;c__4C0d-2;o__SM1D11;f__;g__	0	0	0	0	0	0	0	0	5	0	0	0	0	0	0	0	0	0	0	0	4	0	0	0	0	0	0	0	0	0	0	1	1	0	0	0	0	0	0	0	0	0	15	0	0	0	0	0
26	Cyanobacteria;c__Oscillatoriophycideae;o__Oscillatoriales;f__Phormidiaceae;g__Phormidium	0	1	0	0	0	0	1	0	0	0	0	0	0	0	4	1	0	0	4	0	4	0	7	0	0	0	0	0	0	0	0	0	0	0	0	0	0	0	0	0	0	0	3	0	1	0	0	0
24	Cyanobacteria;c__Chloroplast;o__Stramenopiles;f__;g__	0	0	0	0	0	0	1	0	0	0	0	0	0	0	0	0	0	0	0	0	5	2	7	0	0	0	0	0	0	0	0	4	2	0	0	0	0	0	0	0	0	1	0	0	1	1	0	0
16	Cyanobacteria;c__Synechococcophycideae;o__Pseudanabaenales;f__Pseudanabaenaceae;g__	0	0	0	0	0	1	0	0	0	0	0	0	0	0	0	0	0	0	0	0	0	0	0	0	0	0	0	0	0	0	0	0	0	0	0	0	0	0	0	15	0	0	0	0	0	0	0	0
15	Cyanobacteria;c__4C0d-2;o__MLE1-12;f__;g__	0	0	0	0	0	0	0	0	5	0	0	0	0	0	2	0	0	0	2	0	0	0	0	0	0	0	0	0	0	0	0	0	1	0	0	0	0	0	0	0	0	0	5	0	0	0	0	0
13	Cyanobacteria;c__Nostocophycideae;o__Nostocales;f__Nostocaceae;g__Nostoc	0	0	0	0	0	0	0	0	0	0	0	0	0	0	0	0	0	0	0	0	0	0	0	0	0	0	0	0	0	0	0	0	0	0	0	0	0	0	0	0	0	0	0	0	13	0	0	0
12096	Deferribacteres
12096	Deferribacteres;c__Deferribacteres;o__Deferribacterales;f__Deferribacteraceae;g__Mucispirillum	1	1	5	0	0	1	1	1	5	9	9	78	1	0	0	6	0	6	4	0	2	13	9	6	93	35	285	1	1	99	1	0	5	2972	2918	5455	24	8	2	2	2	1	0	0	0	3	22	9
382875	Firmicutes
94609	Firmicutes;c__Bacilli;o__Lactobacillales;f__Streptococcaceae;g__Streptococcus	643	164	102	18163	6418	505	748	874	107	78	36	15	278	1213	144	32906	7629	3127	365	242	113	40	16	68	17	41	76	194	29	32	153	204	13	2	9	15	125	369	702	12000	4174	1189	630	274	177	53	36	101
60354	Firmicutes;c__Bacilli;o__Lactobacillales;f__Lactobacillaceae;g__Lactobacillus	135	47	62	544	214	46	19950	2122	399	82	57	49	47	267	43	477	936	214	13834	201	7037	37	663	22	17	33	98	32	16	20	133	288	662	20	15	14	40	134	92	370	954	123	7547	1074	938	90	88	71
34728	Firmicutes;c__Clostridia;o__Clostridiales;f__Peptostreptococcaceae;g__	1434	229	52	172	120	9	134	150	394	65	2040	1187	24	154	30	32	411	20	7051	90	141	113	57	1434	7	9	12	4	5	14	38	100	20	25	141	27	29	111	63	201	244	23	2655	34	14920	59	209	235
33282	Firmicutes;c__Clostridia;o__Clostridiales;f__Ruminococcaceae;g__	95	370	666	988	41	47	132	255	135	186	89	114	61	60	119	150	19	892	419	196	407	86	138	123	1316	2529	2181	651	125	1694	5337	204	309	6424	1596	2206	498	356	68	365	37	174	696	69	250	152	142	115
28256	Firmicutes;c__Clostridia;o__Clostridiales;f__;g__	97	60	49	269	28	20	135	229	122	214	114	155	52	98	61	122	9	188	700	228	350	122	197	86	1986	579	326	529	16	1065	345	282	159	5403	3564	7361	534	476	54	335	17	72	595	58	294	180	149	172
25676	Firmicutes;c__Clostridia;o__Clostridiales;f__Ruminococcaceae;g__Oscillospira	52	49	30	211	17	49	119	187	98	138	36	26	34	36	28	137	13	542	404	159	234	66	127	51	827	1777	986	8241	1213	1044	1914	192	128	2685	677	670	318	516	41	375	103	107	411	65	186	144	127	86
20446	Firmicutes;c__Clostridia;o__Clostridiales;f__Clostridiaceae;g__Clostridium	5	14	858	27	10	3	6	28	20	4	45	7273	6	6	710	54	9	16	24	38	176	11	130	5860	6	14	15	51	4	13	16	55	51	30	73	55	7	41	2327	41	24	7	31	12	44	29	193	1974
16291	Firmicutes;c__Bacilli;o__Lactobacillales;f__Enterococcaceae;g__Enterococcus	482	55	89	4637	527	100	1162	478	45	9	17	7	285	1319	380	1311	526	755	407	58	91	4	52	10	6	6	24	27	7	10	74	109	243	3	3	1	60	149	363	1271	286	430	204	72	98	19	10	10
10499	Firmicutes;c__Clostridia;o__Clostridiales;f__Clostridiaceae;g__	26	22	36	67	39	0	22	13	22	5	155	4239	4	7	16	189	35	4	1004	17	48	16	36	180	0	4	8	11	1	12	34	32	16	30	8	21	6	12	64	79	23	6	468	11	3375	25	25	26
7556	Firmicutes;c__Clostridia;o__Clostridiales;f__Ruminococcaceae;g__Butyricicoccus	1	0	5	11	2	1	0	0	0	9	0	3	1	0	2	13	0	5	6	2	8	0	1	0	9	22	701	6458	7	16	20	3	12	2	3	177	9	1	15	21	5	3	1	1	0	0	0	0
6567	Firmicutes;c__Clostridia;o__Clostridiales;f__Ruminococcaceae;g__Faecalibacterium	34	15	15	50	11	4	4	34	31	9	6	6	11	18	26	69	9	38	20	59	303	14	72	12	126	728	1967	12	7	97	1445	94	302	112	38	226	57	43	40	81	20	26	77	41	60	23	40	35
5271	Firmicutes;c__Bacilli;o__Turicibacterales;f__Turicibacteraceae;g__Turicibacter	281	582	10	96	28	5	34	15	40	5	828	72	3	21	3	45	10	19	511	14	33	5	12	0	1	14	9	0	3	2	3	39	28	5	54	0	7	13	10	25	12	11	243	10	2029	11	63	7
4647	Firmicutes;c__Clostridia;o__Clostridiales;f__Lachnospiraceae;g__	92	56	30	146	44	13	59	261	65	91	58	27	52	32	58	86	3	19	175	181	203	90	93	42	28	87	55	17	6	36	151	192	74	196	33	93	61	300	43	307	29	13	217	50	293	132	164	94
4110	Firmicutes;c__Erysipelotrichi;o__Erysipelotrichales;f__Erysipelotrichaceae;g__Allobaculum	4	13	7	13	1	2	45	31	16	25	4	1	16	6	5	9	6	5	2528	13	19	12	58	2	4	4	6	1	0	8	17	21	0	5	0	2	0	68	6	56	1	14	983	10	26	1	22	14
2604	Firmicutes;c__Clostridia;o__Clostridiales;f__Lachnospiraceae;g__[Ruminococcus]	18	6	10	31	11	1	5	39	25	17	9	25	6	14	13	49	3	63	19	61	158	19	47	30	14	210	36	10	19	114	616	75	171	202	24	71	15	17	18	38	2	35	29	12	76	41	33	47
2384	Firmicutes;c__Clostridia;o__Clostridiales;f__Ruminococcaceae;g__Ruminococcus	28	26	19	52	5	9	15	30	20	21	6	17	16	23	23	35	1	41	47	27	61	19	23	18	127	99	63	7	9	46	89	92	38	121	88	450	74	71	13	72	14	23	101	18	121	27	9	30
2107	Firmicutes;c__Clostridia;o__Clostridiales;f__Lachnospiraceae;g__Coprococcus	54	27	18	82	16	10	3	145	37	50	17	10	14	24	23	43	2	9	22	162	46	42	28	43	3	19	1	4	3	9	20	151	22	21	22	18	36	139	37	252	14	7	46	23	191	27	88	27
1937	Firmicutes;c__Clostridia;o__Clostridiales;f__Lachnospiraceae;g__Blautia	48	34	39	100	14	5	3	201	41	48	29	11	8	25	23	45	0	11	13	110	62	42	16	14	3	12	8	5	1	52	98	94	26	13	8	20	49	59	35	85	15	15	45	24	197	51	51	29
1657	Firmicutes;c__Erysipelotrichi;o__Erysipelotrichales;f__Erysipelotrichaceae;g__cc_115	10	0	0	3	0	4	0	1	0	0	1	1	2	3	3	11	0	359	6	6	26	1	25	0	48	55	35	3	1	632	25	19	29	238	7	2	35	0	9	7	1	39	1	1	2	5	1	0
1174	Firmicutes;c__Clostridia;o__Clostridiales;f__Peptococcaceae;g__Peptococcus	2	1	0	3	0	5	0	2	1	0	0	0	0	4	0	2	3	4	3	1	5	0	0	0	14	7	55	7	2	2	929	2	2	0	0	0	12	1	11	1	7	0	80	0	2	4	0	0
1054	Firmicutes;c__Erysipelotrichi;o__Erysipelotrichales;f__Erysipelotrichaceae;g__	7	2	2	15	0	4	3	29	8	11	1	1	4	1	0	10	1	7	6	13	23	1	26	4	51	75	238	1	94	56	145	37	20	12	1	8	5	14	10	9	15	6	14	8	24	21	5	6
1031	Firmicutes;c__Bacilli;o__Bacillales;f__Planococcaceae;g__Lysinibacillus	0	3	29	12	16	0	6	11	5	5	11	3	32	60	3	55	11	20	13	4	116	11	114	3	0	1	0	2	9	1	0	90	78	3	3	1	7	105	16	70	9	7	8	13	23	21	4	17
959	Firmicutes;c__Clostridia;o__Clostridiales;f__Veillonellaceae;g__Megamonas	12	8	2	1	1	1	12	1	3	1	0	0	6	0	6	0	1	1	0	2	4	0	1	0	16	10	388	0	1	1	438	4	4	2	5	0	2	1	0	1	1	4	15	0	0	0	2	1
881	Firmicutes;c__Clostridia;o__Clostridiales;f__Clostridiaceae;g__Candidatus Arthromitus	3	0	1	1	0	0	0	1	0	3	8	38	0	1	1	75	0	4	2	6	263	0	88	2	0	0	0	6	1	0	0	73	132	1	1	0	2	0	1	4	2	0	0	15	127	11	8	0
790	Firmicutes;c__Clostridia;o__Clostridiales;f__Lachnospiraceae;g__Epulopiscium	1	0	0	0	0	0	0	0	0	0	50	23	0	1	4	0	0	0	1	0	0	0	0	0	0	0	0	0	0	0	0	0	1	0	0	0	0	0	0	0	0	0	0	0	709	0	0	0
781	Firmicutes;c__Erysipelotrichi;o__Erysipelotrichales;f__Erysipelotrichaceae;g__[Eubacterium]	9	7	0	10	0	0	5	13	8	0	16	2	0	11	3	4	0	15	8	14	1	20	7	4	5	17	37	4	1	6	360	7	10	2	29	0	2	0	8	46	2	2	61	6	8	3	8	0
756	Firmicutes;c__Clostridia;o__Clostridiales;f__Veillonellaceae;g__Veillonella	19	12	7	33	13	0	8	16	23	9	9	2	0	148	9	11	44	43	19	5	9	12	4	3	0	0	0	2	1	0	1	18	36	0	2	2	3	45	13	29	42	16	21	1	38	2	9	17
737	Firmicutes;c__Bacilli;o__Bacillales;f__Staphylococcaceae;g__Staphylococcus	7	3	13	8	3	2	5	11	23	4	5	5	2	8	6	12	14	29	22	14	24	1	9	1	1	1	0	1	0	1	3	28	3	2	3	2	5	3	5	215	23	31	5	5	7	29	124	9
706	Firmicutes;c__Bacilli;o__Lactobacillales;f__Streptococcaceae;g__Lactococcus	9	1	0	15	10	0	4	15	207	4	1	0	0	20	2	17	8	12	160	7	8	0	3	1	0	0	0	1	0	0	1	13	1	0	0	2	1	4	6	22	7	3	67	1	26	6	30	11
695	Firmicutes;c__Erysipelotrichi;o__Erysipelotrichales;f__Erysipelotrichaceae;g__RFN20	0	0	0	0	0	0	0	0	0	1	0	0	0	1	0	0	0	8	0	0	0	1	0	0	6	40	2	0	0	67	90	0	0	320	92	64	1	0	0	0	0	0	0	0	0	0	2	0
656	Firmicutes;c__Clostridia;o__Clostridiales;f__Veillonellaceae;g__Phascolarctobacterium	7	3	2	22	0	6	65	16	29	6	20	9	4	4	20	5	1	6	6	6	22	3	7	1	7	11	2	3	1	9	34	9	15	7	14	7	3	104	7	19	1	3	66	1	13	17	2	31
633	Firmicutes;c__Clostridia;o__Clostridiales;f__Christensenellaceae;g__	4	1	1	4	1	3	1	6	0	3	0	9	0	3	7	2	0	84	0	0	4	0	3	4	1	73	0	0	0	100	19	1	1	16	88	159	1	0	3	1	1	12	0	0	11	0	5	1
616	Firmicutes;c__Bacilli;o__Lactobacillales;f__Aerococcaceae;g__Aerococcus	3	2	3	4	3	0	1	3	8	24	5	1	0	1	0	58	7	7	5	0	61	1	170	8	0	0	1	9	0	0	1	46	85	3	5	2	0	0	0	21	7	0	2	9	2	18	8	22
529	Firmicutes;c__Clostridia;o__Clostridiales;f__Lachnospiraceae;g__Dorea	3	3	1	18	0	0	6	21	2	4	4	1	5	3	0	13	1	3	16	11	16	5	4	2	3	14	8	1	3	8	79	9	19	18	4	28	5	21	7	38	2	4	16	4	23	7	20	46
433	Firmicutes;c__Bacilli;o__Bacillales;f__Bacillaceae;g__Bacillus	9	5	0	2	0	1	0	6	7	13	4	1	13	1	1	2	1	2	6	20	28	5	19	1	0	0	0	2	1	0	0	14	7	3	0	2	4	23	23	18	0	0	7	2	3	8	129	40
406	Firmicutes;c__Erysipelotrichi;o__Erysipelotrichales;f__Erysipelotrichaceae;g__Bulleidia	2	8	0	1	1	0	2	0	6	6	10	1	0	5	0	2	2	1	0	4	14	6	17	0	1	122	0	1	1	1	51	2	0	1	13	4	0	16	1	15	0	0	2	2	13	0	68	4
399	Firmicutes;c__Clostridia;o__Clostridiales;f__Veillonellaceae;g__	0	1	2	0	0	0	1	3	39	2	0	7	3	3	0	1	0	1	68	17	6	0	4	0	1	165	1	2	0	3	3	2	2	0	1	0	1	2	0	2	0	0	51	0	5	0	0	0
311	Firmicutes;c__Bacilli;o__Lactobacillales;f__Leuconostocaceae;g__	1	0	0	20	12	1	5	32	79	1	1	0	0	2	0	20	7	21	3	3	2	4	2	1	0	0	1	0	0	0	1	5	1	1	0	1	1	0	4	20	5	5	14	14	8	5	6	2
311	Firmicutes;c__Clostridia;o__Clostridiales;f__Sulfobacillaceae;g__Sulfobacillus	0	9	0	20	0	0	0	4	8	30	0	4	0	13	14	7	0	6	3	0	35	13	5	0	0	0	0	2	1	0	0	7	3	0	1	0	8	6	0	89	1	0	5	4	11	2	0	0
275	Firmicutes;c__Clostridia;o__Clostridiales;f__Lachnospiraceae;g__Clostridium	0	1	1	0	0	0	1	0	0	6	0	0	0	0	0	0	0	0	136	0	0	5	0	0	0	0	0	0	0	0	0	0	0	3	0	1	0	0	0	0	0	0	57	0	0	63	1	0
270	Firmicutes;c__Clostridia;o__Clostridiales;f__[Mogibacteriaceae];g__	5	0	1	6	1	1	3	0	2	2	0	1	0	0	0	1	0	12	13	2	0	0	0	2	3	7	0	0	0	15	9	1	0	46	24	81	0	10	2	5	0	1	8	1	0	0	0	5
265	Firmicutes;c__Erysipelotrichi;o__Erysipelotrichales;f__Erysipelotrichaceae;g__Coprobacillus	0	2	0	1	0	0	0	1	0	0	2	0	0	1	0	5	0	12	1	0	4	0	18	0	0	5	3	1	0	54	95	7	16	6	10	6	0	0	0	1	1	1	6	3	0	2	1	0
260	Firmicutes;c__Bacilli;o__Bacillales;f__Planococcaceae;g__Planomicrobium	2	2	0	1	1	0	0	3	8	2	6	0	2	1	0	8	3	2	7	4	34	8	60	0	0	0	0	1	1	0	0	12	15	1	1	1	0	0	2	8	1	1	4	8	35	12	3	0
258	Firmicutes;c__Clostridia;o__Clostridiales;f__[Tissierellaceae];g__	8	6	2	9	0	0	0	8	3	9	8	8	2	2	0	6	0	0	1	9	9	10	6	13	0	0	1	0	1	0	0	8	0	0	1	0	1	1	4	56	0	0	0	2	42	2	1	19
256	Firmicutes;c__Clostridia;o__Clostridiales;f__Clostridiaceae;g__SMB53	15	4	0	0	0	0	0	0	0	0	24	8	0	3	1	0	0	0	38	0	2	0	0	2	0	0	0	0	0	0	0	1	0	0	0	0	0	0	0	0	0	0	35	0	123	0	0	0
238	Firmicutes;c__Bacilli;o__Gemellales;f__Gemellaceae;g__	10	4	4	15	1	2	2	6	7	4	1	1	2	2	8	4	2	2	6	21	2	3	4	2	0	0	0	1	1	1	0	12	2	0	1	0	5	0	1	50	4	3	6	9	7	4	13	3
236	Firmicutes;c__Erysipelotrichi;o__Erysipelotrichales;f__Erysipelotrichaceae;g__p-75-a5	0	0	4	1	0	0	0	0	3	2	1	0	0	0	0	0	0	12	0	0	8	1	0	0	1	10	16	0	0	14	19	0	0	116	8	4	3	2	0	1	0	4	2	0	2	0	0	2
221	Firmicutes;c__Clostridia;o__Clostridiales;f__Veillonellaceae;g__Megasphaera	4	1	0	5	1	0	0	1	18	2	0	0	1	1	0	0	0	0	4	3	5	0	1	1	0	2	0	0	0	0	134	2	4	0	0	0	0	0	1	0	0	2	11	3	2	1	0	11
209	Firmicutes;c__Bacilli;o__Lactobacillales;f__Aerococcaceae;g__	5	1	0	3	0	2	2	4	2	2	2	1	0	7	4	5	0	1	1	11	34	2	5	5	0	0	0	0	0	0	1	24	0	2	0	0	2	1	2	22	3	1	3	4	27	0	8	10
198	Firmicutes;c__Bacilli;o__Bacillales;f__Bacillaceae;g__Geobacillus	1	4	1	6	5	1	2	4	1	17	18	1	4	6	5	2	2	5	4	12	13	0	3	1	0	0	0	0	1	0	0	19	6	1	1	0	1	5	1	9	6	2	4	2	7	0	15	0
170	Firmicutes;c__Clostridia;o__Clostridiales;f__[Tissierellaceae];g__Sporanaerobacter	0	0	0	0	0	0	0	0	0	0	1	0	1	0	0	25	0	2	0	2	15	1	65	0	0	0	0	1	2	0	0	14	19	1	0	0	0	0	0	0	0	0	0	4	0	14	3	0
166	Firmicutes;c__Bacilli;o__Lactobacillales;f__Leuconostocaceae;g__Leuconostoc	1	1	0	2	0	1	1	1	21	0	0	3	0	1	0	19	1	2	1	0	23	0	33	0	0	0	0	0	0	0	0	10	14	0	2	0	1	2	2	18	0	0	2	1	2	1	0	0
151	Firmicutes;c__Bacilli;o__Lactobacillales;f__Carnobacteriaceae;g__	3	0	0	1	6	0	5	5	0	2	1	0	0	1	4	5	4	3	3	9	10	1	14	0	0	0	0	0	1	0	0	12	3	0	1	0	0	4	1	15	1	2	2	11	14	3	2	2
144	Firmicutes;c__Clostridia;o__Thermoanaerobacterales;f__Thermoanaerobacteraceae;g__Thermacetogenium	0	0	0	0	0	0	0	0	3	1	0	0	0	0	0	15	0	0	0	0	19	0	57	0	0	0	0	2	0	0	0	6	13	0	1	0	0	11	0	0	1	0	0	2	0	9	0	4
142	Firmicutes;c__Bacilli;o__Lactobacillales;f__Aerococcaceae;g__Facklamia	4	0	1	4	1	0	2	0	4	1	1	0	0	15	2	6	10	12	2	0	2	1	2	0	0	0	0	0	0	0	1	19	2	0	0	0	2	5	4	5	14	10	3	1	3	1	1	1
112	Firmicutes;c__Clostridia;o__Clostridiales;f__Lachnospiraceae;g__Lachnospira	10	2	0	0	1	0	0	7	2	1	1	0	3	1	3	1	0	2	1	4	0	1	0	5	0	0	0	0	0	0	0	7	0	0	0	0	1	7	0	13	3	0	0	3	14	4	7	8
111	Firmicutes;c__Bacilli;o__Bacillales;f__Planococcaceae;g__Paenisporosarcina	0	1	0	0	1	0	2	0	1	5	3	0	1	0	0	4	1	0	1	0	8	1	28	0	0	0	0	0	1	0	0	25	7	0	0	0	0	6	0	0	0	1	4	1	2	3	4	0
106	Firmicutes;c__Clostridia;o__Clostridiales;f__Caldicoprobacteraceae;g__Caldicoprobacter	0	0	0	0	0	0	0	0	0	0	0	0	0	0	0	9	0	0	0	0	21	0	29	0	0	0	0	2	0	0	0	4	24	0	1	1	0	0	0	0	0	0	0	2	1	11	0	1
101	Firmicutes;c__Clostridia;o__Clostridiales;f__[Tissierellaceae];g__Anaerococcus	0	1	0	2	0	1	0	1	0	0	0	0	1	0	0	5	1	23	0	0	9	0	11	2	1	0	0	1	0	0	0	2	13	0	1	0	0	0	5	6	3	6	4	0	0	2	0	0
98	Firmicutes;c__Clostridia;o__OPB54;f__;g__	0	0	0	0	0	0	0	0	0	1	0	0	0	0	0	8	0	0	0	0	28	0	26	0	0	0	0	3	0	0	0	3	18	3	2	0	0	0	0	0	0	0	0	1	0	5	0	0
96	Firmicutes;c__Bacilli;o__Lactobacillales;f__;g__	1	0	0	0	0	0	1	1	23	1	0	0	0	1	0	2	0	3	0	1	18	0	20	0	0	0	0	1	0	0	0	4	11	0	1	0	0	2	1	0	0	0	0	3	0	1	0	0
95	Firmicutes;c__Clostridia;o__Clostridiales;f__Peptococcaceae;g__rc4-4	0	0	0	1	0	0	5	4	2	4	0	1	0	1	0	0	0	0	17	0	0	0	0	0	0	0	0	2	0	0	0	4	0	0	1	0	0	4	2	2	0	0	31	0	8	1	0	5
81	Firmicutes;c__Bacilli;o__Bacillales;f__Planococcaceae;g__	0	0	1	5	0	1	4	2	0	1	1	1	1	4	0	5	0	3	9	0	7	1	4	0	1	0	0	0	0	1	0	0	5	0	1	0	0	0	0	7	2	2	6	1	0	1	4	0
79	Firmicutes;c__Clostridia;o__Clostridiales;f__Symbiobacteriaceae;g__Symbiobacterium	0	0	0	1	0	0	3	0	0	0	0	0	0	0	0	0	0	0	49	0	3	0	0	0	0	1	1	0	2	0	0	0	0	0	0	0	0	0	0	0	0	0	19	0	0	0	0	0
78	Firmicutes;c__Clostridia;o__MBA08;f__;g__	0	0	0	0	0	0	0	0	0	0	0	0	0	0	0	7	0	0	0	0	12	0	34	0	0	0	0	1	0	0	0	4	13	0	1	0	0	0	0	0	0	0	0	1	0	3	1	1
77	Firmicutes;c__Clostridia;o__Clostridiales;f__Eubacteriaceae;g__Pseudoramibacter_Eubacterium	0	0	0	0	0	0	0	0	0	0	0	0	0	0	1	0	0	0	0	2	0	0	0	0	1	0	0	1	0	0	56	0	0	1	0	1	0	1	0	0	0	0	13	0	0	0	0	0
76	Firmicutes;c__Clostridia;o__Clostridiales;f__Peptostreptococcaceae;g__Peptostreptococcus	0	0	0	6	0	0	0	1	1	2	1	2	1	0	0	3	0	8	1	0	7	0	9	0	0	0	0	1	1	0	0	8	4	1	0	1	0	0	0	11	0	3	3	0	1	0	0	0
75	Firmicutes;c__Bacilli;o__Bacillales;f__Staphylococcaceae;g__Jeotgalicoccus	1	0	0	0	0	0	0	4	0	0	0	0	0	0	0	0	1	0	0	0	0	0	2	0	0	0	0	0	0	0	0	2	1	0	0	0	3	3	1	11	1	2	0	0	1	1	39	2
64	Firmicutes;c__Clostridia;o__Clostridiales;f__Dehalobacteriaceae;g__Dehalobacterium	0	0	0	0	0	0	1	0	0	0	0	0	0	0	0	2	0	2	3	1	5	0	5	0	0	4	0	0	0	2	0	5	3	0	25	0	0	0	1	0	0	0	3	0	2	0	0	0
60	Firmicutes;c__Bacilli;o__Bacillales;f__Paenibacillaceae;g__Brevibacillus	0	0	0	1	0	0	0	11	3	17	1	0	0	0	1	1	1	3	0	0	1	0	1	0	0	0	0	0	0	0	0	9	1	1	0	0	0	0	0	0	0	0	0	3	0	0	3	2
58	Firmicutes;c__Clostridia;o__Clostridiales;f__Veillonellaceae;g__Dialister	2	0	0	0	1	0	0	8	2	1	0	0	0	0	2	0	0	0	0	13	0	0	0	5	0	0	0	0	0	0	0	1	0	0	0	0	0	0	1	2	0	0	0	0	4	0	15	1
57	Firmicutes;c__Bacilli;o__Bacillales;f__Bacillaceae;g__	2	1	0	0	0	0	2	0	8	3	5	0	0	0	0	0	0	0	3	5	0	0	1	0	0	0	0	1	0	0	0	6	0	0	0	0	0	0	1	8	0	0	6	0	5	0	0	0
55	Firmicutes;c__Clostridia;o__Clostridiales;f__[Acidaminobacteraceae];g__Fusibacter	0	0	0	0	0	0	0	0	1	5	1	0	0	0	0	7	0	0	0	0	11	1	9	0	0	0	0	0	0	0	0	3	10	0	0	0	0	0	0	0	0	0	0	1	0	4	2	0
54	Firmicutes;c__Clostridia;o__Clostridiales;f__Veillonellaceae;g__Selenomonas	3	3	1	0	0	0	1	1	0	2	2	1	0	4	1	1	0	1	0	5	0	0	0	0	0	0	1	0	0	0	0	7	0	0	0	0	0	0	1	6	0	0	1	0	10	1	0	1
54	Firmicutes;c__Clostridia;o__Thermoanaerobacterales;f__;g__	0	0	0	0	0	0	0	1	0	2	0	2	0	0	0	6	0	0	0	1	18	0	4	0	0	0	0	1	0	0	0	2	10	0	0	0	0	0	1	0	0	0	1	0	0	4	1	0
49	Firmicutes;c__Bacilli;o__Lactobacillales;f__Carnobacteriaceae;g__Granulicatella	0	0	0	1	1	0	1	2	0	3	0	0	0	0	1	3	0	0	1	4	0	1	0	0	0	0	0	0	0	1	0	4	0	0	0	0	1	1	0	4	0	1	2	2	2	1	0	12
47	Firmicutes;c__Bacilli;o__Bacillales;f__Planococcaceae;g__Solibacillus	2	1	0	1	2	2	2	2	1	5	0	2	0	1	1	3	0	2	2	1	1	0	2	0	0	0	0	0	0	0	0	1	2	2	0	0	0	0	3	0	1	0	0	0	5	0	0	0
40	Firmicutes;c__Clostridia;o__Clostridiales;f__Lachnospiraceae;g__Roseburia	0	1	1	3	0	0	0	1	0	2	0	0	0	1	2	0	0	0	4	1	0	1	0	1	0	0	0	1	0	0	0	4	0	0	0	0	0	9	0	2	0	0	3	1	0	0	2	0
39	Firmicutes;c__Clostridia;o__Clostridiales;f__[Tissierellaceae];g__Peptoniphilus	0	0	0	1	0	0	0	2	1	0	0	0	0	1	0	1	0	5	0	2	1	0	1	0	1	0	0	0	0	0	0	0	0	0	0	4	0	0	7	2	3	6	0	1	0	0	0	0
38	Firmicutes;c__Bacilli;o__Bacillales;f__[Exiguobacteraceae];g__	1	0	1	0	0	0	0	0	0	0	0	0	0	0	2	2	0	0	4	0	6	0	5	0	0	0	0	0	0	0	0	11	3	0	1	0	1	0	1	0	0	0	0	0	0	0	0	0
37	Firmicutes;c__Clostridia;o__Clostridiales;f__Peptostreptococcaceae;g__Filifactor	0	1	0	1	0	0	0	0	0	0	0	0	1	0	0	1	0	0	0	0	1	0	2	0	0	0	0	0	0	0	0	0	0	0	0	0	0	7	0	6	0	0	0	0	4	5	3	5
36	Firmicutes;c__Bacilli;o__Bacillales;f__;g__	0	0	0	0	0	0	0	1	0	0	0	0	0	1	0	0	0	0	2	16	1	0	4	0	0	0	0	0	0	0	0	7	0	1	0	0	0	0	0	3	0	0	0	0	0	0	0	0
36	Firmicutes;c__Clostridia;o__[Desulforudales];f__[Desulforudaceae];g__	0	0	0	0	0	0	0	0	0	0	0	4	0	0	1	0	0	1	13	1	0	0	0	0	0	0	0	0	0	0	1	0	0	0	0	0	0	0	0	10	0	0	2	0	0	3	0	0
34	Firmicutes;c__Bacilli;o__Lactobacillales;f__Carnobacteriaceae;g__Carnobacterium	0	0	0	3	0	0	0	0	6	2	0	0	0	0	0	0	0	0	2	2	4	0	1	0	0	0	0	0	0	0	0	1	3	0	0	0	0	6	4	0	0	0	0	0	0	0	0	0
31	Firmicutes;c__Bacilli;o__Bacillales;f__Paenibacillaceae;g__Paenibacillus	0	0	0	0	0	0	0	0	0	0	0	0	0	2	0	0	0	1	0	0	0	0	0	0	0	0	0	0	0	0	0	8	0	1	0	0	0	1	0	0	0	0	0	0	18	0	0	0
31	Firmicutes;c__Bacilli;o__Lactobacillales;f__Streptococcaceae;g__	1	0	0	4	1	0	1	4	0	0	0	0	1	1	1	2	2	1	0	0	0	0	0	0	0	0	0	0	0	0	0	0	0	0	0	0	1	0	0	4	1	3	3	0	0	0	0	0
29	Firmicutes;c__Clostridia;o__Clostridiales;f__Peptococcaceae;g__Pelotomaculum	0	0	0	0	0	0	0	0	0	0	0	0	0	0	0	3	0	0	0	3	3	2	3	0	0	0	0	0	0	0	0	5	6	0	0	0	0	1	0	0	0	0	0	0	3	0	0	0
29	Firmicutes;c__Clostridia;o__Clostridiales;f__Syntrophomonadaceae;g__Syntrophomonas	0	0	0	0	0	0	0	0	0	1	0	0	0	0	0	4	0	0	0	0	6	0	8	0	0	0	0	0	0	0	0	2	5	1	0	0	0	0	0	2	0	0	0	0	0	0	0	0
28	Firmicutes;c__Bacilli;o__Bacillales;f__Bacillaceae;g__Anoxybacillus	2	0	0	8	3	0	4	1	0	0	0	0	0	1	0	2	2	1	2	1	0	0	0	0	0	0	0	0	0	0	0	0	0	0	0	0	1	0	0	0	0	0	0	0	0	0	0	0
28	Firmicutes;c__Clostridia;o__SHA-98;f__;g__	0	1	2	0	0	0	0	2	0	0	0	0	0	4	0	0	0	0	0	1	0	0	0	1	0	5	0	0	0	0	0	0	0	0	8	2	0	0	0	0	0	0	0	0	2	0	0	0
25	Firmicutes;c__Bacilli;o__Lactobacillales;f__Enterococcaceae;g__	0	0	4	0	0	0	1	0	0	0	0	0	0	1	9	0	0	0	0	0	0	0	0	0	0	0	0	1	1	0	0	1	0	0	0	0	0	1	3	1	0	0	1	0	0	0	0	1
25	Firmicutes;c__Clostridia;o__Clostridiales;f__[Tissierellaceae];g__Parvimonas	1	0	0	7	0	0	0	1	0	2	0	0	0	1	0	1	0	0	0	0	1	1	3	0	0	0	0	0	0	0	0	0	0	0	0	0	0	1	0	1	0	0	0	0	0	2	3	0
24	Firmicutes;c__Clostridia;o__Clostridiales;f__[Tissierellaceae];g__ph2	0	0	0	1	0	0	0	0	0	0	1	0	0	0	0	4	0	0	0	0	6	0	4	0	0	0	0	0	0	0	0	2	5	0	0	0	0	0	0	0	0	0	0	1	0	0	0	0
24	Firmicutes;c__Clostridia;o__Halanaerobiales;f__Halanaerobiaceae;g__	0	0	0	0	0	0	0	1	0	0	0	0	0	0	0	3	0	0	0	0	0	0	4	0	0	0	0	1	0	0	0	9	2	0	0	0	0	0	0	0	0	0	0	0	0	0	0	4
23	Firmicutes;c__Clostridia;o__Clostridiales;f__Clostridiaceae;g__Alkaliphilus	0	0	0	0	0	0	0	0	0	0	0	0	0	0	0	0	0	2	0	0	3	0	10	0	0	0	0	0	0	0	0	1	3	0	0	0	0	0	0	0	0	0	0	0	0	4	0	0
23	Firmicutes;c__Clostridia;o__Clostridiales;f__Peptococcaceae;g__Desulfitobacter	0	0	0	0	0	0	0	0	0	0	0	0	0	0	0	2	0	1	0	0	2	0	8	0	0	0	0	1	0	0	0	3	2	0	0	0	0	0	0	2	0	0	0	2	0	0	0	0
23	Firmicutes;c__Clostridia;o__Clostridiales;f__[Tissierellaceae];g__Gallicola	0	0	0	2	0	0	0	0	0	0	0	0	0	1	0	1	0	0	0	0	0	0	0	0	0	0	0	0	0	0	0	0	0	0	0	0	0	5	3	4	1	2	0	0	0	4	0	0
22	Firmicutes;c__Bacilli;o__Bacillales;f__Staphylococcaceae;g__Macrococcus	0	0	0	0	0	0	0	0	0	2	0	0	0	0	0	0	0	0	0	2	0	0	1	0	0	0	0	0	0	0	0	3	0	0	0	0	0	3	1	8	2	0	0	0	0	0	0	0
22	Firmicutes;c__Clostridia;o__Clostridiales;f__Peptococcaceae;g__Desulfosporosinus	3	0	0	0	0	0	1	0	0	0	0	0	0	0	0	0	0	0	0	0	2	1	2	1	0	0	0	0	0	0	0	4	0	0	2	0	0	0	0	1	0	0	0	0	5	0	0	0
21	Firmicutes;c__Clostridia;o__Clostridiales;f__Ruminococcaceae;g__Anaerotruncus	0	0	0	0	0	0	0	0	0	0	0	2	0	0	0	0	0	0	0	0	4	1	0	0	0	0	0	0	0	0	0	0	0	0	1	0	0	0	0	0	0	0	0	0	6	0	7	0
20	Firmicutes;c__Erysipelotrichi;o__Erysipelotrichales;f__Erysipelotrichaceae;g__Holdemania	0	0	1	1	0	0	1	0	0	1	0	0	0	0	0	0	0	0	0	4	0	0	0	0	0	0	0	0	0	0	0	0	0	0	0	1	0	1	0	0	0	0	2	0	2	6	0	0
19	Firmicutes;c__Clostridia;o__Clostridiales;f__[Tissierellaceae];g__Sedimentibacter	0	0	1	0	0	0	0	0	0	0	0	0	0	0	0	0	0	0	0	0	3	0	4	0	0	0	0	0	0	0	0	5	6	0	0	0	0	0	0	0	0	0	0	0	0	0	0	0
18	Firmicutes;c__Clostridia;o__Clostridiales;f__Lachnospiraceae;g__Moryella	0	0	0	0	0	0	0	1	0	0	0	0	0	1	0	0	0	0	0	0	0	0	0	0	0	0	1	0	0	0	0	0	0	0	0	0	0	12	0	0	0	0	0	0	0	0	3	0
18	Firmicutes;c__Clostridia;o__Clostridiales;f__Peptococcaceae;g__	0	0	0	3	0	1	2	2	0	2	0	0	0	0	0	0	0	0	1	0	0	0	1	0	0	0	0	0	0	0	0	0	0	0	0	0	0	3	0	0	0	0	3	0	0	0	0	0
17	Firmicutes;c__Clostridia;o__Clostridiales;f__[Tissierellaceae];g__Finegoldia	1	0	1	0	0	0	0	0	0	0	0	0	0	0	0	1	0	0	0	0	0	0	2	3	0	0	0	0	0	0	0	0	0	0	0	3	0	0	0	0	0	5	1	0	0	0	0	0
16	Firmicutes;c__Clostridia;o__Clostridiales;f__Peptostreptococcaceae;g__[Clostridium]	0	0	0	0	1	0	0	0	0	1	0	0	0	0	0	0	11	0	0	0	2	0	0	0	0	0	0	0	0	0	0	0	0	0	0	0	0	0	0	0	1	0	0	0	0	0	0	0
15	Firmicutes;c__Bacilli;o__Bacillales;f__Alicyclobacillaceae;g__Alicyclobacillus	0	0	0	0	0	0	0	1	0	0	0	0	0	0	0	1	0	0	1	0	9	0	0	0	0	0	0	0	0	0	0	0	0	0	0	0	0	0	0	0	0	0	1	1	0	0	1	0
15	Firmicutes;c__Clostridia;o__Natranaerobiales;f__Anaerobrancaceae;g__	0	0	0	0	0	0	0	0	0	0	0	0	0	0	0	4	0	0	2	0	1	0	2	0	0	0	0	0	0	0	0	2	3	0	0	0	0	0	0	0	0	0	0	0	0	1	0	0
14	Firmicutes;c__Bacilli;o__Bacillales;f__Bacillaceae;g__Virgibacillus	0	0	0	0	0	0	0	0	1	0	0	0	0	0	0	0	0	0	0	0	7	0	1	0	0	0	0	1	0	0	0	0	0	0	0	0	0	0	0	0	0	0	0	0	0	4	0	0
14	Firmicutes;c__Clostridia;o__Clostridiales;f__Lachnospiraceae;g__Anaerostipes	1	0	0	0	0	0	0	0	0	1	0	0	0	0	0	0	0	0	3	0	2	0	0	1	0	0	0	0	0	0	0	0	0	0	0	0	1	0	0	2	0	0	0	0	0	0	3	0
12	Firmicutes;c__Bacilli;o__Lactobacillales;f__Carnobacteriaceae;g__Desemzia	0	0	0	0	0	0	0	0	0	0	0	0	0	0	0	0	0	0	0	0	7	0	2	0	0	0	0	0	0	0	0	2	1	0	0	0	0	0	0	0	0	0	0	0	0	0	0	0
12	Firmicutes;c__Clostridia;o__BSA2B-08;f__;g__	0	0	0	0	0	0	0	0	0	0	0	0	0	0	0	0	0	0	0	0	3	0	5	0	0	0	0	0	0	0	0	1	2	0	1	0	0	0	0	0	0	0	0	0	0	0	0	0
12	Firmicutes;c__Clostridia;o__Clostridiales;f__[Tissierellaceae];g__Helcococcus	1	0	0	0	0	0	0	0	0	0	0	0	0	0	0	0	0	2	0	0	0	0	0	0	0	0	0	0	0	0	0	0	0	0	0	0	0	4	3	0	0	2	0	0	0	0	0	0
12	Firmicutes;c__Erysipelotrichi;o__Erysipelotrichales;f__Erysipelotrichaceae;g__Anaerorhabdus	0	0	0	0	0	0	0	0	0	0	0	0	0	0	0	0	0	0	0	0	0	0	0	0	0	4	0	0	0	1	0	0	0	4	1	2	0	0	0	0	0	0	0	0	0	0	0	0
12	Firmicutes;c__Erysipelotrichi;o__Erysipelotrichales;f__Erysipelotrichaceae;g__PSB-M-3	0	0	0	0	0	0	0	0	4	2	0	0	0	0	0	0	0	0	0	0	0	0	0	5	0	0	0	0	0	0	0	0	0	0	0	0	0	0	0	0	0	0	0	0	0	0	0	1
90305	Fusobacteria
72227	Fusobacteria;c__Fusobacteriia;o__Fusobacteriales;f__Fusobacteriaceae;g__Fusobacterium	12	10	14	96	9	20	7	20	7	84	6	6	9	12	20	81	9	28	10	19	23	3	22	7	101	26	7947	59793	2212	11	35	89	11	29	8	343	21	30	62	269	280	7	15	15	366	7	9	7
14517	Fusobacteria;c__Fusobacteriia;o__Fusobacteriales;f__Leptotrichiaceae;g__Streptobacillus	0	0	4	4	11	3	11	1	3	1	0	0	7	1	2	2	7	4	9	2	0	0	0	0	2	3	3	46	12113	5	0	1	0	0	2	2	3	0	9	2	2241	3	7	2	0	0	1	0
3561	Fusobacteria;c__Fusobacteriia;o__Fusobacteriales;f__Leptotrichiaceae;g__Leptotrichia	6	6	4	6	1	0	3	10	14	13	1	5	17	1	0	37	1	11	3	16	4	12	0	7	1	0	0	3155	20	0	2	47	0	0	1	2	0	26	2	64	7	5	10	3	11	6	17	4
267500	Proteobacteria
88049	Proteobacteria;c__Gammaproteobacteria;o__Enterobacteriales;f__Enterobacteriaceae;g__	207	4591	496	540	109	16537	1613	3624	234	109	628	10740	567	155	127	308	106	4279	605	777	387	91	152	2610	75	146	90	6105	2652	216	748	1956	12979	76	102	177	95	254	138	1269	499	146	419	179	9371	181	395	189
65717	Proteobacteria;c__Deltaproteobacteria;o__Desulfovibrionales;f__Desulfovibrionaceae;g__Desulfovibrio	33	26	18	96	7	154	34	61	9	19	22	298	26	68	22	29	8	5579	50	33	41	20	57	48	3536	2963	258	38	2632	8741	8085	39	83	7553	3736	18942	531	47	21	59	868	372	347	25	14	9	45	15
22657	Proteobacteria;c__Gammaproteobacteria;o__Pasteurellales;f__Pasteurellaceae;g__Gallibacterium	25	12	6	56	21	5	137	32	35	31	10	20	11	9	5	31	14	34	5	61	53	37	23	50	1	2	1	146	8	0	3	58	19001	13	16	9	9	19	14	106	56	54	16	16	2312	30	30	14
16037	Proteobacteria;c__Alphaproteobacteria;o__Rickettsiales;f__mitochondria;g__Zea	1981	71	28	175	31	16	241	741	16	19	25	3	1309	675	7	1322	1122	394	155	9	532	4	806	12	7	6	5	122	6	15	0	400	388	25	26	2	314	51	1592	354	1363	448	633	246	186	125	16	13
11226	Proteobacteria;c__Alphaproteobacteria;o__Rhizobiales;f__Bradyrhizobiaceae;g__Bradyrhizobium	159	143	236	351	49	88	18	166	187	342	306	225	146	203	348	125	24	116	10	649	226	230	382	337	11	12	9	16	20	20	23	508	76	32	39	55	282	617	205	1095	91	213	51	188	434	338	870	955
7111	Proteobacteria;c__Epsilonproteobacteria;o__Campylobacterales;f__Helicobacteraceae;g__	1118	163	56	274	15	3	7	17	26	18	8	3	316	459	52	74	91	3	26	4	62	11	38	20	2	6	3	23	6	23	6	23	2	2	1	1	222	715	427	312	177	10	31	1	743	6	494	1011
3711	Proteobacteria;c__Gammaproteobacteria;o__Pseudomonadales;f__Moraxellaceae;g__Acinetobacter	96	19	92	246	16	15	42	104	93	67	147	46	51	91	185	116	9	24	104	157	153	77	62	71	3	1	2	9	5	4	3	144	28	15	9	10	57	144	79	350	20	59	181	85	120	85	106	109
3538	Proteobacteria;c__Gammaproteobacteria;o__Enterobacteriales;f__Enterobacteriaceae;g__Klebsiella	17	66	8	54	8	103	81	98	121	16	12	13	13	28	18	42	7	49	1556	34	45	5	31	22	2	5	8	40	25	11	17	57	36	0	3	2	11	20	39	67	25	23	575	19	58	5	28	15
3530	Proteobacteria;c__Betaproteobacteria;o__Burkholderiales;f__Alcaligenaceae;g__Sutterella	40	36	26	77	21	11	60	105	44	54	5	17	16	41	24	26	3	25	409	56	46	28	41	17	189	118	227	3	0	110	346	37	117	20	144	42	44	108	22	146	5	16	386	25	106	20	31	40
2754	Proteobacteria;c__Alphaproteobacteria;o__Rhizobiales;f__Methylobacteriaceae;g__Methylobacterium	24	9	9	24	2	4	1	22	34	67	43	14	12	13	38	263	0	19	4	75	477	6	589	20	0	0	0	9	3	0	2	255	310	8	14	3	5	14	12	42	11	0	64	39	8	87	60	39
2461	Proteobacteria;c__Gammaproteobacteria;o__Aeromonadales;f__Succinivibrionaceae;g__	3	2	1	5	0	1	0	0	4	0	0	3	6	0	0	3	0	6	2	0	12	0	3	0	204	121	1833	3	0	6	8	0	23	0	127	22	40	8	4	0	3	1	0	2	0	1	4	0
1673	Proteobacteria;c__Deltaproteobacteria;o__Desulfovibrionales;f__Desulfovibrionaceae;g__	17	5	5	64	4	3	63	59	34	19	19	5	11	6	12	21	0	22	53	55	33	12	51	9	89	76	17	1	1	69	33	38	1	64	162	114	35	174	8	69	3	8	66	6	18	12	17	10
1559	Proteobacteria;c__Betaproteobacteria;o__Burkholderiales;f__Comamonadaceae;g__	6	5	8	23	5	3	58	18	134	16	6	4	11	12	19	55	4	11	75	9	271	8	106	18	0	1	0	7	1	0	11	84	76	2	5	0	10	19	6	23	9	4	314	17	33	10	19	23
1439	Proteobacteria;c__Epsilonproteobacteria;o__Campylobacterales;f__Campylobacteraceae;g__Campylobacter	0	1	0	0	1	0	6	0	1	8	0	36	3	0	2	4	0	0	2	0	3	0	4	5	0	4	0	303	0	3	712	5	0	3	2	3	0	12	1	16	19	0	271	1	8	0	0	0
1417	Proteobacteria;c__Alphaproteobacteria;o__;f__;g__	0	0	0	0	1	0	0	1	5	0	1	4	0	1	0	2	0	6	6	0	15	1	6	0	80	27	0	0	0	16	0	3	2	212	421	585	14	0	0	0	0	1	6	0	0	1	0	0
1332	Proteobacteria;c__Gammaproteobacteria;o__Aeromonadales;f__Succinivibrionaceae;g__Ruminobacter	0	3	2	2	0	11	0	1	0	0	0	0	2	2	0	1	0	70	1	1	0	0	0	0	181	319	0	6	1	664	2	0	0	0	1	0	34	7	0	3	0	18	0	0	0	0	0	0
1311	Proteobacteria;c__Alphaproteobacteria;o__Rickettsiales;f__;g__	0	0	0	0	0	0	1	0	6	1	0	4	0	0	1	0	0	2	1	0	1	6	3	1	0	0	2	0	38	8	1	0	1	888	5	315	0	15	0	0	5	0	4	0	1	1	0	0
1286	Proteobacteria;c__Alphaproteobacteria;o__Rhodospirillales;f__Rhodospirillaceae;g__	3	0	2	2	2	1	33	4	39	8	11	5	11	4	1	134	3	8	14	12	251	8	245	11	0	0	0	6	1	2	2	117	145	4	71	3	1	0	0	9	2	2	52	24	5	26	2	0
1187	Proteobacteria;c__Deltaproteobacteria;o__Syntrophobacterales;f__Syntrophobacteraceae;g__	2	0	6	1	0	2	14	2	31	15	8	1	5	1	5	82	1	4	21	8	212	16	307	5	0	1	0	10	0	0	1	156	144	2	8	3	4	1	0	1	3	2	28	22	16	32	4	0
1107	Proteobacteria;c__Alphaproteobacteria;o__Caulobacterales;f__Caulobacteraceae;g__Phenylobacterium	11	1	1	20	3	1	39	3	188	15	1	3	1	0	1	35	1	6	51	2	207	7	86	6	1	0	1	3	0	1	9	31	69	1	3	1	0	8	1	14	1	2	230	3	12	23	0	4
1039	Proteobacteria;c__Gammaproteobacteria;o__Pasteurellales;f__Pasteurellaceae;g__Aggregatibacter	11	2	4	17	1	2	16	14	5	6	3	1	2	15	8	8	1	5	541	12	2	7	1	6	0	1	4	3	1	2	8	8	0	2	3	0	0	10	1	34	1	12	227	5	9	5	3	10
1011	Proteobacteria;c__Gammaproteobacteria;o__Pseudomonadales;f__Pseudomonadaceae;g__Pseudomonas	14	10	14	35	17	5	10	12	49	15	10	5	6	54	67	36	8	26	99	27	103	19	32	7	0	0	0	2	3	1	2	32	12	2	2	3	9	13	5	57	12	12	63	12	43	23	12	11
962	Proteobacteria;c__Gammaproteobacteria;o__Pasteurellales;f__Pasteurellaceae;g__Avibacterium	220	17	5	1	1	6	2	6	0	0	0	0	1	171	1	3	26	94	5	0	9	0	0	0	0	0	1	4	0	0	1	1	0	0	0	0	9	5	60	2	140	151	2	0	18	0	0	0
953	Proteobacteria;c__Alphaproteobacteria;o__Rickettsiales;f__mitochondria;g__Lupinus	1	0	0	0	0	0	2	2	750	2	0	0	0	1	0	0	2	0	45	9	50	0	0	1	0	4	1	0	1	0	0	38	18	0	0	0	1	6	1	0	1	0	1	1	13	0	1	1
879	Proteobacteria;c__Betaproteobacteria;o__MND1;f__;g__	0	1	2	0	0	0	11	1	17	0	20	5	0	3	0	81	1	14	16	1	136	0	285	0	0	2	1	6	0	0	0	125	61	5	8	0	2	0	1	0	2	0	34	11	0	25	2	0
860	Proteobacteria;c__Gammaproteobacteria;o__Enterobacteriales;f__Enterobacteriaceae;g__Escherichia	0	1	0	0	0	1	0	0	1	0	2	14	0	0	0	0	0	1	2	0	0	0	1	3	0	0	0	7	0	0	16	2	795	2	0	2	0	0	0	1	0	0	1	0	2	0	4	2
751	Proteobacteria;c__Betaproteobacteria;o__Neisseriales;f__Neisseriaceae;g__Neisseria	66	11	7	56	3	8	6	22	18	23	9	8	13	22	4	13	1	5	2	30	12	12	19	13	1	0	1	4	2	0	5	27	1	4	3	7	2	16	8	74	29	7	8	44	42	38	21	24
703	Proteobacteria;c__Gammaproteobacteria;o__Alteromonadales;f__Alteromonadaceae;g__Marinobacter	34	6	5	32	9	9	0	10	5	12	18	9	11	16	24	7	2	9	4	52	14	13	19	29	1	0	0	2	1	0	0	26	2	3	2	2	19	25	15	75	2	24	6	12	40	19	45	33
692	Proteobacteria;c__Gammaproteobacteria;o__Xanthomonadales;f__Xanthomonadaceae;g__	17	0	8	1	2	10	11	15	24	18	7	3	1	2	10	62	0	6	14	19	109	4	74	26	0	0	0	3	1	0	0	47	49	1	5	1	1	8	2	32	0	8	23	20	17	16	8	7
682	Proteobacteria;c__Gammaproteobacteria;o__Xanthomonadales;f__Sinobacteraceae;g__	0	2	2	0	1	0	18	6	36	7	6	3	3	0	9	68	1	6	11	4	108	3	136	4	0	0	0	7	1	0	1	44	58	2	5	0	1	9	0	33	6	1	58	2	0	10	5	5
651	Proteobacteria;c__Gammaproteobacteria;o__Pseudomonadales;f__Moraxellaceae;g__Psychrobacter	3	2	1	4	3	10	1	7	3	3	0	3	3	4	0	17	52	73	4	7	29	2	26	0	0	0	2	4	6	0	0	8	10	0	1	2	0	7	2	31	200	101	1	5	0	8	0	6
566	Proteobacteria;c__Alphaproteobacteria;o__Rhodospirillales;f__Acetobacteraceae;g__Acetobacter	0	1	0	0	3	0	0	0	448	0	0	0	0	0	1	0	0	0	1	12	25	0	0	0	0	2	0	0	0	0	0	14	22	1	0	0	1	5	0	0	0	0	0	0	25	0	0	5
558	Proteobacteria;c__Gammaproteobacteria;o__Pasteurellales;f__Pasteurellaceae;g__Actinobacillus	41	6	2	16	5	2	0	13	6	10	3	5	2	20	6	8	5	34	82	11	9	9	4	3	0	0	1	0	0	1	1	8	3	1	1	1	3	7	4	40	55	45	21	10	28	11	6	9
557	Proteobacteria;c__Alphaproteobacteria;o__Caulobacterales;f__Caulobacteraceae;g__	5	1	5	15	0	2	7	16	38	8	6	10	1	2	7	9	0	6	17	12	63	11	19	18	0	1	1	1	1	0	1	33	20	1	0	0	3	19	4	47	3	4	50	7	11	11	49	12
511	Proteobacteria;c__Betaproteobacteria;o__;f__;g__	0	4	4	1	0	2	1	5	2	8	9	1	3	0	3	63	0	4	14	7	64	3	126	0	0	6	2	6	0	1	2	57	38	0	5	7	3	8	3	3	2	3	1	2	7	24	1	6
511	Proteobacteria;c__Deltaproteobacteria;o__NB1-j;f__;g__	0	0	2	0	0	0	8	5	3	0	0	0	4	3	0	72	0	6	2	1	95	0	140	0	0	0	0	5	1	1	0	51	54	2	5	0	0	0	0	0	1	0	8	14	0	24	4	0
504	Proteobacteria;c__Betaproteobacteria;o__SC-I-84;f__;g__	1	1	2	7	1	0	9	0	10	6	12	1	0	0	3	80	0	5	0	8	121	4	81	5	0	0	0	4	0	0	0	28	69	4	3	1	0	0	0	0	1	0	0	11	10	10	5	1
442	Proteobacteria;c__Alphaproteobacteria;o__Rhizobiales;f__;g__	7	2	2	16	0	0	5	3	25	13	6	2	1	0	7	32	1	4	50	11	43	5	45	44	0	0	0	3	0	1	1	12	18	0	3	0	0	2	0	5	2	0	40	5	4	5	0	17
438	Proteobacteria;c__Deltaproteobacteria;o__Myxococcales;f__;g__	3	0	0	6	0	0	6	4	8	3	2	0	2	8	14	56	0	0	11	0	76	0	96	0	0	1	0	4	0	0	0	55	42	1	1	0	1	0	2	1	0	0	5	1	0	29	0	0
437	Proteobacteria;c__Gammaproteobacteria;o__Pasteurellales;f__Pasteurellaceae;g__Chelonobacter	5	3	0	4	0	8	0	4	0	0	0	0	0	2	1	1	2	201	2	1	1	0	0	0	0	0	0	3	1	1	2	1	0	0	0	0	0	0	0	5	7	174	4	3	0	1	0	0
422	Proteobacteria;c__Alphaproteobacteria;o__RF32;f__;g__	0	0	4	5	0	1	1	0	0	0	0	0	0	0	2	1	0	11	1	0	0	1	0	0	49	85	0	1	0	40	2	0	0	2	202	3	4	1	0	0	1	0	0	0	0	0	5	0
413	Proteobacteria;c__Alphaproteobacteria;o__Caulobacterales;f__Caulobacteraceae;g__Brevundimonas	4	0	8	21	3	2	1	22	36	12	3	7	2	16	4	5	1	5	12	7	26	12	8	15	0	1	0	1	1	1	1	30	11	0	2	2	5	18	4	13	4	6	16	31	11	12	7	4
395	Proteobacteria;c__Betaproteobacteria;o__Rhodocyclales;f__Rhodocyclaceae;g__Methyloversatilis	0	0	0	0	0	0	4	1	120	0	0	0	1	0	0	2	0	0	1	2	191	0	11	1	0	0	0	1	0	0	0	3	42	0	0	0	0	1	0	3	0	0	6	0	3	0	0	2
391	Proteobacteria;c__Alphaproteobacteria;o__Rhodobacterales;f__Rhodobacteraceae;g__	0	1	2	14	0	0	0	2	19	9	7	5	1	1	5	47	0	1	0	2	45	6	62	3	0	0	0	1	0	0	1	48	18	1	2	0	5	8	1	25	0	1	6	9	10	6	7	10
344	Proteobacteria;c__Gammaproteobacteria;o__Thiotrichales;f__Piscirickettsiaceae;g__	0	0	0	0	0	0	11	1	0	5	0	3	2	1	0	50	0	4	4	0	50	2	77	0	0	0	0	8	0	0	0	54	35	1	2	0	0	0	0	0	1	0	10	12	3	2	0	6
339	Proteobacteria;c__Alphaproteobacteria;o__Rhodobacterales;f__Rhodobacteraceae;g__Paracoccus	6	2	6	16	1	0	0	14	15	13	4	4	2	4	3	28	1	4	2	27	23	10	3	3	1	0	0	2	0	0	2	25	5	2	0	1	0	9	3	33	0	0	11	4	22	7	7	14
329	Proteobacteria;c__Alphaproteobacteria;o__Caulobacterales;f__Caulobacteraceae;g__Mycoplana	0	4	0	14	0	0	2	6	8	5	5	0	3	1	6	21	0	2	6	3	13	2	11	25	0	0	0	2	0	0	2	20	11	0	0	2	3	0	8	65	1	3	12	5	34	2	11	11
323	Proteobacteria;c__Gammaproteobacteria;o__Xanthomonadales;f__Xanthomonadaceae;g__Stenotrophomonas	4	1	21	6	1	0	4	11	19	3	2	3	1	16	0	20	1	13	9	24	11	2	11	7	0	0	0	1	0	0	0	2	13	2	2	0	0	1	9	45	5	6	1	24	5	1	16	0
322	Proteobacteria;c__Betaproteobacteria;o__Burkholderiales;f__Burkholderiaceae;g__Burkholderia	10	4	4	15	10	5	1	8	31	5	1	2	10	20	2	16	9	18	2	15	25	1	8	1	0	0	2	2	4	0	2	0	5	0	1	0	0	11	9	20	16	10	2	6	3	1	1	4
321	Proteobacteria;c__Betaproteobacteria;o__Burkholderiales;f__Comamonadaceae;g__Rubrivivax	0	1	1	0	0	1	4	2	3	0	2	0	1	0	0	50	0	4	13	6	60	0	61	1	0	0	0	4	0	0	1	15	18	3	1	2	1	1	3	15	3	0	3	7	2	17	15	0
307	Proteobacteria;c__Betaproteobacteria;o__Burkholderiales;f__Comamonadaceae;g__Acidovorax	22	0	4	4	2	1	1	6	19	3	7	0	0	1	6	22	1	2	16	8	33	5	49	5	0	2	0	1	0	0	0	15	17	0	2	0	2	0	1	3	5	0	15	0	9	8	5	5
303	Proteobacteria;c__Deltaproteobacteria;o__MBNT15;f__;g__	0	0	0	0	0	2	0	0	0	2	2	0	6	4	0	30	0	0	2	0	34	3	83	3	0	0	0	2	0	0	0	62	38	3	3	0	6	0	0	2	1	0	0	0	0	11	0	4
264	Proteobacteria;c__Alphaproteobacteria;o__Rhizobiales;f__Methylobacteriaceae;g__	0	0	0	2	0	0	4	3	31	1	0	0	0	2	0	0	0	0	3	18	32	0	4	0	1	0	1	0	0	1	0	45	2	1	1	1	2	1	2	56	0	0	2	1	37	0	5	5
264	Proteobacteria;c__Betaproteobacteria;o__Burkholderiales;f__Oxalobacteraceae;g__	5	1	0	4	2	2	1	0	2	2	1	1	0	4	1	9	0	0	13	1	24	0	7	3	2	27	0	0	1	4	4	7	9	5	12	16	2	0	0	11	0	1	7	2	3	2	65	1
263	Proteobacteria;c__Alphaproteobacteria;o__Sphingomonadales;f__Sphingomonadaceae;g__Kaistobacter	1	0	0	1	0	0	2	0	10	0	1	0	0	1	0	46	0	2	0	6	51	0	50	0	0	0	0	4	1	0	1	14	37	2	0	0	0	0	0	3	0	0	4	3	0	18	5	0
249	Proteobacteria;c__Gammaproteobacteria;o__Pseudomonadales;f__Moraxellaceae;g__	7	2	1	3	3	0	0	3	3	4	22	1	3	13	2	9	4	4	8	30	14	7	1	1	0	0	0	1	0	1	1	13	1	1	2	1	1	5	8	10	6	6	7	3	24	2	9	2
234	Proteobacteria;c__Alphaproteobacteria;o__Rhizobiales;f__Hyphomicrobiaceae;g__Rhodoplanes	1	1	0	4	0	0	10	0	24	6	0	3	2	2	0	14	0	0	0	0	32	0	36	2	0	0	0	3	0	0	0	28	26	0	3	1	0	3	0	6	0	0	19	2	0	5	0	1
222	Proteobacteria;c__Alphaproteobacteria;o__Sphingomonadales;f__Sphingomonadaceae;g__Sphingomonas	4	0	0	8	15	0	5	6	17	1	10	1	1	3	3	10	0	1	1	20	16	2	9	2	1	0	0	0	1	0	0	2	8	0	1	1	0	4	0	27	0	6	13	3	1	1	15	3
214	Proteobacteria;c__Alphaproteobacteria;o__Rhodospirillales;f__Rhodospirillaceae;g__Skermanella	0	1	2	1	1	0	0	0	6	0	1	0	0	0	0	12	0	0	4	0	16	1	12	0	0	1	2	0	0	0	1	4	4	1	0	0	0	1	0	0	0	0	2	133	2	6	0	0
200	Proteobacteria;c__Alphaproteobacteria;o__Rhodospirillales;f__Acetobacteraceae;g__	1	0	1	7	0	0	1	3	41	2	4	5	0	0	0	6	0	4	5	0	17	2	24	1	0	1	0	1	0	0	1	1	12	0	0	0	0	2	3	35	0	0	4	2	7	0	0	7
199	Proteobacteria;c__Betaproteobacteria;o__Ellin6067;f__;g__	0	0	0	5	0	0	1	0	5	6	1	1	0	0	0	41	0	0	2	0	30	2	40	0	0	0	1	3	0	0	0	13	25	0	2	1	1	0	1	3	0	0	1	8	4	1	1	0
196	Proteobacteria;c__Gammaproteobacteria;o__Xanthomonadales;f__Xanthomonadaceae;g__Rhodanobacter	0	0	0	2	0	0	8	3	7	5	0	3	0	0	2	11	0	1	1	3	53	0	12	0	0	0	1	2	0	0	0	39	12	0	0	0	0	0	0	0	0	0	10	3	0	9	6	3
192	Proteobacteria;c__Deltaproteobacteria;o__Syntrophobacterales;f__Syntrophorhabdaceae;g__	0	0	0	0	0	0	0	6	1	4	9	0	0	0	0	22	0	4	1	6	28	3	23	0	0	0	0	0	0	0	0	22	14	1	1	0	0	0	0	0	0	0	0	5	21	20	1	0
191	Proteobacteria;c__Gammaproteobacteria;o__Pseudomonadales;f__Moraxellaceae;g__Enhydrobacter	6	0	1	7	6	4	3	9	6	1	4	2	2	0	9	11	1	3	1	23	25	1	2	2	0	0	1	1	0	0	0	4	0	0	1	0	3	0	2	10	4	4	3	5	6	2	13	3
165	Proteobacteria;c__Betaproteobacteria;o__Burkholderiales;f__Alcaligenaceae;g__	4	0	0	3	2	0	0	1	3	0	0	1	1	1	0	22	1	0	8	0	40	0	31	0	0	0	0	1	0	0	0	17	8	0	3	0	5	0	1	2	1	2	2	0	0	3	0	2
165	Proteobacteria;c__Betaproteobacteria;o__Burkholderiales;f__Burkholderiaceae;g__Lautropia	7	8	0	0	1	0	1	10	11	4	0	0	3	0	3	1	1	0	1	21	4	12	4	0	0	0	0	0	0	1	0	17	0	1	2	0	1	3	1	0	0	2	1	0	15	10	4	15
162	Proteobacteria;c__Deltaproteobacteria;o__;f__;g__	0	0	0	0	0	0	0	2	0	0	0	0	1	0	3	14	0	2	1	0	32	3	40	0	0	0	0	3	0	0	0	17	14	0	1	0	0	0	5	5	0	0	0	0	0	10	0	9
162	Proteobacteria;c__Gammaproteobacteria;o__Vibrionales;f__Pseudoalteromonadaceae;g__Pseudoalteromonas	0	0	0	1	0	0	1	0	1	3	1	0	0	0	0	26	0	2	24	0	29	0	18	2	0	0	0	2	0	0	0	12	13	0	0	0	3	1	2	0	1	0	4	3	4	6	0	3
157	Proteobacteria;c__Gammaproteobacteria;o__Aeromonadales;f__Succinivibrionaceae;g__Anaerobiospirillum	0	1	0	0	0	0	0	0	0	0	0	0	0	0	0	0	0	0	1	0	0	0	0	0	89	3	1	0	1	0	0	0	1	0	37	0	23	0	0	0	0	0	0	0	0	0	0	0
151	Proteobacteria;c__Gammaproteobacteria;o__Xanthomonadales;f__Xanthomonadaceae;g__Lysobacter	17	0	0	0	0	1	0	1	1	1	1	1	0	0	0	12	0	1	6	0	22	21	21	0	0	0	0	0	0	0	0	5	7	1	2	0	0	0	0	0	2	0	4	6	2	5	0	11
149	Proteobacteria;c__Gammaproteobacteria;o__Xanthomonadales;f__Xanthomonadaceae;g__Arenimonas	0	0	9	2	4	0	0	6	0	6	0	3	9	2	0	3	3	0	0	9	11	4	0	0	0	0	0	0	0	0	0	0	0	0	0	0	2	11	1	23	0	2	0	2	1	3	12	21
146	Proteobacteria;c__Alphaproteobacteria;o__Caulobacterales;f__Caulobacteraceae;g__Caulobacter	0	3	0	2	1	3	1	4	5	1	3	0	0	2	1	8	0	1	1	8	4	3	6	0	0	0	0	3	0	0	0	10	6	0	0	0	0	4	3	28	2	3	16	3	0	0	2	9
146	Proteobacteria;c__Betaproteobacteria;o__Burkholderiales;f__Oxalobacteraceae;g__Ralstonia	0	0	0	4	0	1	2	2	1	3	0	0	0	0	1	4	0	1	56	3	8	0	6	0	1	0	0	1	1	1	0	0	5	0	0	0	0	0	0	0	0	0	41	1	1	2	0	0
140	Proteobacteria;c__Deltaproteobacteria;o__Desulfuromonadales;f__Geobacteraceae;g__Geobacter	0	0	1	6	0	0	0	0	1	0	0	0	0	0	0	14	0	1	1	0	42	0	27	0	0	0	0	2	0	1	0	23	15	0	1	0	1	0	0	1	0	0	0	0	0	3	0	0
139	Proteobacteria;c__Deltaproteobacteria;o__PB19;f__;g__	0	0	0	0	0	0	0	0	0	0	0	0	0	0	0	14	0	0	0	0	30	0	37	1	0	0	0	0	0	0	0	22	24	0	2	0	0	1	0	0	0	0	0	0	0	8	0	0
135	Proteobacteria;c__Gammaproteobacteria;o__Xanthomonadales;f__Xanthomonadaceae;g__Pseudoxanthomonas	14	2	0	24	0	0	2	7	3	0	2	1	2	0	2	5	0	3	3	0	6	2	14	8	0	0	0	0	0	0	0	5	3	0	1	0	0	0	0	8	0	0	1	4	1	0	1	11
133	Proteobacteria;c__Betaproteobacteria;o__Neisseriales;f__Neisseriaceae;g__	19	1	0	0	1	1	0	1	0	2	1	0	0	13	0	1	3	6	4	2	0	3	2	14	0	0	0	0	0	0	0	4	0	1	0	0	0	1	1	8	11	11	1	7	5	4	2	3
129	Proteobacteria;c__Alphaproteobacteria;o__Sphingomonadales;f__Sphingomonadaceae;g__	0	1	0	0	0	3	1	0	12	4	1	1	0	0	4	2	0	1	18	5	17	5	10	1	0	0	0	0	0	0	0	8	3	0	1	0	1	2	2	3	1	2	10	0	1	2	7	0
128	Proteobacteria;c__Deltaproteobacteria;o__Myxococcales;f__Myxococcaceae;g__Anaeromyxobacter	0	0	0	6	0	0	0	0	0	0	0	0	1	0	0	24	0	0	4	0	29	0	30	0	0	0	0	2	0	0	0	4	10	0	1	0	0	0	0	0	0	4	2	1	0	10	0	0
126	Proteobacteria;c__Gammaproteobacteria;o__Legionellales;f__Coxiellaceae;g__Aquicella	0	0	0	0	0	0	2	0	2	0	0	1	0	0	0	7	0	0	1	0	31	0	13	10	0	0	0	0	0	0	0	28	6	0	0	0	0	0	0	5	1	0	0	3	3	13	0	0
114	Proteobacteria;c__Deltaproteobacteria;o__Myxococcales;f__Haliangiaceae;g__	0	0	0	0	0	1	5	1	1	0	0	0	0	0	0	6	0	0	0	0	15	0	19	0	1	0	0	1	0	0	0	36	5	1	4	1	0	1	0	4	0	0	0	2	0	5	0	5
114	Proteobacteria;c__Deltaproteobacteria;o__[Entotheonellales];f__[Entotheonellaceae];g__	0	0	0	0	0	0	0	0	0	0	0	3	0	0	0	13	0	3	3	0	24	3	30	0	0	0	0	1	0	0	0	8	11	0	0	0	0	5	0	0	0	0	2	0	3	5	0	0
110	Proteobacteria;c__Deltaproteobacteria;o__Spirobacillales;f__;g__	0	0	0	0	0	0	0	0	0	0	0	1	0	0	0	0	0	0	0	0	0	0	0	0	0	0	0	0	0	0	0	0	0	0	0	0	0	0	0	0	0	0	0	2	0	0	107	0
104	Proteobacteria;c__Alphaproteobacteria;o__Rickettsiales;f__mitochondria;g__Citrullus	6	1	0	2	0	0	1	1	2	2	0	0	1	1	0	16	0	0	8	0	3	0	21	1	0	0	0	5	1	0	0	2	6	1	0	2	0	0	0	2	0	0	10	4	0	5	0	0
101	Proteobacteria;c__Deltaproteobacteria;o__Myxococcales;f__Nannocystaceae;g__Plesiocystis	0	0	1	0	0	0	0	3	0	0	0	0	0	1	0	12	0	0	1	0	18	0	25	0	0	0	0	0	0	0	0	15	13	1	1	0	0	0	0	0	0	0	0	7	0	3	0	0
100	Proteobacteria;c__Gammaproteobacteria;o__[Marinicellales];f__[Marinicellaceae];g__	0	0	0	0	0	0	0	0	0	0	0	0	0	0	0	9	0	0	0	0	17	1	36	0	0	0	0	0	0	0	0	18	12	0	0	0	0	0	0	0	0	0	2	3	0	2	0	0
99	Proteobacteria;c__Betaproteobacteria;o__Burkholderiales;f__Oxalobacteraceae;g__Massilia	2	0	0	0	0	0	0	6	3	0	0	2	2	0	1	14	0	0	1	3	7	3	1	2	0	0	0	0	0	0	1	2	3	0	0	0	2	0	2	3	0	0	2	2	4	3	28	0
97	Proteobacteria;c__Deltaproteobacteria;o__NB1-j;f__MND4;g__	0	0	0	0	0	0	3	6	0	0	0	0	0	0	0	24	0	0	0	0	10	0	37	0	0	0	0	0	0	0	0	2	9	0	1	0	0	0	0	0	0	0	5	0	0	0	0	0
95	Proteobacteria;c__Deltaproteobacteria;o__Desulfobacterales;f__Desulfobulbaceae;g__	0	1	0	0	0	0	0	1	23	0	0	0	0	0	0	4	0	0	13	0	30	0	3	0	0	0	1	0	0	0	2	0	0	0	0	0	0	0	0	6	0	0	10	0	1	0	0	0
94	Proteobacteria;c__Alphaproteobacteria;o__Kiloniellales;f__;g__	0	0	3	0	0	0	0	1	0	0	10	1	2	0	8	10	0	0	1	0	6	0	14	0	0	0	1	0	0	0	0	3	7	2	0	0	1	0	2	5	0	2	0	5	0	4	4	2
92	Proteobacteria;c__Alphaproteobacteria;o__Rhodobacterales;f__Hyphomonadaceae;g__	0	0	0	0	0	0	2	0	8	1	0	1	3	0	1	9	0	0	2	0	20	0	7	0	0	0	0	0	0	0	0	10	15	0	1	0	0	0	0	0	0	0	0	2	4	6	0	0
90	Proteobacteria;c__Deltaproteobacteria;o__NB1-j;f__NB1-i;g__	0	0	0	6	0	0	0	0	0	0	0	0	0	0	0	13	2	2	1	0	10	0	27	0	0	0	0	0	0	0	0	15	8	1	0	0	0	0	0	0	0	0	0	3	0	2	0	0
90	Proteobacteria;c__Deltaproteobacteria;o__[Entotheonellales];f__;g__	0	0	0	1	0	0	0	4	0	0	0	0	0	0	0	5	0	0	0	0	16	0	27	0	0	0	0	1	0	0	0	14	17	0	3	0	0	0	0	0	0	0	0	1	0	1	0	0
88	Proteobacteria;c__Alphaproteobacteria;o__Sphingomonadales;f__Sphingomonadaceae;g__Novosphingobium	4	1	0	1	0	0	1	1	6	0	0	0	0	0	0	2	0	3	1	1	18	2	10	0	0	0	0	1	0	0	0	2	5	1	0	1	0	0	0	0	1	0	23	0	1	0	2	0
82	Proteobacteria;c__Gammaproteobacteria;o__Pasteurellales;f__Pasteurellaceae;g__Pasteurella	0	0	0	0	0	0	3	5	0	0	0	0	0	0	0	0	0	1	0	1	19	0	0	0	0	0	0	0	0	0	1	0	3	0	0	0	0	0	0	0	0	0	9	8	31	0	0	1
80	Proteobacteria;c__Gammaproteobacteria;o__Alteromonadales;f__Shewanellaceae;g__Shewanella	1	1	0	9	0	2	2	3	0	28	0	0	0	0	0	0	0	3	4	0	2	0	2	1	0	0	0	0	0	0	1	5	0	0	1	0	0	0	0	0	1	0	2	5	3	0	3	1
80	Proteobacteria;c__Gammaproteobacteria;o__Pasteurellales;f__Pasteurellaceae;g__	2	0	0	0	0	0	1	0	0	0	0	0	0	3	0	0	1	16	1	0	0	0	0	0	0	0	0	0	0	0	0	0	15	0	0	0	0	0	0	0	7	34	0	0	0	0	0	0
79	Proteobacteria;c__Deltaproteobacteria;o__Desulfovibrionales;f__Desulfovibrionaceae;g__Bilophila	1	1	0	0	0	0	0	0	0	0	0	0	0	0	0	0	0	6	0	0	0	0	0	0	2	1	0	0	2	7	7	0	0	19	2	29	0	0	0	0	0	2	0	0	0	0	0	0
78	Proteobacteria;c__Betaproteobacteria;o__Burkholderiales;f__Comamonadaceae;g__Comamonas	1	0	0	9	0	0	1	2	2	1	1	0	0	3	0	3	0	0	6	0	5	2	5	1	0	0	0	2	1	1	0	1	2	0	0	0	0	0	0	4	4	1	4	1	5	0	10	0
77	Proteobacteria;c__Alphaproteobacteria;o__Rhodobacterales;f__Rhodobacteraceae;g__Amaricoccus	0	0	0	7	0	0	1	0	1	0	0	0	0	1	0	2	0	0	0	0	1	1	7	3	0	0	0	0	0	0	1	6	0	1	0	0	0	0	0	5	0	0	0	32	2	6	0	0
75	Proteobacteria;c__Deltaproteobacteria;o__Desulfobacterales;f__Desulfobacteraceae;g__Desulfococcus	2	0	0	0	1	0	0	0	0	0	0	0	0	0	0	2	0	0	0	0	8	0	27	1	0	1	1	1	0	0	0	16	4	1	0	1	0	0	0	7	0	0	0	2	0	0	0	0
75	Proteobacteria;c__Gammaproteobacteria;o__Pasteurellales;f__Pasteurellaceae;g__Mannheimia	2	0	0	0	1	1	3	0	0	0	0	0	0	0	0	0	0	1	54	0	0	0	1	0	0	0	0	0	0	1	0	0	0	0	0	0	0	0	0	0	0	0	9	0	2	0	0	0
74	Proteobacteria;c__Betaproteobacteria;o__Burkholderiales;f__;g__	0	0	0	1	0	1	1	0	0	3	2	3	0	0	1	0	2	1	1	0	3	1	6	1	0	0	2	2	0	2	7	5	0	0	1	0	0	0	2	0	0	0	4	2	13	1	0	6
73	Proteobacteria;c__Gammaproteobacteria;o__Pseudomonadales;f__Moraxellaceae;g__Moraxella	34	0	0	0	0	0	0	4	0	0	0	0	0	6	0	1	2	1	0	0	0	0	0	0	0	0	0	0	0	0	1	1	0	0	0	0	0	0	1	0	12	8	1	1	0	0	0	0
72	Proteobacteria;c__Gammaproteobacteria;o__Oceanospirillales;f__Halomonadaceae;g__Halomonas	7	0	1	0	3	0	0	3	2	4	1	0	1	0	0	2	0	0	3	6	3	1	2	2	0	0	0	0	0	0	0	3	1	0	0	0	0	1	0	8	1	0	4	5	6	2	0	0
70	Proteobacteria;c__Gammaproteobacteria;o__Enterobacteriales;f__Enterobacteriaceae;g__Proteus	2	0	1	1	0	0	0	2	1	0	0	6	0	0	0	3	0	0	5	0	3	1	4	2	0	0	0	2	0	0	0	23	2	0	1	0	0	0	0	0	0	0	7	0	0	1	3	0
69	Proteobacteria;c__Betaproteobacteria;o__Rhodocyclales;f__Rhodocyclaceae;g__	1	0	2	0	0	1	0	0	0	0	0	0	0	2	8	0	0	0	1	0	0	0	0	0	0	0	0	0	0	0	0	0	0	0	0	0	0	9	0	32	4	1	0	0	1	0	7	0
69	Proteobacteria;c__Gammaproteobacteria;o__Chromatiales;f__;g__	1	0	1	0	2	1	0	1	1	0	2	0	1	1	0	1	0	1	0	2	18	0	7	1	0	0	0	0	0	0	0	1	5	0	1	0	1	0	3	0	0	3	0	2	0	2	0	10
68	Proteobacteria;c__Alphaproteobacteria;o__Rhizobiales;f__Rhizobiaceae;g__Agrobacterium	0	0	0	2	0	0	4	0	1	0	0	0	1	0	3	0	0	0	14	0	4	0	4	8	0	0	0	0	0	0	0	3	0	0	0	2	0	0	0	2	0	0	5	0	1	0	8	6
62	Proteobacteria;c__Betaproteobacteria;o__Burkholderiales;f__Comamonadaceae;g__Azohydromonas	7	0	0	0	0	1	0	0	0	1	0	0	0	0	0	7	0	2	6	0	4	1	6	1	0	0	0	1	0	0	0	2	4	0	1	0	0	3	3	9	0	0	0	1	0	2	0	0
62	Proteobacteria;c__Gammaproteobacteria;o__Alteromonadales;f__OM60;g__	0	0	1	3	1	0	0	2	6	0	2	1	0	0	0	4	0	0	0	0	14	0	14	0	0	0	1	0	0	0	0	0	6	0	0	0	0	0	0	1	0	0	0	2	0	0	4	0
61	Proteobacteria;c__Alphaproteobacteria;o__Caulobacterales;f__Caulobacteraceae;g__Asticcacaulis	0	0	4	1	2	0	0	2	0	0	1	2	0	0	0	1	0	0	0	0	7	1	0	20	0	0	0	0	0	0	0	4	1	1	1	0	0	0	0	2	0	0	5	1	0	0	0	5
60	Proteobacteria;c__Deltaproteobacteria;o__Desulfobacterales;f__Desulfobulbaceae;g__Desulfobulbus	0	0	1	0	0	0	0	1	0	0	0	0	0	0	0	4	0	1	1	0	10	0	10	0	0	0	0	0	0	0	0	4	9	0	1	0	0	13	0	1	0	0	3	1	0	0	0	0
59	Proteobacteria;c__Betaproteobacteria;o__Burkholderiales;f__Alcaligenaceae;g__Achromobacter	5	0	1	3	1	0	0	2	7	0	0	1	0	1	0	3	0	3	0	1	3	1	5	0	0	0	0	2	1	0	0	0	4	0	0	0	0	2	1	3	1	2	2	3	1	0	0	0
59	Proteobacteria;c__Gammaproteobacteria;o__Xanthomonadales;f__Xanthomonadaceae;g__Luteimonas	3	0	0	1	2	0	2	0	1	3	0	1	0	0	0	6	0	0	3	0	9	0	5	2	0	0	0	0	0	0	0	2	6	0	0	0	0	0	2	0	0	0	1	0	0	5	0	5
58	Proteobacteria;c__Gammaproteobacteria;o__[Marinicellales];f__[Marinicellaceae];g__Marinicella	0	0	0	0	0	0	0	1	1	0	0	0	0	0	0	8	0	0	2	0	17	0	12	0	0	0	0	1	0	0	0	7	4	1	0	0	0	0	0	0	0	0	0	1	0	2	1	0
57	Proteobacteria;c__Gammaproteobacteria;o__Vibrionales;f__Pseudoalteromonadaceae;g__	0	0	0	0	1	1	0	0	2	2	1	0	0	0	0	2	3	0	13	2	9	0	0	0	0	2	1	0	0	0	0	1	2	0	0	0	0	2	2	4	5	0	2	0	0	0	0	0
55	Proteobacteria;c__Alphaproteobacteria;o__Rhizobiales;f__Hyphomicrobiaceae;g__Devosia	5	0	0	0	0	0	0	0	0	3	0	0	0	0	0	9	0	0	3	0	10	0	8	0	0	0	0	0	0	0	0	4	3	0	0	0	0	0	0	6	0	0	1	2	0	1	0	0
55	Proteobacteria;c__Gammaproteobacteria;o__Pasteurellales;f__Pasteurellaceae;g__Haemophilus	1	2	2	4	0	1	0	3	1	0	1	1	0	1	0	4	0	0	1	3	2	0	1	0	0	0	0	0	0	0	0	1	2	0	1	0	0	1	2	10	0	0	0	5	2	2	0	1
54	Proteobacteria;c__;o__;f__;g__	0	0	0	0	0	0	1	0	1	0	0	1	0	0	0	1	1	0	0	0	4	9	15	0	0	0	0	1	0	0	0	1	4	0	0	0	0	0	0	14	0	0	0	1	0	0	0	0
52	Proteobacteria;c__Alphaproteobacteria;o__Rhizobiales;f__Brucellaceae;g__Ochrobactrum	2	0	2	2	0	0	1	2	2	2	1	0	2	4	0	3	0	1	0	3	0	0	0	1	1	0	0	0	0	1	0	1	0	0	0	2	1	5	0	0	1	1	0	1	5	0	4	1
52	Proteobacteria;c__Alphaproteobacteria;o__Rhodobacterales;f__Rhodobacteraceae;g__Sulfitobacter	0	1	0	2	0	1	0	0	3	2	0	0	0	3	2	4	0	3	0	6	2	0	0	0	0	0	0	0	0	0	0	1	1	1	0	0	0	9	0	0	2	2	0	0	4	3	0	0
52	Proteobacteria;c__Betaproteobacteria;o__Hydrogenophilales;f__Hydrogenophilaceae;g__Thiobacillus	0	0	0	0	0	0	0	0	2	0	3	0	0	0	0	7	0	0	1	0	16	1	15	0	0	0	0	0	0	0	0	1	3	2	0	0	0	0	0	0	0	0	0	0	1	0	0	0
52	Proteobacteria;c__Deltaproteobacteria;o__Desulfuromonadales;f__Desulfuromonadaceae;g__	0	0	0	0	0	0	0	3	0	0	0	0	0	0	0	2	0	0	0	0	6	0	27	0	0	0	0	0	0	0	0	7	4	0	1	0	0	0	0	0	0	0	0	0	0	2	0	0
51	Proteobacteria;c__Gammaproteobacteria;o__Alteromonadales;f__Alteromonadaceae;g__Cellvibrio	3	0	0	2	1	1	0	0	6	1	0	1	0	0	0	1	0	1	12	1	0	0	0	1	0	0	0	4	0	0	0	1	0	1	1	0	0	0	0	1	0	0	9	0	3	0	0	0
51	Proteobacteria;c__Gammaproteobacteria;o__Thiotrichales;f__Thiotrichaceae;g__Beggiatoa	0	0	0	0	0	0	0	0	25	0	0	0	0	0	0	0	0	0	0	0	26	0	0	0	0	0	0	0	0	0	0	0	0	0	0	0	0	0	0	0	0	0	0	0	0	0	0	0
50	Proteobacteria;c__Alphaproteobacteria;o__Rhizobiales;f__Bradyrhizobiaceae;g__Balneimonas	0	0	0	0	0	0	1	0	11	0	0	0	0	0	0	3	0	0	5	0	9	3	1	0	0	0	0	0	0	0	0	0	3	0	0	0	0	0	0	0	0	0	5	0	0	1	8	0
50	Proteobacteria;c__Deltaproteobacteria;o__Desulfuromonadales;f__Pelobacteraceae;g__	0	0	0	0	0	0	0	0	0	0	0	0	0	0	1	3	0	0	8	0	1	0	9	0	0	0	0	0	0	1	0	14	2	0	0	0	0	0	0	4	0	0	6	1	0	0	0	0
49	Proteobacteria;c__Epsilonproteobacteria;o__Campylobacterales;f__Helicobacteraceae;g__Sulfuricurvum	0	0	0	0	0	0	0	0	2	0	0	0	1	0	1	1	0	0	1	0	8	1	3	0	0	0	3	0	0	0	0	2	3	0	0	0	0	6	0	0	9	0	6	2	0	0	0	0
49	Proteobacteria;c__Gammaproteobacteria;o__Legionellales;f__;g__	0	0	0	0	0	0	3	0	9	0	0	0	1	0	0	2	0	0	0	0	9	0	15	0	0	0	0	0	0	0	0	2	3	0	0	0	0	0	0	0	0	0	4	0	1	0	0	0
46	Proteobacteria;c__Alphaproteobacteria;o__Rhodobacterales;f__Rhodobacteraceae;g__Rhodobacter	1	0	0	0	0	0	0	0	7	0	1	0	0	0	0	3	0	1	2	0	8	0	6	3	0	0	0	0	0	0	0	0	5	0	0	0	1	0	1	1	2	1	0	0	0	0	2	1
45	Proteobacteria;c__Alphaproteobacteria;o__Rhizobiales;f__Hyphomicrobiaceae;g__Hyphomicrobium	0	0	0	2	0	0	3	0	3	0	0	0	0	0	0	1	0	0	2	0	8	1	4	0	1	0	0	0	0	0	0	2	4	0	0	1	0	0	0	0	0	0	3	2	0	8	0	0
45	Proteobacteria;c__Betaproteobacteria;o__Thiobacterales;f__;g__	8	0	0	0	3	0	0	0	1	0	0	0	0	0	2	2	0	0	0	0	0	1	0	0	0	0	0	2	0	0	0	0	1	0	0	0	0	0	1	24	0	0	0	0	0	0	0	0
44	Proteobacteria;c__Gammaproteobacteria;o__Xanthomonadales;f__Xanthomonadaceae;g__Thermomonas	7	0	0	0	0	0	0	1	0	4	0	0	0	0	0	4	0	0	0	0	2	0	0	2	0	0	0	0	0	0	0	7	0	0	1	1	0	0	0	4	0	0	1	0	7	3	0	0
43	Proteobacteria;c__Gammaproteobacteria;o__Alteromonadales;f__[Chromatiaceae];g__Alishewanella	2	1	1	4	1	0	0	0	0	3	1	0	0	0	1	0	0	0	1	6	1	1	0	0	0	0	0	1	0	0	0	1	1	0	0	0	2	5	0	2	1	0	0	1	0	1	1	4
42	Proteobacteria;c__Alphaproteobacteria;o__Rhizobiales;f__Hyphomicrobiaceae;g__	0	0	0	0	0	0	1	0	2	0	1	0	0	0	0	5	1	0	0	0	7	0	7	0	0	0	0	0	0	0	0	13	2	0	0	0	0	0	0	0	0	0	0	0	0	3	0	0
42	Proteobacteria;c__Betaproteobacteria;o__Rhodocyclales;f__Rhodocyclaceae;g__Thauera	0	1	1	0	0	5	0	0	2	0	2	4	1	0	0	1	0	0	0	2	3	7	0	0	0	0	0	2	0	0	0	4	2	0	0	0	0	0	0	0	0	0	0	0	1	0	1	3
39	Proteobacteria;c__Epsilonproteobacteria;o__Campylobacterales;f__Helicobacteraceae;g__Flexispira	0	1	0	0	0	0	0	0	4	0	0	0	0	0	0	0	0	0	2	0	21	0	0	0	0	0	0	0	0	0	0	3	0	0	0	0	0	0	0	1	0	0	5	0	0	2	0	0
38	Proteobacteria;c__Betaproteobacteria;o__Burkholderiales;f__Comamonadaceae;g__Schlegelella	3	0	2	12	0	0	0	0	0	0	0	0	1	0	0	1	0	0	0	0	0	0	0	1	0	0	0	0	0	0	0	3	0	0	1	0	0	0	3	1	0	0	0	0	0	0	0	10
37	Proteobacteria;c__Alphaproteobacteria;o__Rhizobiales;f__Rhizobiaceae;g__Rhizobium	0	0	1	0	0	0	0	0	1	0	0	2	0	0	0	2	0	0	0	6	4	1	5	0	0	0	0	0	0	0	0	0	2	0	0	0	0	0	0	0	0	0	0	2	2	0	0	9
37	Proteobacteria;c__Alphaproteobacteria;o__Sphingomonadales;f__Sphingomonadaceae;g__Sphingobium	2	0	0	0	0	0	0	0	0	1	6	0	1	0	0	4	1	0	2	2	2	2	2	1	0	0	0	0	0	0	0	0	0	0	0	0	0	0	0	5	0	0	1	0	4	0	0	1
36	Proteobacteria;c__Gammaproteobacteria;o__Enterobacteriales;f__Enterobacteriaceae;g__Erwinia	0	3	2	1	0	14	2	0	0	0	0	2	0	1	0	0	0	2	1	0	0	0	0	0	0	0	0	4	2	0	0	0	2	0	0	0	0	0	0	0	0	0	0	0	0	0	0	0
33	Proteobacteria;c__Alphaproteobacteria;o__Rhodobacterales;f__Rhodobacteraceae;g__Ruegeria	0	0	0	0	0	0	0	0	2	0	0	0	0	0	0	4	0	0	0	0	2	1	9	0	0	0	0	0	0	0	0	7	6	0	0	1	0	0	0	0	0	0	0	0	0	1	0	0
32	Proteobacteria;c__Betaproteobacteria;o__Burkholderiales;f__Comamonadaceae;g__Ramlibacter	0	3	0	0	0	8	1	0	0	0	0	9	0	0	0	0	0	3	0	0	0	0	0	5	0	0	0	1	1	0	0	0	0	0	0	0	0	0	0	1	0	0	0	0	0	0	0	0
32	Proteobacteria;c__Gammaproteobacteria;o__Xanthomonadales;f__Sinobacteraceae;g__Steroidobacter	0	0	0	2	0	0	0	0	1	2	0	0	0	0	0	6	0	2	0	0	3	0	2	0	0	0	0	0	0	0	0	9	2	2	0	0	0	0	0	0	0	0	0	0	0	1	0	0
31	Proteobacteria;c__Alphaproteobacteria;o__Rhizobiales;f__Phyllobacteriaceae;g__	4	0	0	0	0	0	0	0	0	2	0	0	0	0	0	1	0	0	0	0	1	0	14	0	0	0	0	0	0	0	0	2	0	0	0	0	0	7	0	0	0	0	0	0	0	0	0	0
29	Proteobacteria;c__Alphaproteobacteria;o__Sphingomonadales;f__;g__	0	0	0	0	0	0	0	0	0	0	2	0	4	0	0	7	0	0	0	0	6	0	1	0	0	0	0	0	0	0	0	0	7	0	0	0	0	0	0	0	0	0	0	2	0	0	0	0
29	Proteobacteria;c__Gammaproteobacteria;o__Chromatiales;f__Halothiobacillaceae;g__	0	0	0	0	0	0	0	0	0	0	0	0	0	0	0	0	0	0	0	0	0	0	0	0	0	1	0	0	0	0	0	0	0	0	0	0	0	0	0	28	0	0	0	0	0	0	0	0
28	Proteobacteria;c__Alphaproteobacteria;o__Ellin329;f__;g__	0	0	0	0	0	0	2	0	0	0	0	0	0	0	0	1	0	0	0	0	15	0	5	0	0	0	0	0	0	0	0	0	2	0	0	0	0	0	0	0	0	0	0	2	1	0	0	0
28	Proteobacteria;c__Alphaproteobacteria;o__Rhodobacterales;f__Rhodobacteraceae;g__Phaeobacter	0	0	0	0	0	0	0	0	0	1	0	0	0	0	0	4	0	0	0	0	4	0	2	0	0	0	0	0	0	0	0	2	8	0	0	0	0	3	0	0	0	0	0	1	2	1	0	0
27	Proteobacteria;c__Alphaproteobacteria;o__Rhodobacterales;f__Rhodobacteraceae;g__Rubellimicrobium	0	0	0	0	0	0	0	0	14	0	4	0	0	0	0	1	0	0	2	0	0	2	0	3	0	0	0	0	0	0	0	1	0	0	0	0	0	0	0	0	0	0	0	0	0	0	0	0
27	Proteobacteria;c__Gammaproteobacteria;o__Aeromonadales;f__Aeromonadaceae;g__	1	0	0	0	0	2	0	2	0	0	0	0	0	9	0	0	0	1	0	0	0	0	0	0	0	0	0	0	0	0	0	1	0	0	0	0	1	0	1	0	8	1	0	0	0	0	0	0
27	Proteobacteria;c__Gammaproteobacteria;o__Chromatiales;f__Ectothiorhodospiraceae;g__	0	1	4	0	0	0	0	0	0	0	0	1	1	0	0	0	0	0	0	6	0	0	0	0	0	0	0	2	0	0	0	1	0	0	0	0	0	0	0	5	0	1	0	2	0	0	0	3
27	Proteobacteria;c__Gammaproteobacteria;o__Xanthomonadales;f__Xanthomonadaceae;g__Dokdonella	7	0	0	1	0	0	1	0	0	0	0	0	0	0	1	3	0	0	1	3	2	0	1	0	0	0	0	0	0	0	0	0	1	0	0	0	0	0	0	0	0	0	3	0	2	0	1	0
26	Proteobacteria;c__Betaproteobacteria;o__SBla14;f__;g__	0	0	0	0	0	0	0	0	0	0	0	0	0	0	0	4	0	0	2	0	9	0	3	0	0	0	0	0	0	0	1	2	3	0	0	0	1	0	0	0	0	0	0	0	0	1	0	0
26	Proteobacteria;c__Gammaproteobacteria;o__;f__;g__	0	0	0	0	0	0	0	0	0	0	0	0	0	0	0	5	0	0	0	0	4	1	12	0	0	0	0	0	0	0	0	0	4	0	0	0	0	0	0	0	0	0	0	0	0	0	0	0
26	Proteobacteria;c__Gammaproteobacteria;o__RCP1-48;f__;g__	0	0	0	0	0	0	0	0	0	0	3	0	0	0	0	0	0	0	0	0	5	0	0	0	0	6	0	0	0	0	0	0	0	0	9	0	0	3	0	0	0	0	0	0	0	0	0	0
24	Proteobacteria;c__Deltaproteobacteria;o__Desulfuromonadales;f__Pelobacteraceae;g__Desulfuromonas	0	0	0	0	0	0	0	0	0	0	0	0	0	0	0	4	0	0	0	0	8	0	7	0	0	0	0	0	0	0	0	3	1	0	0	0	0	0	0	0	0	0	0	1	0	0	0	0
24	Proteobacteria;c__Deltaproteobacteria;o__Thermodesulfobacteriales;f__;g__	0	0	0	0	0	0	0	0	6	0	0	0	0	0	0	0	0	0	0	0	18	0	0	0	0	0	0	0	0	0	0	0	0	0	0	0	0	0	0	0	0	0	0	0	0	0	0	0
24	Proteobacteria;c__Gammaproteobacteria;o__Legionellales;f__Coxiellaceae;g__	0	0	0	0	0	0	0	0	0	0	0	0	0	0	0	2	0	0	0	0	4	0	10	0	0	0	0	0	0	0	0	6	2	0	0	0	0	0	0	0	0	0	0	0	0	0	0	0
24	Proteobacteria;c__Gammaproteobacteria;o__Vibrionales;f__Vibrionaceae;g__	0	0	0	0	0	0	0	0	0	0	0	0	0	0	1	1	0	0	0	8	5	0	2	0	0	0	0	0	0	0	0	5	1	0	0	0	0	0	0	0	0	0	0	0	0	1	0	0
23	Proteobacteria;c__Alphaproteobacteria;o__Rhizobiales;f__Xanthobacteraceae;g__Xanthobacter	3	0	0	0	1	0	0	2	0	0	0	0	0	0	0	2	0	0	1	0	0	1	1	1	0	0	0	0	0	0	0	2	0	0	0	0	0	0	0	0	0	0	3	0	0	0	6	0
23	Proteobacteria;c__Gammaproteobacteria;o__Methylococcales;f__Crenotrichaceae;g__Crenothrix	0	0	0	0	0	0	0	0	6	0	0	0	0	0	0	0	0	0	2	0	10	0	2	0	0	0	0	0	0	0	1	0	1	0	0	0	0	0	0	0	0	0	1	0	0	0	0	0
22	Proteobacteria;c__Alphaproteobacteria;o__Sphingomonadales;f__Sphingomonadaceae;g__Sphingopyxis	0	0	0	0	0	0	0	0	0	1	0	0	1	0	0	2	0	0	1	0	4	0	1	3	0	0	0	0	0	0	0	1	3	0	0	0	0	3	0	1	0	0	0	0	1	0	0	0
22	Proteobacteria;c__Deltaproteobacteria;o__AF420338;f__;g__	0	0	0	0	0	0	0	0	0	0	0	0	0	0	0	0	0	0	0	0	22	0	0	0	0	0	0	0	0	0	0	0	0	0	0	0	0	0	0	0	0	0	0	0	0	0	0	0
21	Proteobacteria;c__Alphaproteobacteria;o__Rhizobiales;f__Rhizobiaceae;g__	0	0	0	2	0	0	0	0	0	1	0	1	0	0	0	0	0	0	3	0	0	0	3	0	0	0	0	0	0	1	0	0	2	0	0	0	0	0	0	0	0	0	6	0	0	1	0	1
21	Proteobacteria;c__Gammaproteobacteria;o__Legionellales;f__Legionellaceae;g__Tatlockia	0	0	0	0	0	0	0	0	3	0	0	0	0	0	0	0	0	0	2	0	16	0	0	0	0	0	0	0	0	0	0	0	0	0	0	0	0	0	0	0	0	0	0	0	0	0	0	0
20	Proteobacteria;c__Betaproteobacteria;o__ASSO-13;f__;g__	0	0	0	0	0	0	1	0	1	2	1	0	0	0	3	1	0	1	0	0	1	0	3	0	0	0	0	0	0	0	0	0	1	0	0	0	0	0	0	0	1	0	2	0	0	1	1	0
20	Proteobacteria;c__Gammaproteobacteria;o__Acidithiobacillales;f__;g__	0	0	0	3	0	2	0	0	0	0	0	0	0	0	0	3	0	0	0	0	3	0	5	0	0	0	0	1	0	1	0	0	1	0	0	0	0	0	0	0	0	1	0	0	0	0	0	0
20	Proteobacteria;c__Gammaproteobacteria;o__Acidithiobacillales;f__Acidithiobacillaceae;g__Acidithiobacillus	0	0	0	0	0	0	0	0	1	0	0	0	0	1	0	0	0	1	0	9	2	0	0	0	0	0	0	0	0	0	0	0	0	0	0	0	0	0	0	0	0	0	0	0	5	1	0	0
19	Proteobacteria;c__Alphaproteobacteria;o__Rhodospirillales;f__Acetobacteraceae;g__Roseococcus	0	0	0	0	0	0	0	0	4	0	0	0	0	0	0	0	0	0	0	0	0	0	3	0	0	0	0	0	0	0	0	3	0	0	0	0	0	0	0	6	0	0	0	0	3	0	0	0
19	Proteobacteria;c__Deltaproteobacteria;o__Myxococcales;f__Myxococcaceae;g__Myxococcus	0	0	0	0	0	0	0	0	0	0	0	0	0	0	0	2	0	0	1	0	1	0	2	0	0	0	0	1	0	0	0	2	2	0	0	0	0	0	0	8	0	0	0	0	0	0	0	0
19	Proteobacteria;c__Gammaproteobacteria;o__Alteromonadales;f__Alteromonadaceae;g__Glaciecola	0	0	0	0	0	0	0	0	0	0	0	0	0	0	0	0	0	0	16	0	0	0	0	0	0	0	0	0	0	0	0	0	0	0	0	0	0	0	0	0	0	0	3	0	0	0	0	0
18	Proteobacteria;c__Alphaproteobacteria;o__Rhizobiales;f__Methylocystaceae;g__Methylosinus	0	0	0	0	0	0	0	1	0	0	0	1	0	0	0	6	0	0	0	3	3	0	2	0	0	0	0	0	0	0	0	1	1	0	0	0	0	0	0	0	0	0	0	0	0	0	0	0
18	Proteobacteria;c__Gammaproteobacteria;o__Alteromonadales;f__OM60;g__Congregibacter	0	0	0	0	0	0	0	0	0	0	0	0	0	0	0	2	0	0	0	0	5	0	5	0	0	0	0	0	0	0	0	2	1	0	0	0	0	0	0	0	0	0	0	0	0	3	0	0
17	Proteobacteria;c__Alphaproteobacteria;o__Rhodospirillales;f__Rhodospirillaceae;g__Inquilinus	0	0	0	0	0	0	0	0	0	0	0	0	0	0	0	1	0	0	0	0	3	0	3	0	0	0	0	1	0	0	0	2	4	0	0	0	0	0	0	0	0	0	0	3	0	0	0	0
16	Proteobacteria;c__Betaproteobacteria;o__Burkholderiales;f__Burkholderiaceae;g__	0	0	0	0	0	0	0	0	0	0	0	0	0	0	0	0	0	0	0	0	3	0	0	0	0	0	0	0	0	0	0	13	0	0	0	0	0	0	0	0	0	0	0	0	0	0	0	0
16	Proteobacteria;c__Betaproteobacteria;o__Burkholderiales;f__Oxalobacteraceae;g__Janthinobacterium	0	0	0	0	0	0	0	0	0	0	0	0	0	0	0	2	0	0	0	0	1	0	1	0	0	0	0	0	0	0	0	1	0	0	0	0	0	0	0	9	0	1	0	0	0	1	0	0
16	Proteobacteria;c__Gammaproteobacteria;o__Enterobacteriales;f__Enterobacteriaceae;g__Enterobacter	0	0	0	0	0	0	0	0	1	0	0	0	0	1	0	0	0	0	4	0	1	0	1	0	0	0	0	0	1	0	0	1	0	0	1	0	0	0	0	0	0	1	3	0	1	0	0	0
16	Proteobacteria;c__Gammaproteobacteria;o__HTCC2188;f__HTCC2089;g__	0	0	0	0	0	0	0	0	0	0	0	0	0	0	0	2	0	0	0	0	2	0	5	0	0	0	0	0	0	0	0	4	3	0	0	0	0	0	0	0	0	0	0	0	0	0	0	0
16	Proteobacteria;c__Gammaproteobacteria;o__Pseudomonadales;f__Pseudomonadaceae;g__	0	0	0	0	0	0	0	0	0	0	0	0	0	0	0	6	0	0	0	0	1	1	2	0	0	0	0	0	0	0	0	4	1	0	1	0	0	0	0	0	0	0	0	0	0	0	0	0
15	Proteobacteria;c__Alphaproteobacteria;o__Rhizobiales;f__Bradyrhizobiaceae;g__	0	0	0	0	0	0	0	0	4	0	0	2	0	0	0	0	0	0	3	0	2	0	2	0	0	0	0	0	0	0	0	2	0	0	0	0	0	0	0	0	0	0	0	0	0	0	0	0
15	Proteobacteria;c__Betaproteobacteria;o__MWH-UniP1;f__;g__	0	0	0	0	0	1	0	0	0	0	0	0	0	0	0	1	0	1	0	0	0	0	0	0	0	0	0	0	0	0	0	1	0	0	0	0	0	0	0	9	0	0	0	0	0	0	2	0
15	Proteobacteria;c__Deltaproteobacteria;o__Bdellovibrionales;f__Bdellovibrionaceae;g__Bdellovibrio	0	0	0	0	0	0	0	0	0	0	0	0	0	0	0	0	0	0	0	0	12	0	0	0	0	0	0	0	0	0	0	0	0	0	0	0	0	0	0	0	0	0	3	0	0	0	0	0
15	Proteobacteria;c__Deltaproteobacteria;o__Desulfovibrionales;f__;g__	0	0	0	0	0	0	0	0	0	0	0	0	0	0	0	1	0	0	0	0	1	0	12	0	0	0	0	0	0	0	0	0	0	0	0	0	0	0	0	0	0	0	0	1	0	0	0	0
15	Proteobacteria;c__Deltaproteobacteria;o__Myxococcales;f__0319-6G20;g__	0	0	0	0	0	0	0	0	0	0	1	0	2	0	0	1	0	0	0	0	0	0	0	0	0	0	0	0	0	0	0	1	1	0	0	0	0	0	0	0	0	0	0	3	0	0	2	4
14	Proteobacteria;c__Alphaproteobacteria;o__Rhodospirillales;f__;g__	0	0	0	0	0	0	0	0	10	0	0	0	0	0	0	0	0	0	0	0	1	0	0	0	0	0	0	0	0	0	0	1	0	0	0	0	0	0	0	0	0	0	0	0	0	0	0	2
14	Proteobacteria;c__Alphaproteobacteria;o__Rickettsiales;f__mitochondria;g__Aristolochia	1	0	0	0	0	0	0	0	0	0	0	0	0	0	0	6	0	0	0	0	0	0	2	0	0	0	0	1	0	0	0	1	2	0	0	0	0	0	0	0	0	0	0	1	0	0	0	0
14	Proteobacteria;c__Betaproteobacteria;o__Methylophilales;f__Methylophilaceae;g__Methylotenera	1	0	0	0	0	0	0	0	0	0	0	0	0	0	0	1	0	1	0	0	1	1	3	0	0	0	0	0	0	0	0	3	1	0	0	0	0	0	0	2	0	0	0	0	0	0	0	0
14	Proteobacteria;c__Deltaproteobacteria;o__Myxococcales;f__Polyangiaceae;g__	0	0	0	0	0	0	0	0	0	0	0	0	0	0	0	1	0	0	0	0	11	0	2	0	0	0	0	0	0	0	0	0	0	0	0	0	0	0	0	0	0	0	0	0	0	0	0	0
14	Proteobacteria;c__Deltaproteobacteria;o__Syntrophobacterales;f__Syntrophaceae;g__	0	0	1	0	0	0	0	0	0	0	0	0	0	0	0	0	0	0	0	0	0	0	2	0	0	0	1	0	0	0	0	0	1	0	0	0	1	0	0	8	0	0	0	0	0	0	0	0
14	Proteobacteria;c__Gammaproteobacteria;o__Aeromonadales;f__Succinivibrionaceae;g__Succinatimonas	0	0	0	0	0	0	0	0	0	0	0	0	0	0	0	0	0	0	0	0	0	0	0	0	0	0	14	0	0	0	0	0	0	0	0	0	0	0	0	0	0	0	0	0	0	0	0	0
14	Proteobacteria;c__TA18;o__CV90;f__;g__	0	0	0	0	0	0	0	0	0	0	0	0	0	0	0	0	0	0	0	0	0	0	0	0	0	0	0	0	0	0	0	0	0	0	0	0	0	0	0	0	0	0	0	0	0	0	14	0
13	Proteobacteria;c__Gammaproteobacteria;o__Alteromonadales;f__125ds10;g__	0	0	0	0	0	0	0	0	0	0	0	0	0	0	0	1	0	0	1	0	0	0	5	0	0	0	0	0	0	0	0	6	0	0	0	0	0	0	0	0	0	0	0	0	0	0	0	0
13	Proteobacteria;c__Gammaproteobacteria;o__Alteromonadales;f__Alteromonadaceae;g__HB2-32-21	0	0	0	0	0	0	0	0	0	2	0	0	0	0	0	0	0	0	0	0	0	1	0	0	0	0	0	0	0	0	0	0	0	0	0	0	0	3	0	0	0	2	0	0	0	0	5	0
13	Proteobacteria;c__Gammaproteobacteria;o__Legionellales;f__Legionellaceae;g__Legionella	0	0	0	1	0	0	0	0	0	0	0	0	0	0	0	1	0	1	0	4	0	0	0	2	0	0	0	0	0	0	0	0	0	0	0	0	0	4	0	0	0	0	0	0	0	0	0	0
12	Proteobacteria;c__Alphaproteobacteria;o__Rhizobiales;f__Bradyrhizobiaceae;g__Bosea	0	0	0	0	0	0	0	0	0	3	0	0	0	0	0	2	0	0	1	0	0	0	2	0	0	0	0	0	0	0	0	0	3	0	0	0	0	0	0	0	0	0	1	0	0	0	0	0
12	Proteobacteria;c__Alphaproteobacteria;o__Rhizobiales;f__Hyphomicrobiaceae;g__Pedomicrobium	0	0	0	0	0	0	0	0	0	0	0	0	1	0	0	1	0	0	2	0	3	0	0	0	0	0	0	0	0	0	0	0	2	0	0	1	0	0	0	0	0	0	2	0	0	0	0	0
12	Proteobacteria;c__Alphaproteobacteria;o__Rhodobacterales;f__Hyphomonadaceae;g__Hyphomonas	0	0	2	0	0	0	0	0	0	0	0	0	0	0	3	0	0	0	0	0	0	0	1	0	0	0	0	0	0	0	0	5	0	0	0	0	0	0	0	0	0	0	0	1	0	0	0	0
12	Proteobacteria;c__Alphaproteobacteria;o__Rickettsiales;f__mitochondria;g__Carludovica	0	0	0	0	0	0	0	0	0	0	0	0	0	2	0	0	0	0	1	0	1	0	5	0	0	0	0	0	0	0	0	1	0	0	0	0	0	0	0	0	0	0	0	0	1	0	1	0
12	Proteobacteria;c__Betaproteobacteria;o__A21b;f__;g__	0	0	0	0	0	0	0	0	0	0	0	0	0	0	0	1	0	1	0	0	4	0	2	0	0	0	0	0	0	0	0	2	2	0	0	0	0	0	0	0	0	0	0	0	0	0	0	0
12	Proteobacteria;c__Betaproteobacteria;o__Gallionellales;f__Gallionellaceae;g__Gallionella	0	0	0	4	0	0	0	0	0	0	0	0	0	0	0	1	0	0	0	0	2	0	0	0	0	0	0	0	0	0	0	0	0	0	0	0	0	0	0	0	0	0	0	1	4	0	0	0
12	Proteobacteria;c__Betaproteobacteria;o__Rhodocyclales;f__Rhodocyclaceae;g__Azoarcus	0	0	0	0	0	0	0	0	0	0	0	0	0	0	0	4	0	0	0	0	0	0	3	0	0	0	0	0	0	0	0	0	3	0	1	0	0	0	0	0	0	0	0	0	0	0	1	0
12	Proteobacteria;c__Betaproteobacteria;o__Rhodocyclales;f__Rhodocyclaceae;g__Zoogloea	0	0	0	0	0	1	2	0	0	0	0	0	0	0	0	1	0	0	0	0	0	0	1	0	0	0	0	0	0	0	0	0	0	0	0	0	0	0	0	0	1	0	6	0	0	0	0	0
12	Proteobacteria;c__Deltaproteobacteria;o__BPC076;f__;g__	0	0	0	0	0	0	0	0	0	0	0	0	0	0	0	1	0	0	0	0	0	0	5	0	0	0	0	0	0	0	0	5	0	0	0	0	0	0	0	0	0	0	0	0	0	1	0	0
12	Proteobacteria;c__Deltaproteobacteria;o__GMD14H09;f__;g__	0	0	0	0	0	0	0	0	0	0	0	0	0	0	0	0	0	0	11	0	0	0	0	0	0	0	0	0	1	0	0	0	0	0	0	0	0	0	0	0	0	0	0	0	0	0	0	0
12	Proteobacteria;c__Deltaproteobacteria;o__Syntrophobacterales;f__Syntrophaceae;g__Desulfobacca	0	0	0	0	0	0	0	0	0	1	0	0	1	0	0	0	0	0	1	0	4	0	3	0	0	0	0	0	0	0	0	0	2	0	0	0	0	0	0	0	0	0	0	0	0	0	0	0
12	Proteobacteria;c__Gammaproteobacteria;o__Alteromonadales;f__Ferrimonadaceae;g__Ferrimonas	0	0	0	0	0	0	0	0	0	0	0	0	0	0	0	0	0	0	0	0	0	4	0	0	0	0	0	0	0	0	0	0	0	0	0	0	0	0	0	0	0	0	0	0	0	0	8	0
12	Proteobacteria;c__Gammaproteobacteria;o__Enterobacteriales;f__Enterobacteriaceae;g__Morganella	0	1	0	0	0	0	2	0	0	0	0	0	0	0	0	0	0	0	6	0	0	0	0	0	0	0	0	0	0	0	0	0	2	0	0	0	0	0	0	1	0	0	0	0	0	0	0	0
12	Proteobacteria;c__Gammaproteobacteria;o__Oceanospirillales;f__Oceanospirillaceae;g__Nitrincola	0	1	0	0	0	0	0	0	0	0	0	3	0	0	0	0	0	0	0	6	0	0	0	2	0	0	0	0	0	0	0	0	0	0	0	0	0	0	0	0	0	0	0	0	0	0	0	0
11	Proteobacteria;c__Betaproteobacteria;o__Rhodocyclales;f__Rhodocyclaceae;g__Azovibrio	0	0	0	0	0	0	0	2	1	0	0	0	0	0	0	0	0	0	1	0	0	0	1	2	0	0	0	0	0	0	0	0	1	0	0	0	0	0	0	3	0	0	0	0	0	0	0	0
11	Proteobacteria;c__Gammaproteobacteria;o__Methylococcales;f__Methylococcaceae;g__Methylomicrobium	0	0	0	0	0	0	0	0	0	0	0	0	0	0	0	2	0	0	0	2	3	0	0	0	0	0	0	0	0	0	0	2	1	0	1	0	0	0	0	0	0	0	0	0	0	0	0	0
38525	Spirochaetes
35768	Spirochaetes;c__Spirochaetes;o__Spirochaetales;f__Spirochaetaceae;g__Treponema	7	3	17	52	5	86	9	15	22	12	20	46	15	25	11	36	7	1487	148	19	23	16	48	17	3608	6484	12	64	14	12496	26	18	22	14	5504	3825	719	27	14	10	5	527	131	15	32	12	25	18
2010	Spirochaetes;c__Spirochaetes;o__Sphaerochaetales;f__Sphaerochaetaceae;g__Sphaerochaeta	0	0	0	0	0	1	0	0	0	1	1	13	1	0	0	1	0	24	0	0	11	2	11	1	93	42	12	1	0	189	64	0	4	884	203	414	18	1	0	0	0	5	1	0	0	0	10	2
502	Spirochaetes;c__[Brachyspirae];o__[Brachyspirales];f__Brachyspiraceae;g__Brachyspira	0	0	1	2	0	0	0	0	0	0	1	2	0	0	0	0	0	5	0	0	0	0	0	0	23	2	1	0	0	97	0	0	2	134	62	150	6	0	0	0	0	6	0	0	0	4	3	1
144	Spirochaetes;c__Spirochaetes;o__;f__;g__	0	0	0	0	0	0	0	0	0	0	0	0	0	0	0	0	0	9	0	0	0	0	0	0	33	21	0	0	0	52	2	0	0	0	8	6	11	0	0	0	0	2	0	0	0	0	0	0
35	Spirochaetes;c__Spirochaetes;o__Sphaerochaetales;f__Sphaerochaetaceae;g__wall-less	0	0	0	0	0	0	0	0	0	0	0	0	0	0	0	6	0	0	0	0	11	0	8	0	0	0	0	1	0	0	0	0	8	1	0	0	0	0	0	0	0	0	0	0	0	0	0	0
21	Spirochaetes;c__[Leptospirae];o__[Leptospirales];f__Leptospiraceae;g__Leptonema	0	0	0	0	0	0	0	0	0	0	0	0	0	1	0	0	0	0	0	7	0	2	0	0	0	0	0	0	0	0	0	0	0	0	0	0	0	0	0	10	0	0	0	0	1	0	0	0
19	Spirochaetes;c__[Brevinematae];o__[Brevinematales];f__Brevinemataceae;g__	0	0	0	0	0	0	2	0	11	0	0	0	0	0	0	0	0	0	5	0	0	0	0	0	0	0	0	0	0	0	0	0	1	0	0	0	0	0	0	0	0	0	0	0	0	0	0	0
14	Spirochaetes;c__Spirochaetes;o__Spirochaetales;f__Spirochaetaceae;g__	0	0	2	0	0	0	0	0	0	0	0	0	0	0	0	2	0	0	0	0	3	0	1	0	0	0	0	1	0	0	0	1	4	0	0	0	0	0	0	0	0	0	0	0	0	0	0	0
12	Spirochaetes;c__[Leptospirae];o__[Leptospirales];f__Leptospiraceae;g__Turneriella	0	0	0	0	0	0	2	0	0	0	0	0	0	0	0	0	0	0	0	0	7	0	1	0	0	0	0	0	0	0	0	0	0	1	0	0	0	0	0	0	0	0	0	0	0	1	0	0
27034	Verrucomicrobia
15873	Verrucomicrobia;c__Verrucomicrobiae;o__Verrucomicrobiales;f__Verrucomicrobiaceae;g__Akkermansia	41	26	26	147	11	20	277	238	64	73	27	22	17	23	21	60	1	104	260	69	104	35	16	12	122	3603	0	7	8	165	7208	91	11	504	809	588	99	35	56	107	1	30	367	17	157	31	147	16
4164	Verrucomicrobia;c__Opitutae;o__[Cerasicoccales];f__[Cerasicoccaceae];g__	0	0	0	0	0	0	1	0	5	10	2	7	0	6	6	2	0	11	0	0	2	5	10	5	0	1	1	0	0	91	8	0	1	36	3578	313	1	0	0	0	1	0	4	1	0	0	54	2
1493	Verrucomicrobia;c__[Spartobacteria];o__[Chthoniobacterales];f__[Chthoniobacteraceae];g__DA101	0	0	0	19	0	2	19	2	34	14	20	4	3	1	2	202	1	7	7	10	204	3	506	20	1	0	0	16	0	0	3	132	125	11	12	7	3	0	6	17	2	0	7	14	0	44	3	10
1112	Verrucomicrobia;c__Verruco-5;o__WCHB1-41;f__RFP12;g__	1	0	0	0	0	0	0	0	3	0	0	3	0	0	0	0	0	15	0	0	4	2	7	0	1	0	1	2	1	93	0	1	1	11	926	3	4	0	0	1	0	2	0	1	3	0	26	0
782	Verrucomicrobia;c__[Pedosphaerae];o__[Pedosphaerales];f__Ellin515;g__	4	0	1	3	0	0	1	0	13	4	6	1	3	6	0	86	2	3	8	0	136	0	209	0	0	0	0	1	0	1	0	123	92	3	6	2	4	0	0	1	0	0	12	2	1	47	0	1
574	Verrucomicrobia;c__[Pedosphaerae];o__[Pedosphaerales];f__R4-41B;g__	0	0	0	1	0	0	0	0	6	0	0	1	0	0	0	4	0	17	1	0	4	0	15	0	0	65	1	0	0	106	1	10	6	0	316	2	0	8	0	0	0	0	0	0	0	0	0	10
463	Verrucomicrobia;c__Verrucomicrobiae;o__Verrucomicrobiales;f__Verrucomicrobiaceae;g__	11	0	0	0	0	10	2	3	8	0	1	0	0	0	0	50	2	5	5	0	96	16	74	0	0	0	0	5	1	0	0	28	41	2	5	0	0	6	1	32	0	1	0	2	14	27	0	15
413	Verrucomicrobia;c__[Pedosphaerae];o__[Pedosphaerales];f__;g__	0	2	0	1	2	0	12	0	21	0	6	0	7	0	12	43	0	2	7	0	61	1	87	0	0	0	0	7	0	3	0	30	52	2	3	0	1	1	0	10	3	0	13	5	0	14	5	0
412	Verrucomicrobia;c__[Spartobacteria];o__[Chthoniobacterales];f__[Chthoniobacteraceae];g__Candidatus Xiphinematobacter	0	5	2	0	1	1	0	0	4	2	0	0	0	0	0	27	0	2	11	0	13	1	41	15	0	0	0	1	0	1	1	13	10	0	0	0	1	0	1	239	0	1	5	0	2	12	0	0
356	Verrucomicrobia;c__Verrucomicrobiae;o__Verrucomicrobiales;f__Verrucomicrobiaceae;g__Luteolibacter	0	1	0	0	0	0	1	0	23	0	2	0	0	3	1	48	0	4	3	0	47	6	73	3	0	0	0	0	0	0	0	14	40	3	0	0	0	3	2	37	1	0	3	10	0	15	0	13
285	Verrucomicrobia;c__Opitutae;o__Opitutales;f__Opitutaceae;g__Opitutus	0	0	5	1	0	0	3	3	5	16	0	0	0	0	0	26	0	1	3	0	21	0	54	15	0	0	0	3	0	0	0	59	21	1	2	0	0	0	1	10	0	4	7	0	8	10	6	0
221	Verrucomicrobia;c__[Pedosphaerae];o__[Pedosphaerales];f__auto67_4W;g__	3	0	0	7	0	0	1	0	0	0	0	0	3	0	0	28	0	0	9	4	19	0	56	0	0	0	0	2	0	0	0	14	32	1	2	0	7	9	0	0	0	0	6	3	4	6	0	5
169	Verrucomicrobia;c__Opitutae;o__Opitutales;f__Opitutaceae;g__	0	0	0	12	0	1	1	0	5	4	0	1	0	4	3	14	0	1	10	0	21	0	32	1	0	0	1	0	0	0	0	16	9	0	0	0	4	0	0	0	1	1	18	0	0	7	2	0
165	Verrucomicrobia;c__[Spartobacteria];o__[Chthoniobacterales];f__[Chthoniobacteraceae];g__	0	2	2	0	0	0	3	0	13	3	0	8	0	2	3	10	0	0	3	0	22	0	53	2	0	0	0	1	0	1	0	11	10	1	1	0	0	0	2	0	0	0	7	0	0	4	1	0
111	Verrucomicrobia;c__[Methylacidiphilae];o__S-BQ2-57;f__;g__	0	0	0	0	0	0	1	0	0	4	0	0	0	0	0	8	0	0	1	0	21	0	47	0	0	0	0	1	0	0	0	16	6	0	0	0	3	0	0	0	0	0	3	0	0	0	0	0
96	Verrucomicrobia;c__Verrucomicrobiae;o__Verrucomicrobiales;f__Verrucomicrobiaceae;g__Prosthecobacter	0	0	0	0	0	3	0	0	6	1	4	0	0	0	0	9	1	0	9	0	0	4	5	18	0	0	0	1	0	0	0	6	3	1	0	1	0	14	2	1	0	0	1	4	1	1	0	0
81	Verrucomicrobia;c__[Pedosphaerae];o__[Pedosphaerales];f__Ellin517;g__	0	0	0	0	0	0	0	0	0	0	0	0	0	0	0	6	0	1	4	0	5	0	17	2	0	0	0	0	0	0	0	14	8	0	1	0	0	0	0	0	0	0	18	5	0	0	0	0
62	Verrucomicrobia;c__[Spartobacteria];o__[Chthoniobacterales];f__[Chthoniobacteraceae];g__Chthoniobacter	0	0	0	0	0	0	0	0	9	0	0	0	0	0	0	6	0	0	2	0	5	0	22	5	0	0	0	0	0	0	0	0	6	0	0	0	3	0	0	0	0	0	1	0	0	3	0	0
45	Verrucomicrobia;c__Verruco-5;o__WCHB1-41;f__WCHB1-25;g__	0	0	0	0	0	0	0	0	0	0	0	0	0	0	0	0	0	2	0	0	0	0	0	0	0	11	0	0	0	5	0	0	0	0	27	0	0	0	0	0	0	0	0	0	0	0	0	0
35	Verrucomicrobia;c__Opitutae;o__;f__;g__	0	0	0	0	0	0	2	0	0	0	0	0	0	0	0	9	0	0	1	0	4	3	12	0	0	0	0	0	0	0	0	0	1	0	0	1	0	0	2	0	0	0	0	0	0	0	0	0
34	Verrucomicrobia;c__Verruco-5;o__;f__;g__	0	0	0	0	0	0	0	0	0	0	0	0	0	0	0	2	0	0	0	0	10	0	13	0	0	0	0	0	0	0	0	5	4	0	0	0	0	0	0	0	0	0	0	0	0	0	0	0
26	Verrucomicrobia;c__[Pedosphaerae];o__[Pedosphaerales];f__[Pedosphaeraceae];g__Pedosphaera	0	0	0	0	0	0	0	0	0	0	0	0	0	0	0	4	0	0	0	0	3	0	6	0	0	0	0	0	0	0	0	0	6	0	0	0	0	0	0	0	0	0	0	0	0	0	7	0
21	Verrucomicrobia;c__[Methylacidiphilae];o__;f__;g__	0	0	0	0	0	0	0	0	0	4	0	0	0	0	0	2	0	0	0	0	0	0	2	0	0	0	0	0	0	0	0	6	2	0	0	0	0	0	0	0	0	0	1	3	1	0	0	0
15	Verrucomicrobia;c__[Pedosphaerae];o__[Pedosphaerales];f__OPB35;g__	0	0	0	0	0	0	0	0	0	0	0	0	1	0	0	0	0	0	0	0	0	0	1	0	0	0	0	0	0	0	0	13	0	0	0	0	0	0	0	0	0	0	0	0	0	0	0	0
13	Verrucomicrobia;c__Verruco-5;o__SS1-B-03-39;f__;g__	0	0	0	0	0	0	0	0	0	4	0	0	0	0	0	0	0	0	0	0	8	0	0	0	0	0	0	0	0	0	0	0	0	0	0	0	0	0	0	0	0	0	0	0	0	1	0	0
13	Verrucomicrobia;c__[Spartobacteria];o__[Chthoniobacterales];f__[Chthoniobacteraceae];g__OR-59	0	0	0	0	0	0	0	0	0	0	0	0	0	0	0	1	0	0	0	0	9	0	0	0	0	0	0	0	0	0	0	0	2	1	0	0	0	0	0	0	0	0	0	0	0	0	0	0
38397	others
5015	Lentisphaerae;c__[Lentisphaeria];o__Victivallales;f__Victivallaceae;g__	0	0	0	7	0	1	0	0	1	2	1	23	2	0	0	3	0	4	1	0	7	0	4	2	105	82	2	0	0	120	180	0	0	655	582	3213	10	0	0	0	0	0	6	0	0	1	0	1
3909	Synergistetes;c__Synergistia;o__Synergistales;f__Synergistaceae;g__Synergistes	0	0	0	2	0	0	0	0	2	3	7	29	0	0	0	0	0	4	0	0	2	0	3	5	1	12	0	0	0	23	3	0	4	250	592	2948	0	0	0	4	0	2	0	0	1	3	5	4
3090	Chloroflexi;c__Anaerolineae;o__envOPS12;f__;g__	17	2	0	12	2	0	11	13	50	14	18	8	13	11	1	559	4	19	23	0	450	17	861	0	0	0	1	53	0	0	0	257	388	13	42	1	7	5	1	56	3	0	9	32	13	86	8	10
1768	Gemmatimonadetes;c__Gemm-1;o__;f__;g__	4	2	3	6	1	1	70	17	38	16	11	1	4	4	8	210	1	20	25	0	344	6	233	0	0	1	1	9	0	1	2	288	266	2	13	2	4	4	22	18	7	1	41	14	9	26	9	3
1731	Chlamydiae;c__Chlamydiia;o__Chlamydiales;f__Chlamydiaceae;g__	0	0	2	2	0	0	0	2	0	1	0	1	0	1	0	3	0	47	3	2	2	0	0	1	1	1	2	528	407	125	20	5	0	286	2	249	0	0	0	0	33	3	0	1	1	0	0	0
1546	Nitrospirae;c__Nitrospira;o__Nitrospirales;f__0319-6A21;g__	10	1	2	7	1	0	22	2	37	18	21	7	4	3	0	183	2	12	30	13	215	12	395	4	0	1	0	12	2	2	3	158	192	10	12	3	5	3	1	4	0	0	33	12	2	55	20	15
1456	Gemmatimonadetes;c__Gemmatimonadetes;o__;f__;g__	4	2	3	9	5	1	44	3	51	23	3	5	1	10	5	135	2	9	13	2	211	12	356	0	1	4	1	13	0	2	2	193	155	4	9	2	5	2	2	7	2	0	45	40	15	40	3	0
981	k__Archaea;p__Euryarchaeota;c__Methanomicrobia;o__Methanomicrobiales;f__Methanocorpusculaceae;g__Methanocorpusculum	0	0	0	0	0	0	0	0	0	1	1	2	0	0	0	0	0	5	0	2	2	1	0	0	0	106	0	0	0	161	0	0	0	0	144	541	0	0	0	9	0	2	0	0	2	0	2	0
974	Synergistetes;c__Synergistia;o__Synergistales;f__Synergistaceae;g__	0	0	0	3	0	3	2	0	0	2	0	5	0	0	2	2	1	73	0	0	2	1	0	0	3	124	0	3	2	245	38	0	0	74	61	290	0	11	0	0	0	14	8	2	0	0	1	2
800	Tenericutes;c__Mollicutes;o__RF39;f__;g__	3	0	0	3	0	0	3	1	6	2	4	2	0	0	7	28	0	33	27	8	107	0	66	2	1	84	0	2	1	34	2	28	92	1	189	1	0	2	9	4	0	4	22	6	2	12	2	0
733	Planctomycetes;c__Planctomycetia;o__Planctomycetales;f__Planctomycetaceae;g__Planctomyces	0	2	0	7	0	0	35	0	163	2	0	0	0	0	0	5	0	3	26	1	141	0	41	0	0	1	1	3	1	0	5	31	31	3	1	0	1	1	1	0	0	0	211	5	3	5	3	0
638	Planctomycetes;c__Phycisphaerae;o__Phycisphaerales;f__;g__	0	0	4	0	4	1	19	1	81	0	2	2	0	0	0	35	0	5	7	2	94	1	174	0	0	1	0	3	0	1	1	32	39	1	4	0	0	0	0	14	1	0	89	8	3	9	0	0
634	WS3;c__PRR-12;o__Sediment-1;f__PRR-10;g__	3	0	0	0	2	0	5	0	8	0	2	0	1	0	0	81	1	3	5	0	124	3	139	0	1	0	0	13	0	0	0	58	75	3	2	2	1	0	0	23	0	0	9	4	4	39	23	0
597	WS3;c__PRR-12;o__Sediment-1;f__;g__	0	3	0	2	0	0	11	1	10	1	6	2	2	0	0	69	0	8	11	1	91	0	199	0	0	0	0	3	0	0	0	58	55	1	0	3	2	0	0	2	0	1	11	13	9	22	0	0
574	[Thermi];c__Deinococci;o__Deinococcales;f__Deinococcaceae;g__Deinococcus	1	0	4	20	2	0	1	13	50	11	0	1	5	1	5	10	1	2	12	0	18	168	17	9	0	0	0	3	0	0	0	4	9	8	1	1	0	35	13	71	0	0	15	36	6	3	18	0
559	Planctomycetes;c__Phycisphaerae;o__WD2101;f__;g__	0	0	1	0	0	0	10	3	17	2	4	2	0	1	0	89	0	4	9	0	90	0	169	0	0	0	0	7	0	0	0	66	44	0	6	1	0	10	0	0	3	0	3	13	0	5	0	0
481	k__Archaea;p__Euryarchaeota;c__Methanobacteria;o__Methanobacteriales;f__Methanobacteriaceae;g__Methanobrevibacter	0	0	1	0	0	0	0	0	0	0	0	0	0	0	0	4	0	14	0	0	4	0	10	0	0	195	0	0	0	123	0	0	1	0	122	0	0	0	0	0	0	3	3	0	1	0	0	0
475	Gemmatimonadetes;c__Gemmatimonadetes;o__Gemmatimonadales;f__Ellin5301;g__	2	2	0	2	1	0	18	0	39	3	5	2	0	0	0	49	0	0	1	0	59	0	102	0	0	0	0	4	0	0	0	87	57	0	3	0	1	0	1	7	0	0	5	16	2	6	1	0
471	Gemmatimonadetes;c__Gemmatimonadetes;o__Ellin5290;f__;g__	0	0	0	0	0	0	10	3	12	3	1	2	0	0	0	55	0	2	4	1	56	4	97	0	0	0	0	4	0	0	1	73	59	2	8	0	2	0	0	42	0	0	7	5	7	11	0	0
471	Planctomycetes;c__Planctomycetia;o__Pirellulales;f__Pirellulaceae;g__	0	0	0	2	0	0	2	1	10	0	0	3	0	0	0	42	0	5	8	0	71	6	172	6	0	0	0	10	0	1	0	22	29	1	7	0	1	2	0	14	0	0	5	10	0	12	15	14
468	WPS-2;c__;o__;f__;g__	0	0	1	8	1	1	0	1	7	1	1	2	1	1	0	5	0	24	0	3	10	1	3	0	0	44	0	0	0	68	0	9	2	0	134	114	0	8	0	1	0	5	0	1	6	0	1	4
371	Nitrospirae;c__Nitrospira;o__Nitrospirales;f__[Thermodesulfovibrionaceae];g__GOUTA19	15	0	0	0	0	0	0	2	3	5	4	1	0	1	0	23	0	1	1	0	78	2	109	0	0	1	0	2	0	0	0	35	34	2	1	0	3	0	0	0	0	0	5	9	7	23	0	4
350	Gemmatimonadetes;c__Gemmatimonadetes;o__N1423WL;f__;g__	0	0	1	0	0	0	23	4	20	7	3	1	0	0	1	26	1	1	1	0	77	0	59	1	0	0	0	3	0	0	0	50	25	1	3	0	0	0	0	10	0	3	3	10	0	16	0	0
348	Thermotogae;c__Thermotogae;o__Thermotogales;f__Thermotogaceae;g__S1	0	2	0	1	0	0	0	0	6	0	7	2	0	0	0	59	0	1	0	0	64	0	74	1	0	0	0	5	0	0	0	34	80	0	0	1	0	0	0	0	0	0	0	2	3	6	0	0
314	Chloroflexi;c__Ellin6529;o__;f__;g__	0	0	0	6	1	0	5	2	12	2	4	3	2	0	0	18	0	0	5	4	35	4	61	0	0	0	1	4	0	0	0	54	42	0	2	1	0	0	0	0	0	0	11	6	4	24	1	0
311	Planctomycetes;c__Planctomycetia;o__Gemmatales;f__Isosphaeraceae;g__	0	0	0	0	0	0	2	0	11	8	1	0	0	0	0	47	0	1	3	0	28	2	100	0	0	0	0	2	1	0	0	33	25	0	2	1	7	0	0	0	1	0	12	0	1	17	0	6
278	Chloroflexi;c__S085;o__;f__;g__	0	0	1	0	2	2	6	0	2	0	4	0	0	0	0	19	0	2	2	14	36	2	55	0	0	0	0	2	0	0	0	54	29	0	0	1	0	0	0	18	1	0	0	2	3	15	0	6
266	TM7;c__TM7-3;o__CW040;f__F16;g__	0	0	0	0	0	0	0	0	0	2	0	0	1	0	0	0	0	2	32	0	0	0	0	0	0	38	0	0	0	19	142	1	0	0	11	0	0	0	0	0	0	0	18	0	0	0	0	0
247	Chloroflexi;c__Anaerolineae;o__SBR1031;f__A4b;g__	0	0	0	10	0	0	1	0	0	3	3	0	0	0	1	27	0	6	7	1	47	1	56	0	0	0	0	5	0	0	0	43	23	1	0	0	0	0	0	0	0	0	0	3	0	7	0	2
242	Planctomycetes;c__Pla4;o__;f__;g__	26	5	0	0	0	0	1	0	0	0	8	0	0	0	0	51	0	6	6	0	26	4	60	0	0	0	1	2	0	0	0	22	16	0	1	0	0	0	1	0	0	0	2	0	0	4	0	0
232	Gemmatimonadetes;c__Gemmatimonadetes;o__Gemmatimonadales;f__;g__	0	0	0	0	0	0	13	0	3	6	1	2	0	0	0	40	0	0	0	0	33	0	63	0	0	0	0	2	0	0	0	16	30	1	2	0	0	0	0	0	0	0	1	6	0	13	0	0
226	Chloroflexi;c__Anaerolineae;o__;f__;g__	0	0	0	0	0	0	0	1	1	2	3	0	0	0	0	35	0	1	2	0	26	0	87	0	0	0	0	1	0	0	0	13	18	0	1	0	0	0	0	0	0	0	0	0	0	34	1	0
196	OD1;c__ZB2;o__;f__;g__	0	0	0	0	0	0	4	4	19	2	0	0	0	0	0	15	2	0	60	0	14	2	22	0	0	0	0	1	0	0	0	0	2	0	0	0	6	5	0	0	0	0	24	2	0	12	0	0
175	Planctomycetes;c__Planctomycetia;o__Gemmatales;f__Gemmataceae;g__Gemmata	0	5	0	0	0	0	2	0	20	2	6	0	0	0	0	4	0	3	4	0	46	0	51	0	0	0	2	2	0	0	1	6	7	1	2	1	0	0	0	0	0	0	8	1	0	1	0	0
169	Synergistetes;c__Synergistia;o__Synergistales;f__Dethiosulfovibrionaceae;g__HA73	0	0	0	0	0	0	0	12	2	2	0	0	1	0	0	4	0	0	1	29	4	5	2	0	1	0	1	0	0	0	0	10	0	3	2	0	0	11	0	0	0	0	0	6	59	13	0	1
169	[Thermi];c__Deinococci;o__Thermales;f__Thermaceae;g__Thermus	3	0	0	14	1	0	0	46	0	0	8	0	0	0	0	2	0	0	2	0	16	14	3	0	0	0	0	2	1	0	0	18	0	0	2	0	13	8	0	0	0	0	0	5	9	2	0	0
165	Chloroflexi;c__Anaerolineae;o__GCA004;f__;g__	6	0	0	0	0	0	0	0	0	2	3	0	0	1	0	8	0	0	0	0	26	2	49	1	0	0	0	0	0	0	0	37	19	1	2	0	0	0	0	0	0	0	0	0	2	6	0	0
156	Chlorobi;c__BSV26;o__PK329;f__;g__	0	0	0	1	0	0	0	0	0	0	3	0	0	0	0	35	1	4	0	0	27	1	24	0	0	0	0	2	0	0	1	8	28	0	1	0	0	0	0	0	0	0	0	8	0	12	0	0
154	Chloroflexi;c__Anaerolineae;o__Anaerolineales;f__Anaerolinaceae;g__T78	4	0	0	1	0	0	1	21	3	1	0	0	0	0	0	10	0	0	2	31	7	2	18	0	0	0	0	0	0	0	0	10	1	0	1	0	1	0	4	0	2	0	0	2	23	4	5	0
150	Lentisphaerae;c__[Lentisphaeria];o__Victivallales;f__Victivallaceae;g__Victivallis	0	0	0	0	0	0	0	0	0	0	0	0	0	0	0	0	0	0	0	0	0	0	0	0	10	2	0	0	1	1	23	0	0	21	7	85	0	0	0	0	0	0	0	0	0	0	0	0
149	OD1;c__SM2F11;o__;f__;g__	0	0	0	0	0	0	0	0	0	0	6	0	0	0	0	20	0	2	0	0	14	0	40	0	0	0	0	8	0	0	0	9	32	3	5	0	0	0	0	6	0	0	0	3	0	1	0	0
138	Synergistetes;c__Synergistia;o__Synergistales;f__Dethiosulfovibrionaceae;g__Aminobacterium	0	0	0	0	0	0	0	0	0	0	0	0	0	0	0	8	0	0	0	0	47	0	33	0	0	0	0	0	0	0	0	14	21	0	1	0	0	0	0	0	0	0	0	4	0	10	0	0
138	[Thermi];c__Deinococci;o__Deinococcales;f__Trueperaceae;g__B-42	0	0	0	0	1	0	2	0	22	5	0	0	0	0	0	10	0	6	7	0	39	4	14	0	0	0	0	0	1	0	0	5	2	0	1	0	0	0	8	7	0	0	0	3	0	1	0	0
134	OP8;c__OP8_1;o__;f__;g__	0	0	4	0	0	0	0	2	14	0	0	0	1	4	4	6	0	6	0	19	6	2	11	1	0	0	0	2	0	0	0	0	2	1	2	0	0	0	2	6	0	0	3	1	14	9	12	0
134	TM6;c__SJA-4;o__;f__;g__	0	0	1	0	0	0	0	0	2	0	0	1	3	0	0	20	0	1	0	0	18	1	33	7	0	0	0	5	0	0	0	16	13	1	1	0	0	0	2	0	0	0	0	1	0	2	6	0
128	k__Archaea;p__Euryarchaeota;c__Methanomicrobia;o__Methanomicrobiales;f__Methanomicrobiaceae;g__Methanofollis	0	0	0	0	0	0	0	0	0	1	0	0	0	0	0	32	0	0	0	0	24	0	30	0	0	0	0	2	0	0	0	8	17	0	2	0	0	0	0	0	1	0	0	11	0	0	0	0
126	Nitrospirae;c__Nitrospira;o__Nitrospirales;f__[Leptospirillaceae];g__Leptospirillum	10	1	1	0	3	0	0	4	5	10	2	0	1	7	4	5	0	0	2	2	2	19	0	6	0	0	0	1	0	0	1	0	0	0	2	1	1	2	4	22	0	2	0	1	2	0	0	3
126	OD1;c__ABY1;o__;f__;g__	0	0	0	0	0	0	0	0	0	3	1	0	0	0	0	4	2	0	0	0	39	5	37	1	0	0	0	0	0	0	0	3	10	0	0	0	0	0	0	0	0	0	0	0	5	16	0	0
122	k__Archaea;p__Euryarchaeota;c__Methanomicrobia;o__Methanosarcinales;f__Methanosaetaceae;g__Methanosaeta	0	1	0	0	0	0	0	0	1	2	0	0	0	0	4	26	0	0	3	0	11	1	15	0	0	0	0	9	0	0	0	6	20	0	0	0	2	0	0	0	0	0	6	0	0	3	0	12
119	Planctomycetes;c__Phycisphaerae;o__CCM11a;f__;g__	0	0	0	0	0	0	0	0	0	0	0	0	4	0	0	17	0	1	0	0	17	0	48	0	0	0	0	0	0	1	0	0	18	1	2	0	0	0	0	0	0	0	0	0	0	10	0	0
116	Gemmatimonadetes;c__Gemmatimonadetes;o__KD8-87;f__;g__	7	0	0	0	0	0	2	0	0	3	0	0	0	0	0	5	0	0	1	0	21	4	19	0	0	0	0	2	0	0	0	17	9	0	0	2	0	0	0	10	0	0	5	3	1	4	1	0
112	Chloroflexi;c__Ktedonobacteria;o__Thermogemmatisporales;f__Thermogemmatisporaceae;g__	0	0	0	0	0	0	0	0	0	0	7	0	0	0	0	20	0	0	0	0	34	0	14	0	0	0	0	3	0	0	1	23	5	0	1	0	0	0	0	0	0	0	0	0	0	4	0	0
111	k__Archaea;p__Euryarchaeota;c__Methanomicrobia;o__Methanomicrobiales;f__Methanomicrobiaceae;g__Methanoculleus	0	0	0	0	0	0	0	0	0	0	0	0	0	0	0	31	0	2	0	0	17	0	28	0	0	0	0	3	0	0	0	8	17	0	2	0	0	1	0	0	0	0	0	0	0	1	1	0
108	Chloroflexi;c__Thermomicrobia;o__JG30-KF-CM45;f__;g__	0	0	0	0	0	0	9	0	1	0	0	0	0	0	0	14	0	0	8	0	11	0	24	1	0	0	0	1	0	0	0	0	10	2	0	0	0	0	0	0	0	0	20	0	0	4	2	1
106	Chlamydiae;c__Chlamydiia;o__Chlamydiales;f__;g__	0	0	0	0	0	0	5	0	9	0	5	0	0	0	0	7	0	0	5	0	36	0	9	1	0	0	0	0	0	0	0	10	6	0	0	0	0	0	0	0	0	0	5	4	0	4	0	0
106	Chloroflexi;c__TK10;o__B07_WMSP1;f__FFCH4570;g__	0	0	0	12	0	0	0	0	4	0	0	0	0	0	0	7	0	0	0	0	10	0	44	0	0	0	1	0	0	0	0	6	11	0	0	0	0	0	0	0	3	0	5	2	0	1	0	0
104	Chlamydiae;c__Chlamydiia;o__Chlamydiales;f__Rhabdochlamydiaceae;g__Candidatus Rhabdochlamydia	0	1	0	1	0	0	9	0	19	0	0	0	0	0	0	0	0	0	6	0	39	0	2	0	0	0	0	0	0	0	0	1	1	0	0	0	0	0	0	0	0	0	23	0	1	0	0	1
99	Chloroflexi;c__TK10;o__B07_WMSP1;f__;g__	0	0	0	0	0	0	0	0	5	0	0	2	0	0	0	5	0	0	4	0	22	0	35	0	0	0	0	0	0	0	0	14	7	0	0	0	0	0	0	0	0	0	0	5	0	0	0	0
97	NC10;c__12-24;o__JH-WHS47;f__;g__	5	1	0	0	0	0	0	0	13	0	0	0	0	1	0	6	0	0	0	0	24	0	20	0	0	0	0	1	0	0	0	14	7	0	2	0	0	0	0	0	1	0	0	1	0	1	0	0
97	Planctomycetes;c__Planctomycetia;o__Gemmatales;f__Gemmataceae;g__	0	1	0	0	0	0	0	0	5	0	0	0	2	0	0	9	0	0	1	0	16	0	23	0	0	0	0	1	0	0	0	17	2	0	1	0	0	0	0	0	0	0	0	0	4	1	14	0
95	Planctomycetes;c__OM190;o__CL500-15;f__;g__	0	0	0	0	0	0	0	0	0	0	2	0	0	0	0	8	0	0	0	0	24	0	27	0	0	0	0	3	0	0	0	2	11	0	0	0	0	0	0	0	0	0	3	1	0	14	0	0
93	Chloroflexi;c__Anaerolineae;o__pLW-97;f__;g__	0	0	0	0	0	0	0	0	0	0	0	0	0	0	0	11	0	0	0	0	27	0	24	0	0	0	0	1	0	0	0	4	16	0	4	0	0	0	0	0	0	0	0	3	0	3	0	0
91	Chloroflexi;c__Chloroflexi;o__[Roseiflexales];f__[Kouleothrixaceae];g__	0	0	0	0	0	0	0	0	0	0	3	1	0	3	0	25	0	0	1	0	5	0	22	0	0	0	0	0	0	0	0	4	12	1	6	0	0	0	0	1	0	0	5	0	0	2	0	0
91	Planctomycetes;c__;o__;f__;g__	0	0	0	0	0	0	0	0	0	0	0	3	0	0	0	12	0	0	0	0	6	0	42	0	0	0	0	0	0	0	0	5	11	0	2	0	0	0	0	0	0	0	8	2	0	0	0	0
90	k__Archaea;p__Euryarchaeota;c__Methanomicrobia;o__YC-E6;f__;g__	0	0	0	0	0	0	0	0	0	0	3	0	0	1	0	7	0	0	1	0	38	0	11	0	0	0	0	3	0	0	0	5	13	0	0	0	0	0	0	0	0	0	0	3	0	5	0	0
85	Hyd24-12;c__;o__;f__;g__	2	0	0	0	0	0	0	6	4	5	0	0	0	0	0	3	0	0	0	13	0	2	11	0	0	0	1	0	0	0	0	0	2	2	0	0	0	0	4	0	0	0	1	13	15	1	0	0
83	Planctomycetes;c__C6;o__MVS-107;f__;g__	0	0	0	0	0	0	4	0	0	0	2	2	0	0	0	21	0	0	1	0	5	0	11	0	0	0	0	1	0	0	1	21	5	0	1	0	0	0	0	0	0	3	2	3	0	0	0	0
82	OD1;c__;o__;f__;g__	0	0	0	0	0	0	0	0	0	0	0	0	0	0	0	9	0	0	0	0	29	0	21	0	0	0	0	2	0	0	0	5	7	0	0	0	0	0	0	0	0	0	0	5	0	4	0	0
80	Gemmatimonadetes;c__Gemmatimonadetes;o__Gemmatimonadales;f__Gemmatimonadaceae;g__Gemmatimonas	0	3	0	0	0	0	1	0	0	1	0	1	0	0	6	9	0	2	2	0	9	0	1	0	0	0	0	0	0	1	0	9	5	0	1	0	0	19	3	0	0	0	0	0	0	7	0	0
79	Planctomycetes;c__Phycisphaerae;o__mle1-8;f__;g__	0	0	0	0	5	0	0	0	0	0	0	0	0	0	0	5	0	2	0	0	6	0	29	0	0	1	0	1	0	0	0	19	10	0	0	0	0	0	0	0	0	0	0	0	0	1	0	0
78	Elusimicrobia;c__Elusimicrobia;o__Elusimicrobiales;f__Elusimicrobiaceae;g__	0	0	0	3	0	0	0	0	1	0	1	0	0	0	0	0	0	1	0	0	0	0	0	0	1	16	0	0	0	7	0	0	0	4	38	2	0	0	0	0	0	0	0	0	0	0	4	0
78	Tenericutes;c__Mollicutes;o__Anaeroplasmatales;f__Anaeroplasmataceae;g__Anaeroplasma	0	0	0	0	0	0	2	0	1	1	0	0	0	0	0	0	0	2	12	0	0	3	38	0	0	0	0	0	0	0	0	4	0	0	0	0	0	0	0	6	0	0	9	0	0	0	0	0
76	GN02;c__GKS2-174;o__;f__;g__	0	0	0	0	0	0	0	0	5	0	0	0	0	0	0	18	0	0	0	0	4	0	38	0	0	0	0	5	0	0	0	0	4	0	0	0	0	0	0	0	0	0	0	2	0	0	0	0
75	Chloroflexi;c__Anaerolineae;o__S0208;f__;g__	0	0	0	0	0	0	0	0	0	0	0	0	0	0	0	9	0	0	0	0	14	0	14	0	0	0	0	0	0	0	0	0	12	2	0	0	0	0	0	0	0	0	0	0	0	24	0	0
75	Tenericutes;c__Mollicutes;o__;f__;g__	4	5	16	0	0	0	0	0	2	7	0	0	0	8	0	0	0	0	0	0	4	0	2	0	0	0	0	0	0	0	0	0	1	0	0	0	0	4	0	7	0	0	0	6	0	7	2	0
71	Chloroflexi;c__Chloroflexi;o__[Roseiflexales];f__;g__	0	0	0	1	0	0	4	7	0	0	0	0	0	0	0	8	0	0	0	0	2	0	19	0	0	0	0	0	0	0	0	0	5	0	1	0	0	0	0	0	0	0	15	0	0	9	0	0
68	TM7;c__TM7-1;o__;f__;g__	0	0	0	2	0	0	0	0	0	0	0	0	0	0	0	14	0	1	0	0	9	0	13	0	0	0	0	1	0	0	0	18	6	1	0	0	0	0	0	0	0	0	0	0	0	3	0	0
65	Nitrospirae;c__Nitrospira;o__Nitrospirales;f__[Thermodesulfovibrionaceae];g__LCP-6	0	0	0	0	0	0	0	0	0	0	0	0	1	0	0	4	0	0	0	0	4	0	30	0	0	0	0	0	0	0	0	20	4	0	1	0	0	0	0	0	0	0	0	0	0	1	0	0
62	No blast hit;Other;Other;Other;Other;Other	0	0	0	0	0	0	0	0	15	0	5	0	0	0	0	2	0	0	0	0	1	0	18	0	0	0	0	2	0	0	0	8	4	0	0	0	0	0	0	1	0	0	0	0	0	6	0	0
61	Planctomycetes;c__Phycisphaerae;o__CPla-3;f__;g__	0	0	1	0	0	0	2	0	0	0	0	0	0	0	0	7	0	0	0	0	12	0	13	0	0	0	0	0	0	0	0	17	4	0	0	0	0	0	0	0	0	0	2	0	0	3	0	0
60	Chloroflexi;c__Anaerolineae;o__SHA-20;f__;g__	0	0	0	0	0	0	0	10	2	0	2	0	0	0	0	0	0	1	0	0	3	11	6	0	0	0	0	0	0	0	0	4	0	1	1	0	0	0	0	0	0	0	1	0	4	2	0	12
58	Chlamydiae;c__Chlamydiia;o__Chlamydiales;f__Parachlamydiaceae;g__Parachlamydia	5	0	0	19	0	0	0	0	0	4	3	0	0	0	0	2	0	0	0	0	0	2	0	2	0	0	0	0	0	0	0	3	0	0	0	1	5	0	3	0	0	0	0	0	5	3	1	0
57	Chloroflexi;c__Ktedonobacteria;o__JG30-KF-AS9;f__;g__	0	0	0	0	0	0	10	0	6	0	4	0	0	0	0	1	0	0	1	0	3	0	15	0	0	0	0	1	0	0	0	12	4	0	0	0	0	0	0	0	0	0	0	0	0	0	0	0
55	WS3;c__PRR-12;o__Sediment-1;f__CV106;g__	0	0	0	0	0	0	0	0	0	0	0	1	0	0	1	4	0	2	0	0	7	0	10	0	0	0	0	1	0	0	0	6	8	0	0	0	0	0	0	8	0	0	7	0	0	0	0	0
54	Chloroflexi;c__Anaerolineae;o__A31;f__;g__	0	0	0	0	0	0	0	0	0	0	0	0	0	0	0	5	0	0	0	0	12	0	8	0	0	0	0	0	0	0	0	10	7	0	0	0	0	0	0	0	0	0	0	4	0	8	0	0
54	Thermotogae;c__Thermotogae;o__Thermotogales;f__Thermotogaceae;g__Kosmotoga	0	0	0	0	0	0	0	0	0	0	0	0	0	0	0	7	0	0	1	0	14	0	15	0	1	0	0	3	0	0	0	6	7	0	0	0	0	0	0	0	0	0	0	0	0	0	0	0
50	;c__;o__;f__;g__	0	0	0	0	0	0	0	0	0	0	0	0	1	0	0	7	0	0	0	1	8	0	11	0	0	0	0	0	0	0	0	3	8	0	0	0	0	0	0	5	0	0	0	1	0	5	0	0
50	Chloroflexi;c__C0119;o__;f__;g__	0	0	0	0	0	0	6	0	0	0	0	0	0	0	17	7	0	0	0	2	0	0	14	0	0	0	0	1	0	0	0	0	1	1	1	0	0	0	0	0	0	0	0	0	0	0	0	0
49	[Caldithrix];c__KSB1;o__Ucn15732;f__;g__	0	0	0	0	0	0	0	0	0	0	0	0	0	0	0	8	0	0	0	0	2	0	24	0	0	0	0	0	0	0	0	3	12	0	0	0	0	0	0	0	0	0	0	0	0	0	0	0
48	[Thermi];c__Deinococci;o__Deinococcales;f__Trueperaceae;g__Truepera	0	0	0	0	0	0	0	0	0	12	0	0	0	0	0	0	0	0	0	0	1	2	16	0	0	0	0	0	0	0	0	0	1	0	0	0	0	0	0	0	0	0	0	0	16	0	0	0
46	Fibrobacteres;c__Fibrobacteria;o__258ds10;f__;g__	0	0	0	0	0	0	0	0	0	0	0	0	0	0	0	12	0	0	0	0	6	0	14	0	0	0	0	0	0	0	0	8	5	0	0	0	0	0	0	0	0	0	0	0	0	1	0	0
46	GN04;c__;o__;f__;g__	0	0	0	0	1	0	0	0	0	1	0	0	0	0	0	0	0	0	0	0	9	0	12	0	0	0	0	1	0	1	0	3	12	0	1	0	0	0	0	0	0	0	0	4	0	1	0	0
46	Planctomycetes;c__Phycisphaerae;o__S-70;f__;g__	3	0	0	0	0	0	0	0	0	0	0	0	0	0	0	8	0	0	0	1	4	0	10	0	0	0	0	0	1	0	0	5	0	0	0	0	0	0	0	14	0	0	0	0	0	0	0	0
44	Chloroflexi;c__Anaerolineae;o__A31;f__S47;g__	0	0	0	0	0	0	0	0	0	0	0	0	0	0	0	8	0	0	0	0	5	0	15	0	0	0	0	1	0	0	0	7	0	0	0	0	0	0	0	0	0	0	0	0	0	8	0	0
44	Chloroflexi;c__Thermomicrobia;o__AKYG1722;f__;g__	0	0	0	0	0	0	0	0	4	4	0	0	0	0	0	2	0	0	1	0	5	0	5	0	0	0	0	0	0	0	0	0	2	0	0	0	0	0	0	5	1	0	7	1	7	0	0	0
43	Chlorobi;c__BSV26;o__A89;f__;g__	10	0	0	0	0	0	0	0	0	0	0	0	0	0	0	3	0	0	0	0	0	0	18	0	0	0	0	2	0	0	0	3	7	0	0	0	0	0	0	0	0	0	0	0	0	0	0	0
43	Synergistetes;c__Synergistia;o__Synergistales;f__Dethiosulfovibrionaceae;g__TG5	1	1	0	17	0	0	2	0	0	0	0	0	0	0	0	1	0	0	3	0	0	0	1	0	0	0	0	0	0	0	0	7	0	0	0	0	0	1	0	0	0	0	4	1	0	0	3	1
42	Chloroflexi;c__Anaerolineae;o__CFB-26;f__;g__	0	0	0	0	0	0	0	0	0	0	0	0	0	0	0	9	0	0	1	0	11	0	5	0	0	0	0	1	0	0	0	1	3	0	0	0	0	0	0	0	0	0	0	0	0	11	0	0
42	GN02;c__BD1-5;o__;f__;g__	0	0	0	0	0	0	0	0	0	0	0	0	0	0	0	18	0	0	0	0	6	0	7	0	0	0	0	2	0	0	0	0	5	0	0	0	0	0	0	0	0	0	0	1	0	3	0	0
41	Chlorobi;c__OPB56;o__;f__;g__	0	0	0	0	0	0	0	0	0	0	0	0	0	0	0	0	0	0	2	0	0	0	0	0	0	0	0	0	0	0	0	0	0	0	0	0	0	0	0	39	0	0	0	0	0	0	0	0
41	Chloroflexi;c__Gitt-GS-136;o__;f__;g__	0	0	0	0	0	0	2	0	3	0	0	2	0	0	0	1	0	3	0	1	6	0	2	0	0	0	0	1	0	0	0	2	2	0	0	0	0	0	0	0	0	0	1	0	0	10	5	0
41	WS3;c__PRR-12;o__;f__;g__	0	0	0	0	0	0	0	0	0	0	0	0	0	0	0	4	0	0	0	0	5	0	13	0	0	0	0	0	0	0	1	10	2	0	0	0	0	0	0	0	0	0	0	0	0	6	0	0
40	Chlorobi;c__Ignavibacteria;o__Ignavibacteriales;f__Ignavibacteriaceae;g__	0	0	0	3	0	0	0	2	0	0	0	0	0	0	0	4	0	0	1	0	2	0	5	0	0	0	0	0	0	0	0	0	4	2	0	0	0	0	0	14	0	0	0	2	1	0	0	0
39	Chloroflexi;c__SHA-26;o__;f__;g__	0	0	0	0	0	0	0	0	0	0	0	0	0	0	0	6	0	0	0	0	14	0	4	0	0	0	0	0	0	0	0	12	0	0	0	0	0	0	0	0	0	0	0	3	0	0	0	0
39	WS3;c__PRR-12;o__wb1_H11;f__;g__	0	0	0	0	0	0	2	0	0	0	0	0	0	0	0	1	0	0	0	0	6	0	13	0	0	0	0	0	0	0	0	7	5	0	1	1	0	0	0	0	0	0	0	0	0	3	0	0
38	Nitrospirae;c__Nitrospira;o__Nitrospirales;f__Nitrospiraceae;g__Nitrospira	0	0	0	0	0	0	0	0	1	0	0	0	0	0	0	4	0	0	0	0	4	0	14	0	0	0	0	0	0	0	1	5	6	0	0	0	0	0	1	0	0	0	0	1	0	0	1	0
38	OP11;c__WCHB1-64;o__d153;f__;g__	0	0	0	0	0	0	0	0	0	0	0	0	0	0	0	4	0	0	0	0	17	0	5	0	0	0	0	2	0	0	0	4	1	0	0	0	0	0	0	0	0	0	0	1	0	4	0	0
37	Planctomycetes;c__OM190;o__agg27;f__;g__	0	0	0	0	0	0	0	0	0	0	0	0	0	0	0	5	0	0	0	0	2	0	19	0	0	0	0	1	0	0	0	0	4	0	2	0	0	0	0	0	0	0	0	1	0	3	0	0
35	Chloroflexi;c__Anaerolineae;o__Anaerolineales;f__Anaerolinaceae;g__	0	0	0	0	0	0	0	0	0	0	0	0	0	0	0	7	0	0	0	0	9	2	12	0	0	0	0	0	0	0	0	2	2	0	0	0	0	0	0	0	0	0	0	0	0	1	0	0
35	Gemmatimonadetes;c__;o__;f__;g__	0	0	0	0	0	0	8	0	2	0	0	0	0	0	0	2	0	0	1	0	6	0	12	0	0	0	0	0	0	0	0	1	0	0	0	0	0	0	0	0	0	0	2	0	0	1	0	0
35	Tenericutes;c__Mollicutes;o__Anaeroplasmatales;f__Anaeroplasmataceae;g__gut	0	0	0	0	0	0	0	0	0	0	0	0	0	0	0	0	0	0	0	0	0	0	0	0	1	0	0	0	0	0	0	0	0	0	34	0	0	0	0	0	0	0	0	0	0	0	0	0
34	Chloroflexi;c__Chloroflexi;o__Chloroflexales;f__Oscillochloridaceae;g__Oscillochloris	0	0	0	0	0	0	1	0	0	0	0	0	0	0	32	1	0	0	0	0	0	0	0	0	0	0	0	0	0	0	0	0	0	0	0	0	0	0	0	0	0	0	0	0	0	0	0	0
34	Chloroflexi;c__TK17;o__;f__;g__	1	0	0	0	0	0	0	0	0	0	0	1	0	0	0	4	0	0	0	0	4	0	9	0	0	0	0	0	0	0	0	12	3	0	0	0	0	0	0	0	0	0	0	0	0	0	0	0
32	SAR406;c__AB16;o__noFP_H7;f__;g__	0	0	0	0	0	0	0	2	0	0	0	0	0	0	4	0	0	0	0	4	10	0	0	0	0	0	0	0	0	0	0	0	0	0	0	0	0	0	0	0	0	0	0	0	4	0	8	0
32	SBR1093;c__EC214;o__;f__;g__	5	0	0	0	0	0	0	0	0	1	0	1	0	0	0	0	0	0	0	0	0	0	2	0	0	0	0	0	0	0	0	7	0	0	0	0	0	0	1	13	0	0	0	0	0	0	2	0
32	TM6;c__SBRH58;o__;f__;g__	0	0	0	0	0	0	0	0	0	0	0	0	0	0	30	0	0	0	0	0	0	0	0	0	0	0	0	0	0	0	0	0	0	0	0	0	0	0	0	0	0	0	0	0	0	0	0	2
31	k__Archaea;p__Euryarchaeota;c__Thermoplasmata;o__E2;f__Marine group II;g__	0	0	0	8	0	0	0	0	0	4	0	0	0	0	0	1	0	0	0	0	3	0	0	0	0	0	0	0	0	0	0	11	0	0	3	0	0	0	1	0	0	0	0	0	0	0	0	0
31	Armatimonadetes;c__0319-6E2;o__;f__;g__	0	0	0	0	0	0	1	0	0	0	0	1	1	0	0	3	0	0	0	0	7	0	10	0	0	0	0	0	0	0	0	5	2	0	0	0	0	0	0	0	0	0	1	0	0	0	0	0
31	Chloroflexi;c__Anaerolineae;o__Anaerolineales;f__Anaerolinaceae;g__WCHB1-05	0	0	0	0	1	0	0	0	0	0	0	0	0	0	0	2	0	0	2	3	6	0	2	0	0	0	0	0	0	0	0	11	0	0	0	0	0	0	0	0	1	0	2	0	1	0	0	0
29	FCPU426;c__;o__;f__;g__	0	0	0	0	0	0	0	0	0	0	0	0	0	0	0	7	0	0	1	0	3	0	5	0	0	0	0	0	0	0	0	2	5	0	3	0	0	0	0	0	0	0	2	0	1	0	0	0
28	BRC1;c__PRR-11;o__;f__;g__	0	0	0	0	0	0	0	0	6	0	0	0	0	0	0	1	0	0	0	0	9	0	2	0	0	0	0	0	0	0	0	5	1	0	0	0	0	1	0	0	0	0	3	0	0	0	0	0
26	Armatimonadetes;c__[Fimbriimonadia];o__[Fimbriimonadales];f__[Fimbriimonadaceae];g__	0	0	0	0	0	0	0	0	0	0	0	0	0	0	0	3	0	0	0	0	7	0	12	0	0	0	0	1	0	0	0	0	1	0	0	1	0	0	0	0	0	0	0	0	0	1	0	0
25	FBP;c__;o__;f__;g__	0	0	0	19	0	0	0	0	0	0	0	0	0	0	0	0	0	0	0	0	0	0	0	0	0	0	0	0	0	0	0	0	0	0	0	0	0	0	0	6	0	0	0	0	0	0	0	0
24	OP8;c__OP8_1;o__HMMVPog-54;f__;g__	0	0	0	0	0	0	0	0	10	0	0	0	0	0	0	0	0	0	0	0	14	0	0	0	0	0	0	0	0	0	0	0	0	0	0	0	0	0	0	0	0	0	0	0	0	0	0	0
24	Planctomycetes;c__Phycisphaerae;o__C86;f__;g__	0	0	0	0	0	0	0	0	0	4	0	0	0	0	0	2	0	1	0	0	0	0	8	0	0	0	0	0	0	0	0	4	5	0	0	0	0	0	0	0	0	0	0	0	0	0	0	0
23	Gemmatimonadetes;c__Gemm-2;o__;f__;g__	0	0	0	0	0	0	0	0	0	0	0	0	0	0	0	1	0	2	0	0	9	0	3	0	0	0	0	1	0	0	0	3	4	0	0	0	0	0	0	0	0	0	0	0	0	0	0	0
23	Planctomycetes;c__C6;o__d113;f__;g__	0	0	0	3	0	0	0	0	0	0	0	0	0	0	0	1	0	0	0	0	0	0	6	0	0	0	0	0	0	0	0	0	5	0	0	0	0	0	0	0	0	0	0	0	0	8	0	0
23	Thermotogae;c__Thermotogae;o__Thermotogales;f__Thermotogaceae;g__Geotoga	0	0	0	0	0	0	0	0	0	0	0	0	0	0	0	0	0	0	0	0	8	0	9	0	0	0	0	0	0	0	0	0	5	0	0	0	0	0	0	0	0	0	0	1	0	0	0	0
22	Chloroflexi;c__Anaerolineae;o__SBR1031;f__SHA-31;g__	0	0	0	0	0	0	0	0	0	0	0	0	0	0	0	0	0	0	4	0	0	0	0	0	0	0	0	0	0	0	0	0	0	0	0	0	0	0	0	18	0	0	0	0	0	0	0	0
22	Chloroflexi;c__TK10;o__AKYG885;f__Dolo_23;g__	0	0	0	0	0	0	0	0	0	0	0	0	0	0	0	6	0	0	2	0	2	0	9	0	0	0	0	0	0	0	0	1	2	0	0	0	0	0	0	0	0	0	0	0	0	0	0	0
21	AD3;c__ABS-6;o__;f__;g__	0	0	0	0	0	0	0	0	0	0	2	0	0	0	0	0	0	0	0	0	8	0	5	0	0	0	0	0	0	0	0	0	3	0	0	0	0	0	0	0	0	0	0	0	0	3	0	0
21	Elusimicrobia;c__Elusimicrobia;o__IIb;f__;g__	0	0	0	0	0	0	0	0	0	0	0	0	0	0	0	0	0	0	0	0	0	0	2	0	0	0	0	0	0	0	0	7	1	0	0	0	0	0	0	0	0	0	0	0	0	2	0	9
21	Planctomycetes;c__Planctomycetia;o__;f__;g__	0	0	0	0	0	0	0	0	0	0	0	0	0	0	0	2	0	0	0	0	2	0	16	0	0	0	0	0	0	0	0	0	1	0	0	0	0	0	0	0	0	0	0	0	0	0	0	0
20	BRC1;c__NPL-UPA2;o__;f__;g__	0	0	0	0	0	0	0	0	0	0	0	0	0	0	0	2	0	0	0	0	0	0	13	0	0	0	0	1	0	0	0	0	3	0	0	0	0	0	0	0	0	0	0	0	0	1	0	0
20	Elusimicrobia;c__Elusimicrobia;o__Elusimicrobiales;f__Elusimicrobiaceae;g__Elusimicrobium	0	0	0	0	0	0	0	0	0	0	0	0	0	0	0	0	0	0	0	0	0	0	1	0	3	8	0	0	0	2	0	0	0	0	4	1	0	1	0	0	0	0	0	0	0	0	0	0
19	Lentisphaerae;c__[Lentisphaeria];o__Z20;f__;g__	0	0	0	0	0	0	0	0	0	0	0	0	0	0	0	1	0	0	0	0	3	0	7	0	0	0	0	1	0	0	0	0	7	0	0	0	0	0	0	0	0	0	0	0	0	0	0	0
19	Nitrospirae;c__Nitrospira;o__Nitrospirales;f__FW;g__4-29	0	0	0	0	0	0	0	0	0	0	6	0	0	0	0	0	0	0	0	0	0	0	4	0	0	0	0	0	0	0	0	0	6	0	0	0	0	0	0	0	0	0	0	0	0	0	0	3
19	SBR1093;c__VHS-B5-50;o__;f__;g__	0	0	0	0	0	0	0	0	0	0	0	0	0	0	0	0	0	0	0	0	10	0	4	0	0	0	0	0	0	0	0	1	3	0	1	0	0	0	0	0	0	0	0	0	0	0	0	0
19	TM7;c__TM7-3;o__CW040;f__;g__	4	0	0	0	0	0	0	0	0	0	0	0	1	6	0	0	0	0	0	0	2	0	0	0	0	0	0	0	0	0	0	0	0	0	0	0	2	0	3	0	1	0	0	0	0	0	0	0
17	Chloroflexi;c__Anaerolineae;o__Anaerolineales;f__Anaerolinaceae;g__Anaerolinea	0	0	0	0	0	0	0	0	0	0	0	0	0	0	0	0	0	0	0	0	5	0	1	0	0	0	0	0	0	0	0	11	0	0	0	0	0	0	0	0	0	0	0	0	0	0	0	0
17	Planctomycetes;c__Planctomycetia;o__Pirellulales;f__Pirellulaceae;g__Pirellula	0	0	0	0	0	0	0	0	0	0	0	0	0	0	0	0	0	1	0	0	7	0	2	0	0	0	0	0	0	0	0	5	0	0	0	0	0	0	0	0	0	0	2	0	0	0	0	0
17	Synergistetes;c__Synergistia;o__Synergistales;f__Dethiosulfovibrionaceae;g__Dethiosulfovibrio	0	0	0	0	0	0	0	0	0	0	0	0	0	0	0	6	0	0	0	0	4	0	0	0	0	0	0	0	0	0	0	2	3	0	0	0	0	0	0	0	0	0	0	0	0	2	0	0
16	Gemmatimonadetes;c__Gemm-5;o__;f__;g__	0	0	0	0	0	0	0	0	12	0	0	0	0	0	0	0	0	0	0	0	2	0	0	0	0	0	0	0	2	0	0	0	0	0	0	0	0	0	0	0	0	0	0	0	0	0	0	0
16	Lentisphaerae;c__[Lentisphaeria];o__Z20;f__R4-45B;g__	0	0	0	0	0	0	0	0	0	0	0	0	0	0	0	0	0	0	0	0	15	0	1	0	0	0	0	0	0	0	0	0	0	0	0	0	0	0	0	0	0	0	0	0	0	0	0	0
16	Nitrospirae;c__Nitrospira;o__Nitrospirales;f__Nitrospiraceae;g__	0	0	0	0	0	0	0	0	0	0	0	0	0	0	0	1	0	0	0	0	0	0	3	0	0	0	0	0	0	0	0	7	2	0	0	0	0	0	0	0	0	0	0	0	0	3	0	0
16	OP1;c__OPB14;o__;f__;g__	0	0	0	0	0	0	0	0	0	0	0	0	0	0	0	0	0	0	0	0	16	0	0	0	0	0	0	0	0	0	0	0	0	0	0	0	0	0	0	0	0	0	0	0	0	0	0	0
16	TM7;c__TM7-3;o__EW055;f__;g__	0	0	0	0	0	0	0	0	0	0	0	0	0	0	0	2	0	0	0	0	0	0	0	0	0	0	0	0	0	0	0	0	0	0	0	0	0	0	0	7	0	0	0	0	0	0	0	7
15	k__Archaea;p__Euryarchaeota;c__ANME-1;o__;f__;g__	0	0	0	0	0	0	0	0	14	0	0	0	0	0	0	0	0	0	0	0	1	0	0	0	0	0	0	0	0	0	0	0	0	0	0	0	0	0	0	0	0	0	0	0	0	0	0	0
15	Chloroflexi;c__P2-11E;o__;f__;g__	0	0	0	0	0	0	0	0	0	0	0	0	0	0	0	3	0	0	0	0	0	0	6	0	0	0	0	0	0	0	0	5	1	0	0	0	0	0	0	0	0	0	0	0	0	0	0	0
15	Fibrobacteres;c__Fibrobacteria;o__Fibrobacterales;f__Fibrobacteraceae;g__Fibrobacter	0	0	0	0	0	0	0	0	0	0	0	0	0	0	0	2	0	0	0	0	7	0	3	0	0	0	0	0	0	0	0	0	2	0	1	0	0	0	0	0	0	0	0	0	0	0	0	0
15	Gemmatimonadetes;c__Gemmatimonadetes;o__C114;f__;g__	0	0	0	0	0	0	5	0	3	0	0	0	0	0	0	0	0	0	0	0	5	0	2	0	0	0	0	0	0	0	0	0	0	0	0	0	0	0	0	0	0	0	0	0	0	0	0	0
15	NKB19;c__TSBW08;o__;f__;g__	0	0	0	0	0	0	0	0	0	0	0	0	0	0	0	0	0	0	0	0	0	0	11	0	0	0	0	0	0	0	0	0	2	1	0	0	0	1	0	0	0	0	0	0	0	0	0	0
14	Planctomycetes;c__Planctomycetia;o__Pirellulales;f__Pirellulaceae;g__planctomycete	0	0	0	0	0	0	0	0	0	0	0	0	0	0	0	4	0	0	0	0	2	0	7	0	0	0	0	1	0	0	0	0	0	0	0	0	0	0	0	0	0	0	0	0	0	0	0	0
13	k__Archaea;p__Crenarchaeota;c__Thaumarchaeota;o__Nitrososphaerales;f__Nitrososphaeraceae;g__Candidatus Nitrososphaera	0	0	0	0	0	0	0	0	0	0	5	0	0	0	0	3	0	0	0	0	0	0	3	0	0	0	0	0	0	0	0	1	1	0	0	0	0	0	0	0	0	0	0	0	0	0	0	0
13	k__Archaea;p__Euryarchaeota;c__Thermoplasmata;o__E2;f__[Methanomassiliicoccaceae];g__	0	0	0	0	0	0	13	0	0	0	0	0	0	0	0	0	0	0	0	0	0	0	0	0	0	0	0	0	0	0	0	0	0	0	0	0	0	0	0	0	0	0	0	0	0	0	0	0
13	Chloroflexi;c__Anaerolineae;o__Anaerolineales;f__Anaerolinaceae;g__Longilinea	0	0	0	0	0	0	0	0	0	0	2	0	0	0	0	2	0	0	1	1	0	0	0	0	0	0	0	0	0	0	0	0	0	0	0	0	1	0	1	0	0	0	0	0	2	3	0	0
13	Chloroflexi;c__Anaerolineae;o__H39;f__;g__	0	0	0	0	0	0	0	0	0	0	0	0	0	0	0	0	0	0	0	0	9	0	3	0	0	0	0	0	0	0	0	0	1	0	0	0	0	0	0	0	0	0	0	0	0	0	0	0
13	Nitrospirae;c__Nitrospira;o__Nitrospirales;f__[Thermodesulfovibrionaceae];g__	0	0	0	0	0	0	0	0	0	0	0	0	0	0	0	4	0	0	0	0	0	0	9	0	0	0	0	0	0	0	0	0	0	0	0	0	0	0	0	0	0	0	0	0	0	0	0	0
13	Planctomycetes;c__028H05-P-BN-P5;o__;f__;g__	0	0	0	0	0	0	0	0	0	0	0	0	0	0	0	0	0	0	0	0	5	0	6	0	0	0	0	0	0	0	0	2	0	0	0	0	0	0	0	0	0	0	0	0	0	0	0	0
12	AC1;c__SHA-114;o__;f__;g__	0	0	0	0	0	0	0	0	8	0	0	0	0	0	0	0	0	0	0	0	1	0	0	0	0	0	0	0	0	0	0	0	0	0	0	0	0	0	0	0	0	0	0	3	0	0	0	0
12	Chlorobi;c__SJA-28;o__;f__;g__	0	0	0	0	0	0	0	0	0	1	0	0	0	0	0	0	0	0	0	0	0	0	4	0	0	0	0	0	0	0	0	6	1	0	0	0	0	0	0	0	0	0	0	0	0	0	0	0
12	Chloroflexi;c__Anaerolineae;o__Caldilineales;f__Caldilineaceae;g__	0	0	0	0	0	0	0	0	0	0	0	0	0	0	0	0	0	0	0	0	0	0	0	0	0	0	0	0	0	0	0	0	0	0	0	0	0	0	0	12	0	0	0	0	0	0	0	0
12	Chloroflexi;c__Thermomicrobia;o__;f__;g__	0	0	0	0	0	0	1	0	0	0	0	0	0	0	0	3	0	0	0	0	0	0	2	0	0	0	0	0	0	0	0	2	4	0	0	0	0	0	0	0	0	0	0	0	0	0	0	0
12	Fibrobacteres;c__;o__;f__;g__	0	0	0	0	0	0	0	0	0	0	0	0	0	0	1	0	0	1	0	5	0	0	0	1	0	0	0	0	0	0	0	0	0	0	0	0	0	0	0	0	0	0	0	0	0	0	0	4
12	GN04;c__MSB-5A5;o__;f__;g__	0	0	0	0	0	0	0	0	0	0	0	0	0	0	0	0	0	0	0	0	9	0	0	0	0	0	0	0	0	0	0	3	0	0	0	0	0	0	0	0	0	0	0	0	0	0	0	0
12	OP8;c__OP8_1;o__SHA-124;f__;g__	0	0	1	5	0	0	0	0	0	0	0	0	0	0	0	0	0	0	0	0	2	0	2	0	0	0	0	0	0	0	0	0	0	0	0	0	1	0	0	0	0	1	0	0	0	0	0	0
12	OP9;c__JS1;o__SB-45;f__;g__	0	0	0	0	0	0	0	0	0	1	0	0	0	0	0	1	0	0	1	0	8	0	0	0	0	0	0	0	0	0	0	0	0	0	0	0	0	0	0	0	0	0	1	0	0	0	0	0
12	Planctomycetes;c__OM190;o__;f__;g__	0	0	0	0	0	0	0	0	0	0	0	0	0	0	0	7	0	0	0	0	0	0	0	0	0	0	0	0	0	0	0	0	3	0	0	1	1	0	0	0	0	0	0	0	0	0	0	0
12	Planctomycetes;c__Phycisphaerae;o__Phycisphaerales;f__Phycisphaeraceae;g__	0	0	0	0	0	0	0	0	0	0	0	0	0	0	0	0	0	0	0	0	0	0	0	0	0	0	0	0	0	0	0	0	0	0	0	0	0	12	0	0	0	0	0	0	0	0	0	0
12	Synergistetes;c__Synergistia;o__Synergistales;f__Aminiphilaceae;g__Aminiphilus	0	0	0	0	0	0	0	2	0	0	0	1	0	0	0	0	0	0	0	2	0	1	1	0	0	0	0	0	0	0	0	0	0	0	0	0	0	0	0	0	0	0	0	3	1	1	0	0
12	TM7;c__SC3;o__;f__;g__	0	0	0	0	0	0	0	0	0	0	0	0	0	0	0	5	0	0	0	0	0	0	0	0	0	0	0	0	0	0	0	0	2	0	0	0	1	0	0	0	0	0	0	0	0	4	0	0
12	[Caldithrix];c__KSB1;o__GW-22;f__;g__	4	0	0	0	0	0	0	0	4	0	0	0	0	1	0	0	0	0	0	0	3	0	0	0	0	0	0	0	0	0	0	0	0	0	0	0	0	0	0	0	0	0	0	0	0	0	0	0
10	GAL15;c__;o__;f__;g__	0	0	0	0	0	0	0	0	0	0	0	0	0	0	0	5	0	0	0	0	1	0	3	0	0	0	0	0	0	0	0	0	0	0	0	0	0	0	0	0	0	0	1	0	0	0	0	0
