# Supplementary material for: Prosteatotic and Protective Components in a Unique Model of Fatty Liver: Gut Microbiota and Suppressed Complement System
Source: Sci Rep. 2016 Aug 23;6:31763. doi: 10.1038/srep31763 (PMC4994046; doi:10.1038/srep31763)
Supplement: Supplementary Table S8 [file srep31763-s9.xls]

## Sheet: Sheet1
Supplementary Table S15. Information for intestinal microbes that differentially inhabited different intestinal segments
Taxon	P-value				OTU abundance (log2 transfered)
					Duodenum			Jejunum			Ileum			Cecum
	Duodenum	Jejunum	Ileum	Cecum	DIFF	89C	89T	DIFF	89C	89T	DIFF	89C	89T	DIFF	89C	89T
f__Lactobacillaceae;g__Lactobacillus	0.0127938	0.0405324	0.136692	0.0039994	1.85298	3.00291	4.85589	1.77721	2.78537	4.56257	2.31553	3.26019	5.57572	1.41458	1.55339	2.96797
f__Enterococcaceae;g__Enterococcus	0.00244279	0.0935833	0.0951308	0.00183459	1.33814	1.46522	2.80336	1.27971	1.30057	2.58028	2.25744	1.634	3.89144	2.2944	0.122887	2.41729
f__Sulfobacillaceae;g__Sulfobacillus	0.00965208	0.767698	0.520538	0.172134	1.07864	-0.386943	0.691695	-0.282765	0.496797	0.214032	-0.659756	0.956225	0.296469	0.310384	-0.386366	-0.0759824
f__Pasteurellaceae;g__Pasteurella	0.00358443	0.320147	0.209234	0.703831	1.81713	-0.568671	1.24846	0.515789	-0.665318	-0.14953	0.655974	-0.481775	0.1742	-0.0975049	-0.386366	-0.483871
f__Halomonadaceae;g__Halomonas	0.00894173	0.364168	0.950005	0.633032	0.960559	-0.386943	0.573616	0.514287	-0.309197	0.205091	-0.0298806	-0.0710409	-0.100922	-0.100714	-0.386366	-0.48708
f__Staphylococcaceae;g__Staphylococcus	0.0499448	0.0107802	0.223855	0.505778	-1.54335	2.1987	0.655348	1.51723	-0.228629	1.2886	0.333333	0.917489	1.25082	0.280066	0.185657	0.465723
f__Sphingobacteriaceae;g__	0.047865	0.87589	0.144567	0.105492	-1.08618	0.700358	-0.385825	0.0973103	0.0234828	0.120793	0.491587	-0.481775	0.00981277	0.664137	-0.386366	0.277771
f__Nocardioidaceae;g__Nocardioides	0.022146	0.908971	0.50346	0.104188	-0.809078	0.45538	-0.353697	0.0753782	-0.102228	-0.0268503	0.339523	-0.271182	0.0683418	0.999009	-0.386366	0.612643
f__Bacillaceae;g__Bacillus	0.0485728	0.32287	0.680909	0.636221	-2.02987	2.30191	0.272038	0.68274	0.448364	1.1311	-0.330675	0.699359	0.368684	0.207139	0.0422512	0.249391
f__Synergistaceae;g__Synergistes	0.00394901	0.280777	0.05262	0.00251545	-1.12355	0.536995	-0.586555	-0.661667	0.060046	-0.601621	-1.86125	1.4801	-0.381151	-4.39474	4.22313	-0.17161
f__Deferribacteraceae;g__Mucispirillum	0.0276415	0.0773941	0.0416983	0.00015554	-1.74194	1.15538	-0.586555	-1.47573	1.17807	-0.297661	-2.35604	2.18905	-0.166993	-5.69529	5.31998	-0.375303
f__mitochondria;g__Lupinus	0.409381	0.00248525	0.274478	0.11017	0.555094	-0.568671	-0.013577	2.13877	-0.665318	1.47345	1.65091	-0.276408	1.3745	1.04579	-0.386366	0.659426
f__Bacillaceae;g__Geobacillus	0.798161	0.0357008	0.242328	0.138194	0.208968	0.133732	0.3427	1.197	-0.446973	0.750024	-1.23177	1.23581	0.00404063	0.667007	-0.386366	0.28064
f__Pseudoalteromonadaceae;g__	0.418712	0.0481325	0.616699	0.394567	0.129033	-0.568671	-0.439638	1.11552	-0.665318	0.450206	-0.104744	-0.276408	-0.381151	-0.18368	-0.386366	-0.570047
f__Ruminococcaceae;g__Butyricicoccus	0.814245	0.0302612	0.128309	0.689653	-0.0178837	-0.568671	-0.586555	0.922341	-0.665318	0.257023	-1.05337	0.510217	-0.543156	-0.503684	1.22949	0.725809
f__Veillonellaceae;g__Megasphaera	0.747156	0.0409264	0.551989	0.326732	0.271147	0.123536	0.394683	0.848674	-0.665318	0.183355	0.4088	-0.276408	0.132392	1.22847	-0.386366	0.842106
f__Anaerolinaceae;g__WCHB1-05	0.418712	0.0327281	0.49739	0.703007	0.129033	-0.568671	-0.439638	0.595546	-0.527558	0.0679881	-0.0613817	-0.481775	-0.543156	0.171633	-0.386366	-0.214733
f__[Cerasicoccaceae];g__	0.402748	0.00799371	0.0911791	0.019657	-0.95879	0.666068	-0.292722	-1.42944	0.827818	-0.601621	-1.18201	1.01502	-0.166993	-3.86795	3.6259	-0.242048
f__Enterobacteriaceae;g__Klebsiella	0.192337	0.357267	0.00284305	0.00177211	1.02071	1.49932	2.52003	1.06909	1.51943	2.58852	1.08377	1.89079	2.97456	1.52229	0.0170579	1.53935
f__Verrucomicrobiaceae;g__	0.417399	0.597136	0.0111029	0.368919	-0.873455	1.07716	0.203708	-0.571867	1.10053	0.528658	0.898449	-0.481775	0.416674	0.633573	0.1368	0.770373
f__Methylobacteriaceae;g__	0.956401	0.0513028	0.02715	0.372029	0.0536168	0.313379	0.366996	1.36725	-0.389798	0.977455	1.40862	-0.481775	0.92685	0.614248	-0.386366	0.227881
f__Xanthomonadaceae;g__Stenotrophomonas	0.647995	0.546389	0.0490188	0.932727	0.542841	0.150472	0.693313	0.429797	0.651879	1.08168	0.748536	0.395312	1.14385	0.0381323	-0.0650635	-0.0269312
f__Leuconostocaceae;g__	0.112374	0.989088	0.00848143	0.98251	0.683461	0.518119	1.20158	0.00861744	-0.0723439	-0.0637265	2.29338	-0.481775	1.81161	0.00636202	-0.386366	-0.380004
f__Bradyrhizobiaceae;g__Bradyrhizobium	0.11411	0.340126	0.0132738	0.945855	-1.57448	4.69437	3.11989	-1.53227	4.13549	2.60322	-1.87634	4.66701	2.79066	0.0289566	2.19681	2.22577
f__Clostridiaceae;g__Candidatus Arthromitus	0.580521	0.561324	0.0460084	0.112678	0.680446	0.59936	1.27981	0.571644	0.442896	1.01454	-2.14772	1.60456	-0.543156	1.6061	-0.386366	1.21974
f__Caulobacteraceae;g__Phenylobacterium	0.469424	0.950464	0.280079	0.00658883	0.785754	0.65357	1.43932	-0.0438346	1.4234	1.37956	1.32257	0.661566	1.98413	1.54891	-0.144337	1.40458
f__Comamonadaceae;g__	0.359443	0.869339	0.0733921	0.00963262	0.529752	1.70386	2.23361	0.0699579	1.85489	1.92485	1.15852	1.31435	2.47287	1.54313	0.1368	1.67993
f__Planctomycetaceae;g__Planctomyces	0.253299	0.376374	0.149653	0.0201465	1.12106	0.138241	1.2593	0.894601	0.0727393	0.96734	1.91674	-0.276408	1.64033	1.21931	-0.119143	1.10017
f__mb2424;g__	0.728222	0.71005	0.203066	0.0269158	-0.233188	0.60767	0.374481	-0.290359	0.604082	0.313723	0.780224	-0.481775	0.298449	1.16196	-0.386366	0.775594
f__Oxalobacteraceae;g__	0.703894	0.538516	0.616699	0.0445442	-0.423754	0.695792	0.272038	0.392258	0.0675182	0.459777	-0.104744	-0.276408	-0.381151	-0.723736	1.19812	0.474388
f__Clostridiaceae;g__Clostridium	0.148499	0.409393	0.337297	0.00254077	-2.16332	3.86957	1.70625	-1.84489	3.82264	1.97774	-2.33804	3.84544	1.5074	-0.72719	2.31922	1.59203
f__Elusimicrobiaceae;g__	0.389028	0.813764	0.49739	0.0460517	-0.377455	-0.2091	-0.586555	-0.0754971	-0.665318	-0.740815	-0.0613817	-0.481775	-0.543156	-1.63097	0.913605	-0.717364
f__[Mogibacteriaceae];g__	0.952493	0.578888	0.562483	0.0313468	-0.0417348	-0.10407	-0.145805	0.455928	-0.446957	0.00897152	0.202083	-0.276408	-0.0743245	-2.48338	2.26826	-0.215125
f__p-2534-18B5;g__	0.384732	0.813764	0.49739	0.00908813	-0.482623	-0.103932	-0.586555	-0.0754971	-0.665318	-0.740815	-0.0613817	-0.481775	-0.543156	-2.99395	2.59346	-0.400487
f__Sphaerochaetaceae;g__Sphaerochaeta	0.228181	0.458375	0.365241	0.0418806	-0.815211	0.228657	-0.586555	-0.298144	0.0388609	-0.259283	-0.857507	0.314351	-0.543156	-3.30957	3.83747	0.527903
f__Brachyspiraceae;g__Brachyspira	0.080694	0.813764	0.3574	0.000647306	-0.666292	0.0797378	-0.586555	-0.0754971	-0.665318	-0.740815	-0.276525	-0.266631	-0.543156	-3.45094	2.88089	-0.570047
Notes: For the name of microbes, ‘f’ and ‘g’ mean family and genus respectively and the missing name after‘g’ means that the genus was unassigned. Red background color indicates an upregulated trend in overfed group while green background color indicates an downregulated trend.
					1
