# Supplementary material for: Prosteatotic and Protective Components in a Unique Model of Fatty Liver: Gut Microbiota and Suppressed Complement System
Source: Sci Rep. 2016 Aug 23;6:31763. doi: 10.1038/srep31763 (PMC4994046; doi:10.1038/srep31763)
Supplement: Supplementary Table S9 [file srep31763-s10.xls]

## Sheet: Sheet1
Supplementary Table S16. Pathway analysis on the differentially expressed genes in the livers and predicted functional genes of gut microbiota in the intestines of the overfed geese vs normally fed geese
Notes: Yellow background color indicates the significant pathways for liver transcriptome. Red and green background color indicates the significant pathways for microbic predicted functional genes with upregulated and downregulated trend in overfed group, respectively.
pathaway analysis for liver transcriptome							pathaway analysis for microbic predicted functional genes(third tier pathway)
							Duodenum		Jejunum		Ileum		Caecum
First tier pathway	second tier pathway	p-value for second tier pathway	Third tier pathway	total number of genes	the number of DEGs	p-value for third tier pathway	p-value for third tier pathway	fold change	p-value for third tier pathway	fold change	p-value for third tier pathway	fold change	p-value for third tier pathway	fold change
Cellular Processes	Cell communication	0.683141	Adherens junction	57	7	0.571422	#DIV/0!	#DIV/0!	#DIV/0!	#DIV/0!	#DIV/0!	#DIV/0!	#DIV/0!	#DIV/0!
			Focal adhesion	146	40	7.3914e-07	0.122251	0	#DIV/0!	#DIV/0!	#DIV/0!	#DIV/0!	0.132746	23.6924
			Gap junction	56	9	0.253979
			Tight junction	81	17	0.0196078	#DIV/0!	#DIV/0!	#DIV/0!	#DIV/0!	#DIV/0!	#DIV/0!	#DIV/0!	#DIV/0!
	Cell growth and death	0.00402801	Apoptosis	64	5	0.912008	0.319194	0.664458	0.0314072	3.02034	0.616443	1.36167	0.251548	11.3206
			Cell cycle	95	30	6.98815e-07	#DIV/0!	#DIV/0!	#DIV/0!	#DIV/0!	#DIV/0!	#DIV/0!	#DIV/0!	#DIV/0!
			Cell cycle - Caulobacter	3	0	1	0.775296	0.978347	0.804665	1.01786	0.156327	1.06859	0.394614	0.957167
			Cell cycle - yeast	51	16	0.000295611	#DIV/0!	#DIV/0!	#DIV/0!	#DIV/0!	#DIV/0!	#DIV/0!	#DIV/0!	#DIV/0!
			Meiosis - yeast	40	11	0.00778763	0.0599317	0.430636	0.41266	0.477985	0.907882	0.920531	0.448199	1.46749
			Oocyte meiosis	64	12	0.0926018	#DIV/0!	#DIV/0!	#DIV/0!	#DIV/0!	#DIV/0!	#DIV/0!	#DIV/0!	#DIV/0!
			p53 signaling pathway	55	17	0.000236093	0.0615415	0.418157	0.92432	0.920185	0.53259	0.606368	0.254433	13.7266
	Cell motility	0.862214	Bacterial chemotaxis	0	0	1	0.16821	0.707011	0.104495	0.75956	0.0279788	0.462776	0.0132871	0.397209
			Bacterial motility proteins	0	0	1	0.240896	0.817919	0.264429	0.800126	0.336131	0.727924	0.00685921	0.48301
			Cytoskeleton proteins	0	0	1	0.226643	1.1124	0.692404	0.909127	0.803114	1.04934	0.399844	0.846043
			Flagellar assembly	0	0	1	0.246066	0.709189	0.811106	0.953543	0.108686	0.493869	0.00489429	0.438368
			Regulation of actin cytoskeleton	136	25	0.0275893	#DIV/0!	#DIV/0!	#DIV/0!	#DIV/0!	#DIV/0!	#DIV/0!	#DIV/0!	#DIV/0!
	Transport and catabolism	0.815402	Endocytosis	157	20	0.485297	#DIV/0!	#DIV/0!	0.280368	0.0432588	0.283038	#DIV/0!	#DIV/0!	#DIV/0!
			Exosome	0	0	1
			Lysosome	91	9	0.810995	0.0886254	0.787187	0.572717	0.794312	0.0327955	0.417626	0.842151	1.16072
			Peroxisome	62	18	0.000372581	0.0896519	0.718171	0.663611	0.881214	0.560986	0.803613	0.255836	1.10614
			Phagosome	89	22	0.0010305	#DIV/0!	#DIV/0!	#DIV/0!	#DIV/0!	#DIV/0!	#DIV/0!	#DIV/0!	#DIV/0!
			Regulation of autophagy	21	2	0.753916
Environmental Information Processing	Membrane transport	0.284426	ABC transporters	32	6	0.198639	0.0313741	0.891338	0.67011	0.971172	0.0488464	0.769894	0.810275	1.0264
			Bacterial secretion system	1	0	1	0.498021	1.02388	0.277693	1.13135	0.580721	1.07717	0.909735	0.991487
			Phosphotransferase system (PTS)	0	0	1	0.18992	1.91918	0.27018	1.71964	0.748621	1.26148	0.280803	1.95908
			Secretion system	0	0	1	0.0444097	1.1196	0.222675	1.16956	0.257235	1.15759	0.572667	0.952519
			Transporters	0	0	1	0.242869	0.964641	0.708917	1.0375	0.0029772	0.821656	0.37849	1.08934
	Signal transduction	0.999996	Calcium signaling pathway	110	12	0.725607	0.209923	3.35824	#DIV/0!	#DIV/0!	0.106164	10.8227	0.171491	21.242
			ErbB signaling pathway	60	13	0.0301348	#DIV/0!	#DIV/0!	#DIV/0!	#DIV/0!	#DIV/0!	#DIV/0!	#DIV/0!	#DIV/0!
			FoxO signaling pathway	104	25	0.000755563
			Hedgehog signaling pathway	36	4	0.668668	#DIV/0!	#DIV/0!	#DIV/0!	#DIV/0!	#DIV/0!	#DIV/0!	#DIV/0!	#DIV/0!
			HIF-1 signaling pathway	71	13	0.0955356
			Hippo signaling pathway	110	20	0.0498457
			Hippo signaling pathway -fly	49	5	0.743516
			Jak-STAT signaling pathway	105	12	0.663594
			MAPK signaling pathway	164	24	0.221872	#DIV/0!	#DIV/0!	#DIV/0!	#DIV/0!	#DIV/0!	#DIV/0!	#DIV/0!	#DIV/0!
			MAPK signaling pathway - fly	11	1	0.767101
			MAPK signaling pathway - yeast	10	1	0.734099	0.943569	0.992298	0.520071	0.800749	0.146832	0.638892	0.831523	0.905869
			mTOR signaling pathway	44	3	0.923082	#DIV/0!	#DIV/0!	#DIV/0!	#DIV/0!	#DIV/0!	#DIV/0!	0.224511	11.2289
			NF-kappa B signaling pathway	73	7	0.816674
			Notch signaling pathway	38	8	0.0907447	0.487313	0.334977	0.554851	0.446496	#DIV/0!	#DIV/0!	#DIV/0!	#DIV/0!
			Phosphatidylinositol signaling system	65	5	0.918606	0.210882	1.13995	0.715607	0.973339	0.0279712	1.55661	0.224511	11.2289
			PI3K-Akt signaling pathway	228	54	1.56986e-06
			Plant hormone signal transduction	0	0	1
			Rap1 signaling pathway	153	25	0.089943
			Ras signaling pathway	150	25	0.0750445
			TGF-beta signaling pathway	58	10	0.175982	#DIV/0!	#DIV/0!	#DIV/0!	#DIV/0!	#DIV/0!	#DIV/0!	0.226743	0.762723
			TNF signaling pathway	80	11	0.406272
			Two-component system	9	3	0.0901121	0.370494	0.951322	0.861904	1.0227	0.965495	0.991626	#DIV/0!	#DIV/0!
			VEGF signaling pathway	47	6	0.535819	#DIV/0!	#DIV/0!	#DIV/0!	#DIV/0!	#DIV/0!	#DIV/0!	0.0444073	0.701125
			Wnt signaling pathway	101	14	0.371104	0.487313	0.334977	0.554851	0.446496	#DIV/0!	#DIV/0!	#DIV/0!	#DIV/0!
	Signaling molecules and interaction	0.190271	Bacterial toxins	0	0	1	0.439118	0.905214	0.380843	0.71639	0.317943	0.628728	0.210631	1.25896
			CD Molecules	0	0	1
			Cell adhesion molecules (CAMs)	89	20	0.00556178	0.122251	0	#DIV/0!	#DIV/0!	#DIV/0!	#DIV/0!	0.132746	23.6924
			Cell adhesion molecules and their ligands	0	0	1
			Cytokine receptors	0	0	1	#DIV/0!	#DIV/0!	#DIV/0!	#DIV/0!	#DIV/0!	#DIV/0!	#DIV/0!	#DIV/0!
			Cytokine-cytokine receptor interaction	151	35	0.000162189	#DIV/0!	#DIV/0!	#DIV/0!	#DIV/0!	#DIV/0!	#DIV/0!	#DIV/0!	#DIV/0!
			Cytokines	0	0	1
			ECM-receptor interaction	59	20	1.51537e-05	0.122251	0	#DIV/0!	#DIV/0!	#DIV/0!	#DIV/0!	0.132746	23.6924
			Enzyme-linked receptors	0	0	1
			G protein-coupled receptors	0	0	1	0.374772	6.31696	0.108472	3.89687	0.367713	0.0385054	#DIV/0!	#DIV/0!
			GTP-binding proteins	0	0	1	#DIV/0!	#DIV/0!	#DIV/0!	#DIV/0!	#DIV/0!	#DIV/0!	#DIV/0!	#DIV/0!
			Ion channels	0	0	1	0.155254	1.3244	0.0818824	1.42781	0.23628	1.96047	0.058677	2.59748
			Lectins	0	0	1
			Neuroactive ligand-receptor interaction	173	24	0.309896	#DIV/0!	#DIV/0!	0.373901	#DIV/0!	#DIV/0!	#DIV/0!	#DIV/0!	#DIV/0!
			Nuclear receptors	0	0	1
Genetic Information Processing	Folding, sorting and degradation	0.999992	Chaperones and folding catalysts	0	0	1	0.0081137	1.14153	0.114203	1.12743	0.0200474	1.23176	0.0605933	1.20928
			Folding, sorting and degradation	0	0	1
			Proteasome	34	2	0.935778	0.281911	0.890035	0.00348423	0.579794	0.226909	0.633718	0.67429	1.0181
			Protein export	19	0	1	0.112657	1.08616	0.742296	0.98025	0.601283	1.06595	0.501592	0.963515
			Protein processing in endoplasmic reticulum	124	20	0.131066	0.853042	0.971563	0.355627	0.79936	0.755461	1.13979	0.0360131	0.652547
			RNA degradation	60	2	0.99668	0.0666828	1.11329	0.686159	1.02753	0.0997035	1.21544	0.811069	0.983769
			SNARE interactions in vesicular transport	24	0	1
			SNAREs	0	0	1
			Sulfur relay system	8	0	1	0.151609	1.12554	0.405072	0.90511	0.452475	1.13734	0.252991	1.20938
			Ubiquitin mediated proteolysis	112	12	0.748232
			Ubiquitin system	0	0	1	0.923002	1.0403	0.664954	0.778356	0.171639	2.99417	0.0663664	2.77224
	Replication and repair	0.999903	Base excision repair	22	2	0.776786	0.081964	1.05097	0.920144	1.00357	0.809217	0.981981	0.211816	1.05773
			Chromosome and associated proteins	0	0	1	0.00733894	1.18987	0.31407	1.10926	0.29974	1.152	0.414051	1.04649
			DNA repair and recombination proteins	0	0	1	0.00463359	1.1509	0.443102	1.04338	0.518592	1.08389	0.175715	1.04085
			DNA replication	26	5	0.213834	0.00798121	1.15186	0.682174	1.04712	0.828571	1.04232	0.702981	0.97425
			DNA replication proteins	0	0	1	0.00575993	1.19781	0.536335	1.07744	0.805738	1.04542	0.986068	1.00149
			Fanconi anemia pathway	45	1	0.997443
			Homologous recombination	23	1	0.952554	0.00542481	1.17929	0.907473	1.01183	0.802873	1.04337	0.721556	0.98301
			Mismatch repair	18	1	0.907917	0.043397	1.1266	0.992231	0.998782	0.91008	1.01967	0.645594	1.03197
			Non-homologous end-joining	12	0	1	0.00829501	0.298109	0.377237	0.448156	0.234388	0.30367	0.00589261	7.06103
			Nucleotide excision repair	36	3	0.841072	0.479265	0.985182	0.487294	0.946234	0.878342	0.977483	0.998937	0.999874
			Non-coding RNAs	0	0	1
	RNA family	1	Basal transcription factors	34	0	1	0.588363	1.82753	0.285791	0.347438	0.0536535	0.0913233	0.496512	1.83058
	Transcription	1	RNA polymerase	22	0	1	0.0455419	1.22092	0.248104	1.12823	0.215232	1.31432	0.703202	0.970388
			Spliceosome	99	2	0.999971	#DIV/0!	#DIV/0!	#DIV/0!	#DIV/0!	#DIV/0!	#DIV/0!	#DIV/0!	#DIV/0!
			Transcription factors	0	0	1	0.425001	1.10107	0.855867	1.04266	0.272225	0.812463	0.726308	1.03619
			Transcription machinery	0	0	1	0.461912	1.03992	0.0922825	0.786433	0.266413	0.860551	0.802212	0.959747
	Translation	1	Aminoacyl-tRNA biosynthesis	38	2	0.958549	0.251324	1.06227	0.690527	1.02954	0.425109	1.1187	0.0623658	0.879647
			Mitochondrial biogenesis	0	0	1
			mRNA surveillance pathway	58	0	1	#DIV/0!	#DIV/0!	0.373901	#DIV/0!	#DIV/0!	#DIV/0!	0.82925	1.00871
			Ribosome	98	4	0.998781	0.0218603	1.1374	0.54764	1.05216	0.51352	1.12731	0.4358	0.952958
			Ribosome biogenesis	0	0	0.998781	0.00787904	1.23141	0.125647	1.14191	0.555198	1.09554	0.848469	1.01659
			Ribosome biogenesis in eukaryotes	60	0	1	0.150994	1.09489	0.880515	1.01386	0.4859	1.08547	0.863896	1.02631
			RNA transport	119	0	1	0.0549763	1.44402	0.0451651	1.34657	0.559925	1.17924	0.373901	#DIV/0!
			Transfer RNA biogenesis	0	0	1
			Translation factors	0	0	1	0.0142805	1.16131	0.539612	1.03752	0.48301	1.123	0.0670749	0.704978
Human Diseases	Cancers	0.878159	Acute myeloid leukemia	45	4	0.826105
			Basal cell carcinoma	41	8	0.128011
			Bladder cancer	27	8	0.0139248	0.139171	2.3577	0.449826	1.80516	0.533091	1.77241	0.141001	45.3551
			Chemical carcinogenesis	32	13	5.5333e-05
			Chronic myeloid leukemia	59	8	0.45155	0.487313	0.334977	0.554851	0.446496	#DIV/0!	#DIV/0!	0.224511	11.2289
			Colorectal cancer	48	7	0.385378	0.0626811	0.422212	0.92432	0.920185	0.53259	0.606368	0.259498	13.4723
			Endometrial cancer	42	6	0.422946
			Glioma	46	10	0.0522245	#DIV/0!	#DIV/0!	#DIV/0!	#DIV/0!	#DIV/0!	#DIV/0!	#DIV/0!	#DIV/0!
			Melanoma	49	12	0.0145752
			MicroRNAs in cancer	101	21	0.0114088
			Non-small cell lung cancer	43	6	0.446049
			Pancreatic cancer	47	7	0.36408	#DIV/0!	#DIV/0!	#DIV/0!	#DIV/0!	#DIV/0!	#DIV/0!	#DIV/0!	#DIV/0!
			Pathways in cancer	241	47	0.00100579	0.727917	0.960677	0.857187	0.986176	0.867391	1.03537	0.0882293	1.28288
			Prostate cancer	69	15	0.0202376	0.531798	1.10776	0.189461	0.669031	0.29388	0.653982	0.418575	0.888349
			Proteoglycans in cancer	151	27	0.0313643
			Renal cell carcinoma	51	7	0.449178	0.223824	1.45976	0.2516	1.82052	0.0463433	2.57152	0.0897748	2.50107
			Small cell lung cancer	66	16	0.00582161	0.061823	0.420254	0.92432	0.920185	0.53259	0.606368	0.256672	13.5624
			Thyroid cancer	22	4	0.287671
			Transcriptional misregulation in cancers	125	24	0.0187982
			Viral carcinogenesis	128	25	0.0136326
	Cardiovascular diseases	0.747553	Arrhythmogenic right ventricular cardiomyopathy (ARVC)	43	9	0.0778054	#DIV/0!	#DIV/0!	#DIV/0!	#DIV/0!	#DIV/0!	#DIV/0!	#DIV/0!	#DIV/0!
			Dilated cardiomyopathy (DCM)	48	9	0.133447	#DIV/0!	#DIV/0!	#DIV/0!	#DIV/0!	#DIV/0!	#DIV/0!	#DIV/0!	#DIV/0!
			Hypertrophic cardiomyopathy (HCM)	44	10	0.0398498	0.104978	0.189292	#DIV/0!	#DIV/0!	0.200736	0.169171	0.177415	20.5343
			Viral myocarditis	39	8	0.102383	0.0626811	0.422212	0.92432	0.920185	0.53259	0.606368	0.259498	13.4723
	Drug resistance	1	beta-Lactam resistance	0	0	1
	Endocrine and metabolic diseases	0.953913	Maturity onset diabetes of the young	12	2	0.449113
			Non-alcoholic fatty liver disease (NAFLD)	105	13	0.547284
			Type I diabetes mellitus	19	4	0.202654	0.477477	0.930955	0.97503	1.00327	0.445048	1.08987	0.0770889	1.18454
			Type II diabetes mellitus	37	9	0.0335338	0.0224317	1.43844	0.00348283	1.10713	0.107099	1.42027	0.196556	1.06299
	Immune diseases	0.000738199	Allograft rejection	18	4	0.176158
			Asthma	10	3	0.117287
			Autoimmune thyroid disease	20	4	0.23022
			Graft-versus-host disease	14	4	0.0852334
			Inflammatiory bowel disease (IBD)	38	10	0.0150373
			Primary immunodeficiency	32	4	0.573315	0.530926	1.09806	0.761512	0.914022	0.795417	0.904193	0.256902	1.81828
			Rheumatoid arthritis	55	17	0.000236093	#DIV/0!	#DIV/0!	#DIV/0!	#DIV/0!	#DIV/0!	#DIV/0!	#DIV/0!	#DIV/0!
			Systemic lupus erythematosus	42	16	2.04083e-05	0.433503	0.328011	0.292757	0.39051	0.364502	6.97317	0.461306	3.10018
	Infectious diseases	0.997418	African trypanosomiasis	25	5	0.190814	0.803464	0.913082	0.866851	1.08763	0.559346	1.39578	0.0134462	8.18287
			Amoebiasis	76	25	2.53017e-06	0.573387	0.761271	0.404534	0.478067	0.384954	1.6942	0.336626	0.653009
			Bacterial invasion of epithelial cells	55	6	0.692632	0.0542335	2.95131	0.627396	1.87395	0.113079	9.66144	0.155949	37.6674
			Chagas disease (American trypanosomiasis)	74	10	0.437442
			Epithelial cell signaling in Helicobacter pylori infection	54	9	0.220841	0.732228	0.881759	0.858239	1.09361	0.616676	1.34364	0.015069	8.3128
			Epstein-Barr virus infection	142	21	0.225532	0.709457	0.925639	0.636264	0.853958	0.20082	0.617374	0.56022	0.866858
			Hepatitis B	105	14	0.429406
			Hepatitis C	77	9	0.62749	#DIV/0!	#DIV/0!	#DIV/0!	#DIV/0!	#DIV/0!	#DIV/0!	#DIV/0!	#DIV/0!
			Herpes simplex infection	112	14	0.530634
			HTLV-I infection	177	34	0.00596388
			Influenza A	102	15	0.279909	0.0626811	0.422212	0.926814	0.922814	0.53259	0.606368	0.259498	13.4723
			Legionellosis	39	9	0.0456456
			Leishmaniasis	45	9	0.0980178	#DIV/0!	#DIV/0!	#DIV/0!	#DIV/0!	#DIV/0!	#DIV/0!	#DIV/0!	#DIV/0!
			Malaria	35	13	0.000164225
			Measles	86	13	0.265117	#DIV/0!	#DIV/0!	#DIV/0!	#DIV/0!	#DIV/0!	#DIV/0!	#DIV/0!	#DIV/0!
			Pathogenic Escherichia coli infection	24	3	0.58638	0.257976	2.59627	#DIV/0!	#DIV/0!	#DIV/0!	#DIV/0!	0.336513	178.498
			Pertussis	45	11	0.0191795	0.175194	1.68009	0.17765	3.94972	0.658072	1.32647	0.150787	2.29109
			Salmonella infection	51	6	0.618779
			Shigellosis	41	3	0.898375	0.246336	2.64989	#DIV/0!	#DIV/0!	0.373901	#DIV/0!	0.336513	178.498
			Staphylococcus aureus infection	28	14	1.4219e-06	0.158867	3.38063	0.00916543	5.45062	0.257557	7.95803	0.719182	0.612629
			Toxoplasmosis	83	15	0.0847832	0.0626811	0.422212	0.92432	0.920185	0.53259	0.606368	0.259498	13.4723
			Tuberculosis	111	19	0.0895344	0.950611	0.988875	0.603707	0.918006	0.0519261	1.50284	0.497377	1.11828
			Vibrio cholerae infection	39	4	0.729868	0.227572	0.220844	0.80967	1.43809	0.874921	1.20557	0.24605	#DIV/0!
			Vibrio cholerae pathogenic cycle	0	0	1	0.0311953	1.29403	0.591088	1.09288	0.218193	1.44971	0.757651	0.937063
	Neurodegenerative diseases	1	Alzheimer's disease	109	6	0.994945	0.184457	0.783326	0.913526	1.01509	0.695397	1.08726	0.899104	0.977145
			Amyotrophic lateral sclerosis (ALS)	27	6	0.108961	0.0583391	0.615271	0.535579	1.38676	0.488784	0.607995	0.997549	0.999041
			Huntington's disease	127	7	0.997046	0.271007	0.837183	0.267397	0.835646	0.930132	1.03421	0.0495118	2.02103
			Parkinson's disease	93	8	0.904133	0.137728	0.569884	0.735724	0.798453	0.938222	1.05103	0.362564	3.14775
			Prion diseases	23	10	0.000207205	0.29509	2.00509	0.184903	3.48279	0.452135	0.628635	0.993537	0.994992
	Substance dependence	0.986834	Alcoholism	72	13	0.10403
			Amphetamine addiction	38	6	0.33002
			Cocaine addiction	31	5	0.338436
			Morphine addiction	41	5	0.587034
			Nicotine addiction	13	0	1
Metabolism	Amino acid metabolism	0.00101532	Alanine, aspartate and glutamate metabolism	23	7	0.0180784	0.0910743	0.949949	0.0620733	0.907721	0.562784	0.951859	0.781994	0.97558
			Amino acid related enzymes	0	0	1	0.0370353	1.05666	0.893934	0.995988	0.563317	1.05825	0.112509	0.93788
			Arginine and proline metabolism	42	11	0.011436	0.0285553	0.922895	0.0321857	0.832008	0.448789	0.926885	0.757956	0.970847
			Cysteine and methionine metabolism	30	7	0.0698852	0.480419	1.03126	0.455746	0.94156	0.587271	0.928881	0.939697	1.00328
			Glycine, serine and threonine metabolism	34	12	0.000504185	0.183095	0.927557	0.669416	0.954456	0.16388	0.892302	0.843348	0.992172
			Histidine metabolism	17	5	0.0502708	0.158487	0.875959	0.0337371	0.732902	0.0693344	0.708723	0.627152	0.915977
			Lysine biosynthesis	2	0	1	0.838632	1.00475	0.285673	0.922633	0.614203	0.93444	0.513019	0.94391
			Lysine degradation	40	2	0.966803	0.0075625	0.598723	0.529105	0.849538	0.356018	0.606788	0.190282	1.631
			Phenylalanine metabolism	12	5	0.0108846	0.0215926	0.731018	0.411639	0.782028	0.611202	0.863516	0.65641	0.931777
			Phenylalanine, tyrosine and tryptophan biosynthesis	5	2	0.119068	0.505888	0.927475	0.194766	0.799177	0.333703	0.794642	0.103837	0.887832
			Tryptophan metabolism	27	11	0.000201379	0.0109734	0.551152	0.562982	0.832607	0.420421	0.625795	0.162949	1.82222
			Tyrosine metabolism	22	7	0.0140458	0.807429	0.983185	0.28069	1.07864	0.384722	1.22649	0.869057	0.975011
			Valine, leucine and isoleucine biosynthesis	4	0	1	0.180729	0.901466	0.194818	0.816376	0.475614	0.909524	0.702402	1.01438
			Valine, leucine and isoleucine degradation	38	8	0.0907447	0.0191638	0.580401	0.343041	0.734214	0.466207	0.702748	0.493407	1.22368
	Biosynthesis of other secondary metabolites	0.000966825	Acridone alkaloid biosynthesis	0	0	1
			Aflatoxin biosynthesis	1	0	1
			Anthocyanin biosynthesis	0	0	1
			Benzoxazinoid biosynthesis	0	0	1	0.0625509	0.643089	0.281279	1.71418	0.942645	0.960361	0.267447	0.846111
			Betalain biosynthesis	2	1	0.232675	0.639507	0.536724	0.384551	0.403124	0.538439	0.603345	0.418026	1.27842
			Butirosin and neomycin biosynthesis	4	2	0.077715	0.048859	1.37548	0.850034	0.968976	0.351507	1.2482	0.203499	6.12578
			Caffeine metabolism	4	2	0.077715	0.373372	0.350739	0.31558	0.313552	0.340228	0.347028	0.958525	1.01815
			Clavulanic acid biosynthesis	0	0	1	#DIV/0!	#DIV/0!	0.938348	1.10267	#DIV/0!	#DIV/0!	0.43432	3.21974
			Flavone and flavonol biosynthesis	1	0	1	0.777237	0.892903	0.378839	2.22831	0.575317	0.779859	#DIV/0!	#DIV/0!
			Flavonoid biosynthesis	0	0	1	0.715376	1.20129	0.457427	0.543053	0.201475	3.09348	0.542392	0.56524
			Glucosinolate biosynthesis	0	0	1
			Indole alkaloid biosynthesis	1	1	0.124025	0.61269	0.499632	0.4495	0.385203	0.350679	0.407628	0.0705449	6.84105
			Isoflavonoid biosynthesis	0	0	1	0.371961	0.106739	0.318468	0.317267	0.460561	0.181117	0.207075	6.04962
			Isoquinoline alkaloid biosynthesis	7	3	0.0453347	0.867632	1.01084	0.214777	0.809381	0.00203142	0.822124	0.178308	28.4212
			Novobiocin biosynthesis	1	0	1	0.95524	0.994362	0.010062	0.750664	0.130536	0.83689	0.78531	0.965458
			Penicillin and cephalosporin biosynthesis	1	1	0.124025	0.123281	0.626347	0.973094	1.01995	0.957868	0.975778	0.284749	0.89076
			Phenylpropanoid biosynthesis	2	1	0.232675	0.471885	0.873643	0.70961	0.947949	0.595723	0.836771	0.193536	1.49606
			Puromycin biosynthesis	0	0	1
			Stilbenoid, diarylheptanoid and gingerol biosynthesis	0	0	1	0.0611768	0.487755	0.49905	0.603019	0.948516	1.03395	0.428301	1.48858
			Streptomycin biosynthesis	9	3	0.0901121	0.451328	1.1639	0.943498	1.02066	0.015747	1.54728	0.25307	13.4004
			Tropane, piperidine and pyridine alkaloid biosynthesis	4	1	0.411237	0.180445	0.888306	0.00158824	0.690643	0.00171364	0.728031	0.400127	0.86166
	Carbohydrate metabolism	8.82304e-05	Amino sugar and nucleotide sugar metabolism	38	6	0.33002	0.0857784	1.19696	0.261552	1.09222	0.561394	1.16235	0.734814	1.02942
			Ascorbate and aldarate metabolism	9	4	0.0177367	0.145029	0.77885	0.990171	1.00306	0.352092	0.782942	0.0514095	1.65809
			Butanoate metabolism	18	5	0.0627445	0.00727511	0.79918	0.574463	0.963944	0.342938	0.818292	0.247962	1.20859
			C5-Branched dibasic acid metabolism	1	1	0.124025	0.239432	0.874535	0.500987	0.867293	0.305105	0.798678	0.383349	0.959899
			Citrate cycle (TCA cycle)	22	8	0.00352707	0.997258	0.999837	0.661008	0.900466	0.569097	1.05296	0.00857757	0.897012
			Fructose and mannose metabolism	24	4	0.346806	0.121115	1.36493	0.164331	1.26431	0.430749	1.45749	0.54796	1.07004
			Galactose metabolism	24	6	0.0679747	0.183981	1.12384	0.224639	1.15693	0.553453	0.855537	0.100205	1.34583
			Glycolysis / Gluconeogenesis	38	10	0.0150373	0.119372	1.12081	0.121397	1.10776	0.223378	1.17558	0.110937	1.07403
			Glyoxylate and dicarboxylate metabolism	21	12	1.27385e-06	0.00557412	0.762539	0.280819	0.863667	0.308879	0.71302	0.637383	1.03277
			Inositol phosphate metabolism	52	7	0.470217	0.791036	0.943999	0.580067	0.783182	0.176324	1.40051	0.84452	0.966274
			Pentose and glucuronate interconversions	13	5	0.0159081	0.77734	0.980719	0.847683	0.985924	0.0967244	0.838975	0.737514	1.09382
			Pentose phosphate pathway	20	5	0.092391	0.0883166	1.07842	0.606072	1.03516	0.997884	0.999753	0.219713	1.1208
			Propanoate metabolism	23	4	0.317129	0.0102349	0.720842	0.347484	0.890295	0.272132	0.749547	0.606256	1.08788
			Pyruvate metabolism	26	7	0.0348849	0.0158783	1.02534	0.700761	0.979052	0.163942	1.06904	0.945368	0.992235
			Starch and sucrose metabolism	27	12	3.67448e-05	0.138644	1.17011	0.0202712	1.20749	0.32738	1.22196	0.260888	1.21362
	Energy metabolism	0.993949	Carbon fixation in photosynthetic organisms	15	4	0.105294	0.0178072	1.11662	0.0705814	1.03504	0.0666605	1.16123	0.0662715	1.11427
			Carbon fixation pathways in prokaryotes	13	2	0.492149	0.318148	0.952832	0.260932	0.899924	0.0135272	0.8832	0.016269	0.870933
			Methane metabolism	17	5	0.0502708	0.152822	0.936793	0.084396	0.927194	0.0115389	0.856604	0.0673698	0.842147
			Nitrogen metabolism	14	4	0.0852334	0.193148	0.899417	0.903085	0.98885	0.276646	0.899917	0.382481	0.925372
			Oxidative phosphorylation	89	2	0.9999	0.914191	0.989761	0.462752	0.882777	0.365734	1.1789	0.494359	1.09452
			Photosynthesis	0	0	1	0.180444	1.58377	0.230747	1.09595	0.0852538	2.76587	0.175502	1.25095
			Photosynthesis - antenna proteins	0	0	1	0.209464	3.36366	#DIV/0!	#DIV/0!	0.109544	10.885	0.171241	21.239
			Photosynthesis proteins	0	0	1	0.188708	1.67336	0.161865	1.09943	0.0914254	3.10658	0.187869	1.30901
			Sulfur metabolism	7	0	1	0.446123	0.942608	0.831532	0.966589	0.11809	1.20604	0.940059	1.01148
	Enzyme families	1	Cytochrome P450	0	0	1	0.373901	0	0.282326	0.312426	#DIV/0!	#DIV/0!	#DIV/0!	#DIV/0!
			Enzymes	0	0	1
			Peptidases	0	0	1	0.127179	1.09948	0.736928	0.956894	0.890133	1.01812	0.0045073	1.17394
			Protein kinases	0	0	1	0.122202	1.24888	0.593032	1.10934	0.0973117	1.63189	0.115004	1.27197
			Protein phosphatase and associated proteins	0	0	1
	Glycan biosynthesis and metabolism	0.981657	Glycosaminoglycan biosynthesis - chondroitin sulfate / dermatan sulfate	16	1	0.879956	#DIV/0!	#DIV/0!	#DIV/0!	#DIV/0!	#DIV/0!	#DIV/0!	#DIV/0!	#DIV/0!
			Glycosaminoglycan biosynthesis - heparan sulfate / heparin	18	1	0.907917
			Glycosaminoglycan biosynthesis - keratan sulfate	13	2	0.492149
			Glycosaminoglycan degradation	14	1	0.843511	0.0831525	0.75557	0.608544	0.81834	0.176391	0.391387	0.671752	1.46835
			Glycosphingolipid biosynthesis - ganglio series	14	5	0.0222661	0.373766	1.3814	0.746453	1.2621	0.334477	0.642827	0.449612	2.38893
			Glycosphingolipid biosynthesis - globo series	9	0	1	0.619141	0.910671	0.975414	1.01043	0.181465	0.66593	0.418137	1.71311
			Glycosphingolipid biosynthesis - lacto and neolacto series	15	2	0.571519	#DIV/0!	#DIV/0!	#DIV/0!	#DIV/0!	#DIV/0!	#DIV/0!	0.720803	0.560307
			Glycosylphosphatidylinositol(GPI)-anchor biosynthesis	22	1	0.945825	#DIV/0!	#DIV/0!	#DIV/0!	#DIV/0!	#DIV/0!	#DIV/0!	#DIV/0!	#DIV/0!
			Glycosyltransferases	0	0	1	0.124193	1.2519	0.244242	1.25919	0.00520865	2.01008	0.0355098	1.48697
			Heparan sulfate/heparin binding proteins	0	0	1
			Lipopolysaccharide biosynthesis	0	0	1	0.214023	0.83648	0.811791	1.11843	0.473785	1.50973	0.230365	1.30094
			Lipopolysaccharide biosynthesis proteins	0	0	1	0.610379	0.925714	0.636709	1.2081	0.387944	1.396	0.22424	1.3068
			Mucin type O-glycan biosynthesis	21	2	0.753916
			N-Glycan biosynthesis	40	6	0.376425	0.732112	0.855872	0.527504	0.616141	0.291124	2.23762	0.358514	0.768587
			Other glycan degradation	16	2	0.60768	0.980005	0.996592	0.965761	0.986147	0.00226641	0.503717	0.695441	1.33339
			Other types of O-glycan biosynthesis	25	4	0.376518	#DIV/0!	#DIV/0!	#DIV/0!	#DIV/0!	#DIV/0!	#DIV/0!	#DIV/0!	#DIV/0!
			Peptidoglycan biosynthesis	0	0	1	0.00968355	1.16978	0.361752	1.07973	0.537	1.0965	0.673055	1.04649
			Proteoglycans	0	0	1
			Various types of N-glycan biosynthesis	33	6	0.219176	0.167896	0.211634	#DIV/0!	#DIV/0!	0.114068	0.26474	0.0655102	0.144547
	Lipid metabolism	0.042854	alpha-Linolenic acid metabolism	14	2	0.53299	0.305627	1.12816	0.640111	1.27789	0.288994	2.06834	0.83434	1.08614
			Arachidonic acid metabolism	29	4	0.492581	0.0372015	0.760965	0.0304213	0.672378	0.387909	0.731355	0.195674	3.22999
			Biosynthesis of unsaturated fatty acids	19	6	0.0233997	0.0718936	0.789685	0.723138	0.885966	0.950868	1.01747	0.752986	1.10168
			Cutin, suberine and wax biosynthesis	1	0	1
			Ether lipid metabolism	26	4	0.406098	0.521284	0.710909	0.565839	0.660369	0.592957	1.29687	0.15526	1.4795
			Fatty acid biosynthesis	4	0	1	0.644919	0.978805	0.191338	0.909309	0.5078	1.12862	0.175178	6.48834
			Fatty acid degradation	25	8	0.00849602	0.0203788	0.610683	0.416467	0.81746	0.466762	0.694809	0.612988	0.479099
			Fatty acid elongation	18	5	0.0627445	0.35538	0.280691	0.368712	0.30103	#DIV/0!	#DIV/0!	0.270173	0.915753
			Glycerolipid metabolism	39	10	0.0180358	0.180188	1.09911	0.330735	0.894322	0.912353	1.02325	0.245641	1.48187
			Glycerophospholipid metabolism	68	9	0.471773	0.195563	1.08116	0.592586	0.982613	0.714707	0.956237	0.33289	1.06852
			Linoleic acid metabolism	14	4	0.0852334	0.0979839	0.649861	0.233507	1.37103	0.923096	0.944131	0.990615	1.00067
			Lipid biosynthesis proteins	0	0	1	0.111959	0.860238	0.436745	0.875342	0.784584	1.03359	0.168009	1.79866
			Primary bile acid biosynthesis	12	3	0.178914	0.49142	0.933197	0.567904	1.23266	0.878248	1.10795	0.929432	0.993186
			Secondary bile acid biosynthesis	0	0	1	0.11545	1.25352	0.432032	1.44361	0.759341	1.31293	0.184206	2.93851
			Sphingolipid metabolism	39	7	0.202718	0.0428002	0.708389	0.255391	0.801696	0.0121687	0.60011	0.301847	2.60687
			Steroid biosynthesis	16	1	0.879956	0.993112	1.00559	0.368693	0.397614	0.170302	3.59612	0.808399	1.14308
			Steroid hormone biosynthesis	27	15	9.60348e-08	0.0584149	0.473897	0.457394	0.525732	0.83791	0.873165	0.0620329	4.42297
			Synthesis and degradation of ketone bodies	8	3	0.065987	0.00493842	0.574109	0.718384	0.889812	0.395792	0.667055	0.728171	0.782362
	Metabolism of cofactors and vitamins	0.00597324	Biotin metabolism	3	0	1	0.0534843	0.859648	0.509394	0.875776	0.713435	1.09115	0.979436	0.995034
			Folate biosynthesis	9	4	0.0177367	0.652826	0.975862	0.175942	0.856042	0.616449	1.07515	0.189597	1.22107
			Lipoic acid metabolism	1	0	1	0.177285	1.44612	0.583598	0.909091	0.0427502	2.23262	0.0465797	1.68746
			Nicotinate and nicotinamide metabolism	21	5	0.10947	0.943275	0.996643	0.987927	0.999168	0.417122	0.93927	0.0473341	0.901092
			One carbon pool by folate	13	6	0.00284702	0.0449228	1.12481	0.641601	0.963251	0.693299	0.954649	0.53672	0.939309
			Pantothenate and CoA biosynthesis	14	3	0.247102	0.00936464	0.890547	0.116353	0.889693	0.441289	0.943749	0.24687	0.933325
			Porphyrin and chlorophyll metabolism	19	3	0.424998	0.739938	1.03992	0.0824408	0.470844	0.94003	0.968868	0.0253981	0.721013
			Retinol metabolism	22	11	1.96998e-05	0.277981	0.732858	0.758623	0.844545	0.742791	1.21989	0.524497	1.23412
			Riboflavin metabolism	7	1	0.604315	0.0578762	1.12514	0.64055	0.971253	0.362045	1.17632	0.745841	1.03382
			Thiamine metabolism	3	0	1	0.304993	1.04687	0.598475	0.959789	0.522442	0.920259	0.650244	0.928431
			Ubiquinone and other terpenoid-quinone biosynthesis	8	2	0.260619	0.271041	1.3274	0.562677	1.29107	0.0964636	2.6648	0.134264	1.52195
			Vitamin B6 metabolism	6	1	0.548264	0.625041	0.946336	0.766269	1.06737	0.781691	1.04157	0.106977	1.06684
	Metabolism of other amino acids	0.0895344	beta-Alanine metabolism	21	4	0.258632	0.00648172	0.570619	0.34698	0.821812	0.359069	0.623839	0.0341397	0.744969
			Cyanoamino acid metabolism	3	2	0.0423134	0.0222083	0.859178	0.887219	1.01506	0.140778	0.799476	0.085293	1.85735
			D-Alanine metabolism	0	0	1	0.204464	1.14933	0.119768	1.26716	0.554218	1.25387	0.302188	1.29635
			D-Arginine and D-ornithine metabolism	1	1	0.124025	0.907753	0.949648	0.0402882	3.57461	0.353755	2.90837	0.839823	0.981924
			D-Glutamine and D-glutamate metabolism	1	0	1	0.10872	1.0893	0.805416	0.975398	0.89422	1.02166	0.226829	17.8626
			Glutathione metabolism	29	8	0.0215186	0.320046	0.893738	0.0804622	1.30773	0.431685	1.22751	0.372563	1.04649
			Phosphonate and phosphinate metabolism	5	2	0.119068	0.0389808	0.678438	0.989109	0.998192	0.108202	0.593607	0.0990351	1.85069
			Selenocompound metabolism	13	1	0.821331	0.83405	1.00451	0.0767909	0.945465	0.5609	1.06341	0.779508	1.03932
			Taurine and hypotaurine metabolism	5	1	0.484279	0.0514653	0.868131	0.0571395	1.25093	0.874651	1.03052	0.0882007	1.0782
	Metabolism of terpenoids and polyketides	0.668668	Biosynthesis of 12-, 14- and 16-membered macrolides	0	0	1	#DIV/0!	#DIV/0!	0.373901	0	#DIV/0!	#DIV/0!	#DIV/0!	#DIV/0!
			Biosynthesis of ansamycins	1	0	1	0.547237	0.883361	0.416029	0.758189	0.0481054	0.524643	0.673957	1.0621
			Biosynthesis of siderophore group nonribosomal peptides	0	0	1	0.467191	1.12771	0.270648	1.84016	0.977857	0.983778	0.0729526	3.91418
			Biosynthesis of type II polyketide backbone	0	0	1	#DIV/0!	#DIV/0!	0.373901	#DIV/0!	#DIV/0!	#DIV/0!	#DIV/0!	#DIV/0!
			Biosynthesis of type II polyketide products	0	0	1	0.588562	0.506468	0.505038	0.403368	#DIV/0!	#DIV/0!	0.166845	12.021
			Biosynthesis of vancomycin group antibiotics	1	0	1	0.49199	0.920846	0.570433	0.898676	0.00655075	1.1834	0.238685	0.842885
			Brassinosteroid biosynthesis	0	0	1
			Carotenoid biosynthesis	0	0	1	0.588485	1.45053	0.482238	0.48631	0.136146	4.99489	0.107872	9.15392
			Diterpenoid biosynthesis	0	0	1
			Geraniol degradation	3	1	0.327856	0.0151279	0.427079	0.830191	0.892523	0.45907	0.521453	0.0858831	3.08433
			Insect hormone biosynthesis	0	0	1
			Limonene and pinene degradation	2	1	0.232675	0.0287171	0.544111	0.869254	0.956099	0.690162	0.825711	0.153341	1.86679
			Monoterpenoid biosynthesis	0	0	1
			Nonribosomal peptide structures	0	0	1
			Polyketide biosynthesis proteins	0	0	1	0.332055	1.22311	0.689933	1.14554	0.0784875	1.52397	0.248694	0.755318
			Polyketide sugar unit biosynthesis	1	0	1
			Prenyltransferases	0	0	1	0.280054	1.15764	0.857113	1.02309	0.0257275	1.45392	0.853594	0.984361
			Sesquiterpenoid and triterpenoid biosynthesis	2	0	1	#DIV/0!	#DIV/0!	#DIV/0!	#DIV/0!	#DIV/0!	#DIV/0!	#DIV/0!	#DIV/0!
			Terpenoid backbone biosynthesis	19	2	0.702083	0.781684	1.00454	0.826064	0.983534	0.763422	1.03427	0.353616	0.931928
			Tetracycline biosynthesis	0	0	1	0.483258	1.11149	0.4567	0.85433	0.606432	1.11116	0.853036	0.961946
			Type I polyketide structures	0	0	1
			Zeatin biosynthesis	1	0	1	0.0314609	1.13004	0.609208	1.04366	0.60572	1.08778	0.898007	0.980632
	Nucleotide metabolism	0.979542	Purine metabolism	116	17	0.267615	0.0040278	1.06791	0.134787	1.06414	0.385175	1.12736	0.388707	1.02265
			Pyrimidine metabolism	79	8	0.779426	0.0289663	1.12965	0.530794	1.0684	0.982135	1.00393	0.719715	0.980087
	Overview	0.0023309	2-Oxocarboxylic acid metabolism	12	3	0.178914
			Biosynthesis of amino acids	53	17	0.000142448
			Carbon metabolism	74	21	0.00017844
			Degradation of aromatic compounds	3	1	0.327856
			Fatty acid metabolism	33	9	0.0163301
	Xenobiotics biodegradation and metabolism	0.00426953	1,1,1-Trichloro-2,2-bis(4-chlorophenyl)ethane (DDT) degradation	0	0	1	0.0670861	0.180055	#DIV/0!	#DIV/0!	0.205892	0.199441	0.24604	6.89209
			Aminobenzoate degradation	7	1	0.604315	0.0375881	0.544356	0.990359	1.00491	0.779115	0.867185	0.319292	1.37242
			Atrazine degradation	1	0	1	0.0350707	0.573129	0.661296	0.773093	0.932067	1.05653	0.879822	0.879885
			Benzoate degradation	6	1	0.548264	0.0177572	0.592518	0.774502	0.964547	0.487658	0.765419	0.513857	1.31319
			Bisphenol degradation	1	0	1	0.0451426	0.506251	0.699346	1.13389	0.739235	0.833127	0.228321	1.79504
			Caprolactam degradation	5	1	0.484279	0.0160931	0.431494	0.887584	0.930919	0.493556	0.571832	0.131551	2.17908
			Chloroalkane and chloroalkene degradation	4	1	0.411237	0.0608469	0.703009	0.828387	0.969861	0.832866	0.94905	0.741723	0.933297
			Chlorocyclohexane and chlorobenzene degradation	1	0	1	0.0319034	0.410985	0.573925	0.673123	0.722034	0.787566	0.261342	2.62833
			Dioxin degradation	0	0	1	0.572864	0.91335	0.20338	1.45193	0.537917	1.15752	0.738192	0.917205
			Drug metabolism - cytochrome P450	20	6	0.0300121	0.0792635	0.582858	0.931259	1.04203	0.947755	0.957513	0.281917	1.84742
			Drug metabolism - other enzymes	22	8	0.00352707	0.36397	1.12843	0.955509	0.991702	0.321013	0.754722	0.276585	1.17713
			Ethylbenzene degradation	0	0	1	0.197856	1.26871	0.0406997	1.40099	0.437236	1.78419	0.657346	1.16414
			Fluorobenzoate degradation	1	0	1	0.0391158	0.440795	0.501396	0.60364	0.736255	0.779627	0.112532	3.39086
			Furfural degradation	0	0	1
			Metabolism of xenobiotics by cytochrome P450	23	9	0.00108702	0.09365	0.599741	0.859541	1.08765	0.977561	1.019	0.250754	2.00151
			Naphthalene degradation	1	0	1	0.0839133	0.710634	0.718675	1.05008	0.95549	1.01966	0.912588	0.97719
			Nitrotoluene degradation	3	2	0.0423134	0.0246687	0.583575	0.0920751	0.62013	0.0449755	0.367464	0.156551	0.638001
			Polycyclic aromatic hydrocarbon degradation	1	0	1	0.0333142	0.59996	0.0765568	0.810872	0.65423	0.892749	0.485551	1.30354
			Steroid degradation	0	0	1
			Styrene degradation	3	1	0.327856	0.0118727	0.421222	0.558502	0.667401	0.399737	0.50232	0.312838	1.78154
			Toluene degradation	1	0	1	0.490841	0.875561	0.581054	1.27766	0.394864	1.43599	0.050128	1.34448
			Xylene degradation	0	0	1	0.467946	1.11607	0.856106	1.05549	0.365697	1.32053	0.518862	0.864974
Organismal Systems	Circulatory system	0.998139	Adrenergic signaling in cardiomyocytes	84	10	0.604979
			Cardiac muscle contraction	38	5	0.516674	0.261202	0.673736	0.704406	0.766651	0.39268	1.7139	0.215369	15.8713
			Vascular smooth muscle contraction	77	13	0.152973	#DIV/0!	#DIV/0!	#DIV/0!	#DIV/0!	#DIV/0!	#DIV/0!	#DIV/0!	#DIV/0!
	Development	0.99347	Axon guidance	89	16	0.079878
			Dorso-ventral axis formation	17	1	0.894862
			Osteoclast differentiation	90	10	0.692764
	Digestive system	0.995063	Bile secretion	38	5	0.516674	0.590473	0.545428	0.35663	0.414215	0.385615	3.99531	0.173452	14.0708
			Carbohydrate digestion and absorption	25	7	0.0284449	0.0171673	2.38572	0.0519714	4.97592	0.0167653	6.30067	0.210648	3.08846
			Fat digestion and absorption	26	7	0.0348849	#DIV/0!	#DIV/0!	#DIV/0!	#DIV/0!	#DIV/0!	#DIV/0!	#DIV/0!	#DIV/0!
			Gastric acid secretion	39	2	0.962896	#DIV/0!	#DIV/0!	#DIV/0!	#DIV/0!	#DIV/0!	#DIV/0!	#DIV/0!	#DIV/0!
			Mineral absorption	23	5	0.147749	0.258872	2.18833	0.998249	1.00136	0.140934	4.62174	0.538245	0.768781
			Pancreatic secretion	50	4	0.882846	#DIV/0!	#DIV/0!	0.373901	#DIV/0!	#DIV/0!	#DIV/0!	#DIV/0!	#DIV/0!
			Protein digestion and absorption	47	14	0.00123325	0.286166	0.55063	0.979899	1.01716	0.730207	0.701884	0.17482	4.27405
			Salivary secretion	45	5	0.671387	#DIV/0!	#DIV/0!	#DIV/0!	#DIV/0!	#DIV/0!	#DIV/0!	#DIV/0!	#DIV/0!
			Vitamin digestion and absorption	20	3	0.45937
	Endocrine system	0.97641	Adipocytokine signaling pathway	45	12	0.00724297	0.20907	0.627309	0.571571	0.682194	0.737934	0.80616	0.272035	1.16136
			Estrogen signaling pathway	72	16	0.0137221
			GnRH signaling pathway	53	6	0.656936	#DIV/0!	#DIV/0!	0.280368	0.0432588	0.283038	#DIV/0!	#DIV/0!	#DIV/0!
			Insulin secretion	46	7	0.342873
			Insulin signaling pathway	96	19	0.0254365	0.168618	1.271	0.526935	0.891375	0.188031	1.59382	0.386113	0.943657
			Melanogenesis	67	9	0.453404	0.78905	1.39331	0.604768	0.5134	0.449852	3.36631	0.221973	#DIV/0!
			Ovarian Steroidogenesis	30	7	0.0698852
			Oxytocin signaling pathway	100	15	0.254328
			PPAR signaling pathway	43	18	1.24575e-06	0.0826652	0.635907	0.338746	0.659505	0.714758	0.846749	0.845381	1.04797
			Progesterone-mediated oocyte maturation	62	11	0.13976	0.537456	1.10653	0.189461	0.669031	0.29388	0.653982	0.418419	0.889499
			Prolactin signaling pathway	54	6	0.675099
			Renin-angiotensin system	11	2	0.40408	0.663606	0.733739	0.601983	0.617744	0.627721	0.691682	0.165312	21.4768
			Thyroid hormone signaling pathway	86	11	0.505333
			Thyroid hormone synthesis	43	5	0.630676
	Environmental adaptation	0.568181	Circadian entrainment	56	7	0.551857
			Circadian rhythm	23	8	0.00482843
			Circadian rhythm - fly	6	2	0.164353
			Circadian rhythm - plant	3	1	0.327856	0.325956	0.361724	0.311246	0.374356	0.824567	0.856801	0.0684564	4.9404
			Plant-pathogen interaction	7	2	0.211961	0.730207	0.948108	0.228897	0.806237	0.241381	0.790363	0.00150087	0.670557
	Excretory system	0.876492	Aldosterone-regulated sodium reabsorption	25	3	0.614997	#DIV/0!	#DIV/0!	#DIV/0!	#DIV/0!	#DIV/0!	#DIV/0!	#DIV/0!	#DIV/0!
			Collecting duct acid secretion	18	3	0.389891
			Endocrine and other factor-regulated calcium reabsorption	26	2	0.85058	#DIV/0!	#DIV/0!	#DIV/0!	#DIV/0!	#DIV/0!	#DIV/0!	#DIV/0!	#DIV/0!
			Proximal tubule bicarbonate reclamation	13	5	0.0159081	0.820948	0.960822	0.113355	0.622465	0.587795	0.766957	0.963815	1.02717
			Vasopressin-regulated water reabsorption	36	6	0.284426	0.538193	0.432344	0.505038	0.403368	#DIV/0!	#DIV/0!	0.165465	12.0813
	Immune system	0.9529	Antigen processing and presentation	37	5	0.492114	0.537456	1.10653	0.189461	0.669031	0.29388	0.653982	0.418419	0.889499
			B cell receptor signaling pathway	63	7	0.679293
			Chemokine signaling pathway	112	15	0.416935
			Complement and coagulation cascades	53	35	9.2561e-20	#DIV/0!	#DIV/0!	#DIV/0!	#DIV/0!	#DIV/0!	#DIV/0!	#DIV/0!	#DIV/0!
			Cytosolic DNA-sensing pathway	35	5	0.441736	#DIV/0!	#DIV/0!	#DIV/0!	#DIV/0!	#DIV/0!	#DIV/0!	#DIV/0!	#DIV/0!
			Fc epsilon RI signaling pathway	46	5	0.690594	#DIV/0!	#DIV/0!	#DIV/0!	#DIV/0!	#DIV/0!	#DIV/0!	#DIV/0!	#DIV/0!
			Fc gamma R-mediated phagocytosis	66	9	0.43494	#DIV/0!	#DIV/0!	0.280368	0.0432588	0.283038	#DIV/0!	#DIV/0!	#DIV/0!
			Hematopoietic cell lineage	50	15	0.000769409	#DIV/0!	#DIV/0!	#DIV/0!	#DIV/0!	#DIV/0!	#DIV/0!	#DIV/0!	#DIV/0!
			Intestinal immune network for IgA production	29	5	0.287237
			Leukocyte transendothelial migration	81	13	0.199414	#DIV/0!	#DIV/0!	#DIV/0!	#DIV/0!	#DIV/0!	#DIV/0!	#DIV/0!	#DIV/0!
			Natural killer cell mediated cytotoxicity	67	8	0.601481
			NOD-like receptor signaling pathway	34	6	0.240381	0.540205	1.10368	0.206958	0.685784	0.292571	0.654384	0.424227	0.892785
			Platelet activation	98	14	0.328139
			RIG-I-like receptor signaling pathway	39	3	0.878138	0.197687	3.19884	0.0540071	2.36483	0.237214	11.7041	0.13957	16.4743
			T cell receptor signaling pathway	80	9	0.673637
			Toll-like receptor signaling pathway	68	11	0.217108
	Nervous system	1	Cholinergic synapse	68	8	0.618775	#DIV/0!	#DIV/0!	#DIV/0!	#DIV/0!	#DIV/0!	#DIV/0!	#DIV/0!	#DIV/0!
			Dopaminergic synapse	70	7	0.781182
			GABAergic synapse	42	7	0.26031
			Glutamatergic synapse	66	8	0.5838	0.619303	0.985877	0.301531	0.902421	0.478895	0.901565	0.6334	0.92879
			Long-term depression	39	3	0.878138	#DIV/0!	#DIV/0!	#DIV/0!	#DIV/0!	#DIV/0!	#DIV/0!	#DIV/0!	#DIV/0!
			Long-term potentiation	35	1	0.990349	#DIV/0!	#DIV/0!	#DIV/0!	#DIV/0!	#DIV/0!	#DIV/0!	#DIV/0!	#DIV/0!
			Neurotrophin signaling pathway	85	10	0.620439	#DIV/0!	#DIV/0!	#DIV/0!	#DIV/0!	#DIV/0!	#DIV/0!	#DIV/0!	#DIV/0!
			Retrograde endocannabinoid signaling	51	5	0.774899
			Serotonergic synapse	63	10	0.250177
			Synaptic vesicle cycle	35	3	0.826705
	Sensory system	1	Inflammatory mediator regulation of TRP channels	69	9	0.490009
			Olfactory transduction	20	1	0.929369	#DIV/0!	#DIV/0!	#DIV/0!	#DIV/0!	#DIV/0!	#DIV/0!	#DIV/0!	#DIV/0!
			Phototransduction	8	1	0.653414	#DIV/0!	#DIV/0!	#DIV/0!	#DIV/0!	#DIV/0!	#DIV/0!	#DIV/0!	#DIV/0!
			Phototransduction - fly	16	0	1	#DIV/0!	#DIV/0!	#DIV/0!	#DIV/0!	#DIV/0!	#DIV/0!	#DIV/0!	#DIV/0!
			Taste transduction	12	1	0.796009
