# Supplementary material for: Prosteatotic and Protective Components in a Unique Model of Fatty Liver: Gut Microbiota and Suppressed Complement System
Source: Sci Rep. 2016 Aug 23;6:31763. doi: 10.1038/srep31763 (PMC4994046; doi:10.1038/srep31763)
Supplement: Supplementary Table S10 [file srep31763-s11.xls]

## Sheet: Sheet1
Supplementary Table S18. Detailed information of the predicted transcription factors of goose C5 and human C5
goose C5
matrix identifier	position (strand)	core match	matrix match	sequence (always the (+)-strand is shown)	factor name	Notes: sequence 735-bp upstream the CDS sequence
V$OCT1_Q6	172(-)	0.893	0.897	agtaTTTTCatattc	2016-10-01	CTGACTCCAGTGTTTATTTAAGCTTGAGAAGTCTTACACAACTTTAGTTTAACTTTCTATAATCCTATTTGCTTAGATCCTATGCTTAAATACCAAGTATGCAGAGCTTTTATTAGTTTCTTTTTGCAAATGCTATTTACAATAGTACATGTTCTGAGTGTATTATGCCCTAGTATTTTCATATTCTAATGTAGGTACTCAGAAAGCTGGCATAATCAGGAATACAAATAGCTAAAAAAAATAAAAAATAAATAAAAAATTGCAAGCAAAGAGTTATTTCAAAACAAAACAAAAAAAGGAAACTTCTGATCTAAAAATATCAGGACAGTCTGGTCAATATAATTGAAATGCTTTTTTCTTCAGAAGCAAATTTAAAATCATATCATGGATTTAAATAAA…
I$BRCZ4_01	245(+)	1	0.975	aaaATAAAtaaaa	BR-C Z4
V$HNF1_C	617(-)	1	0.874	gcaattaattaTTAACt	HNF-1
V$HNF1_01	619(-)	1	0.955	aattaattATTAAct	HNF-1
human C5
matrix identifier	position (strand)	core match	matrix match	sequence (always the (+)-strand is shown)	factor name	Notes: sequence 735-bp upstream the CDS sequence
V$OCT1_Q6	277(-)	1	0.904	cttaTTTGCacttaa	2016-10-01	GACCTCAGGTGATCCACCCACCTCGGCCTCCCAAAGATCTGGGATTACAGGTGTGAGCCAGCGTGCCCAGCCTCAAAAGTTCATCTGTGAGCCACATTTAGAAGGTAGATAAAAAATTTTGACTAAACACAGCTTAGAATCTATAAATTGTTAAACTTCAGTTCTGTTGAGAATCTTTGAGATCCATCATTCTCTAAATGTTTTCTACCAGAGAAACAGGACAATGGCTTGCAAATATTGGTTATCAGTATTTACTCTATAGCTCAAGCAAACAAACTTATTTGCACTTAAAATACAAATATTACCTACCTTGATTTGAGTGTTGTTGTTCTCTCTTAAATTTCATTTCCCAAAAATGATGGCAAAAGTACTGTTTGTTTTAACTTGACCCATCTTTTG…
I$BRCZ1_01	286(+)	1	0.925	acttaaaatACAAAtatt	BR-C Z1
V$HNF3B_01	367(+)	1	0.968	agtacTGTTTgtttt	HNF-3beta
V$FOXD3_01	369(+)	0.936	0.952	taCTGTTtgttt	FOXD3
I$BRCZ1_01	513(-)	1	0.95	gaaaTTTGTatatcaaat	BR-C Z1
V$HNF1_C	760(+)	0.794	0.844	aGGTAGtaaataaaaaa	HNF-1
V$PAX4_01	889(+)	0.979	0.878	tgaggTCAGGagttcgagacc	Pax-4
V$HNF1_C	1149(+)	0.829	0.876	tGTGAAttaattactag	HNF-1
V$COMP1_01	1380(+)	0.914	0.84	cgttttCATTGccagtcacaactt	COMP1
I$BRCZ4_01	1776(+)	1	0.967	ttaATAAAaataa	BR-C Z4
V$LMO2COM_02	1820(-)	1	1	cccTATCTg	Lmo2 complex
V$HNF1_C	1896(-)	1	0.879	gacattaataaTTAACc	HNF-1
V$HNF1_01	1898(-)	1	0.978	cattaataATTAAcc	HNF-1
B$CRP_C	1947(-)	0.816	0.792	aaaggagactatccTCAAAagtgtta	CRP
