# Supplementary material for: Prosteatotic and Protective Components in a Unique Model of Fatty Liver: Gut Microbiota and Suppressed Complement System
Source: Sci Rep. 2016 Aug 23;6:31763. doi: 10.1038/srep31763 (PMC4994046; doi:10.1038/srep31763)
Supplement: Supplementary Table S11 [file srep31763-s12.xls]

## Sheet: Sheet1
Supplementary Table S19. Feed formula of the homemade feed used in the study
Food ingredients	Percentage
corn	69
soybean meal	21
premix	5
rice bran	5
Nutrients	Percentage
crude protein	14.842
calcium	0.1286
non-phytate phosphorus	0.1433
arginine	0.9824
histidine	0.3906
isoleucine	0.594
leucine	1.3595
lysine	0.7352
lysine + methionine	0.2416
cystine	0.4776
cystine + phenylalanine	0.7347
tyrosine	1.2676
threonine	0.5643
tryptophan	0.1618
valine	0.6999
sodium	0.0236
chlorine	0.0416
linoleic acid	1.8036
metabolic energy(MJ)	11.92
